# Supplementary material for: A new Early Cretaceous lizard in Myanmar amber with exceptionally preserved integument
Source: Sci Rep. 2022 Jan 31;12:1660. doi: 10.1038/s41598-022-05735-5 (PMC8803969; doi:10.1038/s41598-022-05735-5)
Supplement: Supplementary file 2 — Supplementary Information 2. [file 41598_2022_5735_MOESM2_ESM.zip]

Archive with 33 entries (26 files):
- phylog-results/
- phylog-results/morphology-onto_scored-add/
- phylog-results/morphology-onto_scored-add/morpho_ontoscored_add.svg
- phylog-results/morphology-onto_scored-add/morpho_ontoscored_add.tnt
- phylog-results/morphology-onto_scored-add/morpho_ontoscored_add-supp.svg
- phylog-results/morphology-onto_scored-add/morpho_ontoscored_add.tre
- phylog-results/morphology-onto_unknown-add/
- phylog-results/morphology-onto_unknown-add/morpho_ontounk_add.svg
- phylog-results/morphology-onto_unknown-add/morpho_ontounk_add.tre
- phylog-results/morphology-onto_unknown-add/morpho_ontounk_add-supp.svg
- phylog-results/morphology-onto_unknown-add/morpho_ontounk_add.tnt
- phylog-results/combined-onto_scored-add/
- phylog-results/combined-onto_scored-add/combi_ontoscored_add.tre
- phylog-results/combined-onto_scored-add/combi_ontoscored_add.svg
- phylog-results/combined-onto_scored-add/combi_ontoscored_add-supp.svg
- phylog-results/combined-onto_scored-add/combi_ontoscored_add-remov.svg
- phylog-results/combined-onto_scored-add/combi_ontoscored_add.tnt
- phylog-results/combined-onto_scored-noadd/
- phylog-results/combined-onto_scored-noadd/combi_ontoscored_noadd.tre
- phylog-results/combined-onto_scored-noadd/combi_ontoscored_noadd.svg
- phylog-results/combined-onto_scored-noadd/combi_ontoscored_noadd-supp.svg
- phylog-results/combined-onto_scored-noadd/combi_ontoscored_noadd.tnt
- phylog-results/combined-onto_unknown-add/
- phylog-results/combined-onto_unknown-add/combi_ontounk_add.svg
- phylog-results/combined-onto_unknown-add/combi_ontounk_add.tre
- phylog-results/combined-onto_unknown-add/combi_ontounk_add-remov.svg
- phylog-results/combined-onto_unknown-add/combi_ontounk_add-supp.svg
- phylog-results/combined-onto_unknown-add/combi_ontounk_add.tnt
- phylog-results/combined-onto_unknown-noadd/
- phylog-results/combined-onto_unknown-noadd/combi_ontounk_noadd.tnt
- phylog-results/combined-onto_unknown-noadd/combi_ontounk_noadd.tre
- phylog-results/combined-onto_unknown-noadd/combi_ontounk_noadd.svg
- phylog-results/combined-onto_unknown-noadd/combi_ontounk_noadd-supp.svg
