# Supplementary material for: A new Early Cretaceous lizard in Myanmar amber with exceptionally preserved integument
Source: Sci Rep. 2022 Jan 31;12:1660. doi: 10.1038/s41598-022-05735-5 (PMC8803969; doi:10.1038/s41598-022-05735-5)
Supplement: Supplementary file 2 — Supplementary Information 2. [file 41598_2022_5735_MOESM2_ESM.zip › phylog-results/morphology-onto_scored-add/morpho_ontoscored_add.tre]

tread 'tree(s) from TNT, for data in morpho_ontoscored_add.tnt'
(0 ((88 (((((((1 (64 114 ))(26 (49 143 )))((((((159 ((18 98 )((105 (42 121 ))(167 (139 187 )))))(129 191 ))(132 185 ))(134 (157 (31 (21 60 )))))(51 74 ))(147 (100 190 ))))(90 (142 203 )))(153 172 ))(52 ((((135 (141 (8 36 )))(33 43 ))(99 188 ))(146 (113 133 )))))((((((((((138 (160 ((32 (13 (2 73 )))(178 (70 (166 176 ))))))(78 (65 89 )))(37 115 ))(125 127 ))(((((23 171 )(35 181 ))(46 131 ))(93 169 ))(((173 (124 ((39 (50 195 ))(101 123 ))))(150 162 ))((48 204 )(137 163 )))))((((148 (17 ((117 (58 ((189 (19 (53 (16 (198 (108 (((((3 197 )(25 ((((118 ((7 12 )(175 196 )))(47 95 ))((40 (54 (9 (30 94 ))))(120 (116 (97 112 )))))(126 (109 (20 24 ))))))(177 180 ))((((22 149 )(29 66 ))(34 ((67 104 )(72 186 ))))(71 (82 122 ))))(38 199 ))))))))((102 184 )(106 183 )))))((((14 (76 (59 179 )))(27 28 ))(152 (61 164 )))(15 57 )))))(41 63 ))(85 128 ))((79 (68 ((11 (96 (156 (192 (193 194 )))))(83 84 ))))(161 (200 201 )))))(62 (119 ((130 (81 (174 ((6 (45 69 ))(75 (151 (155 168 )))))))(56 103 )))))(91 ((5 145 )(10 (136 (44 (140 182 )))))))(170 (80 (4 (144 (77 110 ))))))((55 (154 202 ))(107 (111 (87 (86 158 ))))))))(92 165 )))*
(0 ((88 (((((((1 ((157 (31 (21 60 )))(134 (64 114 ))))(51 74 ))(((18 (147 (100 190 )))((42 121 )((98 (159 (191 (129 (132 185 )))))(105 (167 (139 187 ))))))(26 (49 143 ))))(90 (142 203 )))(153 172 ))(52 ((((135 (141 (8 36 )))(33 43 ))(99 188 ))(146 (113 133 )))))(((((((((((138 (160 ((32 (13 (2 73 )))(178 (70 (166 176 ))))))(65 (78 89 )))((173 (((39 123 )(101 124 ))(50 195 )))(150 162 )))(((48 204 )(137 163 ))(125 127 )))(37 115 ))((((23 171 )(35 181 ))(46 131 ))(93 169 )))((((148 (17 ((117 (58 ((189 (19 (53 (16 (198 (108 (((((3 197 )(25 ((((118 ((7 12 )(175 196 )))(47 95 ))((40 (54 (9 (30 94 ))))(120 (116 (97 112 )))))(126 (109 (20 24 ))))))(177 180 ))((((22 149 )(29 66 ))(34 ((67 104 )(72 186 ))))(71 (82 122 ))))(38 199 ))))))))((102 184 )(106 183 )))))(((((14 76 )(59 179 ))(27 28 ))(152 (61 164 )))(15 57 )))))(41 63 ))(85 128 ))((79 (68 (11 ((83 84 )(96 (156 (192 (193 194 ))))))))(161 (200 201 )))))(62 (119 ((130 (81 (174 ((6 (45 69 ))(75 (151 (155 168 )))))))(56 103 )))))(91 ((5 145 )(10 (136 (44 (140 182 )))))))(170 (80 (4 (144 (77 110 ))))))((55 (154 202 ))(107 (87 (111 (86 158 ))))))))(92 165 )))*
(0 ((88 (((((((1 ((21 (157 (31 60 )))(134 (64 114 ))))(51 74 ))(((18 (147 (100 190 )))((42 121 )(105 ((98 (159 (129 (191 (132 185 )))))(167 (139 187 ))))))(26 (49 143 ))))(90 (142 203 )))(153 172 ))(52 ((((135 (141 (8 36 )))(33 43 ))(99 188 ))(146 (113 133 )))))((((((((((138 (160 ((32 (13 (2 73 )))(178 (70 (166 176 ))))))(125 127 ))(65 (78 89 )))(37 115 ))(((((23 171 )(35 181 ))(46 131 ))(93 169 ))(((173 (124 ((123 (39 101 ))(50 195 ))))(150 162 ))((48 204 )(137 163 )))))((((148 (17 ((117 (58 ((189 (19 (53 (16 (198 (108 (((((3 197 )(25 ((((118 ((7 12 )(175 196 )))(47 95 ))((40 (54 (9 (30 94 ))))(120 (116 (97 112 )))))(126 (109 (20 24 ))))))(177 180 ))((((22 149 )(29 66 ))(34 ((67 104 )(72 186 ))))(71 (82 122 ))))(38 199 ))))))))((102 184 )(106 183 )))))((((14 (76 (59 179 )))(27 28 ))(152 (61 164 )))(15 57 )))))(41 63 ))(85 128 ))((79 (68 (11 ((83 84 )(96 (156 (192 (193 194 ))))))))(161 (200 201 )))))(62 (119 ((130 (81 (174 ((6 (45 69 ))(75 (151 (155 168 )))))))(56 103 )))))(91 ((5 145 )(10 (136 (44 (140 182 )))))))(170 (80 (4 (144 (77 110 ))))))(107 ((55 (154 202 ))(111 (87 (86 158 ))))))))(92 165 )))*
(0 ((88 (((((((1 (64 114 ))(26 (49 143 )))((((((159 ((18 98 )((105 (42 121 ))(167 (139 187 )))))(129 191 ))(132 185 ))(134 (157 (31 (21 60 )))))(51 74 ))(147 (100 190 ))))(90 (142 203 )))(153 172 ))(52 ((((135 (141 (8 36 )))(33 43 ))(99 188 ))(146 (113 133 )))))((((((((((138 (160 ((32 (13 (2 73 )))(178 (70 (166 176 ))))))(125 127 ))(65 (78 89 )))(37 115 ))(((((23 171 )(35 181 ))(46 131 ))(93 169 ))(((173 (124 ((123 (39 101 ))(50 195 ))))(150 162 ))((48 204 )(137 163 )))))((((148 (17 ((117 (58 ((189 (19 (53 (16 (198 (108 (((((3 197 )(25 ((((118 ((7 12 )(175 196 )))(47 95 ))((40 (54 (9 (30 94 ))))(120 (116 (97 112 )))))(126 (109 (20 24 ))))))(177 180 ))((((22 149 )(29 66 ))(34 ((67 104 )(72 186 ))))(71 (82 122 ))))(38 199 ))))))))((102 184 )(106 183 )))))(((((14 76 )(59 179 ))(27 28 ))(152 (61 164 )))(15 57 )))))(41 63 ))(85 128 ))((79 (68 ((11 (96 (156 (192 (193 194 )))))(83 84 ))))(161 (200 201 )))))(62 (119 ((130 (81 (174 ((6 (45 69 ))(75 (151 (155 168 )))))))(56 103 )))))(91 ((5 145 )(10 (136 (44 (140 182 )))))))(170 (80 (4 (144 (77 110 ))))))(107 ((55 (154 202 ))(111 (87 (86 158 ))))))))(92 165 )))*
(0 ((88 (((((((1 ((157 (31 (21 60 )))(134 (64 114 ))))(51 74 ))(((18 (147 (100 190 )))((42 121 )((((159 (98 105 ))(129 191 ))(132 185 ))(187 (139 167 )))))(26 (49 143 ))))(90 (142 203 )))(153 172 ))(52 ((((135 (141 (8 36 )))(33 43 ))(99 188 ))(146 (113 133 )))))((((((((((138 (160 ((32 (13 (2 73 )))(178 (70 (166 176 ))))))(125 127 ))(65 (78 89 )))(37 115 ))(((((23 171 )(35 181 ))(46 131 ))(93 169 ))(((173 (124 ((123 (39 101 ))(50 195 ))))(150 162 ))((48 204 )(137 163 )))))((((148 (17 ((117 (58 ((189 (19 (53 (16 (198 (108 (((((3 197 )(25 ((((118 ((7 12 )(175 196 )))(47 95 ))((40 (54 (9 (30 94 ))))(120 (116 (97 112 )))))(126 (109 (20 24 ))))))(177 180 ))((((22 149 )(29 66 ))(34 ((67 104 )(72 186 ))))(71 (82 122 ))))(38 199 ))))))))((102 184 )(106 183 )))))((((14 (76 (59 179 )))(27 28 ))(152 (61 164 )))(15 57 )))))(41 63 ))(85 128 ))((79 (68 (11 ((83 84 )(96 (156 (192 (193 194 ))))))))(161 (200 201 )))))(62 (119 ((130 (81 (174 ((6 (45 69 ))(75 (151 (155 168 )))))))(56 103 )))))(91 ((5 145 )(10 (136 (44 (140 182 )))))))(170 (80 (4 (144 (77 110 ))))))(107 ((55 (154 202 ))(111 (87 (86 158 ))))))))(92 165 )))*
(0 ((88 (((((((1 ((21 (157 (31 60 )))(134 (64 114 ))))(51 74 ))(((18 (147 (100 190 )))((42 121 )(105 ((98 (159 (191 (129 (132 185 )))))(167 (139 187 ))))))(26 (49 143 ))))(90 (142 203 )))(153 172 ))(52 ((((135 (141 (8 36 )))(33 43 ))(99 188 ))(146 (113 133 )))))((((((((((138 (160 ((32 (13 (2 73 )))(178 (70 (166 176 ))))))(78 (65 89 )))(37 115 ))(125 127 ))(((((23 171 )(35 181 ))(46 131 ))(93 169 ))(((173 (124 ((39 (101 123 ))(50 195 ))))(150 162 ))((48 204 )(137 163 )))))((((148 (17 ((117 (58 ((189 (19 (53 (16 (198 (108 (((((3 197 )(25 ((((118 ((7 12 )(175 196 )))(47 95 ))((40 (54 (9 (30 94 ))))(120 (116 (97 112 )))))(126 (109 (20 24 ))))))(177 180 ))((((22 149 )(29 66 ))(34 ((67 104 )(72 186 ))))(71 (82 122 ))))(38 199 ))))))))((102 184 )(106 183 )))))(((((14 76 )(59 179 ))(27 28 ))(152 (61 164 )))(15 57 )))))(41 63 ))(85 128 ))((79 (68 (11 ((83 84 )(96 (156 (192 (193 194 ))))))))(161 (200 201 )))))(62 (119 ((130 (81 (174 ((6 (45 69 ))(75 (151 (155 168 )))))))(56 103 )))))(91 ((5 145 )(10 (136 (44 (140 182 )))))))(170 (80 (4 (144 (77 110 ))))))((55 (154 202 ))(107 (111 (87 (86 158 ))))))))(92 165 )))*
(0 ((88 (((((((1 ((157 (31 (21 60 )))(134 (64 114 ))))(51 74 ))(((18 (147 (100 190 )))((42 121 )((98 (159 ((129 191 )(132 185 ))))(105 (167 (139 187 ))))))(26 (49 143 ))))(90 (142 203 )))(153 172 ))(52 ((((135 (141 (8 36 )))(33 43 ))(99 188 ))(146 (113 133 )))))(((((((((((138 (160 ((32 (13 (2 73 )))(178 (70 (166 176 ))))))(65 (78 89 )))((173 ((123 (124 (39 101 )))(50 195 )))(150 162 )))(((48 204 )(137 163 ))(125 127 )))(37 115 ))((((23 171 )(35 181 ))(46 131 ))(93 169 )))((((148 (17 ((117 (58 ((189 (19 (53 (16 (198 (108 (((((3 197 )(25 ((((118 ((7 12 )(175 196 )))(47 95 ))((40 (54 (9 (30 94 ))))(120 (116 (97 112 )))))(126 (109 (20 24 ))))))(177 180 ))((((22 149 )(29 66 ))(34 ((67 104 )(72 186 ))))(71 (82 122 ))))(38 199 ))))))))((102 184 )(106 183 )))))((((14 (76 (59 179 )))(27 28 ))(152 (61 164 )))(15 57 )))))(41 63 ))(85 128 ))((79 (68 (11 ((83 84 )(96 (156 (192 (193 194 ))))))))(161 (200 201 )))))(62 (119 ((130 (81 (174 ((6 (45 69 ))(75 (151 (155 168 )))))))(56 103 )))))(91 ((5 145 )(10 (136 (44 (140 182 )))))))(170 (80 (4 (144 (77 110 ))))))((55 (154 202 ))(87 (107 (111 (86 158 ))))))))(92 165 )))*
(0 ((88 (((((((1 ((21 (157 (31 60 )))(134 (64 114 ))))(51 74 ))(((18 (147 (100 190 )))((42 121 )((98 (159 ((129 191 )(132 185 ))))(105 (167 (139 187 ))))))(26 (49 143 ))))(90 (142 203 )))(153 172 ))(52 ((((135 (141 (8 36 )))(33 43 ))(99 188 ))(146 (113 133 )))))(((((((127 (125 (((138 (160 ((32 (13 (2 73 )))(178 (70 (166 176 ))))))(78 (65 89 )))(37 115 ))))(((((23 171 )(35 181 ))(46 131 ))(93 169 ))(((173 (124 ((50 (39 195 ))(101 123 ))))(150 162 ))((48 204 )(137 163 )))))((((148 (17 ((117 (58 ((189 (19 (53 (16 (198 (108 (((((3 197 )(25 ((((118 ((7 12 )(175 196 )))(47 95 ))((40 (54 (9 (30 94 ))))(120 (116 (97 112 )))))(126 (109 (20 24 ))))))(177 180 ))((((22 149 )(29 66 ))(34 ((67 104 )(72 186 ))))(71 (82 122 ))))(38 199 ))))))))((102 184 )(106 183 )))))((((14 (76 (59 179 )))(27 28 ))(152 (61 164 )))(15 57 )))))(41 63 ))(85 128 ))((79 (68 (11 ((83 84 )(96 (156 (192 (193 194 ))))))))(161 (200 201 )))))(62 (119 ((130 (81 (174 ((6 (45 69 ))(75 (151 (155 168 )))))))(56 103 )))))(91 ((5 145 )(10 (136 (44 (140 182 )))))))(170 (80 (4 (144 (77 110 ))))))((55 (154 202 ))(107 (87 (111 (86 158 ))))))))(92 165 )))*
(0 ((88 (((((((1 (64 114 ))(26 (49 143 )))((((((159 ((18 98 )((105 (42 121 ))(167 (139 187 )))))(129 191 ))(132 185 ))(134 (157 (31 (21 60 )))))(51 74 ))(147 (100 190 ))))(90 (142 203 )))(153 172 ))(52 ((((135 (141 (8 36 )))(33 43 ))(99 188 ))(146 (113 133 )))))((((((((((138 (160 ((32 (13 (2 73 )))(178 (70 (166 176 ))))))(78 (65 89 )))(37 115 ))(125 127 ))(((((23 171 )(35 181 ))(46 131 ))(93 169 ))(((173 (124 ((101 (39 123 ))(50 195 ))))(150 162 ))((48 204 )(137 163 )))))((((148 (17 ((117 (58 ((189 (19 (53 (16 (198 (108 (((((3 197 )(25 ((((118 ((7 12 )(175 196 )))(47 95 ))((40 (54 (9 (30 94 ))))(120 (116 (97 112 )))))(126 (109 (20 24 ))))))(177 180 ))((((22 149 )(29 66 ))(34 ((67 104 )(72 186 ))))(71 (82 122 ))))(38 199 ))))))))((102 184 )(106 183 )))))(((((14 76 )(59 179 ))(27 28 ))(152 (61 164 )))(15 57 )))))(41 63 ))(85 128 ))((79 (68 (11 ((83 84 )(96 (156 (192 (193 194 ))))))))(161 (200 201 )))))(62 (119 ((130 (81 (174 ((6 (45 69 ))(75 (151 (155 168 )))))))(56 103 )))))(91 ((5 145 )(10 (136 (44 (140 182 )))))))(170 (80 (4 (144 (77 110 ))))))(107 ((55 (154 202 ))(111 (87 (86 158 ))))))))(92 165 )))*
(0 ((88 (((((((1 ((157 (31 (21 60 )))(134 (64 114 ))))(51 74 ))(((18 (147 (100 190 )))((42 121 )(((98 105 )(167 (139 187 )))(159 ((129 191 )(132 185 ))))))(26 (49 143 ))))(90 (142 203 )))(153 172 ))(52 ((((135 (141 (8 36 )))(33 43 ))(99 188 ))(146 (113 133 )))))(((((((((((138 (160 ((32 (13 (2 73 )))(178 (70 (166 176 ))))))(65 (78 89 )))((173 ((39 124 )((50 195 )(101 123 ))))(150 162 )))(((48 204 )(137 163 ))(125 127 )))(37 115 ))((((23 171 )(35 181 ))(46 131 ))(93 169 )))((((148 (17 ((117 (58 ((189 (19 (53 (16 (198 (108 (((((3 197 )(25 ((((118 ((7 12 )(175 196 )))(47 95 ))((40 (54 (9 (30 94 ))))(120 (116 (97 112 )))))(126 (109 (20 24 ))))))(177 180 ))((((22 149 )(29 66 ))(34 ((67 104 )(72 186 ))))(71 (82 122 ))))(38 199 ))))))))((102 184 )(106 183 )))))((((14 (76 (59 179 )))(27 28 ))(152 (61 164 )))(15 57 )))))(41 63 ))(85 128 ))((79 (68 (11 ((83 84 )(96 (156 (192 (193 194 ))))))))(161 (200 201 )))))(62 (119 ((130 (81 (174 ((6 (45 69 ))(75 (151 (155 168 )))))))(56 103 )))))(91 ((5 145 )(10 (136 (44 (140 182 )))))))(170 (80 (4 (144 (77 110 ))))))((55 (154 202 ))(87 (107 (111 (86 158 ))))))))(92 165 )))*
(0 ((88 (((((((1 ((21 (157 (31 60 )))(134 (64 114 ))))(51 74 ))(((18 (147 (100 190 )))((42 121 )(105 ((98 (159 ((129 191 )(132 185 ))))(167 (139 187 ))))))(26 (49 143 ))))(90 (142 203 )))(153 172 ))(52 ((((135 (141 (8 36 )))(33 43 ))(99 188 ))(146 (113 133 )))))(((((((127 (125 (((138 (160 ((32 (13 (2 73 )))(178 (70 (166 176 ))))))(78 (65 89 )))(37 115 ))))(((((23 171 )(35 181 ))(46 131 ))(93 169 ))(((173 (124 ((123 (39 101 ))(50 195 ))))(150 162 ))((48 204 )(137 163 )))))((((148 (17 ((117 (58 ((189 (19 (53 (16 (198 (108 (((((3 197 )(25 ((((118 ((7 12 )(175 196 )))(47 95 ))((40 (54 (9 (30 94 ))))(120 (116 (97 112 )))))(126 (109 (20 24 ))))))(177 180 ))((((22 149 )(29 66 ))(34 ((67 104 )(72 186 ))))(71 (82 122 ))))(38 199 ))))))))((102 184 )(106 183 )))))(((((14 76 )(59 179 ))(27 28 ))(152 (61 164 )))(15 57 )))))(41 63 ))(85 128 ))((79 (68 ((11 (96 (156 (192 (193 194 )))))(83 84 ))))(161 (200 201 )))))(62 (119 ((130 (81 (174 ((6 (45 69 ))(75 (151 (155 168 )))))))(56 103 )))))(91 ((5 145 )(10 (136 (44 (140 182 )))))))(170 (80 (4 (144 (77 110 ))))))((55 (154 202 ))(107 (111 (87 (86 158 ))))))))(92 165 )))*
(0 ((88 (((((((1 (64 114 ))(26 (49 143 )))((((((159 ((18 98 )((105 (42 121 ))(167 (139 187 )))))(129 191 ))(132 185 ))(134 (157 (31 (21 60 )))))(51 74 ))(147 (100 190 ))))(90 (142 203 )))(153 172 ))(52 ((((135 (141 (8 36 )))(33 43 ))(99 188 ))(146 (113 133 )))))(((((((127 (125 (((138 (160 ((32 (13 (2 73 )))(178 (70 (166 176 ))))))(78 (65 89 )))(37 115 ))))(((((23 171 )(35 181 ))(46 131 ))(93 169 ))(((173 (124 ((123 (39 101 ))(50 195 ))))(150 162 ))((48 204 )(137 163 )))))((((148 (17 ((117 (58 ((189 (19 (53 (16 (198 (108 (((((3 197 )(25 ((((118 ((7 12 )(175 196 )))(47 95 ))((40 (54 (9 (30 94 ))))(120 (116 (97 112 )))))(126 (109 (20 24 ))))))(177 180 ))((((22 149 )(29 66 ))(34 ((67 104 )(72 186 ))))(71 (82 122 ))))(38 199 ))))))))((102 184 )(106 183 )))))(((((14 76 )(59 179 ))(27 28 ))(152 (61 164 )))(15 57 )))))(41 63 ))(85 128 ))((79 (68 (11 ((83 84 )(96 (156 (192 (193 194 ))))))))(161 (200 201 )))))(62 (119 ((130 (81 (174 ((6 (45 69 ))(75 (151 (155 168 )))))))(56 103 )))))(91 ((5 145 )(10 (136 (44 (140 182 )))))))(170 (80 (4 (144 (77 110 ))))))((55 (154 202 ))(107 (87 (111 (86 158 ))))))))(92 165 )))*
(0 ((88 (((((((1 ((157 (31 (21 60 )))(134 (64 114 ))))(51 74 ))(((18 (147 (100 190 )))((42 121 )(((98 105 )(167 (139 187 )))(159 ((129 191 )(132 185 ))))))(26 (49 143 ))))(90 (142 203 )))(153 172 ))(52 ((((135 (141 (8 36 )))(33 43 ))(99 188 ))(146 (113 133 )))))((((((((((138 (160 ((32 (13 (2 73 )))(178 (70 (166 176 ))))))(125 127 ))(65 (78 89 )))(37 115 ))(((((23 171 )(35 181 ))(46 131 ))(93 169 ))(((173 (124 ((195 (39 50 ))(101 123 ))))(150 162 ))((48 204 )(137 163 )))))((((148 (17 ((117 (58 ((189 (19 (53 (16 (198 (108 (((((3 197 )(25 ((((118 ((7 12 )(175 196 )))(47 95 ))((40 (54 (9 (30 94 ))))(120 (116 (97 112 )))))(126 (109 (20 24 ))))))(177 180 ))((((22 149 )(29 66 ))(34 ((67 104 )(72 186 ))))(71 (82 122 ))))(38 199 ))))))))((102 184 )(106 183 )))))((((14 (76 (59 179 )))(27 28 ))(152 (61 164 )))(15 57 )))))(41 63 ))(85 128 ))((79 (68 (11 ((83 84 )(96 (156 (192 (193 194 ))))))))(161 (200 201 )))))(62 (119 ((130 (81 (174 ((6 (45 69 ))(75 (151 (155 168 )))))))(56 103 )))))(91 ((5 145 )(10 (136 (44 (140 182 )))))))(170 (80 (4 (144 (77 110 ))))))((55 (154 202 ))(107 (87 (111 (86 158 ))))))))(92 165 )))*
(0 ((88 (((((((1 ((21 (157 (31 60 )))(134 (64 114 ))))(51 74 ))(((18 (147 (100 190 )))((42 121 )(105 ((98 (159 ((129 191 )(132 185 ))))(167 (139 187 ))))))(26 (49 143 ))))(90 (142 203 )))(153 172 ))(52 ((((135 (141 (8 36 )))(33 43 ))(99 188 ))(146 (113 133 )))))((((((((((138 (160 ((32 (13 (2 73 )))(178 (70 (166 176 ))))))(125 127 ))(65 (78 89 )))(37 115 ))(((((23 171 )(35 181 ))(46 131 ))(93 169 ))(((173 (124 ((101 (39 123 ))(50 195 ))))(150 162 ))((48 204 )(137 163 )))))((((148 (17 ((117 (58 ((189 (19 (53 (16 (198 (108 (((((3 197 )(25 ((((118 ((7 12 )(175 196 )))(47 95 ))((40 (54 (9 (30 94 ))))(120 (116 (97 112 )))))(126 (109 (20 24 ))))))(177 180 ))((((22 149 )(29 66 ))(34 ((67 104 )(72 186 ))))(71 (82 122 ))))(38 199 ))))))))((102 184 )(106 183 )))))(((((14 76 )(59 179 ))(27 28 ))(152 (61 164 )))(15 57 )))))(41 63 ))(85 128 ))((79 (68 ((11 (96 (156 (192 (193 194 )))))(83 84 ))))(161 (200 201 )))))(62 (119 ((130 (81 (174 ((6 (45 69 ))(75 (151 (155 168 )))))))(56 103 )))))(91 ((5 145 )(10 (136 (44 (140 182 )))))))(170 (80 (4 (144 (77 110 ))))))(107 ((55 (154 202 ))(111 (87 (86 158 ))))))))(92 165 )))*
(0 ((88 (((((((1 ((21 (157 (31 60 )))(134 (64 114 ))))(51 74 ))(((18 (147 (100 190 )))((42 121 )(105 ((98 (159 (129 (191 (132 185 )))))(167 (139 187 ))))))(26 (49 143 ))))(90 (142 203 )))(153 172 ))(52 ((((135 (141 (8 36 )))(33 43 ))(99 188 ))(146 (113 133 )))))(((((((127 (125 (((138 (160 ((32 (13 (2 73 )))(178 (70 (166 176 ))))))(78 (65 89 )))(37 115 ))))(((((23 171 )(35 181 ))(46 131 ))(93 169 ))(((173 (124 (39 ((50 195 )(101 123 )))))(150 162 ))((48 204 )(137 163 )))))((((148 (17 ((117 (58 ((189 (19 (53 (16 (198 (108 (((((3 197 )(25 ((((118 ((7 12 )(175 196 )))(47 95 ))((40 (54 (9 (30 94 ))))(120 (116 (97 112 )))))(126 (109 (20 24 ))))))(177 180 ))((((22 149 )(29 66 ))(34 ((67 104 )(72 186 ))))(71 (82 122 ))))(38 199 ))))))))((102 184 )(106 183 )))))(((((14 76 )(59 179 ))(27 28 ))(152 (61 164 )))(15 57 )))))(41 63 ))(85 128 ))((79 (68 ((11 (96 (156 (192 (193 194 )))))(83 84 ))))(161 (200 201 )))))(62 (119 ((130 (81 (174 ((6 (45 69 ))(75 (151 (155 168 )))))))(56 103 )))))(91 ((5 145 )(10 (136 (44 (140 182 )))))))(170 (80 (4 (144 (77 110 ))))))((55 (154 202 ))((111 (86 158 ))(87 107 ))))))(92 165 )))*
(0 ((88 (((((((1 ((134 (((159 (98 ((105 (42 121 ))(167 (139 187 )))))(129 191 ))(132 185 )))(51 74 )))((157 (31 (21 60 )))(64 114 )))((18 (100 (147 190 )))(26 (49 143 ))))(90 (142 203 )))(153 172 ))(52 ((((135 (141 (8 36 )))(33 43 ))(99 188 ))(146 (113 133 )))))((((((((((138 (160 ((32 (13 (2 73 )))(178 (70 (166 176 ))))))(125 127 ))(65 (78 89 )))(37 115 ))(((((23 171 )(35 181 ))(46 131 ))(93 169 ))(((173 (124 ((123 (39 101 ))(50 195 ))))(150 162 ))((48 204 )(137 163 )))))((((148 (17 ((117 (58 ((189 (19 (53 (16 (198 (108 (((((3 197 )(25 ((((118 ((7 12 )(175 196 )))(47 95 ))((40 (54 (9 (30 94 ))))(120 (116 (97 112 )))))(126 (109 (20 24 ))))))(177 180 ))((((22 149 )(29 66 ))(34 ((67 104 )(72 186 ))))(71 (82 122 ))))(38 199 ))))))))((102 184 )(106 183 )))))(((((14 76 )(59 179 ))(27 28 ))(152 (61 164 )))(15 57 )))))(41 63 ))(85 128 ))((79 (68 ((11 (96 (156 (192 (193 194 )))))(83 84 ))))(161 (200 201 )))))(62 (119 ((130 (81 (174 ((6 (45 69 ))(75 (151 (155 168 )))))))(56 103 )))))(91 ((5 145 )(10 (136 (44 (140 182 )))))))(170 (80 (4 (144 (77 110 ))))))(107 ((55 (154 202 ))(111 (87 (86 158 ))))))))(92 165 )))*
(0 ((88 (((((((1 ((157 (31 (21 60 )))(134 (64 114 ))))(51 74 ))(((18 (147 (100 190 )))((42 121 )((98 (159 (191 (129 (132 185 )))))(105 (167 (139 187 ))))))(26 (49 143 ))))(90 (142 203 )))(153 172 ))(52 ((((135 (141 (8 36 )))(33 43 ))(99 188 ))(146 (113 133 )))))((((((((((138 (160 ((32 (13 (2 73 )))(178 (70 (166 176 ))))))(125 127 ))(65 (78 89 )))(37 115 ))(((((23 171 )(35 181 ))(46 131 ))(93 169 ))(((173 (124 ((123 (39 101 ))(50 195 ))))(150 162 ))((48 204 )(137 163 )))))((((148 (17 ((117 (58 ((189 (19 (53 (16 (198 (108 (((((3 197 )(25 ((((118 ((7 12 )(175 196 )))(47 95 ))((40 (54 (9 (30 94 ))))(120 (116 (97 112 )))))(126 (109 (20 24 ))))))(177 180 ))((((22 149 )(29 66 ))(34 ((67 104 )(72 186 ))))(71 (82 122 ))))(38 199 ))))))))((102 184 )(106 183 )))))(((((14 76 )(59 179 ))(27 28 ))(152 (61 164 )))(15 57 )))))(41 63 ))(85 128 ))((79 (68 (11 ((83 84 )(96 (156 (192 (193 194 ))))))))(161 (200 201 )))))(62 (119 ((130 (81 (174 ((6 (45 69 ))(75 (151 (155 168 )))))))(56 103 )))))(91 ((5 145 )(10 (136 (44 (140 182 )))))))(170 (80 (4 (144 (77 110 ))))))((55 (154 202 ))((111 (86 158 ))(87 107 ))))))(92 165 )))*
(0 ((88 (((((((1 ((21 (157 (31 60 )))(134 (64 114 ))))(51 74 ))(((18 (147 (100 190 )))((42 121 )((98 (159 (129 (191 (132 185 )))))(105 (167 (139 187 ))))))(26 (49 143 ))))(90 (142 203 )))(153 172 ))(52 ((((135 (141 (8 36 )))(33 43 ))(99 188 ))(146 (113 133 )))))(((((((127 (125 (((138 (160 ((32 (13 (2 73 )))(178 (70 (166 176 ))))))(78 (65 89 )))(37 115 ))))(((((23 171 )(35 181 ))(46 131 ))(93 169 ))(((173 (124 (39 ((50 195 )(101 123 )))))(150 162 ))((48 204 )(137 163 )))))((((148 (17 ((117 (58 ((189 (19 (53 (16 (198 (108 (((((3 197 )(25 ((((118 ((7 12 )(175 196 )))(47 95 ))((40 (54 (9 (30 94 ))))(120 (116 (97 112 )))))(126 (109 (20 24 ))))))(177 180 ))((((22 149 )(29 66 ))(34 ((67 104 )(72 186 ))))(71 (82 122 ))))(38 199 ))))))))((102 184 )(106 183 )))))(((((14 76 )(59 179 ))(27 28 ))(152 (61 164 )))(15 57 )))))(41 63 ))(85 128 ))((79 (68 ((11 (96 (156 (192 (193 194 )))))(83 84 ))))(161 (200 201 )))))(62 (119 ((130 (81 (174 ((6 (45 69 ))(75 (151 (155 168 )))))))(56 103 )))))(91 ((5 145 )(10 (136 (44 (140 182 )))))))(170 (80 (4 (144 (77 110 ))))))((55 (154 202 ))((111 (86 158 ))(87 107 ))))))(92 165 )))*
(0 ((88 (((((((1 ((21 (157 (31 60 )))(134 (64 114 ))))(51 74 ))(((18 (147 (100 190 )))((42 121 )((98 (159 ((129 191 )(132 185 ))))(105 (167 (139 187 ))))))(26 (49 143 ))))(90 (142 203 )))(153 172 ))(52 ((((135 (141 (8 36 )))(33 43 ))(99 188 ))(146 (113 133 )))))(((((((((((138 (160 ((32 (13 (2 73 )))(178 (70 (166 176 ))))))(65 (78 89 )))((173 (124 ((123 (39 101 ))(50 195 ))))(150 162 )))(((48 204 )(137 163 ))(125 127 )))(37 115 ))((((23 171 )(35 181 ))(46 131 ))(93 169 )))((((148 (17 ((117 (58 ((189 (19 (53 (16 (198 (108 (((((3 197 )(25 ((((118 ((7 12 )(175 196 )))(47 95 ))((40 (54 (9 (30 94 ))))(120 (116 (97 112 )))))(126 (109 (20 24 ))))))(177 180 ))((((22 149 )(29 66 ))(34 ((67 104 )(72 186 ))))(71 (82 122 ))))(38 199 ))))))))((102 184 )(106 183 )))))(((((14 76 )(59 179 ))(27 28 ))(152 (61 164 )))(15 57 )))))(41 63 ))(85 128 ))((79 (68 (11 ((83 84 )(96 (156 (192 (193 194 ))))))))(161 (200 201 )))))(62 (119 ((130 (81 (174 ((6 (45 69 ))(75 (151 (155 168 )))))))(56 103 )))))(91 ((5 145 )(10 (136 (44 (140 182 )))))))(170 (80 (4 (144 (77 110 ))))))((55 (154 202 ))(107 (111 (87 (86 158 ))))))))(92 165 )))*
(0 ((88 (((((((1 ((21 (157 (31 60 )))(134 (64 114 ))))(51 74 ))(((18 (147 (100 190 )))((42 121 )((98 (159 (129 (191 (132 185 )))))(105 (167 (139 187 ))))))(26 (49 143 ))))(90 (142 203 )))(153 172 ))(52 ((((135 (141 (8 36 )))(33 43 ))(99 188 ))(146 (113 133 )))))(((((((((((138 (160 ((32 (13 (2 73 )))(178 (70 (166 176 ))))))(65 (78 89 )))((173 (124 (39 ((50 195 )(101 123 )))))(150 162 )))(((48 204 )(137 163 ))(125 127 )))(37 115 ))((((23 171 )(35 181 ))(46 131 ))(93 169 )))((((148 (17 ((117 (58 ((189 (19 (53 (16 (198 (108 (((((3 197 )(25 ((((118 ((7 12 )(175 196 )))(47 95 ))((40 (54 (9 (30 94 ))))(120 (116 (97 112 )))))(126 (109 (20 24 ))))))(177 180 ))((((22 149 )(29 66 ))(34 ((67 104 )(72 186 ))))(71 (82 122 ))))(38 199 ))))))))((102 184 )(106 183 )))))(((((14 76 )(59 179 ))(27 28 ))(152 (61 164 )))(15 57 )))))(41 63 ))(85 128 ))((79 (68 (11 ((83 84 )(96 (156 (192 (193 194 ))))))))(161 (200 201 )))))(62 (119 ((130 (81 (174 ((6 (45 69 ))(75 (151 (155 168 )))))))(56 103 )))))(91 ((5 145 )(10 (136 (44 (140 182 )))))))(170 (80 (4 (144 (77 110 ))))))((55 (154 202 ))((111 (86 158 ))(87 107 ))))))(92 165 )))*
(0 ((88 (((((((1 ((157 (31 (21 60 )))(134 (64 114 ))))(51 74 ))(((18 (147 (100 190 )))((42 121 )(105 ((98 (159 ((129 191 )(132 185 ))))(167 (139 187 ))))))(26 (49 143 ))))(90 (142 203 )))(153 172 ))(52 ((((135 (141 (8 36 )))(33 43 ))(99 188 ))(146 (113 133 )))))(((((((127 (125 (((138 (160 ((32 (13 (2 73 )))(178 (70 (166 176 ))))))(78 (65 89 )))(37 115 ))))(((((23 171 )(35 181 ))(46 131 ))(93 169 ))(((173 (124 (39 ((50 195 )(101 123 )))))(150 162 ))((48 204 )(137 163 )))))((((148 (17 ((117 (58 ((189 (19 (53 (16 (198 (108 (((((3 197 )(25 ((((118 ((7 12 )(175 196 )))(47 95 ))((40 (54 (9 (30 94 ))))(120 (116 (97 112 )))))(126 (109 (20 24 ))))))(177 180 ))((((22 149 )(29 66 ))(34 ((67 104 )(72 186 ))))(71 (82 122 ))))(38 199 ))))))))((102 184 )(106 183 )))))((((14 (76 (59 179 )))(27 28 ))(152 (61 164 )))(15 57 )))))(41 63 ))(85 128 ))((79 (68 (11 ((83 84 )(96 (156 (192 (193 194 ))))))))(161 (200 201 )))))(62 (119 ((130 (81 (174 ((6 (45 69 ))(75 (151 (155 168 )))))))(56 103 )))))(91 ((5 145 )(10 (136 (44 (140 182 )))))))(170 (80 (4 (144 (77 110 ))))))((55 (154 202 ))(87 (107 (111 (86 158 ))))))))(92 165 )))*
(0 ((88 (((((((1 ((21 (157 (31 60 )))(134 (64 114 ))))(51 74 ))(((18 (147 (100 190 )))((42 121 )((98 (159 (129 (191 (132 185 )))))(105 (167 (139 187 ))))))(26 (49 143 ))))(90 (142 203 )))(153 172 ))(52 ((((135 (141 (8 36 )))(33 43 ))(99 188 ))(146 (113 133 )))))(((((((127 (125 (((138 (160 ((32 (13 (2 73 )))(178 (70 (166 176 ))))))(78 (65 89 )))(37 115 ))))(((((23 171 )(35 181 ))(46 131 ))(93 169 ))(((173 (124 (39 ((50 195 )(101 123 )))))(150 162 ))((48 204 )(137 163 )))))((((148 (17 ((117 (58 ((189 (19 (53 (16 (198 (108 (((((3 197 )(25 ((((118 ((7 12 )(175 196 )))(47 95 ))((40 (54 (9 (30 94 ))))(120 (116 (97 112 )))))(126 (109 (20 24 ))))))(177 180 ))((((22 149 )(29 66 ))(34 ((67 104 )(72 186 ))))(71 (82 122 ))))(38 199 ))))))))((102 184 )(106 183 )))))(((((14 76 )(59 179 ))(27 28 ))(152 (61 164 )))(15 57 )))))(41 63 ))(85 128 ))((79 (68 (11 ((83 84 )(96 (156 (192 (193 194 ))))))))(161 (200 201 )))))(62 (119 ((130 (81 (174 ((6 (45 69 ))(75 (151 (155 168 )))))))(56 103 )))))(91 ((5 145 )(10 (136 (44 (140 182 )))))))(170 (80 (4 (144 (77 110 ))))))((55 (154 202 ))((111 (86 158 ))(87 107 ))))))(92 165 )))*
(0 ((88 (((((((1 (64 114 ))(26 (49 143 )))((((((159 ((18 98 )((105 (42 121 ))(167 (139 187 )))))(129 191 ))(132 185 ))(134 (157 (31 (21 60 )))))(51 74 ))(147 (100 190 ))))(90 (142 203 )))(153 172 ))(52 ((((135 (141 (8 36 )))(33 43 ))(99 188 ))(146 (113 133 )))))((((((((((138 (160 ((32 (13 (2 73 )))(178 (70 (166 176 ))))))(78 (65 89 )))(37 115 ))(125 127 ))(((((23 171 )(35 181 ))(46 131 ))(93 169 ))(((173 (124 ((39 (101 123 ))(50 195 ))))(150 162 ))((48 204 )(137 163 )))))((((148 (17 ((117 (58 ((189 (19 (53 (16 (198 (108 (((((3 197 )(25 ((((118 ((7 12 )(175 196 )))(47 95 ))((40 (54 (9 (30 94 ))))(120 (116 (97 112 )))))(126 (109 (20 24 ))))))(177 180 ))((((22 149 )(29 66 ))(34 ((67 104 )(72 186 ))))(71 (82 122 ))))(38 199 ))))))))((102 184 )(106 183 )))))(((((14 76 )(59 179 ))(27 28 ))(152 (61 164 )))(15 57 )))))(41 63 ))(85 128 ))((79 (68 (11 ((83 84 )(96 (156 (192 (193 194 ))))))))(161 (200 201 )))))(62 (119 ((130 (81 (174 ((6 (45 69 ))(75 (151 (155 168 )))))))(56 103 )))))(91 ((5 145 )(10 (136 (44 (140 182 )))))))(170 (80 (4 (144 (77 110 ))))))(107 ((55 (154 202 ))(111 (87 (86 158 ))))))))(92 165 )))*
(0 ((88 (((((((1 ((134 (((159 (98 ((105 (42 121 ))(167 (139 187 )))))(129 191 ))(132 185 )))(51 74 )))((157 (31 (21 60 )))(64 114 )))((18 (100 (147 190 )))(26 (49 143 ))))(90 (142 203 )))(153 172 ))(52 ((((135 (141 (8 36 )))(33 43 ))(99 188 ))(146 (113 133 )))))((((((((((138 (160 ((32 (13 (2 73 )))(178 (70 (166 176 ))))))(125 127 ))(65 (78 89 )))(37 115 ))(((((23 171 )(35 181 ))(46 131 ))(93 169 ))(((173 (124 ((101 (39 123 ))(50 195 ))))(150 162 ))((48 204 )(137 163 )))))((((148 (17 ((117 (58 ((189 (19 (53 (16 (198 (108 (((((3 197 )(25 ((((118 ((7 12 )(175 196 )))(47 95 ))((40 (54 (9 (30 94 ))))(120 (116 (97 112 )))))(126 (109 (20 24 ))))))(177 180 ))((((22 149 )(29 66 ))(34 ((67 104 )(72 186 ))))(71 (82 122 ))))(38 199 ))))))))((102 184 )(106 183 )))))((((14 (76 (59 179 )))(27 28 ))(152 (61 164 )))(15 57 )))))(41 63 ))(85 128 ))((79 (68 ((11 (96 (156 (192 (193 194 )))))(83 84 ))))(161 (200 201 )))))(62 (119 ((130 (81 (174 ((6 (45 69 ))(75 (151 (155 168 )))))))(56 103 )))))(91 ((5 145 )(10 (136 (44 (140 182 )))))))(170 (80 (4 (144 (77 110 ))))))((55 (154 202 ))((111 (86 158 ))(87 107 ))))))(92 165 )))*
(0 ((88 (((((((1 ((157 (31 (21 60 )))(134 (64 114 ))))(51 74 ))(((18 (147 (100 190 )))((42 121 )(105 ((98 (159 (129 (191 (132 185 )))))(167 (139 187 ))))))(26 (49 143 ))))(90 (142 203 )))(153 172 ))(52 ((((135 (141 (8 36 )))(33 43 ))(99 188 ))(146 (113 133 )))))((((((((((138 (160 ((32 (13 (2 73 )))(178 (70 (166 176 ))))))(125 127 ))(65 (78 89 )))(37 115 ))(((((23 171 )(35 181 ))(46 131 ))(93 169 ))(((173 (124 ((101 (39 123 ))(50 195 ))))(150 162 ))((48 204 )(137 163 )))))((((148 (17 ((117 (58 ((189 (19 (53 (16 (198 (108 (((((3 197 )(25 ((((118 ((7 12 )(175 196 )))(47 95 ))((40 (54 (9 (30 94 ))))(120 (116 (97 112 )))))(126 (109 (20 24 ))))))(177 180 ))((((22 149 )(29 66 ))(34 ((67 104 )(72 186 ))))(71 (82 122 ))))(38 199 ))))))))((102 184 )(106 183 )))))((((14 (76 (59 179 )))(27 28 ))(152 (61 164 )))(15 57 )))))(41 63 ))(85 128 ))((79 (68 ((11 (96 (156 (192 (193 194 )))))(83 84 ))))(161 (200 201 )))))(62 (119 ((130 (81 (174 ((6 (45 69 ))(75 (151 (155 168 )))))))(56 103 )))))(91 ((5 145 )(10 (136 (44 (140 182 )))))))(170 (80 (4 (144 (77 110 ))))))(107 ((55 (154 202 ))(111 (87 (86 158 ))))))))(92 165 )))*
(0 ((88 (((((((1 ((157 (31 (21 60 )))(134 (64 114 ))))(51 74 ))(((18 (147 (100 190 )))((42 121 )((98 (159 ((129 191 )(132 185 ))))(105 (167 (139 187 ))))))(26 (49 143 ))))(90 (142 203 )))(153 172 ))(52 ((((135 (141 (8 36 )))(33 43 ))(99 188 ))(146 (113 133 )))))((((((((((138 (160 ((32 (13 (2 73 )))(178 (70 (166 176 ))))))(125 127 ))(65 (78 89 )))(37 115 ))(((((23 171 )(35 181 ))(46 131 ))(93 169 ))(((173 (124 ((195 (39 50 ))(101 123 ))))(150 162 ))((48 204 )(137 163 )))))((((148 (17 ((117 (58 ((189 (19 (53 (16 (198 (108 (((((3 197 )(25 ((((118 ((7 12 )(175 196 )))(47 95 ))((40 (54 (9 (30 94 ))))(120 (116 (97 112 )))))(126 (109 (20 24 ))))))(177 180 ))((((22 149 )(29 66 ))(34 ((67 104 )(72 186 ))))(71 (82 122 ))))(38 199 ))))))))((102 184 )(106 183 )))))(((((14 76 )(59 179 ))(27 28 ))(152 (61 164 )))(15 57 )))))(41 63 ))(85 128 ))((79 (68 (11 ((83 84 )(96 (156 (192 (193 194 ))))))))(161 (200 201 )))))(62 (119 ((130 (81 (174 ((6 (45 69 ))(75 (151 (155 168 )))))))(56 103 )))))(91 ((5 145 )(10 (136 (44 (140 182 )))))))(170 (80 (4 (144 (77 110 ))))))((55 (154 202 ))(107 (87 (111 (86 158 ))))))))(92 165 )))*
(0 ((88 (((((((1 ((157 (31 (21 60 )))(134 (64 114 ))))(51 74 ))(((18 (147 (100 190 )))((42 121 )(((98 105 )(167 (139 187 )))(159 (191 (129 (132 185 )))))))(26 (49 143 ))))(90 (142 203 )))(153 172 ))(52 ((((135 (141 (8 36 )))(33 43 ))(99 188 ))(146 (113 133 )))))(((((((127 (125 (((138 (160 ((32 (13 (2 73 )))(178 (70 (166 176 ))))))(78 (65 89 )))(37 115 ))))(((((23 171 )(35 181 ))(46 131 ))(93 169 ))(((173 (124 (39 ((50 195 )(101 123 )))))(150 162 ))((48 204 )(137 163 )))))((((148 (17 ((117 (58 ((189 (19 (53 (16 (198 (108 (((((3 197 )(25 ((((118 ((7 12 )(175 196 )))(47 95 ))((40 (54 (9 (30 94 ))))(120 (116 (97 112 )))))(126 (109 (20 24 ))))))(177 180 ))((((22 149 )(29 66 ))(34 ((67 104 )(72 186 ))))(71 (82 122 ))))(38 199 ))))))))((102 184 )(106 183 )))))((((14 (76 (59 179 )))(27 28 ))(152 (61 164 )))(15 57 )))))(41 63 ))(85 128 ))((79 (68 ((11 (96 (156 (192 (193 194 )))))(83 84 ))))(161 (200 201 )))))(62 (119 ((130 (81 (174 ((6 (45 69 ))(75 (151 (155 168 )))))))(56 103 )))))(91 ((5 145 )(10 (136 (44 (140 182 )))))))(170 (80 (4 (144 (77 110 ))))))(107 ((55 (154 202 ))(111 (87 (86 158 ))))))))(92 165 )))*
(0 ((88 (((((((1 ((21 (157 (31 60 )))(134 (64 114 ))))(51 74 ))(((18 (147 (100 190 )))((42 121 )(((98 105 )(167 (139 187 )))((159 (129 191 ))(132 185 )))))(26 (49 143 ))))(90 (142 203 )))(153 172 ))(52 ((((135 (141 (8 36 )))(33 43 ))(99 188 ))(146 (113 133 )))))((((((((((138 (160 ((32 (13 (2 73 )))(178 (70 (166 176 ))))))(78 (65 89 )))(37 115 ))(125 127 ))(((((23 171 )(35 181 ))(46 131 ))(93 169 ))(((173 (124 ((123 (39 101 ))(50 195 ))))(150 162 ))((48 204 )(137 163 )))))((((148 (17 ((117 (58 ((189 (19 (53 (16 (198 (108 (((((3 197 )(25 ((((118 ((7 12 )(175 196 )))(47 95 ))((40 (54 (9 (30 94 ))))(120 (116 (97 112 )))))(126 (109 (20 24 ))))))(177 180 ))((((22 149 )(29 66 ))(34 ((67 104 )(72 186 ))))(71 (82 122 ))))(38 199 ))))))))((102 184 )(106 183 )))))(((((14 76 )(59 179 ))(27 28 ))(152 (61 164 )))(15 57 )))))(41 63 ))(85 128 ))((79 (68 ((11 (96 (156 (192 (193 194 )))))(83 84 ))))(161 (200 201 )))))(62 (119 ((130 (81 (174 ((6 (45 69 ))(75 (151 (155 168 )))))))(56 103 )))))(91 ((5 145 )(10 (136 (44 (140 182 )))))))(170 (80 (4 (144 (77 110 ))))))((55 (154 202 ))(107 (87 (111 (86 158 ))))))))(92 165 )))*
(0 ((88 (((((((1 ((157 (31 (21 60 )))(134 (64 114 ))))(51 74 ))(((18 (147 (100 190 )))((42 121 )((98 (159 (129 (191 (132 185 )))))(105 (167 (139 187 ))))))(26 (49 143 ))))(90 (142 203 )))(153 172 ))(52 ((((135 (141 (8 36 )))(33 43 ))(99 188 ))(146 (113 133 )))))(((((((((((138 (160 ((32 (13 (2 73 )))(178 (70 (166 176 ))))))(65 (78 89 )))((173 ((123 (124 (39 101 )))(50 195 )))(150 162 )))(((48 204 )(137 163 ))(125 127 )))(37 115 ))((((23 171 )(35 181 ))(46 131 ))(93 169 )))((((148 (17 ((117 (58 ((189 (19 (53 (16 (198 (108 (((((3 197 )(25 ((((118 ((7 12 )(175 196 )))(47 95 ))((40 (54 (9 (30 94 ))))(120 (116 (97 112 )))))(126 (109 (20 24 ))))))(177 180 ))((((22 149 )(29 66 ))(34 ((67 104 )(72 186 ))))(71 (82 122 ))))(38 199 ))))))))((102 184 )(106 183 )))))((((14 (76 (59 179 )))(27 28 ))(152 (61 164 )))(15 57 )))))(41 63 ))(85 128 ))((79 (68 (11 ((83 84 )(96 (156 (192 (193 194 ))))))))(161 (200 201 )))))(62 (119 ((130 (81 (174 ((6 (45 69 ))(75 (151 (155 168 )))))))(56 103 )))))(91 ((5 145 )(10 (136 (44 (140 182 )))))))(170 (80 (4 (144 (77 110 ))))))((55 (154 202 ))(87 (107 (111 (86 158 ))))))))(92 165 )))*
(0 ((88 (((((((1 ((157 (31 (21 60 )))(134 (64 114 ))))(51 74 ))(((18 (147 (100 190 )))((42 121 )(105 ((98 (159 ((129 191 )(132 185 ))))(167 (139 187 ))))))(26 (49 143 ))))(90 (142 203 )))(153 172 ))(52 ((((135 (141 (8 36 )))(33 43 ))(99 188 ))(146 (113 133 )))))((((((((((138 (160 ((32 (13 (2 73 )))(178 (70 (166 176 ))))))(78 (65 89 )))(37 115 ))(125 127 ))(((((23 171 )(35 181 ))(46 131 ))(93 169 ))(((173 (124 ((195 (39 50 ))(101 123 ))))(150 162 ))((48 204 )(137 163 )))))((((148 (17 ((117 (58 ((189 (19 (53 (16 (198 (108 (((((3 197 )(25 ((((118 ((7 12 )(175 196 )))(47 95 ))((40 (54 (9 (30 94 ))))(120 (116 (97 112 )))))(126 (109 (20 24 ))))))(177 180 ))((((22 149 )(29 66 ))(34 ((67 104 )(72 186 ))))(71 (82 122 ))))(38 199 ))))))))((102 184 )(106 183 )))))((((14 (76 (59 179 )))(27 28 ))(152 (61 164 )))(15 57 )))))(41 63 ))(85 128 ))((79 (68 ((11 (96 (156 (192 (193 194 )))))(83 84 ))))(161 (200 201 )))))(62 (119 ((130 (81 (174 ((6 (45 69 ))(75 (151 (155 168 )))))))(56 103 )))))(91 ((5 145 )(10 (136 (44 (140 182 )))))))(170 (80 (4 (144 (77 110 ))))))((55 (154 202 ))(107 (87 (111 (86 158 ))))))))(92 165 )))*
(0 ((88 (((((((1 ((157 (31 (21 60 )))(134 (64 114 ))))(51 74 ))(((18 (147 (100 190 )))((42 121 )(((98 105 )(167 (139 187 )))(159 ((129 191 )(132 185 ))))))(26 (49 143 ))))(90 (142 203 )))(153 172 ))(52 ((((135 (141 (8 36 )))(33 43 ))(99 188 ))(146 (113 133 )))))(((((((127 (125 (((138 (160 ((32 (13 (2 73 )))(178 (70 (166 176 ))))))(78 (65 89 )))(37 115 ))))(((((23 171 )(35 181 ))(46 131 ))(93 169 ))(((173 (124 ((39 (101 123 ))(50 195 ))))(150 162 ))((48 204 )(137 163 )))))((((148 (17 ((117 (58 ((189 (19 (53 (16 (198 (108 (((((3 197 )(25 ((((118 ((7 12 )(175 196 )))(47 95 ))((40 (54 (9 (30 94 ))))(120 (116 (97 112 )))))(126 (109 (20 24 ))))))(177 180 ))((((22 149 )(29 66 ))(34 ((67 104 )(72 186 ))))(71 (82 122 ))))(38 199 ))))))))((102 184 )(106 183 )))))((((14 (76 (59 179 )))(27 28 ))(152 (61 164 )))(15 57 )))))(41 63 ))(85 128 ))((79 (68 (11 ((83 84 )(96 (156 (192 (193 194 ))))))))(161 (200 201 )))))(62 (119 ((130 (81 (174 ((6 (45 69 ))(75 (151 (155 168 )))))))(56 103 )))))(91 ((5 145 )(10 (136 (44 (140 182 )))))))(170 (80 (4 (144 (77 110 ))))))(107 ((55 (154 202 ))(111 (87 (86 158 ))))))))(92 165 )))*
(0 ((88 (((((((1 ((157 (31 (21 60 )))(134 (64 114 ))))(51 74 ))(((18 (147 (100 190 )))((42 121 )(((98 105 )(167 (139 187 )))((159 (129 191 ))(132 185 )))))(26 (49 143 ))))(90 (142 203 )))(153 172 ))(52 ((((135 (141 (8 36 )))(33 43 ))(99 188 ))(146 (113 133 )))))((((((((((138 (160 ((32 (13 (2 73 )))(178 (70 (166 176 ))))))(78 (65 89 )))(37 115 ))(125 127 ))(((((23 171 )(35 181 ))(46 131 ))(93 169 ))(((173 (124 ((101 (39 123 ))(50 195 ))))(150 162 ))((48 204 )(137 163 )))))((((148 (17 ((117 (58 ((189 (19 (53 (16 (198 (108 (((((3 197 )(25 ((((118 ((7 12 )(175 196 )))(47 95 ))((40 (54 (9 (30 94 ))))(120 (116 (97 112 )))))(126 (109 (20 24 ))))))(177 180 ))((((22 149 )(29 66 ))(34 ((67 104 )(72 186 ))))(71 (82 122 ))))(38 199 ))))))))((102 184 )(106 183 )))))(((((14 76 )(59 179 ))(27 28 ))(152 (61 164 )))(15 57 )))))(41 63 ))(85 128 ))((79 (68 (11 ((83 84 )(96 (156 (192 (193 194 ))))))))(161 (200 201 )))))(62 (119 ((130 (81 (174 ((6 (45 69 ))(75 (151 (155 168 )))))))(56 103 )))))(91 ((5 145 )(10 (136 (44 (140 182 )))))))(170 (80 (4 (144 (77 110 ))))))(107 ((55 (154 202 ))(111 (87 (86 158 ))))))))(92 165 )))*
(0 ((88 (((((((1 ((157 (31 (21 60 )))(134 (64 114 ))))(51 74 ))(((18 (147 (100 190 )))((42 121 )((98 (159 (191 (129 (132 185 )))))(105 (167 (139 187 ))))))(26 (49 143 ))))(90 (142 203 )))(153 172 ))(52 ((((135 (141 (8 36 )))(33 43 ))(99 188 ))(146 (113 133 )))))((((((((((138 (160 ((32 (13 (2 73 )))(178 (70 (166 176 ))))))(125 127 ))(65 (78 89 )))(37 115 ))(((((23 171 )(35 181 ))(46 131 ))(93 169 ))(((173 (124 ((50 (39 195 ))(101 123 ))))(150 162 ))((48 204 )(137 163 )))))((((148 (17 ((117 (58 ((189 (19 (53 (16 (198 (108 (((((3 197 )(25 ((((118 ((7 12 )(175 196 )))(47 95 ))((40 (54 (9 (30 94 ))))(120 (116 (97 112 )))))(126 (109 (20 24 ))))))(177 180 ))((((22 149 )(29 66 ))(34 ((67 104 )(72 186 ))))(71 (82 122 ))))(38 199 ))))))))((102 184 )(106 183 )))))((((14 (76 (59 179 )))(27 28 ))(152 (61 164 )))(15 57 )))))(41 63 ))(85 128 ))((79 (68 (11 ((83 84 )(96 (156 (192 (193 194 ))))))))(161 (200 201 )))))(62 (119 ((130 (81 (174 ((6 (45 69 ))(75 (151 (155 168 )))))))(56 103 )))))(91 ((5 145 )(10 (136 (44 (140 182 )))))))(170 (80 (4 (144 (77 110 ))))))((55 (154 202 ))(87 (107 (111 (86 158 ))))))))(92 165 )))*
(0 ((88 (((((((1 ((134 ((129 (191 (159 (98 ((105 (42 121 ))(167 (139 187 )))))))(132 185 )))(51 74 )))((157 (31 (21 60 )))(64 114 )))((18 (100 (147 190 )))(26 (49 143 ))))(90 (142 203 )))(153 172 ))(52 ((((135 (141 (8 36 )))(33 43 ))(99 188 ))(146 (113 133 )))))(((((((((((138 (160 ((32 (13 (2 73 )))(178 (70 (166 176 ))))))(65 (78 89 )))((173 ((123 (124 (39 101 )))(50 195 )))(150 162 )))(((48 204 )(137 163 ))(125 127 )))(37 115 ))((((23 171 )(35 181 ))(46 131 ))(93 169 )))((((148 (17 ((117 (58 ((189 (19 (53 (16 (198 (108 (((((3 197 )(25 ((((118 ((7 12 )(175 196 )))(47 95 ))((40 (54 (9 (30 94 ))))(120 (116 (97 112 )))))(126 (109 (20 24 ))))))(177 180 ))((((22 149 )(29 66 ))(34 ((67 104 )(72 186 ))))(71 (82 122 ))))(38 199 ))))))))((102 184 )(106 183 )))))((((14 (76 (59 179 )))(27 28 ))(152 (61 164 )))(15 57 )))))(41 63 ))(85 128 ))((79 (68 (11 ((83 84 )(96 (156 (192 (193 194 ))))))))(161 (200 201 )))))(62 (119 ((130 (81 (174 ((6 (45 69 ))(75 (151 (155 168 )))))))(56 103 )))))(91 ((5 145 )(10 (136 (44 (140 182 )))))))(170 (80 (4 (144 (77 110 ))))))((55 (154 202 ))(107 (111 (87 (86 158 ))))))))(92 165 )))*
(0 ((88 (((((((1 ((157 (31 (21 60 )))(134 (64 114 ))))(51 74 ))(((18 (147 (100 190 )))((42 121 )(105 ((98 (159 (191 (129 (132 185 )))))(167 (139 187 ))))))(26 (49 143 ))))(90 (142 203 )))(153 172 ))(52 ((((135 (141 (8 36 )))(33 43 ))(99 188 ))(146 (113 133 )))))((((((((((138 (160 ((32 (13 (2 73 )))(178 (70 (166 176 ))))))(125 127 ))(65 (78 89 )))(37 115 ))(((((23 171 )(35 181 ))(46 131 ))(93 169 ))(((173 (124 (39 ((50 195 )(101 123 )))))(150 162 ))((48 204 )(137 163 )))))((((148 (17 ((117 (58 ((189 (19 (53 (16 (198 (108 (((((3 197 )(25 ((((118 ((7 12 )(175 196 )))(47 95 ))((40 (54 (9 (30 94 ))))(120 (116 (97 112 )))))(126 (109 (20 24 ))))))(177 180 ))((((22 149 )(29 66 ))(34 ((67 104 )(72 186 ))))(71 (82 122 ))))(38 199 ))))))))((102 184 )(106 183 )))))(((((14 76 )(59 179 ))(27 28 ))(152 (61 164 )))(15 57 )))))(41 63 ))(85 128 ))((79 (68 ((11 (96 (156 (192 (193 194 )))))(83 84 ))))(161 (200 201 )))))(62 (119 ((130 (81 (174 ((6 (45 69 ))(75 (151 (155 168 )))))))(56 103 )))))(91 ((5 145 )(10 (136 (44 (140 182 )))))))(170 (80 (4 (144 (77 110 ))))))((55 (154 202 ))(107 (111 (87 (86 158 ))))))))(92 165 )))*
(0 ((88 (((((((1 ((134 ((129 (191 (159 (98 ((105 (42 121 ))(167 (139 187 )))))))(132 185 )))(51 74 )))((157 (31 (21 60 )))(64 114 )))((18 (147 (100 190 )))(26 (49 143 ))))(90 (142 203 )))(153 172 ))(52 ((((135 (141 (8 36 )))(33 43 ))(99 188 ))(146 (113 133 )))))(((((((127 (125 (((138 (160 ((32 (13 (2 73 )))(178 (70 (166 176 ))))))(78 (65 89 )))(37 115 ))))(((((23 171 )(35 181 ))(46 131 ))(93 169 ))(((173 (124 ((123 (39 101 ))(50 195 ))))(150 162 ))((48 204 )(137 163 )))))((((148 (17 ((117 (58 ((189 (19 (53 (16 (198 (108 (((((3 197 )(25 ((((118 ((7 12 )(175 196 )))(47 95 ))((40 (54 (9 (30 94 ))))(120 (116 (97 112 )))))(126 (109 (20 24 ))))))(177 180 ))((((22 149 )(29 66 ))(34 ((67 104 )(72 186 ))))(71 (82 122 ))))(38 199 ))))))))((102 184 )(106 183 )))))(((((14 76 )(59 179 ))(27 28 ))(152 (61 164 )))(15 57 )))))(41 63 ))(85 128 ))((79 (68 (11 ((83 84 )(96 (156 (192 (193 194 ))))))))(161 (200 201 )))))(62 (119 ((130 (81 (174 ((6 (45 69 ))(75 (151 (155 168 )))))))(56 103 )))))(91 ((5 145 )(10 (136 (44 (140 182 )))))))(170 (80 (4 (144 (77 110 ))))))((55 (154 202 ))(87 (107 (111 (86 158 ))))))))(92 165 )))*
(0 ((88 (((((((1 ((157 (31 (21 60 )))(134 (64 114 ))))(51 74 ))(((18 (147 (100 190 )))((42 121 )((98 (159 ((129 191 )(132 185 ))))(105 (167 (139 187 ))))))(26 (49 143 ))))(90 (142 203 )))(153 172 ))(52 ((((135 (141 (8 36 )))(33 43 ))(99 188 ))(146 (113 133 )))))((((((((((138 (160 ((32 (13 (2 73 )))(178 (70 (166 176 ))))))(78 (65 89 )))(37 115 ))(125 127 ))(((((23 171 )(35 181 ))(46 131 ))(93 169 ))(((173 (124 ((123 (39 101 ))(50 195 ))))(150 162 ))((48 204 )(137 163 )))))((((148 (17 ((117 (58 ((189 (19 (53 (16 (198 (108 (((((3 197 )(25 ((((118 ((7 12 )(175 196 )))(47 95 ))((40 (54 (9 (30 94 ))))(120 (116 (97 112 )))))(126 (109 (20 24 ))))))(177 180 ))((((22 149 )(29 66 ))(34 ((67 104 )(72 186 ))))(71 (82 122 ))))(38 199 ))))))))((102 184 )(106 183 )))))((((14 (76 (59 179 )))(27 28 ))(152 (61 164 )))(15 57 )))))(41 63 ))(85 128 ))((79 (68 (11 ((83 84 )(96 (156 (192 (193 194 ))))))))(161 (200 201 )))))(62 (119 ((130 (81 (174 ((6 (45 69 ))(75 (151 (155 168 )))))))(56 103 )))))(91 ((5 145 )(10 (136 (44 (140 182 )))))))(170 (80 (4 (144 (77 110 ))))))(((55 (154 202 ))(111 (86 158 )))(87 107 )))))(92 165 )))*
(0 ((88 (((((((1 (64 114 ))(26 (49 143 )))((((((159 ((18 98 )((105 (42 121 ))(167 (139 187 )))))(129 191 ))(132 185 ))(134 (157 (31 (21 60 )))))(51 74 ))(147 (100 190 ))))(90 (142 203 )))(153 172 ))(52 ((((135 (141 (8 36 )))(33 43 ))(99 188 ))(146 (113 133 )))))((((((((((138 (160 ((32 (13 (2 73 )))(178 (70 (166 176 ))))))(125 127 ))(65 (78 89 )))(37 115 ))(((((23 171 )(35 181 ))(46 131 ))(93 169 ))(((173 (124 ((123 (39 101 ))(50 195 ))))(150 162 ))((48 204 )(137 163 )))))((((148 (17 ((117 (58 ((189 (19 (53 (16 (198 (108 (((((3 197 )(25 ((((118 ((7 12 )(175 196 )))(47 95 ))((40 (54 (9 (30 94 ))))(120 (116 (97 112 )))))(126 (109 (20 24 ))))))(177 180 ))((((22 149 )(29 66 ))(34 ((67 104 )(72 186 ))))(71 (82 122 ))))(38 199 ))))))))((102 184 )(106 183 )))))(((((14 76 )(59 179 ))(27 28 ))(152 (61 164 )))(15 57 )))))(41 63 ))(85 128 ))((79 (68 (11 ((83 84 )(96 (156 (192 (193 194 ))))))))(161 (200 201 )))))(62 (119 ((130 (81 (174 ((6 (45 69 ))(75 (151 (155 168 )))))))(56 103 )))))(91 ((5 145 )(10 (136 (44 (140 182 )))))))(170 (80 (4 (144 (77 110 ))))))((55 (154 202 ))(87 (107 (111 (86 158 ))))))))(92 165 )))*
(0 ((88 (((((((1 ((157 (31 (21 60 )))(134 (64 114 ))))(51 74 ))(((18 (147 (100 190 )))((42 121 )((98 (159 (129 (191 (132 185 )))))(105 (167 (139 187 ))))))(26 (49 143 ))))(90 (142 203 )))(153 172 ))(52 ((((135 (141 (8 36 )))(33 43 ))(99 188 ))(146 (113 133 )))))((((((((((138 (160 ((32 (13 (2 73 )))(178 (70 (166 176 ))))))(78 (65 89 )))(37 115 ))(125 127 ))(((((23 171 )(35 181 ))(46 131 ))(93 169 ))(((173 (124 ((123 (39 101 ))(50 195 ))))(150 162 ))((48 204 )(137 163 )))))((((148 (17 ((117 (58 ((189 (19 (53 (16 (198 (108 (((((3 197 )(25 ((((118 ((7 12 )(175 196 )))(47 95 ))((40 (54 (9 (30 94 ))))(120 (116 (97 112 )))))(126 (109 (20 24 ))))))(177 180 ))((((22 149 )(29 66 ))(34 ((67 104 )(72 186 ))))(71 (82 122 ))))(38 199 ))))))))((102 184 )(106 183 )))))((((14 (76 (59 179 )))(27 28 ))(152 (61 164 )))(15 57 )))))(41 63 ))(85 128 ))((79 (68 (11 ((83 84 )(96 (156 (192 (193 194 ))))))))(161 (200 201 )))))(62 (119 ((130 (81 (174 ((6 (45 69 ))(75 (151 (155 168 )))))))(56 103 )))))(91 ((5 145 )(10 (136 (44 (140 182 )))))))(170 (80 (4 (144 (77 110 ))))))((55 (154 202 ))(87 (107 (111 (86 158 ))))))))(92 165 )))*
(0 ((88 (((((((1 ((157 (31 (21 60 )))(134 (64 114 ))))(51 74 ))(((18 (147 (100 190 )))((42 121 )(((98 105 )(167 (139 187 )))(159 ((129 191 )(132 185 ))))))(26 (49 143 ))))(90 (142 203 )))(153 172 ))(52 ((((135 (141 (8 36 )))(33 43 ))(99 188 ))(146 (113 133 )))))((((((((((138 (160 ((32 (13 (2 73 )))(178 (70 (166 176 ))))))(78 (65 89 )))(37 115 ))(125 127 ))(((((23 171 )(35 181 ))(46 131 ))(93 169 ))(((173 (124 ((195 (39 50 ))(101 123 ))))(150 162 ))((48 204 )(137 163 )))))((((148 (17 ((117 (58 ((189 (19 (53 (16 (198 (108 (((((3 197 )(25 ((((118 ((7 12 )(175 196 )))(47 95 ))((40 (54 (9 (30 94 ))))(120 (116 (97 112 )))))(126 (109 (20 24 ))))))(177 180 ))((((22 149 )(29 66 ))(34 ((67 104 )(72 186 ))))(71 (82 122 ))))(38 199 ))))))))((102 184 )(106 183 )))))((((14 (76 (59 179 )))(27 28 ))(152 (61 164 )))(15 57 )))))(41 63 ))(85 128 ))((79 (68 ((11 (96 (156 (192 (193 194 )))))(83 84 ))))(161 (200 201 )))))(62 (119 ((130 (81 (174 ((6 (45 69 ))(75 (151 (155 168 )))))))(56 103 )))))(91 ((5 145 )(10 (136 (44 (140 182 )))))))(170 (80 (4 (144 (77 110 ))))))((55 (154 202 ))(107 (87 (111 (86 158 ))))))))(92 165 )))*
(0 ((88 (((((((1 ((157 (31 (21 60 )))(134 (64 114 ))))(51 74 ))(((18 (147 (100 190 )))((42 121 )((98 (159 (129 (191 (132 185 )))))(105 (167 (139 187 ))))))(26 (49 143 ))))(90 (142 203 )))(153 172 ))(52 ((((135 (141 (8 36 )))(33 43 ))(99 188 ))(146 (113 133 )))))(((((((127 (125 (((138 (160 ((32 (13 (2 73 )))(178 (70 (166 176 ))))))(78 (65 89 )))(37 115 ))))(((((23 171 )(35 181 ))(46 131 ))(93 169 ))(((173 (124 ((39 (101 123 ))(50 195 ))))(150 162 ))((48 204 )(137 163 )))))((((148 (17 ((117 (58 ((189 (19 (53 (16 (198 (108 (((((3 197 )(25 ((((118 ((7 12 )(175 196 )))(47 95 ))((40 (54 (9 (30 94 ))))(120 (116 (97 112 )))))(126 (109 (20 24 ))))))(177 180 ))((((22 149 )(29 66 ))(34 ((67 104 )(72 186 ))))(71 (82 122 ))))(38 199 ))))))))((102 184 )(106 183 )))))(((((14 76 )(59 179 ))(27 28 ))(152 (61 164 )))(15 57 )))))(41 63 ))(85 128 ))((79 (68 ((11 (96 (156 (192 (193 194 )))))(83 84 ))))(161 (200 201 )))))(62 (119 ((130 (81 (174 ((6 (45 69 ))(75 (151 (155 168 )))))))(56 103 )))))(91 ((5 145 )(10 (136 (44 (140 182 )))))))(170 (80 (4 (144 (77 110 ))))))((55 (154 202 ))(87 (107 (111 (86 158 ))))))))(92 165 )))*
(0 ((88 (((((((1 ((21 (157 (31 60 )))(134 (64 114 ))))(51 74 ))(((18 (147 (100 190 )))((42 121 )((98 (159 (191 (129 (132 185 )))))(105 (167 (139 187 ))))))(26 (49 143 ))))(90 (142 203 )))(153 172 ))(52 ((((135 (141 (8 36 )))(33 43 ))(99 188 ))(146 (113 133 )))))((((((((((138 (160 ((32 (13 (2 73 )))(178 (70 (166 176 ))))))(78 (65 89 )))(37 115 ))(125 127 ))(((((23 171 )(35 181 ))(46 131 ))(93 169 ))(((173 (124 ((101 (39 123 ))(50 195 ))))(150 162 ))((48 204 )(137 163 )))))((((148 (17 ((117 (58 ((189 (19 (53 (16 (198 (108 (((((3 197 )(25 ((((118 ((7 12 )(175 196 )))(47 95 ))((40 (54 (9 (30 94 ))))(120 (116 (97 112 )))))(126 (109 (20 24 ))))))(177 180 ))((((22 149 )(29 66 ))(34 ((67 104 )(72 186 ))))(71 (82 122 ))))(38 199 ))))))))((102 184 )(106 183 )))))(((((14 76 )(59 179 ))(27 28 ))(152 (61 164 )))(15 57 )))))(41 63 ))(85 128 ))((79 (68 ((11 (96 (156 (192 (193 194 )))))(83 84 ))))(161 (200 201 )))))(62 (119 ((130 (81 (174 ((6 (45 69 ))(75 (151 (155 168 )))))))(56 103 )))))(91 ((5 145 )(10 (136 (44 (140 182 )))))))(170 (80 (4 (144 (77 110 ))))))(107 ((55 (154 202 ))(111 (87 (86 158 ))))))))(92 165 )))*
(0 ((88 (((((((1 ((157 (31 (21 60 )))(134 (64 114 ))))(51 74 ))(((18 (147 (100 190 )))((42 121 )(((98 105 )(167 (139 187 )))(159 ((129 191 )(132 185 ))))))(26 (49 143 ))))(90 (142 203 )))(153 172 ))(52 ((((135 (141 (8 36 )))(33 43 ))(99 188 ))(146 (113 133 )))))(((((((127 (125 (((138 (160 ((32 (13 (2 73 )))(178 (70 (166 176 ))))))(78 (65 89 )))(37 115 ))))(((((23 171 )(35 181 ))(46 131 ))(93 169 ))(((173 (124 (39 ((50 195 )(101 123 )))))(150 162 ))((48 204 )(137 163 )))))((((148 (17 ((117 (58 ((189 (19 (53 (16 (198 (108 (((((3 197 )(25 ((((118 ((7 12 )(175 196 )))(47 95 ))((40 (54 (9 (30 94 ))))(120 (116 (97 112 )))))(126 (109 (20 24 ))))))(177 180 ))((((22 149 )(29 66 ))(34 ((67 104 )(72 186 ))))(71 (82 122 ))))(38 199 ))))))))((102 184 )(106 183 )))))((((14 (76 (59 179 )))(27 28 ))(152 (61 164 )))(15 57 )))))(41 63 ))(85 128 ))((79 (68 ((11 (96 (156 (192 (193 194 )))))(83 84 ))))(161 (200 201 )))))(62 (119 ((130 (81 (174 ((6 (45 69 ))(75 (151 (155 168 )))))))(56 103 )))))(91 ((5 145 )(10 (136 (44 (140 182 )))))))(170 (80 (4 (144 (77 110 ))))))((55 (154 202 ))(107 (111 (87 (86 158 ))))))))(92 165 )))*
(0 ((88 (((((((1 ((157 (31 (21 60 )))(134 (64 114 ))))(51 74 ))(((18 (147 (100 190 )))((42 121 )(((98 105 )(167 (139 187 )))(159 (191 (129 (132 185 )))))))(26 (49 143 ))))(90 (142 203 )))(153 172 ))(52 ((((135 (141 (8 36 )))(33 43 ))(99 188 ))(146 (113 133 )))))(((((((127 (125 (((138 (160 ((32 (13 (2 73 )))(178 (70 (166 176 ))))))(78 (65 89 )))(37 115 ))))(((((23 171 )(35 181 ))(46 131 ))(93 169 ))(((173 (124 ((101 (39 123 ))(50 195 ))))(150 162 ))((48 204 )(137 163 )))))((((148 (17 ((117 (58 ((189 (19 (53 (16 (198 (108 (((((3 197 )(25 ((((118 ((7 12 )(175 196 )))(47 95 ))((40 (54 (9 (30 94 ))))(120 (116 (97 112 )))))(126 (109 (20 24 ))))))(177 180 ))((((22 149 )(29 66 ))(34 ((67 104 )(72 186 ))))(71 (82 122 ))))(38 199 ))))))))((102 184 )(106 183 )))))((((14 (76 (59 179 )))(27 28 ))(152 (61 164 )))(15 57 )))))(41 63 ))(85 128 ))((79 (68 (11 ((83 84 )(96 (156 (192 (193 194 ))))))))(161 (200 201 )))))(62 (119 ((130 (81 (174 ((6 (45 69 ))(75 (151 (155 168 )))))))(56 103 )))))(91 ((5 145 )(10 (136 (44 (140 182 )))))))(170 (80 (4 (144 (77 110 ))))))((55 (154 202 ))(107 (87 (111 (86 158 ))))))))(92 165 )))*
(0 ((88 (((((((1 ((134 (((159 (98 ((105 (42 121 ))(167 (139 187 )))))(129 191 ))(132 185 )))(51 74 )))((157 (31 (21 60 )))(64 114 )))(((18 100 )(147 190 ))(26 (49 143 ))))(90 (142 203 )))(153 172 ))(52 ((((135 (141 (8 36 )))(33 43 ))(99 188 ))(146 (113 133 )))))((((((((((138 (160 ((32 (13 (2 73 )))(178 (70 (166 176 ))))))(125 127 ))(65 (78 89 )))(37 115 ))(((((23 171 )(35 181 ))(46 131 ))(93 169 ))(((173 (124 ((101 (39 123 ))(50 195 ))))(150 162 ))((48 204 )(137 163 )))))((((148 (17 ((117 (58 ((189 (19 (53 (16 (198 (108 (((((3 197 )(25 ((((118 ((7 12 )(175 196 )))(47 95 ))((40 (54 (9 (30 94 ))))(120 (116 (97 112 )))))(126 (109 (20 24 ))))))(177 180 ))((((22 149 )(29 66 ))(34 ((67 104 )(72 186 ))))(71 (82 122 ))))(38 199 ))))))))((102 184 )(106 183 )))))((((14 (76 (59 179 )))(27 28 ))(152 (61 164 )))(15 57 )))))(41 63 ))(85 128 ))((79 (68 (11 ((83 84 )(96 (156 (192 (193 194 ))))))))(161 (200 201 )))))(62 (119 ((130 (81 (174 ((6 (45 69 ))(75 (151 (155 168 )))))))(56 103 )))))(91 ((5 145 )(10 (136 (44 (140 182 )))))))(170 (80 (4 (144 (77 110 ))))))((55 (154 202 ))(107 (87 (111 (86 158 ))))))))(92 165 )))*
(0 ((88 (((((((1 ((21 (157 (31 60 )))(134 (64 114 ))))(51 74 ))(((18 (147 (100 190 )))((42 121 )((((159 (98 105 ))(129 191 ))(132 185 ))(187 (139 167 )))))(26 (49 143 ))))(90 (142 203 )))(153 172 ))(52 ((((135 (141 (8 36 )))(33 43 ))(99 188 ))(146 (113 133 )))))(((((((127 (125 (((138 (160 ((32 (13 (2 73 )))(178 (70 (166 176 ))))))(78 (65 89 )))(37 115 ))))(((((23 171 )(35 181 ))(46 131 ))(93 169 ))(((173 (124 ((101 (39 123 ))(50 195 ))))(150 162 ))((48 204 )(137 163 )))))((((148 (17 ((117 (58 ((189 (19 (53 (16 (198 (108 (((((3 197 )(25 ((((118 ((7 12 )(175 196 )))(47 95 ))((40 (54 (9 (30 94 ))))(120 (116 (97 112 )))))(126 (109 (20 24 ))))))(177 180 ))((((22 149 )(29 66 ))(34 ((67 104 )(72 186 ))))(71 (82 122 ))))(38 199 ))))))))((102 184 )(106 183 )))))((((14 (76 (59 179 )))(27 28 ))(152 (61 164 )))(15 57 )))))(41 63 ))(85 128 ))((79 (68 ((11 (96 (156 (192 (193 194 )))))(83 84 ))))(161 (200 201 )))))(62 (119 ((130 (81 (174 ((6 (45 69 ))(75 (151 (155 168 )))))))(56 103 )))))(91 ((5 145 )(10 (136 (44 (140 182 )))))))(170 (80 (4 (144 (77 110 ))))))((55 (154 202 ))(107 (111 (87 (86 158 ))))))))(92 165 )))*
(0 ((88 (((((((1 ((157 (31 (21 60 )))(134 (64 114 ))))(51 74 ))(((18 (147 (100 190 )))((42 121 )((((159 (98 105 ))(129 191 ))(132 185 ))(187 (139 167 )))))(26 (49 143 ))))(90 (142 203 )))(153 172 ))(52 ((((135 (141 (8 36 )))(33 43 ))(99 188 ))(146 (113 133 )))))((((((((((138 (160 ((32 (13 (2 73 )))(178 (70 (166 176 ))))))(78 (65 89 )))(37 115 ))(125 127 ))(((((23 171 )(35 181 ))(46 131 ))(93 169 ))(((173 (124 ((101 (39 123 ))(50 195 ))))(150 162 ))((48 204 )(137 163 )))))((((148 (17 ((117 (58 ((189 (19 (53 (16 (198 (108 (((((3 197 )(25 ((((118 ((7 12 )(175 196 )))(47 95 ))((40 (54 (9 (30 94 ))))(120 (116 (97 112 )))))(126 (109 (20 24 ))))))(177 180 ))((((22 149 )(29 66 ))(34 ((67 104 )(72 186 ))))(71 (82 122 ))))(38 199 ))))))))((102 184 )(106 183 )))))((((14 (76 (59 179 )))(27 28 ))(152 (61 164 )))(15 57 )))))(41 63 ))(85 128 ))((79 (68 ((11 (96 (156 (192 (193 194 )))))(83 84 ))))(161 (200 201 )))))(62 (119 ((130 (81 (174 ((6 (45 69 ))(75 (151 (155 168 )))))))(56 103 )))))(91 ((5 145 )(10 (136 (44 (140 182 )))))))(170 (80 (4 (144 (77 110 ))))))((55 (154 202 ))(107 (87 (111 (86 158 ))))))))(92 165 )))*
(0 ((88 (((((((1 ((157 (31 (21 60 )))(134 (64 114 ))))(51 74 ))(((18 (147 (100 190 )))((42 121 )(105 ((98 (159 ((129 191 )(132 185 ))))(167 (139 187 ))))))(26 (49 143 ))))(90 (142 203 )))(153 172 ))(52 ((((135 (141 (8 36 )))(33 43 ))(99 188 ))(146 (113 133 )))))((((((((((138 (160 ((32 (13 (2 73 )))(178 (70 (166 176 ))))))(125 127 ))(65 (78 89 )))(37 115 ))(((((23 171 )(35 181 ))(46 131 ))(93 169 ))(((173 (124 ((101 (39 123 ))(50 195 ))))(150 162 ))((48 204 )(137 163 )))))((((148 (17 ((117 (58 ((189 (19 (53 (16 (198 (108 (((((3 197 )(25 ((((118 ((7 12 )(175 196 )))(47 95 ))((40 (54 (9 (30 94 ))))(120 (116 (97 112 )))))(126 (109 (20 24 ))))))(177 180 ))((((22 149 )(29 66 ))(34 ((67 104 )(72 186 ))))(71 (82 122 ))))(38 199 ))))))))((102 184 )(106 183 )))))((((14 (76 (59 179 )))(27 28 ))(152 (61 164 )))(15 57 )))))(41 63 ))(85 128 ))((79 (68 ((11 (96 (156 (192 (193 194 )))))(83 84 ))))(161 (200 201 )))))(62 (119 ((130 (81 (174 ((6 (45 69 ))(75 (151 (155 168 )))))))(56 103 )))))(91 ((5 145 )(10 (136 (44 (140 182 )))))))(170 (80 (4 (144 (77 110 ))))))((55 (154 202 ))(107 (87 (111 (86 158 ))))))))(92 165 )))*
(0 ((88 (((((((1 (64 114 ))(26 (49 143 )))((((((159 ((18 98 )((105 (42 121 ))(167 (139 187 )))))(129 191 ))(132 185 ))(134 (157 (31 (21 60 )))))(51 74 ))(147 (100 190 ))))(90 (142 203 )))(153 172 ))(52 ((((135 (141 (8 36 )))(33 43 ))(99 188 ))(146 (113 133 )))))((((((((((138 (160 ((32 (13 (2 73 )))(178 (70 (166 176 ))))))(125 127 ))(65 (78 89 )))(37 115 ))(((((23 171 )(35 181 ))(46 131 ))(93 169 ))(((173 (124 ((39 (101 123 ))(50 195 ))))(150 162 ))((48 204 )(137 163 )))))((((148 (17 ((117 (58 ((189 (19 (53 (16 (198 (108 (((((3 197 )(25 ((((118 ((7 12 )(175 196 )))(47 95 ))((40 (54 (9 (30 94 ))))(120 (116 (97 112 )))))(126 (109 (20 24 ))))))(177 180 ))((((22 149 )(29 66 ))(34 ((67 104 )(72 186 ))))(71 (82 122 ))))(38 199 ))))))))((102 184 )(106 183 )))))(((((14 76 )(59 179 ))(27 28 ))(152 (61 164 )))(15 57 )))))(41 63 ))(85 128 ))((79 (68 (11 ((83 84 )(96 (156 (192 (193 194 ))))))))(161 (200 201 )))))(62 (119 ((130 (81 (174 ((6 (45 69 ))(75 (151 (155 168 )))))))(56 103 )))))(91 ((5 145 )(10 (136 (44 (140 182 )))))))(170 (80 (4 (144 (77 110 ))))))((55 (154 202 ))(107 (111 (87 (86 158 ))))))))(92 165 )))*
(0 ((88 (((((((1 ((21 (157 (31 60 )))(134 (64 114 ))))(51 74 ))(((18 (147 (100 190 )))((42 121 )(105 ((98 (159 (191 (129 (132 185 )))))(167 (139 187 ))))))(26 (49 143 ))))(90 (142 203 )))(153 172 ))(52 ((((135 (141 (8 36 )))(33 43 ))(99 188 ))(146 (113 133 )))))((((((((((138 (160 ((32 (13 (2 73 )))(178 (70 (166 176 ))))))(125 127 ))(65 (78 89 )))(37 115 ))(((((23 171 )(35 181 ))(46 131 ))(93 169 ))(((173 (124 ((195 (39 50 ))(101 123 ))))(150 162 ))((48 204 )(137 163 )))))((((148 (17 ((117 (58 ((189 (19 (53 (16 (198 (108 (((((3 197 )(25 ((((118 ((7 12 )(175 196 )))(47 95 ))((40 (54 (9 (30 94 ))))(120 (116 (97 112 )))))(126 (109 (20 24 ))))))(177 180 ))((((22 149 )(29 66 ))(34 ((67 104 )(72 186 ))))(71 (82 122 ))))(38 199 ))))))))((102 184 )(106 183 )))))(((((14 76 )(59 179 ))(27 28 ))(152 (61 164 )))(15 57 )))))(41 63 ))(85 128 ))((79 (68 (11 ((83 84 )(96 (156 (192 (193 194 ))))))))(161 (200 201 )))))(62 (119 ((130 (81 (174 ((6 (45 69 ))(75 (151 (155 168 )))))))(56 103 )))))(91 ((5 145 )(10 (136 (44 (140 182 )))))))(170 (80 (4 (144 (77 110 ))))))((55 (154 202 ))(107 (87 (111 (86 158 ))))))))(92 165 )))*
(0 ((88 (((((((1 ((21 (157 (31 60 )))(134 (64 114 ))))(51 74 ))(((18 (147 (100 190 )))((42 121 )((((159 (98 105 ))(129 191 ))(132 185 ))(187 (139 167 )))))(26 (49 143 ))))(90 (142 203 )))(153 172 ))(52 ((((135 (141 (8 36 )))(33 43 ))(99 188 ))(146 (113 133 )))))((((((((((138 (160 ((32 (13 (2 73 )))(178 (70 (166 176 ))))))(78 (65 89 )))(37 115 ))(125 127 ))(((((23 171 )(35 181 ))(46 131 ))(93 169 ))(((173 (124 ((123 (39 101 ))(50 195 ))))(150 162 ))((48 204 )(137 163 )))))((((148 (17 ((117 (58 ((189 (19 (53 (16 (198 (108 (((((3 197 )(25 ((((118 ((7 12 )(175 196 )))(47 95 ))((40 (54 (9 (30 94 ))))(120 (116 (97 112 )))))(126 (109 (20 24 ))))))(177 180 ))((((22 149 )(29 66 ))(34 ((67 104 )(72 186 ))))(71 (82 122 ))))(38 199 ))))))))((102 184 )(106 183 )))))(((((14 76 )(59 179 ))(27 28 ))(152 (61 164 )))(15 57 )))))(41 63 ))(85 128 ))((79 (68 (11 ((83 84 )(96 (156 (192 (193 194 ))))))))(161 (200 201 )))))(62 (119 ((130 (81 (174 ((6 (45 69 ))(75 (151 (155 168 )))))))(56 103 )))))(91 ((5 145 )(10 (136 (44 (140 182 )))))))(170 (80 (4 (144 (77 110 ))))))(107 ((55 (154 202 ))(111 (87 (86 158 ))))))))(92 165 )))*
(0 ((88 (((((((1 ((21 (157 (31 60 )))(134 (64 114 ))))(51 74 ))(((18 (147 (100 190 )))((42 121 )(105 ((98 (159 ((129 191 )(132 185 ))))(167 (139 187 ))))))(26 (49 143 ))))(90 (142 203 )))(153 172 ))(52 ((((135 (141 (8 36 )))(33 43 ))(99 188 ))(146 (113 133 )))))(((((((127 (125 (((138 (160 ((32 (13 (2 73 )))(178 (70 (166 176 ))))))(78 (65 89 )))(37 115 ))))(((((23 171 )(35 181 ))(46 131 ))(93 169 ))(((173 (124 ((123 (39 101 ))(50 195 ))))(150 162 ))((48 204 )(137 163 )))))((((148 (17 ((117 (58 ((189 (19 (53 (16 (198 (108 (((((3 197 )(25 ((((118 ((7 12 )(175 196 )))(47 95 ))((40 (54 (9 (30 94 ))))(120 (116 (97 112 )))))(126 (109 (20 24 ))))))(177 180 ))((((22 149 )(29 66 ))(34 ((67 104 )(72 186 ))))(71 (82 122 ))))(38 199 ))))))))((102 184 )(106 183 )))))(((((14 76 )(59 179 ))(27 28 ))(152 (61 164 )))(15 57 )))))(41 63 ))(85 128 ))((79 (68 (11 ((83 84 )(96 (156 (192 (193 194 ))))))))(161 (200 201 )))))(62 (119 ((130 (81 (174 ((6 (45 69 ))(75 (151 (155 168 )))))))(56 103 )))))(91 ((5 145 )(10 (136 (44 (140 182 )))))))(170 (80 (4 (144 (77 110 ))))))((55 (154 202 ))(107 (111 (87 (86 158 ))))))))(92 165 )))*
(0 ((88 (((((((1 ((21 (157 (31 60 )))(134 (64 114 ))))(51 74 ))(((18 (147 (100 190 )))((42 121 )(105 ((98 (159 ((129 191 )(132 185 ))))(167 (139 187 ))))))(26 (49 143 ))))(90 (142 203 )))(153 172 ))(52 ((((135 (141 (8 36 )))(33 43 ))(99 188 ))(146 (113 133 )))))((((((((((138 (160 ((32 (13 (2 73 )))(178 (70 (166 176 ))))))(125 127 ))(65 (78 89 )))(37 115 ))(((((23 171 )(35 181 ))(46 131 ))(93 169 ))(((173 (124 ((101 (39 123 ))(50 195 ))))(150 162 ))((48 204 )(137 163 )))))((((148 (17 ((117 (58 ((189 (19 (53 (16 (198 (108 (((((3 197 )(25 ((((118 ((7 12 )(175 196 )))(47 95 ))((40 (54 (9 (30 94 ))))(120 (116 (97 112 )))))(126 (109 (20 24 ))))))(177 180 ))((((22 149 )(29 66 ))(34 ((67 104 )(72 186 ))))(71 (82 122 ))))(38 199 ))))))))((102 184 )(106 183 )))))(((((14 76 )(59 179 ))(27 28 ))(152 (61 164 )))(15 57 )))))(41 63 ))(85 128 ))((79 (68 (11 ((83 84 )(96 (156 (192 (193 194 ))))))))(161 (200 201 )))))(62 (119 ((130 (81 (174 ((6 (45 69 ))(75 (151 (155 168 )))))))(56 103 )))))(91 ((5 145 )(10 (136 (44 (140 182 )))))))(170 (80 (4 (144 (77 110 ))))))((55 (154 202 ))(87 (107 (111 (86 158 ))))))))(92 165 )))*
(0 ((88 (((((((1 ((157 (31 (21 60 )))(134 (64 114 ))))(51 74 ))(((18 (147 (100 190 )))((42 121 )(((98 105 )(167 (139 187 )))(159 ((129 191 )(132 185 ))))))(26 (49 143 ))))(90 (142 203 )))(153 172 ))(52 ((((135 (141 (8 36 )))(33 43 ))(99 188 ))(146 (113 133 )))))((((((((((138 (160 ((32 (13 (2 73 )))(178 (70 (166 176 ))))))(125 127 ))(65 (78 89 )))(37 115 ))(((((23 171 )(35 181 ))(46 131 ))(93 169 ))(((173 (124 ((39 (50 195 ))(101 123 ))))(150 162 ))((48 204 )(137 163 )))))((((148 (17 ((117 (58 ((189 (19 (53 (16 (198 (108 (((((3 197 )(25 ((((118 ((7 12 )(175 196 )))(47 95 ))((40 (54 (9 (30 94 ))))(120 (116 (97 112 )))))(126 (109 (20 24 ))))))(177 180 ))((((22 149 )(29 66 ))(34 ((67 104 )(72 186 ))))(71 (82 122 ))))(38 199 ))))))))((102 184 )(106 183 )))))(((((14 76 )(59 179 ))(27 28 ))(152 (61 164 )))(15 57 )))))(41 63 ))(85 128 ))((79 (68 (11 ((83 84 )(96 (156 (192 (193 194 ))))))))(161 (200 201 )))))(62 (119 ((130 (81 (174 ((6 (45 69 ))(75 (151 (155 168 )))))))(56 103 )))))(91 ((5 145 )(10 (136 (44 (140 182 )))))))(170 (80 (4 (144 (77 110 ))))))((55 (154 202 ))(107 (87 (111 (86 158 ))))))))(92 165 )))*
(0 ((88 (((((((1 ((21 (157 (31 60 )))(134 (64 114 ))))(51 74 ))(((18 (147 (100 190 )))((42 121 )(105 ((98 (159 (191 (129 (132 185 )))))(167 (139 187 ))))))(26 (49 143 ))))(90 (142 203 )))(153 172 ))(52 ((((135 (141 (8 36 )))(33 43 ))(99 188 ))(146 (113 133 )))))((((((((((138 (160 ((32 (13 (2 73 )))(178 (70 (166 176 ))))))(125 127 ))(65 (78 89 )))(37 115 ))(((((23 171 )(35 181 ))(46 131 ))(93 169 ))(((173 (124 ((101 (39 123 ))(50 195 ))))(150 162 ))((48 204 )(137 163 )))))((((148 (17 ((117 (58 ((189 (19 (53 (16 (198 (108 (((((3 197 )(25 ((((118 ((7 12 )(175 196 )))(47 95 ))((40 (54 (9 (30 94 ))))(120 (116 (97 112 )))))(126 (109 (20 24 ))))))(177 180 ))((((22 149 )(29 66 ))(34 ((67 104 )(72 186 ))))(71 (82 122 ))))(38 199 ))))))))((102 184 )(106 183 )))))((((14 (76 (59 179 )))(27 28 ))(152 (61 164 )))(15 57 )))))(41 63 ))(85 128 ))((79 (68 ((11 (96 (156 (192 (193 194 )))))(83 84 ))))(161 (200 201 )))))(62 (119 ((130 (81 (174 ((6 (45 69 ))(75 (151 (155 168 )))))))(56 103 )))))(91 ((5 145 )(10 (136 (44 (140 182 )))))))(170 (80 (4 (144 (77 110 ))))))((55 (154 202 ))(107 (111 (87 (86 158 ))))))))(92 165 )))*
(0 ((88 (((((((1 ((21 (157 (31 60 )))(134 (64 114 ))))(51 74 ))(((18 (147 (100 190 )))((42 121 )((98 (159 ((129 191 )(132 185 ))))(105 (167 (139 187 ))))))(26 (49 143 ))))(90 (142 203 )))(153 172 ))(52 ((((135 (141 (8 36 )))(33 43 ))(99 188 ))(146 (113 133 )))))(((((((((((138 (160 ((32 (13 (2 73 )))(178 (70 (166 176 ))))))(65 (78 89 )))((173 ((123 (101 (39 124 )))(50 195 )))(150 162 )))(((48 204 )(137 163 ))(125 127 )))(37 115 ))((((23 171 )(35 181 ))(46 131 ))(93 169 )))((((148 (17 ((117 (58 ((189 (19 (53 (16 (198 (108 (((((3 197 )(25 ((((118 ((7 12 )(175 196 )))(47 95 ))((40 (54 (9 (30 94 ))))(120 (116 (97 112 )))))(126 (109 (20 24 ))))))(177 180 ))((((22 149 )(29 66 ))(34 ((67 104 )(72 186 ))))(71 (82 122 ))))(38 199 ))))))))((102 184 )(106 183 )))))((((14 (76 (59 179 )))(27 28 ))(152 (61 164 )))(15 57 )))))(41 63 ))(85 128 ))((79 (68 (11 ((83 84 )(96 (156 (192 (193 194 ))))))))(161 (200 201 )))))(62 (119 ((130 (81 (174 ((6 (45 69 ))(75 (151 (155 168 )))))))(56 103 )))))(91 ((5 145 )(10 (136 (44 (140 182 )))))))(170 (80 (4 (144 (77 110 ))))))(((55 (154 202 ))(111 (86 158 )))(87 107 )))))(92 165 )))*
(0 ((88 (((((((1 ((157 (31 (21 60 )))(134 (64 114 ))))(51 74 ))(((18 (147 (100 190 )))((42 121 )(((98 105 )(167 (139 187 )))(159 ((129 191 )(132 185 ))))))(26 (49 143 ))))(90 (142 203 )))(153 172 ))(52 ((((135 (141 (8 36 )))(33 43 ))(99 188 ))(146 (113 133 )))))((((((((((138 (160 ((32 (13 (2 73 )))(178 (70 (166 176 ))))))(78 (65 89 )))(37 115 ))(125 127 ))(((((23 171 )(35 181 ))(46 131 ))(93 169 ))(((173 (124 ((123 (39 101 ))(50 195 ))))(150 162 ))((48 204 )(137 163 )))))((((148 (17 ((117 (58 ((189 (19 (53 (16 (198 (108 (((((3 197 )(25 ((((118 ((7 12 )(175 196 )))(47 95 ))((40 (54 (9 (30 94 ))))(120 (116 (97 112 )))))(126 (109 (20 24 ))))))(177 180 ))((((22 149 )(29 66 ))(34 ((67 104 )(72 186 ))))(71 (82 122 ))))(38 199 ))))))))((102 184 )(106 183 )))))((((14 (76 (59 179 )))(27 28 ))(152 (61 164 )))(15 57 )))))(41 63 ))(85 128 ))((79 (68 ((11 (96 (156 (192 (193 194 )))))(83 84 ))))(161 (200 201 )))))(62 (119 ((130 (81 (174 ((6 (45 69 ))(75 (151 (155 168 )))))))(56 103 )))))(91 ((5 145 )(10 (136 (44 (140 182 )))))))(170 (80 (4 (144 (77 110 ))))))(107 ((55 (154 202 ))(111 (87 (86 158 ))))))))(92 165 )))*
(0 ((88 (((((((1 ((21 (157 (31 60 )))(134 (64 114 ))))(51 74 ))(((18 (147 (100 190 )))((42 121 )(((98 105 )(167 (139 187 )))(159 ((129 191 )(132 185 ))))))(26 (49 143 ))))(90 (142 203 )))(153 172 ))(52 ((((135 (141 (8 36 )))(33 43 ))(99 188 ))(146 (113 133 )))))(((((((((((138 (160 ((32 (13 (2 73 )))(178 (70 (166 176 ))))))(65 (78 89 )))((173 ((123 (39 (101 124 )))(50 195 )))(150 162 )))(((48 204 )(137 163 ))(125 127 )))(37 115 ))((((23 171 )(35 181 ))(46 131 ))(93 169 )))((((148 (17 ((117 (58 ((189 (19 (53 (16 (198 (108 (((((3 197 )(25 ((((118 ((7 12 )(175 196 )))(47 95 ))((40 (54 (9 (30 94 ))))(120 (116 (97 112 )))))(126 (109 (20 24 ))))))(177 180 ))((((22 149 )(29 66 ))(34 ((67 104 )(72 186 ))))(71 (82 122 ))))(38 199 ))))))))((102 184 )(106 183 )))))(((((14 76 )(59 179 ))(27 28 ))(152 (61 164 )))(15 57 )))))(41 63 ))(85 128 ))((79 (68 (11 ((83 84 )(96 (156 (192 (193 194 ))))))))(161 (200 201 )))))(62 (119 ((130 (81 (174 ((6 (45 69 ))(75 (151 (155 168 )))))))(56 103 )))))(91 ((5 145 )(10 (136 (44 (140 182 )))))))(170 (80 (4 (144 (77 110 ))))))((55 (154 202 ))(107 (87 (111 (86 158 ))))))))(92 165 )))*
(0 ((88 (((((((1 ((21 (157 (31 60 )))(134 (64 114 ))))(51 74 ))(((18 (147 (100 190 )))((42 121 )((((159 (98 105 ))(129 191 ))(132 185 ))(187 (139 167 )))))(26 (49 143 ))))(90 (142 203 )))(153 172 ))(52 ((((135 (141 (8 36 )))(33 43 ))(99 188 ))(146 (113 133 )))))(((((((((((138 (160 ((32 (13 (2 73 )))(178 (70 (166 176 ))))))(65 (78 89 )))((173 ((123 (101 (39 124 )))(50 195 )))(150 162 )))(((48 204 )(137 163 ))(125 127 )))(37 115 ))((((23 171 )(35 181 ))(46 131 ))(93 169 )))((((148 (17 ((117 (58 ((189 (19 (53 (16 (198 (108 (((((3 197 )(25 ((((118 ((7 12 )(175 196 )))(47 95 ))((40 (54 (9 (30 94 ))))(120 (116 (97 112 )))))(126 (109 (20 24 ))))))(177 180 ))((((22 149 )(29 66 ))(34 ((67 104 )(72 186 ))))(71 (82 122 ))))(38 199 ))))))))((102 184 )(106 183 )))))((((14 (76 (59 179 )))(27 28 ))(152 (61 164 )))(15 57 )))))(41 63 ))(85 128 ))((79 (68 (11 ((83 84 )(96 (156 (192 (193 194 ))))))))(161 (200 201 )))))(62 (119 ((130 (81 (174 ((6 (45 69 ))(75 (151 (155 168 )))))))(56 103 )))))(91 ((5 145 )(10 (136 (44 (140 182 )))))))(170 (80 (4 (144 (77 110 ))))))((55 (154 202 ))((111 (86 158 ))(87 107 ))))))(92 165 )))*
(0 ((88 (((((((1 ((157 (31 (21 60 )))(134 (64 114 ))))(51 74 ))(((18 (147 (100 190 )))((42 121 )((((159 (98 105 ))(129 191 ))(132 185 ))(187 (139 167 )))))(26 (49 143 ))))(90 (142 203 )))(153 172 ))(52 ((((135 (141 (8 36 )))(33 43 ))(99 188 ))(146 (113 133 )))))((((((((((138 (160 ((32 (13 (2 73 )))(178 (70 (166 176 ))))))(78 (65 89 )))(37 115 ))(125 127 ))(((((23 171 )(35 181 ))(46 131 ))(93 169 ))(((173 (124 ((123 (39 101 ))(50 195 ))))(150 162 ))((48 204 )(137 163 )))))((((148 (17 ((117 (58 ((189 (19 (53 (16 (198 (108 (((((3 197 )(25 ((((118 ((7 12 )(175 196 )))(47 95 ))((40 (54 (9 (30 94 ))))(120 (116 (97 112 )))))(126 (109 (20 24 ))))))(177 180 ))((((22 149 )(29 66 ))(34 ((67 104 )(72 186 ))))(71 (82 122 ))))(38 199 ))))))))((102 184 )(106 183 )))))((((14 (76 (59 179 )))(27 28 ))(152 (61 164 )))(15 57 )))))(41 63 ))(85 128 ))((79 (68 ((11 (96 (156 (192 (193 194 )))))(83 84 ))))(161 (200 201 )))))(62 (119 ((130 (81 (174 ((6 (45 69 ))(75 (151 (155 168 )))))))(56 103 )))))(91 ((5 145 )(10 (136 (44 (140 182 )))))))(170 (80 (4 (144 (77 110 ))))))(((55 (154 202 ))(111 (86 158 )))(87 107 )))))(92 165 )))*
(0 ((88 (((((((1 ((21 (157 (31 60 )))(134 (64 114 ))))(51 74 ))(((18 (147 (100 190 )))((42 121 )((98 (159 (191 (129 (132 185 )))))(105 (167 (139 187 ))))))(26 (49 143 ))))(90 (142 203 )))(153 172 ))(52 ((((135 (141 (8 36 )))(33 43 ))(99 188 ))(146 (113 133 )))))((((((((((138 (160 ((32 (13 (2 73 )))(178 (70 (166 176 ))))))(78 (65 89 )))(37 115 ))(125 127 ))(((((23 171 )(35 181 ))(46 131 ))(93 169 ))(((173 (124 ((101 (39 123 ))(50 195 ))))(150 162 ))((48 204 )(137 163 )))))((((148 (17 ((117 (58 ((189 (19 (53 (16 (198 (108 (((((3 197 )(25 ((((118 ((7 12 )(175 196 )))(47 95 ))((40 (54 (9 (30 94 ))))(120 (116 (97 112 )))))(126 (109 (20 24 ))))))(177 180 ))((((22 149 )(29 66 ))(34 ((67 104 )(72 186 ))))(71 (82 122 ))))(38 199 ))))))))((102 184 )(106 183 )))))(((((14 76 )(59 179 ))(27 28 ))(152 (61 164 )))(15 57 )))))(41 63 ))(85 128 ))((79 (68 ((11 (96 (156 (192 (193 194 )))))(83 84 ))))(161 (200 201 )))))(62 (119 ((130 (81 (174 ((6 (45 69 ))(75 (151 (155 168 )))))))(56 103 )))))(91 ((5 145 )(10 (136 (44 (140 182 )))))))(170 (80 (4 (144 (77 110 ))))))((55 (154 202 ))(107 (111 (87 (86 158 ))))))))(92 165 )))*
(0 ((88 (((((((1 ((157 (31 (21 60 )))(134 (64 114 ))))(51 74 ))(((18 (147 (100 190 )))((42 121 )((98 (159 ((129 191 )(132 185 ))))(105 (167 (139 187 ))))))(26 (49 143 ))))(90 (142 203 )))(153 172 ))(52 ((((135 (141 (8 36 )))(33 43 ))(99 188 ))(146 (113 133 )))))((((((((((138 (160 ((32 (13 (2 73 )))(178 (70 (166 176 ))))))(125 127 ))(65 (78 89 )))(37 115 ))(((((23 171 )(35 181 ))(46 131 ))(93 169 ))(((173 (124 ((39 (101 123 ))(50 195 ))))(150 162 ))((48 204 )(137 163 )))))((((148 (17 ((117 (58 ((189 (19 (53 (16 (198 (108 (((((3 197 )(25 ((((118 ((7 12 )(175 196 )))(47 95 ))((40 (54 (9 (30 94 ))))(120 (116 (97 112 )))))(126 (109 (20 24 ))))))(177 180 ))((((22 149 )(29 66 ))(34 ((67 104 )(72 186 ))))(71 (82 122 ))))(38 199 ))))))))((102 184 )(106 183 )))))(((((14 76 )(59 179 ))(27 28 ))(152 (61 164 )))(15 57 )))))(41 63 ))(85 128 ))((79 (68 (11 ((83 84 )(96 (156 (192 (193 194 ))))))))(161 (200 201 )))))(62 (119 ((130 (81 (174 ((6 (45 69 ))(75 (151 (155 168 )))))))(56 103 )))))(91 ((5 145 )(10 (136 (44 (140 182 )))))))(170 (80 (4 (144 (77 110 ))))))((55 (154 202 ))(107 (111 (87 (86 158 ))))))))(92 165 )))*
(0 ((88 (((((((1 ((21 (157 (31 60 )))(134 (64 114 ))))(51 74 ))(((18 (147 (100 190 )))((42 121 )((((159 (98 105 ))(129 191 ))(132 185 ))(187 (139 167 )))))(26 (49 143 ))))(90 (142 203 )))(153 172 ))(52 ((((135 (141 (8 36 )))(33 43 ))(99 188 ))(146 (113 133 )))))(((((((127 (125 (((138 (160 ((32 (13 (2 73 )))(178 (70 (166 176 ))))))(78 (65 89 )))(37 115 ))))(((((23 171 )(35 181 ))(46 131 ))(93 169 ))(((173 (124 ((39 (101 123 ))(50 195 ))))(150 162 ))((48 204 )(137 163 )))))((((148 (17 ((117 (58 ((189 (19 (53 (16 (198 (108 (((((3 197 )(25 ((((118 ((7 12 )(175 196 )))(47 95 ))((40 (54 (9 (30 94 ))))(120 (116 (97 112 )))))(126 (109 (20 24 ))))))(177 180 ))((((22 149 )(29 66 ))(34 ((67 104 )(72 186 ))))(71 (82 122 ))))(38 199 ))))))))((102 184 )(106 183 )))))(((((14 76 )(59 179 ))(27 28 ))(152 (61 164 )))(15 57 )))))(41 63 ))(85 128 ))((79 (68 ((11 (96 (156 (192 (193 194 )))))(83 84 ))))(161 (200 201 )))))(62 (119 ((130 (81 (174 ((6 (45 69 ))(75 (151 (155 168 )))))))(56 103 )))))(91 ((5 145 )(10 (136 (44 (140 182 )))))))(170 (80 (4 (144 (77 110 ))))))((55 (154 202 ))(87 (107 (111 (86 158 ))))))))(92 165 )))*
(0 ((88 (((((((1 ((21 (157 (31 60 )))(134 (64 114 ))))(51 74 ))(((18 (147 (100 190 )))((42 121 )(((98 105 )(167 (139 187 )))(159 (191 (129 (132 185 )))))))(26 (49 143 ))))(90 (142 203 )))(153 172 ))(52 ((((135 (141 (8 36 )))(33 43 ))(99 188 ))(146 (113 133 )))))(((((((((((138 (160 ((32 (13 (2 73 )))(178 (70 (166 176 ))))))(65 (78 89 )))((173 ((123 (124 (39 101 )))(50 195 )))(150 162 )))(((48 204 )(137 163 ))(125 127 )))(37 115 ))((((23 171 )(35 181 ))(46 131 ))(93 169 )))((((148 (17 ((117 (58 ((189 (19 (53 (16 (198 (108 (((((3 197 )(25 ((((118 ((7 12 )(175 196 )))(47 95 ))((40 (54 (9 (30 94 ))))(120 (116 (97 112 )))))(126 (109 (20 24 ))))))(177 180 ))((((22 149 )(29 66 ))(34 ((67 104 )(72 186 ))))(71 (82 122 ))))(38 199 ))))))))((102 184 )(106 183 )))))((((14 (76 (59 179 )))(27 28 ))(152 (61 164 )))(15 57 )))))(41 63 ))(85 128 ))((79 (68 (11 ((83 84 )(96 (156 (192 (193 194 ))))))))(161 (200 201 )))))(62 (119 ((130 (81 (174 ((6 (45 69 ))(75 (151 (155 168 )))))))(56 103 )))))(91 ((5 145 )(10 (136 (44 (140 182 )))))))(170 (80 (4 (144 (77 110 ))))))((55 (154 202 ))(87 (107 (111 (86 158 ))))))))(92 165 )))*
(0 ((88 (((((((1 ((21 (157 (31 60 )))(134 (64 114 ))))(51 74 ))(((18 (147 (100 190 )))((42 121 )(((98 105 )(167 (139 187 )))(159 (191 (129 (132 185 )))))))(26 (49 143 ))))(90 (142 203 )))(153 172 ))(52 ((((135 (141 (8 36 )))(33 43 ))(99 188 ))(146 (113 133 )))))((((((((((138 (160 ((32 (13 (2 73 )))(178 (70 (166 176 ))))))(125 127 ))(65 (78 89 )))(37 115 ))(((((23 171 )(35 181 ))(46 131 ))(93 169 ))(((173 (124 ((101 (39 123 ))(50 195 ))))(150 162 ))((48 204 )(137 163 )))))((((148 (17 ((117 (58 ((189 (19 (53 (16 (198 (108 (((((3 197 )(25 ((((118 ((7 12 )(175 196 )))(47 95 ))((40 (54 (9 (30 94 ))))(120 (116 (97 112 )))))(126 (109 (20 24 ))))))(177 180 ))((((22 149 )(29 66 ))(34 ((67 104 )(72 186 ))))(71 (82 122 ))))(38 199 ))))))))((102 184 )(106 183 )))))((((14 (76 (59 179 )))(27 28 ))(152 (61 164 )))(15 57 )))))(41 63 ))(85 128 ))((79 (68 ((11 (96 (156 (192 (193 194 )))))(83 84 ))))(161 (200 201 )))))(62 (119 ((130 (81 (174 ((6 (45 69 ))(75 (151 (155 168 )))))))(56 103 )))))(91 ((5 145 )(10 (136 (44 (140 182 )))))))(170 (80 (4 (144 (77 110 ))))))(107 ((55 (154 202 ))(111 (87 (86 158 ))))))))(92 165 )))*
(0 ((88 (((((((1 ((157 (31 (21 60 )))(134 (64 114 ))))(51 74 ))(((18 (147 (100 190 )))((42 121 )(105 ((98 (159 (129 (191 (132 185 )))))(167 (139 187 ))))))(26 (49 143 ))))(90 (142 203 )))(153 172 ))(52 ((((135 (141 (8 36 )))(33 43 ))(99 188 ))(146 (113 133 )))))(((((((127 (125 (((138 (160 ((32 (13 (2 73 )))(178 (70 (166 176 ))))))(78 (65 89 )))(37 115 ))))(((((23 171 )(35 181 ))(46 131 ))(93 169 ))(((173 (124 ((123 (39 101 ))(50 195 ))))(150 162 ))((48 204 )(137 163 )))))((((148 (17 ((117 (58 ((189 (19 (53 (16 (198 (108 (((((3 197 )(25 ((((118 ((7 12 )(175 196 )))(47 95 ))((40 (54 (9 (30 94 ))))(120 (116 (97 112 )))))(126 (109 (20 24 ))))))(177 180 ))((((22 149 )(29 66 ))(34 ((67 104 )(72 186 ))))(71 (82 122 ))))(38 199 ))))))))((102 184 )(106 183 )))))((((14 (76 (59 179 )))(27 28 ))(152 (61 164 )))(15 57 )))))(41 63 ))(85 128 ))((79 (68 ((11 (96 (156 (192 (193 194 )))))(83 84 ))))(161 (200 201 )))))(62 (119 ((130 (81 (174 ((6 (45 69 ))(75 (151 (155 168 )))))))(56 103 )))))(91 ((5 145 )(10 (136 (44 (140 182 )))))))(170 (80 (4 (144 (77 110 ))))))((55 (154 202 ))(107 (87 (111 (86 158 ))))))))(92 165 )))*
(0 ((88 (((((((1 ((134 ((129 (191 (159 (98 ((105 (42 121 ))(167 (139 187 )))))))(132 185 )))(51 74 )))((157 (31 (21 60 )))(64 114 )))(((18 143 )(147 (100 190 )))(26 49 )))(90 (142 203 )))(153 172 ))(52 ((((135 (141 (8 36 )))(33 43 ))(99 188 ))(146 (113 133 )))))((((((((((138 (160 ((32 (13 (2 73 )))(178 (70 (166 176 ))))))(125 127 ))(65 (78 89 )))(37 115 ))(((((23 171 )(35 181 ))(46 131 ))(93 169 ))(((173 (124 ((39 (50 195 ))(101 123 ))))(150 162 ))((48 204 )(137 163 )))))((((148 (17 ((117 (58 ((189 (19 (53 (16 (198 (108 (((((3 197 )(25 ((((118 ((7 12 )(175 196 )))(47 95 ))((40 (54 (9 (30 94 ))))(120 (116 (97 112 )))))(126 (109 (20 24 ))))))(177 180 ))((((22 149 )(29 66 ))(34 ((67 104 )(72 186 ))))(71 (82 122 ))))(38 199 ))))))))((102 184 )(106 183 )))))(((((14 76 )(59 179 ))(27 28 ))(152 (61 164 )))(15 57 )))))(41 63 ))(85 128 ))((79 (68 ((11 (96 (156 (192 (193 194 )))))(83 84 ))))(161 (200 201 )))))(62 (119 ((130 (81 (174 ((6 (45 69 ))(75 (151 (155 168 )))))))(56 103 )))))(91 ((5 145 )(10 (136 (44 (140 182 )))))))(170 (80 (4 (144 (77 110 ))))))((55 (154 202 ))(107 (87 (111 (86 158 ))))))))(92 165 )))*
(0 ((88 (((((((1 ((21 (157 (31 60 )))(134 (64 114 ))))(51 74 ))(((18 (147 (100 190 )))((42 121 )((98 (159 (191 (129 (132 185 )))))(105 (167 (139 187 ))))))(26 (49 143 ))))(90 (142 203 )))(153 172 ))(52 ((((135 (141 (8 36 )))(33 43 ))(99 188 ))(146 (113 133 )))))((((((((((138 (160 ((32 (13 (2 73 )))(178 (70 (166 176 ))))))(125 127 ))(65 (78 89 )))(37 115 ))(((((23 171 )(35 181 ))(46 131 ))(93 169 ))(((173 (124 ((101 (39 123 ))(50 195 ))))(150 162 ))((48 204 )(137 163 )))))((((148 (17 ((117 (58 ((189 (19 (53 (16 (198 (108 (((((3 197 )(25 ((((118 ((7 12 )(175 196 )))(47 95 ))((40 (54 (9 (30 94 ))))(120 (116 (97 112 )))))(126 (109 (20 24 ))))))(177 180 ))((((22 149 )(29 66 ))(34 ((67 104 )(72 186 ))))(71 (82 122 ))))(38 199 ))))))))((102 184 )(106 183 )))))((((14 (76 (59 179 )))(27 28 ))(152 (61 164 )))(15 57 )))))(41 63 ))(85 128 ))((79 (68 ((11 (96 (156 (192 (193 194 )))))(83 84 ))))(161 (200 201 )))))(62 (119 ((130 (81 (174 ((6 (45 69 ))(75 (151 (155 168 )))))))(56 103 )))))(91 ((5 145 )(10 (136 (44 (140 182 )))))))(170 (80 (4 (144 (77 110 ))))))((55 (154 202 ))(107 (87 (111 (86 158 ))))))))(92 165 )))*
(0 ((88 (((((((1 ((157 (31 (21 60 )))(134 (64 114 ))))(51 74 ))(((18 (147 (100 190 )))((42 121 )((98 (159 (129 (191 (132 185 )))))(105 (167 (139 187 ))))))(26 (49 143 ))))(90 (142 203 )))(153 172 ))(52 ((((135 (141 (8 36 )))(33 43 ))(99 188 ))(146 (113 133 )))))((((((((((138 (160 ((32 (13 (2 73 )))(178 (70 (166 176 ))))))(125 127 ))(65 (78 89 )))(37 115 ))(((((23 171 )(35 181 ))(46 131 ))(93 169 ))(((173 (124 ((39 (101 123 ))(50 195 ))))(150 162 ))((48 204 )(137 163 )))))((((148 (17 ((117 (58 ((189 (19 (53 (16 (198 (108 (((((3 197 )(25 ((((118 ((7 12 )(175 196 )))(47 95 ))((40 (54 (9 (30 94 ))))(120 (116 (97 112 )))))(126 (109 (20 24 ))))))(177 180 ))((((22 149 )(29 66 ))(34 ((67 104 )(72 186 ))))(71 (82 122 ))))(38 199 ))))))))((102 184 )(106 183 )))))((((14 (76 (59 179 )))(27 28 ))(152 (61 164 )))(15 57 )))))(41 63 ))(85 128 ))((79 (68 (11 ((83 84 )(96 (156 (192 (193 194 ))))))))(161 (200 201 )))))(62 (119 ((130 (81 (174 ((6 (45 69 ))(75 (151 (155 168 )))))))(56 103 )))))(91 ((5 145 )(10 (136 (44 (140 182 )))))))(170 (80 (4 (144 (77 110 ))))))((55 (154 202 ))(107 (87 (111 (86 158 ))))))))(92 165 )))*
(0 ((88 (((((((1 ((21 (157 (31 60 )))(134 (64 114 ))))(51 74 ))(((18 (147 (100 190 )))((42 121 )((98 (159 (129 (191 (132 185 )))))(105 (167 (139 187 ))))))(26 (49 143 ))))(90 (142 203 )))(153 172 ))(52 ((((135 (141 (8 36 )))(33 43 ))(99 188 ))(146 (113 133 )))))(((((((((((138 (160 ((32 (13 (2 73 )))(178 (70 (166 176 ))))))(65 (78 89 )))((173 ((123 (124 (39 101 )))(50 195 )))(150 162 )))(((48 204 )(137 163 ))(125 127 )))(37 115 ))((((23 171 )(35 181 ))(46 131 ))(93 169 )))((((148 (17 ((117 (58 ((189 (19 (53 (16 (198 (108 (((((3 197 )(25 ((((118 ((7 12 )(175 196 )))(47 95 ))((40 (54 (9 (30 94 ))))(120 (116 (97 112 )))))(126 (109 (20 24 ))))))(177 180 ))((((22 149 )(29 66 ))(34 ((67 104 )(72 186 ))))(71 (82 122 ))))(38 199 ))))))))((102 184 )(106 183 )))))(((((14 76 )(59 179 ))(27 28 ))(152 (61 164 )))(15 57 )))))(41 63 ))(85 128 ))((79 (68 (11 ((83 84 )(96 (156 (192 (193 194 ))))))))(161 (200 201 )))))(62 (119 ((130 (81 (174 ((6 (45 69 ))(75 (151 (155 168 )))))))(56 103 )))))(91 ((5 145 )(10 (136 (44 (140 182 )))))))(170 (80 (4 (144 (77 110 ))))))(107 ((55 (154 202 ))(111 (87 (86 158 ))))))))(92 165 )))*
(0 ((88 (((((((1 ((157 (31 (21 60 )))(134 (64 114 ))))(51 74 ))(((18 (147 (100 190 )))((42 121 )(105 ((98 (159 (191 (129 (132 185 )))))(167 (139 187 ))))))(26 (49 143 ))))(90 (142 203 )))(153 172 ))(52 ((((135 (141 (8 36 )))(33 43 ))(99 188 ))(146 (113 133 )))))(((((((127 (125 (((138 (160 ((32 (13 (2 73 )))(178 (70 (166 176 ))))))(78 (65 89 )))(37 115 ))))(((((23 171 )(35 181 ))(46 131 ))(93 169 ))(((173 (124 ((195 (39 50 ))(101 123 ))))(150 162 ))((48 204 )(137 163 )))))((((148 (17 ((117 (58 ((189 (19 (53 (16 (198 (108 (((((3 197 )(25 ((((118 ((7 12 )(175 196 )))(47 95 ))((40 (54 (9 (30 94 ))))(120 (116 (97 112 )))))(126 (109 (20 24 ))))))(177 180 ))((((22 149 )(29 66 ))(34 ((67 104 )(72 186 ))))(71 (82 122 ))))(38 199 ))))))))((102 184 )(106 183 )))))(((((14 76 )(59 179 ))(27 28 ))(152 (61 164 )))(15 57 )))))(41 63 ))(85 128 ))((79 (68 ((11 (96 (156 (192 (193 194 )))))(83 84 ))))(161 (200 201 )))))(62 (119 ((130 (81 (174 ((6 (45 69 ))(75 (151 (155 168 )))))))(56 103 )))))(91 ((5 145 )(10 (136 (44 (140 182 )))))))(170 (80 (4 (144 (77 110 ))))))((55 (154 202 ))(87 (107 (111 (86 158 ))))))))(92 165 )))*
(0 ((88 (((((((1 ((21 (157 (31 60 )))(134 (64 114 ))))(51 74 ))(((18 (147 (100 190 )))((42 121 )(((98 105 )(167 (139 187 )))((159 (129 191 ))(132 185 )))))(26 (49 143 ))))(90 (142 203 )))(153 172 ))(52 ((((135 (141 (8 36 )))(33 43 ))(99 188 ))(146 (113 133 )))))((((((((((138 (160 ((32 (13 (2 73 )))(178 (70 (166 176 ))))))(125 127 ))(65 (78 89 )))(37 115 ))(((((23 171 )(35 181 ))(46 131 ))(93 169 ))(((173 (124 ((101 (39 123 ))(50 195 ))))(150 162 ))((48 204 )(137 163 )))))((((148 (17 ((117 (58 ((189 (19 (53 (16 (198 (108 (((((3 197 )(25 ((((118 ((7 12 )(175 196 )))(47 95 ))((40 (54 (9 (30 94 ))))(120 (116 (97 112 )))))(126 (109 (20 24 ))))))(177 180 ))((((22 149 )(29 66 ))(34 ((67 104 )(72 186 ))))(71 (82 122 ))))(38 199 ))))))))((102 184 )(106 183 )))))((((14 (76 (59 179 )))(27 28 ))(152 (61 164 )))(15 57 )))))(41 63 ))(85 128 ))((79 (68 (11 ((83 84 )(96 (156 (192 (193 194 ))))))))(161 (200 201 )))))(62 (119 ((130 (81 (174 ((6 (45 69 ))(75 (151 (155 168 )))))))(56 103 )))))(91 ((5 145 )(10 (136 (44 (140 182 )))))))(170 (80 (4 (144 (77 110 ))))))(107 ((55 (154 202 ))(111 (87 (86 158 ))))))))(92 165 )))*
(0 ((88 (((((((1 ((157 (31 (21 60 )))(134 (64 114 ))))(51 74 ))(((18 (147 (100 190 )))((42 121 )(105 ((98 (159 ((129 191 )(132 185 ))))(167 (139 187 ))))))(26 (49 143 ))))(90 (142 203 )))(153 172 ))(52 ((((135 (141 (8 36 )))(33 43 ))(99 188 ))(146 (113 133 )))))((((((((((138 (160 ((32 (13 (2 73 )))(178 (70 (166 176 ))))))(78 (65 89 )))(37 115 ))(125 127 ))(((((23 171 )(35 181 ))(46 131 ))(93 169 ))(((173 (124 ((50 (39 195 ))(101 123 ))))(150 162 ))((48 204 )(137 163 )))))((((148 (17 ((117 (58 ((189 (19 (53 (16 (198 (108 (((((3 197 )(25 ((((118 ((7 12 )(175 196 )))(47 95 ))((40 (54 (9 (30 94 ))))(120 (116 (97 112 )))))(126 (109 (20 24 ))))))(177 180 ))((((22 149 )(29 66 ))(34 ((67 104 )(72 186 ))))(71 (82 122 ))))(38 199 ))))))))((102 184 )(106 183 )))))(((((14 76 )(59 179 ))(27 28 ))(152 (61 164 )))(15 57 )))))(41 63 ))(85 128 ))((79 (68 ((11 (96 (156 (192 (193 194 )))))(83 84 ))))(161 (200 201 )))))(62 (119 ((130 (81 (174 ((6 (45 69 ))(75 (151 (155 168 )))))))(56 103 )))))(91 ((5 145 )(10 (136 (44 (140 182 )))))))(170 (80 (4 (144 (77 110 ))))))((55 (154 202 ))(107 (87 (111 (86 158 ))))))))(92 165 )))*
(0 ((88 (((((((1 ((21 (157 (31 60 )))(134 (64 114 ))))(51 74 ))(((18 (147 (100 190 )))((42 121 )((((159 (98 105 ))(129 191 ))(132 185 ))(187 (139 167 )))))(26 (49 143 ))))(90 (142 203 )))(153 172 ))(52 ((((135 (141 (8 36 )))(33 43 ))(99 188 ))(146 (113 133 )))))(((((((((((138 (160 ((32 (13 (2 73 )))(178 (70 (166 176 ))))))(65 (78 89 )))((173 (124 ((101 (39 123 ))(50 195 ))))(150 162 )))(((48 204 )(137 163 ))(125 127 )))(37 115 ))((((23 171 )(35 181 ))(46 131 ))(93 169 )))((((148 (17 ((117 (58 ((189 (19 (53 (16 (198 (108 (((((3 197 )(25 ((((118 ((7 12 )(175 196 )))(47 95 ))((40 (54 (9 (30 94 ))))(120 (116 (97 112 )))))(126 (109 (20 24 ))))))(177 180 ))((((22 149 )(29 66 ))(34 ((67 104 )(72 186 ))))(71 (82 122 ))))(38 199 ))))))))((102 184 )(106 183 )))))((((14 (76 (59 179 )))(27 28 ))(152 (61 164 )))(15 57 )))))(41 63 ))(85 128 ))((79 (68 (11 ((83 84 )(96 (156 (192 (193 194 ))))))))(161 (200 201 )))))(62 (119 ((130 (81 (174 ((6 (45 69 ))(75 (151 (155 168 )))))))(56 103 )))))(91 ((5 145 )(10 (136 (44 (140 182 )))))))(170 (80 (4 (144 (77 110 ))))))((55 (154 202 ))(107 (87 (111 (86 158 ))))))))(92 165 )))*
(0 ((88 (((((((1 ((21 (157 (31 60 )))(134 (64 114 ))))(51 74 ))(((18 (147 (100 190 )))((42 121 )((98 (159 ((129 191 )(132 185 ))))(105 (167 (139 187 ))))))(26 (49 143 ))))(90 (142 203 )))(153 172 ))(52 ((((135 (141 (8 36 )))(33 43 ))(99 188 ))(146 (113 133 )))))((((((((((138 (160 ((32 (13 (2 73 )))(178 (70 (166 176 ))))))(125 127 ))(65 (78 89 )))(37 115 ))(((((23 171 )(35 181 ))(46 131 ))(93 169 ))(((173 (124 ((101 (39 123 ))(50 195 ))))(150 162 ))((48 204 )(137 163 )))))((((148 (17 ((117 (58 ((189 (19 (53 (16 (198 (108 (((((3 197 )(25 ((((118 ((7 12 )(175 196 )))(47 95 ))((40 (54 (9 (30 94 ))))(120 (116 (97 112 )))))(126 (109 (20 24 ))))))(177 180 ))((((22 149 )(29 66 ))(34 ((67 104 )(72 186 ))))(71 (82 122 ))))(38 199 ))))))))((102 184 )(106 183 )))))((((14 (76 (59 179 )))(27 28 ))(152 (61 164 )))(15 57 )))))(41 63 ))(85 128 ))((79 (68 ((11 (96 (156 (192 (193 194 )))))(83 84 ))))(161 (200 201 )))))(62 (119 ((130 (81 (174 ((6 (45 69 ))(75 (151 (155 168 )))))))(56 103 )))))(91 ((5 145 )(10 (136 (44 (140 182 )))))))(170 (80 (4 (144 (77 110 ))))))((55 (154 202 ))((111 (86 158 ))(87 107 ))))))(92 165 )))*
(0 ((88 (((((((1 ((157 (31 (21 60 )))(134 (64 114 ))))(51 74 ))(((18 (147 (100 190 )))((42 121 )(((98 105 )(167 (139 187 )))(159 (191 (129 (132 185 )))))))(26 (49 143 ))))(90 (142 203 )))(153 172 ))(52 ((((135 (141 (8 36 )))(33 43 ))(99 188 ))(146 (113 133 )))))((((((((((138 (160 ((32 (13 (2 73 )))(178 (70 (166 176 ))))))(125 127 ))(65 (78 89 )))(37 115 ))(((((23 171 )(35 181 ))(46 131 ))(93 169 ))(((173 (124 ((123 (39 101 ))(50 195 ))))(150 162 ))((48 204 )(137 163 )))))((((148 (17 ((117 (58 ((189 (19 (53 (16 (198 (108 (((((3 197 )(25 ((((118 ((7 12 )(175 196 )))(47 95 ))((40 (54 (9 (30 94 ))))(120 (116 (97 112 )))))(126 (109 (20 24 ))))))(177 180 ))((((22 149 )(29 66 ))(34 ((67 104 )(72 186 ))))(71 (82 122 ))))(38 199 ))))))))((102 184 )(106 183 )))))(((((14 76 )(59 179 ))(27 28 ))(152 (61 164 )))(15 57 )))))(41 63 ))(85 128 ))((79 (68 (11 ((83 84 )(96 (156 (192 (193 194 ))))))))(161 (200 201 )))))(62 (119 ((130 (81 (174 ((6 (45 69 ))(75 (151 (155 168 )))))))(56 103 )))))(91 ((5 145 )(10 (136 (44 (140 182 )))))))(170 (80 (4 (144 (77 110 ))))))((55 (154 202 ))((111 (86 158 ))(87 107 ))))))(92 165 )))*
(0 ((88 (((((((1 ((21 (157 (31 60 )))(134 (64 114 ))))(51 74 ))(((18 (147 (100 190 )))((42 121 )(105 ((98 (159 (191 (129 (132 185 )))))(167 (139 187 ))))))(26 (49 143 ))))(90 (142 203 )))(153 172 ))(52 ((((135 (141 (8 36 )))(33 43 ))(99 188 ))(146 (113 133 )))))((((((((((138 (160 ((32 (13 (2 73 )))(178 (70 (166 176 ))))))(78 (65 89 )))(37 115 ))(125 127 ))(((((23 171 )(35 181 ))(46 131 ))(93 169 ))(((173 (124 ((39 (101 123 ))(50 195 ))))(150 162 ))((48 204 )(137 163 )))))((((148 (17 ((117 (58 ((189 (19 (53 (16 (198 (108 (((((3 197 )(25 ((((118 ((7 12 )(175 196 )))(47 95 ))((40 (54 (9 (30 94 ))))(120 (116 (97 112 )))))(126 (109 (20 24 ))))))(177 180 ))((((22 149 )(29 66 ))(34 ((67 104 )(72 186 ))))(71 (82 122 ))))(38 199 ))))))))((102 184 )(106 183 )))))(((((14 76 )(59 179 ))(27 28 ))(152 (61 164 )))(15 57 )))))(41 63 ))(85 128 ))((79 (68 (11 ((83 84 )(96 (156 (192 (193 194 ))))))))(161 (200 201 )))))(62 (119 ((130 (81 (174 ((6 (45 69 ))(75 (151 (155 168 )))))))(56 103 )))))(91 ((5 145 )(10 (136 (44 (140 182 )))))))(170 (80 (4 (144 (77 110 ))))))((55 (154 202 ))(87 (107 (111 (86 158 ))))))))(92 165 )))*
(0 ((88 (((((((1 ((21 (157 (31 60 )))(134 (64 114 ))))(51 74 ))(((18 (147 (100 190 )))((42 121 )((((159 (98 105 ))(129 191 ))(132 185 ))(187 (139 167 )))))(26 (49 143 ))))(90 (142 203 )))(153 172 ))(52 ((((135 (141 (8 36 )))(33 43 ))(99 188 ))(146 (113 133 )))))((((((((((138 (160 ((32 (13 (2 73 )))(178 (70 (166 176 ))))))(78 (65 89 )))(37 115 ))(125 127 ))(((((23 171 )(35 181 ))(46 131 ))(93 169 ))(((173 (124 ((101 (39 123 ))(50 195 ))))(150 162 ))((48 204 )(137 163 )))))((((148 (17 ((117 (58 ((189 (19 (53 (16 (198 (108 (((((3 197 )(25 ((((118 ((7 12 )(175 196 )))(47 95 ))((40 (54 (9 (30 94 ))))(120 (116 (97 112 )))))(126 (109 (20 24 ))))))(177 180 ))((((22 149 )(29 66 ))(34 ((67 104 )(72 186 ))))(71 (82 122 ))))(38 199 ))))))))((102 184 )(106 183 )))))((((14 (76 (59 179 )))(27 28 ))(152 (61 164 )))(15 57 )))))(41 63 ))(85 128 ))((79 (68 (11 ((83 84 )(96 (156 (192 (193 194 ))))))))(161 (200 201 )))))(62 (119 ((130 (81 (174 ((6 (45 69 ))(75 (151 (155 168 )))))))(56 103 )))))(91 ((5 145 )(10 (136 (44 (140 182 )))))))(170 (80 (4 (144 (77 110 ))))))((55 (154 202 ))(107 (87 (111 (86 158 ))))))))(92 165 )))*
(0 ((88 (((((((1 ((157 (31 (21 60 )))(134 (64 114 ))))(51 74 ))(((18 (147 (100 190 )))((42 121 )((98 (159 (191 (129 (132 185 )))))(105 (167 (139 187 ))))))(26 (49 143 ))))(90 (142 203 )))(153 172 ))(52 ((((135 (141 (8 36 )))(33 43 ))(99 188 ))(146 (113 133 )))))(((((((127 (125 (((138 (160 ((32 (13 (2 73 )))(178 (70 (166 176 ))))))(78 (65 89 )))(37 115 ))))(((((23 171 )(35 181 ))(46 131 ))(93 169 ))(((173 (124 ((39 (101 123 ))(50 195 ))))(150 162 ))((48 204 )(137 163 )))))((((148 (17 ((117 (58 ((189 (19 (53 (16 (198 (108 (((((3 197 )(25 ((((118 ((7 12 )(175 196 )))(47 95 ))((40 (54 (9 (30 94 ))))(120 (116 (97 112 )))))(126 (109 (20 24 ))))))(177 180 ))((((22 149 )(29 66 ))(34 ((67 104 )(72 186 ))))(71 (82 122 ))))(38 199 ))))))))((102 184 )(106 183 )))))(((((14 76 )(59 179 ))(27 28 ))(152 (61 164 )))(15 57 )))))(41 63 ))(85 128 ))((79 (68 (11 ((83 84 )(96 (156 (192 (193 194 ))))))))(161 (200 201 )))))(62 (119 ((130 (81 (174 ((6 (45 69 ))(75 (151 (155 168 )))))))(56 103 )))))(91 ((5 145 )(10 (136 (44 (140 182 )))))))(170 (80 (4 (144 (77 110 ))))))((55 (154 202 ))(107 (111 (87 (86 158 ))))))))(92 165 )))*
(0 ((88 (((((((1 ((157 (31 (21 60 )))(134 (64 114 ))))(51 74 ))(((18 (147 (100 190 )))((42 121 )((98 (159 (191 (129 (132 185 )))))(105 (167 (139 187 ))))))(26 (49 143 ))))(90 (142 203 )))(153 172 ))(52 ((((135 (141 (8 36 )))(33 43 ))(99 188 ))(146 (113 133 )))))(((((((127 (125 (((138 (160 ((32 (13 (2 73 )))(178 (70 (166 176 ))))))(78 (65 89 )))(37 115 ))))(((((23 171 )(35 181 ))(46 131 ))(93 169 ))(((173 (124 ((39 (101 123 ))(50 195 ))))(150 162 ))((48 204 )(137 163 )))))((((148 (17 ((117 (58 ((189 (19 (53 (16 (198 (108 (((((3 197 )(25 ((((118 ((7 12 )(175 196 )))(47 95 ))((40 (54 (9 (30 94 ))))(120 (116 (97 112 )))))(126 (109 (20 24 ))))))(177 180 ))((((22 149 )(29 66 ))(34 ((67 104 )(72 186 ))))(71 (82 122 ))))(38 199 ))))))))((102 184 )(106 183 )))))(((((14 76 )(59 179 ))(27 28 ))(152 (61 164 )))(15 57 )))))(41 63 ))(85 128 ))((79 (68 (11 ((83 84 )(96 (156 (192 (193 194 ))))))))(161 (200 201 )))))(62 (119 ((130 (81 (174 ((6 (45 69 ))(75 (151 (155 168 )))))))(56 103 )))))(91 ((5 145 )(10 (136 (44 (140 182 )))))))(170 (80 (4 (144 (77 110 ))))))((55 (154 202 ))(87 (107 (111 (86 158 ))))))))(92 165 )))*
(0 ((88 (((((((1 ((134 (((159 (98 ((105 (42 121 ))(167 (139 187 )))))(129 191 ))(132 185 )))(51 74 )))((157 (31 (21 60 )))(64 114 )))(((18 143 )(147 (100 190 )))(26 49 )))(90 (142 203 )))(153 172 ))(52 ((((135 (141 (8 36 )))(33 43 ))(99 188 ))(146 (113 133 )))))(((((((((((138 (160 ((32 (13 (2 73 )))(178 (70 (166 176 ))))))(65 (78 89 )))((173 (124 ((101 (39 123 ))(50 195 ))))(150 162 )))(((48 204 )(137 163 ))(125 127 )))(37 115 ))((((23 171 )(35 181 ))(46 131 ))(93 169 )))((((148 (17 ((117 (58 ((189 (19 (53 (16 (198 (108 (((((3 197 )(25 ((((118 ((7 12 )(175 196 )))(47 95 ))((40 (54 (9 (30 94 ))))(120 (116 (97 112 )))))(126 (109 (20 24 ))))))(177 180 ))((((22 149 )(29 66 ))(34 ((67 104 )(72 186 ))))(71 (82 122 ))))(38 199 ))))))))((102 184 )(106 183 )))))(((((14 76 )(59 179 ))(27 28 ))(152 (61 164 )))(15 57 )))))(41 63 ))(85 128 ))((79 (68 (11 ((83 84 )(96 (156 (192 (193 194 ))))))))(161 (200 201 )))))(62 (119 ((130 (81 (174 ((6 (45 69 ))(75 (151 (155 168 )))))))(56 103 )))))(91 ((5 145 )(10 (136 (44 (140 182 )))))))(170 (80 (4 (144 (77 110 ))))))((55 (154 202 ))(107 (111 (87 (86 158 ))))))))(92 165 )))*
(0 ((88 (((((((1 (64 114 ))(26 (49 143 )))((((((159 ((18 98 )((105 (42 121 ))(167 (139 187 )))))(129 191 ))(132 185 ))(134 (157 (31 (21 60 )))))(51 74 ))(147 (100 190 ))))(90 (142 203 )))(153 172 ))(52 ((((135 (141 (8 36 )))(33 43 ))(99 188 ))(146 (113 133 )))))(((((((((((138 (160 ((32 (13 (2 73 )))(178 (70 (166 176 ))))))(65 (78 89 )))((173 ((123 (124 (39 101 )))(50 195 )))(150 162 )))(((48 204 )(137 163 ))(125 127 )))(37 115 ))((((23 171 )(35 181 ))(46 131 ))(93 169 )))((((148 (17 ((117 (58 ((189 (19 (53 (16 (198 (108 (((((3 197 )(25 ((((118 ((7 12 )(175 196 )))(47 95 ))((40 (54 (9 (30 94 ))))(120 (116 (97 112 )))))(126 (109 (20 24 ))))))(177 180 ))((((22 149 )(29 66 ))(34 ((67 104 )(72 186 ))))(71 (82 122 ))))(38 199 ))))))))((102 184 )(106 183 )))))(((((14 76 )(59 179 ))(27 28 ))(152 (61 164 )))(15 57 )))))(41 63 ))(85 128 ))((79 (68 (11 ((83 84 )(96 (156 (192 (193 194 ))))))))(161 (200 201 )))))(62 (119 ((130 (81 (174 ((6 (45 69 ))(75 (151 (155 168 )))))))(56 103 )))))(91 ((5 145 )(10 (136 (44 (140 182 )))))))(170 (80 (4 (144 (77 110 ))))))((55 (154 202 ))(87 (107 (111 (86 158 ))))))))(92 165 )))*
(0 ((88 (((((((1 ((157 (31 (21 60 )))(134 (64 114 ))))(51 74 ))(((18 (147 (100 190 )))((42 121 )((98 (159 ((129 191 )(132 185 ))))(105 (167 (139 187 ))))))(26 (49 143 ))))(90 (142 203 )))(153 172 ))(52 ((((135 (141 (8 36 )))(33 43 ))(99 188 ))(146 (113 133 )))))((((((((((138 (160 ((32 (13 (2 73 )))(178 (70 (166 176 ))))))(78 (65 89 )))(37 115 ))(125 127 ))(((((23 171 )(35 181 ))(46 131 ))(93 169 ))(((173 (124 ((123 (39 101 ))(50 195 ))))(150 162 ))((48 204 )(137 163 )))))((((148 (17 ((117 (58 ((189 (19 (53 (16 (198 (108 (((((3 197 )(25 ((((118 ((7 12 )(175 196 )))(47 95 ))((40 (54 (9 (30 94 ))))(120 (116 (97 112 )))))(126 (109 (20 24 ))))))(177 180 ))((((22 149 )(29 66 ))(34 ((67 104 )(72 186 ))))(71 (82 122 ))))(38 199 ))))))))((102 184 )(106 183 )))))((((14 (76 (59 179 )))(27 28 ))(152 (61 164 )))(15 57 )))))(41 63 ))(85 128 ))((79 (68 (11 ((83 84 )(96 (156 (192 (193 194 ))))))))(161 (200 201 )))))(62 (119 ((130 (81 (174 ((6 (45 69 ))(75 (151 (155 168 )))))))(56 103 )))))(91 ((5 145 )(10 (136 (44 (140 182 )))))))(170 (80 (4 (144 (77 110 ))))))((55 (154 202 ))((111 (86 158 ))(87 107 ))))))(92 165 )))*
(0 ((88 (((((((1 (64 114 ))(26 (49 143 )))((((((159 ((18 98 )((105 (42 121 ))(167 (139 187 )))))(129 191 ))(132 185 ))(134 (157 (31 (21 60 )))))(51 74 ))(147 (100 190 ))))(90 (142 203 )))(153 172 ))(52 ((((135 (141 (8 36 )))(33 43 ))(99 188 ))(146 (113 133 )))))((((((((((138 (160 ((32 (13 (2 73 )))(178 (70 (166 176 ))))))(125 127 ))(65 (78 89 )))(37 115 ))(((((23 171 )(35 181 ))(46 131 ))(93 169 ))(((173 (124 ((123 (39 101 ))(50 195 ))))(150 162 ))((48 204 )(137 163 )))))((((148 (17 ((117 (58 ((189 (19 (53 (16 (198 (108 (((((3 197 )(25 ((((118 ((7 12 )(175 196 )))(47 95 ))((40 (54 (9 (30 94 ))))(120 (116 (97 112 )))))(126 (109 (20 24 ))))))(177 180 ))((((22 149 )(29 66 ))(34 ((67 104 )(72 186 ))))(71 (82 122 ))))(38 199 ))))))))((102 184 )(106 183 )))))((((14 (76 (59 179 )))(27 28 ))(152 (61 164 )))(15 57 )))))(41 63 ))(85 128 ))((79 (68 (11 ((83 84 )(96 (156 (192 (193 194 ))))))))(161 (200 201 )))))(62 (119 ((130 (81 (174 ((6 (45 69 ))(75 (151 (155 168 )))))))(56 103 )))))(91 ((5 145 )(10 (136 (44 (140 182 )))))))(170 (80 (4 (144 (77 110 ))))))((55 (154 202 ))(107 (111 (87 (86 158 ))))))))(92 165 )))*
(0 ((88 (((((((1 ((21 (157 (31 60 )))(134 (64 114 ))))(51 74 ))(((18 (147 (100 190 )))((42 121 )(((98 105 )(167 (139 187 )))(159 (191 (129 (132 185 )))))))(26 (49 143 ))))(90 (142 203 )))(153 172 ))(52 ((((135 (141 (8 36 )))(33 43 ))(99 188 ))(146 (113 133 )))))((((((((((138 (160 ((32 (13 (2 73 )))(178 (70 (166 176 ))))))(125 127 ))(65 (78 89 )))(37 115 ))(((((23 171 )(35 181 ))(46 131 ))(93 169 ))(((173 (124 ((123 (39 101 ))(50 195 ))))(150 162 ))((48 204 )(137 163 )))))((((148 (17 ((117 (58 ((189 (19 (53 (16 (198 (108 (((((3 197 )(25 ((((118 ((7 12 )(175 196 )))(47 95 ))((40 (54 (9 (30 94 ))))(120 (116 (97 112 )))))(126 (109 (20 24 ))))))(177 180 ))((((22 149 )(29 66 ))(34 ((67 104 )(72 186 ))))(71 (82 122 ))))(38 199 ))))))))((102 184 )(106 183 )))))((((14 (76 (59 179 )))(27 28 ))(152 (61 164 )))(15 57 )))))(41 63 ))(85 128 ))((79 (68 ((11 (96 (156 (192 (193 194 )))))(83 84 ))))(161 (200 201 )))))(62 (119 ((130 (81 (174 ((6 (45 69 ))(75 (151 (155 168 )))))))(56 103 )))))(91 ((5 145 )(10 (136 (44 (140 182 )))))))(170 (80 (4 (144 (77 110 ))))))((55 (154 202 ))(107 (87 (111 (86 158 ))))))))(92 165 )))*
(0 ((88 (((((((1 ((134 ((129 (191 (159 (98 ((105 (42 121 ))(167 (139 187 )))))))(132 185 )))(51 74 )))((157 (31 (21 60 )))(64 114 )))((18 (147 (100 190 )))(26 (49 143 ))))(90 (142 203 )))(153 172 ))(52 ((((135 (141 (8 36 )))(33 43 ))(99 188 ))(146 (113 133 )))))((((((((((138 (160 ((32 (13 (2 73 )))(178 (70 (166 176 ))))))(125 127 ))(65 (78 89 )))(37 115 ))(((((23 171 )(35 181 ))(46 131 ))(93 169 ))(((173 (124 ((39 (50 195 ))(101 123 ))))(150 162 ))((48 204 )(137 163 )))))((((148 (17 ((117 (58 ((189 (19 (53 (16 (198 (108 (((((3 197 )(25 ((((118 ((7 12 )(175 196 )))(47 95 ))((40 (54 (9 (30 94 ))))(120 (116 (97 112 )))))(126 (109 (20 24 ))))))(177 180 ))((((22 149 )(29 66 ))(34 ((67 104 )(72 186 ))))(71 (82 122 ))))(38 199 ))))))))((102 184 )(106 183 )))))(((((14 76 )(59 179 ))(27 28 ))(152 (61 164 )))(15 57 )))))(41 63 ))(85 128 ))((79 (68 ((11 (96 (156 (192 (193 194 )))))(83 84 ))))(161 (200 201 )))))(62 (119 ((130 (81 (174 ((6 (45 69 ))(75 (151 (155 168 )))))))(56 103 )))))(91 ((5 145 )(10 (136 (44 (140 182 )))))))(170 (80 (4 (144 (77 110 ))))))((55 (154 202 ))(87 (107 (111 (86 158 ))))))))(92 165 )))*
(0 ((88 (((((((1 ((21 (157 (31 60 )))(134 (64 114 ))))(51 74 ))(((18 (147 (100 190 )))((42 121 )((((159 (98 105 ))(129 191 ))(132 185 ))(187 (139 167 )))))(26 (49 143 ))))(90 (142 203 )))(153 172 ))(52 ((((135 (141 (8 36 )))(33 43 ))(99 188 ))(146 (113 133 )))))(((((((((((138 (160 ((32 (13 (2 73 )))(178 (70 (166 176 ))))))(65 (78 89 )))((173 (39 ((50 195 )(123 (101 124 )))))(150 162 )))(((48 204 )(137 163 ))(125 127 )))(37 115 ))((((23 171 )(35 181 ))(46 131 ))(93 169 )))((((148 (17 ((117 (58 ((189 (19 (53 (16 (198 (108 (((((3 197 )(25 ((((118 ((7 12 )(175 196 )))(47 95 ))((40 (54 (9 (30 94 ))))(120 (116 (97 112 )))))(126 (109 (20 24 ))))))(177 180 ))((((22 149 )(29 66 ))(34 ((67 104 )(72 186 ))))(71 (82 122 ))))(38 199 ))))))))((102 184 )(106 183 )))))(((((14 76 )(59 179 ))(27 28 ))(152 (61 164 )))(15 57 )))))(41 63 ))(85 128 ))((79 (68 (11 ((83 84 )(96 (156 (192 (193 194 ))))))))(161 (200 201 )))))(62 (119 ((130 (81 (174 ((6 (45 69 ))(75 (151 (155 168 )))))))(56 103 )))))(91 ((5 145 )(10 (136 (44 (140 182 )))))))(170 (80 (4 (144 (77 110 ))))))((55 (154 202 ))(107 (87 (111 (86 158 ))))))))(92 165 )))*
(0 ((88 (((((((1 ((21 (157 (31 60 )))(134 (64 114 ))))(51 74 ))(((18 (147 (100 190 )))((42 121 )(((98 105 )(167 (139 187 )))(159 ((129 191 )(132 185 ))))))(26 (49 143 ))))(90 (142 203 )))(153 172 ))(52 ((((135 (141 (8 36 )))(33 43 ))(99 188 ))(146 (113 133 )))))((((((((((138 (160 ((32 (13 (2 73 )))(178 (70 (166 176 ))))))(78 (65 89 )))(37 115 ))(125 127 ))(((((23 171 )(35 181 ))(46 131 ))(93 169 ))(((173 (124 ((101 (39 123 ))(50 195 ))))(150 162 ))((48 204 )(137 163 )))))((((148 (17 ((117 (58 ((189 (19 (53 (16 (198 (108 (((((3 197 )(25 ((((118 ((7 12 )(175 196 )))(47 95 ))((40 (54 (9 (30 94 ))))(120 (116 (97 112 )))))(126 (109 (20 24 ))))))(177 180 ))((((22 149 )(29 66 ))(34 ((67 104 )(72 186 ))))(71 (82 122 ))))(38 199 ))))))))((102 184 )(106 183 )))))((((14 (76 (59 179 )))(27 28 ))(152 (61 164 )))(15 57 )))))(41 63 ))(85 128 ))((79 (68 (11 ((83 84 )(96 (156 (192 (193 194 ))))))))(161 (200 201 )))))(62 (119 ((130 (81 (174 ((6 (45 69 ))(75 (151 (155 168 )))))))(56 103 )))))(91 ((5 145 )(10 (136 (44 (140 182 )))))))(170 (80 (4 (144 (77 110 ))))))(((55 (154 202 ))(111 (86 158 )))(87 107 )))))(92 165 )))*
(0 ((88 (((((((1 ((21 (157 (31 60 )))(134 (64 114 ))))(51 74 ))(((18 (147 (100 190 )))((42 121 )(((98 105 )(167 (139 187 )))((159 (129 191 ))(132 185 )))))(26 (49 143 ))))(90 (142 203 )))(153 172 ))(52 ((((135 (141 (8 36 )))(33 43 ))(99 188 ))(146 (113 133 )))))(((((((((((138 (160 ((32 (13 (2 73 )))(178 (70 (166 176 ))))))(65 (78 89 )))((173 ((123 (39 (101 124 )))(50 195 )))(150 162 )))(((48 204 )(137 163 ))(125 127 )))(37 115 ))((((23 171 )(35 181 ))(46 131 ))(93 169 )))((((148 (17 ((117 (58 ((189 (19 (53 (16 (198 (108 (((((3 197 )(25 ((((118 ((7 12 )(175 196 )))(47 95 ))((40 (54 (9 (30 94 ))))(120 (116 (97 112 )))))(126 (109 (20 24 ))))))(177 180 ))((((22 149 )(29 66 ))(34 ((67 104 )(72 186 ))))(71 (82 122 ))))(38 199 ))))))))((102 184 )(106 183 )))))(((((14 76 )(59 179 ))(27 28 ))(152 (61 164 )))(15 57 )))))(41 63 ))(85 128 ))((79 (68 (11 ((83 84 )(96 (156 (192 (193 194 ))))))))(161 (200 201 )))))(62 (119 ((130 (81 (174 ((6 (45 69 ))(75 (151 (155 168 )))))))(56 103 )))))(91 ((5 145 )(10 (136 (44 (140 182 )))))))(170 (80 (4 (144 (77 110 ))))))((55 (154 202 ))(107 (87 (111 (86 158 ))))))))(92 165 )))*
(0 ((88 (((((((1 ((134 ((129 (191 (159 (98 ((105 (42 121 ))(167 (139 187 )))))))(132 185 )))(51 74 )))((157 (31 (21 60 )))(64 114 )))(((18 100 )(147 190 ))(26 (49 143 ))))(90 (142 203 )))(153 172 ))(52 ((((135 (141 (8 36 )))(33 43 ))(99 188 ))(146 (113 133 )))))(((((((((((138 (160 ((32 (13 (2 73 )))(178 (70 (166 176 ))))))(65 (78 89 )))((173 ((123 (124 (39 101 )))(50 195 )))(150 162 )))(((48 204 )(137 163 ))(125 127 )))(37 115 ))((((23 171 )(35 181 ))(46 131 ))(93 169 )))((((148 (17 ((117 (58 ((189 (19 (53 (16 (198 (108 (((((3 197 )(25 ((((118 ((7 12 )(175 196 )))(47 95 ))((40 (54 (9 (30 94 ))))(120 (116 (97 112 )))))(126 (109 (20 24 ))))))(177 180 ))((((22 149 )(29 66 ))(34 ((67 104 )(72 186 ))))(71 (82 122 ))))(38 199 ))))))))((102 184 )(106 183 )))))(((((14 76 )(59 179 ))(27 28 ))(152 (61 164 )))(15 57 )))))(41 63 ))(85 128 ))((79 (68 (11 ((83 84 )(96 (156 (192 (193 194 ))))))))(161 (200 201 )))))(62 (119 ((130 (81 (174 ((6 (45 69 ))(75 (151 (155 168 )))))))(56 103 )))))(91 ((5 145 )(10 (136 (44 (140 182 )))))))(170 (80 (4 (144 (77 110 ))))))(107 ((55 (154 202 ))(111 (87 (86 158 ))))))))(92 165 )))*
(0 ((88 (((((((1 ((21 (157 (31 60 )))(134 (64 114 ))))(51 74 ))(((18 (147 (100 190 )))((42 121 )((98 (159 (129 (191 (132 185 )))))(105 (167 (139 187 ))))))(26 (49 143 ))))(90 (142 203 )))(153 172 ))(52 ((((135 (141 (8 36 )))(33 43 ))(99 188 ))(146 (113 133 )))))((((((((((138 (160 ((32 (13 (2 73 )))(178 (70 (166 176 ))))))(78 (65 89 )))(37 115 ))(125 127 ))(((((23 171 )(35 181 ))(46 131 ))(93 169 ))(((173 (124 ((123 (39 101 ))(50 195 ))))(150 162 ))((48 204 )(137 163 )))))((((148 (17 ((117 (58 ((189 (19 (53 (16 (198 (108 (((((3 197 )(25 ((((118 ((7 12 )(175 196 )))(47 95 ))((40 (54 (9 (30 94 ))))(120 (116 (97 112 )))))(126 (109 (20 24 ))))))(177 180 ))((((22 149 )(29 66 ))(34 ((67 104 )(72 186 ))))(71 (82 122 ))))(38 199 ))))))))((102 184 )(106 183 )))))(((((14 76 )(59 179 ))(27 28 ))(152 (61 164 )))(15 57 )))))(41 63 ))(85 128 ))((79 (68 ((11 (96 (156 (192 (193 194 )))))(83 84 ))))(161 (200 201 )))))(62 (119 ((130 (81 (174 ((6 (45 69 ))(75 (151 (155 168 )))))))(56 103 )))))(91 ((5 145 )(10 (136 (44 (140 182 )))))))(170 (80 (4 (144 (77 110 ))))))(((55 (154 202 ))(111 (86 158 )))(87 107 )))))(92 165 )))*
(0 ((88 (((((((1 ((134 (((159 (98 ((105 (42 121 ))(167 (139 187 )))))(129 191 ))(132 185 )))(51 74 )))((157 (31 (21 60 )))(64 114 )))((18 (100 (147 190 )))(26 (49 143 ))))(90 (142 203 )))(153 172 ))(52 ((((135 (141 (8 36 )))(33 43 ))(99 188 ))(146 (113 133 )))))((((((((((138 (160 ((32 (13 (2 73 )))(178 (70 (166 176 ))))))(78 (65 89 )))(37 115 ))(125 127 ))(((((23 171 )(35 181 ))(46 131 ))(93 169 ))(((173 (124 ((123 (39 101 ))(50 195 ))))(150 162 ))((48 204 )(137 163 )))))((((148 (17 ((117 (58 ((189 (19 (53 (16 (198 (108 (((((3 197 )(25 ((((118 ((7 12 )(175 196 )))(47 95 ))((40 (54 (9 (30 94 ))))(120 (116 (97 112 )))))(126 (109 (20 24 ))))))(177 180 ))((((22 149 )(29 66 ))(34 ((67 104 )(72 186 ))))(71 (82 122 ))))(38 199 ))))))))((102 184 )(106 183 )))))(((((14 76 )(59 179 ))(27 28 ))(152 (61 164 )))(15 57 )))))(41 63 ))(85 128 ))((79 (68 ((11 (96 (156 (192 (193 194 )))))(83 84 ))))(161 (200 201 )))))(62 (119 ((130 (81 (174 ((6 (45 69 ))(75 (151 (155 168 )))))))(56 103 )))))(91 ((5 145 )(10 (136 (44 (140 182 )))))))(170 (80 (4 (144 (77 110 ))))))((55 (154 202 ))(107 (111 (87 (86 158 ))))))))(92 165 )))*
(0 ((88 (((((((1 ((134 (((159 (98 ((105 (42 121 ))(167 (139 187 )))))(129 191 ))(132 185 )))(51 74 )))((157 (31 (21 60 )))(64 114 )))((18 (147 (100 190 )))(26 (49 143 ))))(90 (142 203 )))(153 172 ))(52 ((((135 (141 (8 36 )))(33 43 ))(99 188 ))(146 (113 133 )))))(((((((127 (125 (((138 (160 ((32 (13 (2 73 )))(178 (70 (166 176 ))))))(78 (65 89 )))(37 115 ))))(((((23 171 )(35 181 ))(46 131 ))(93 169 ))(((173 (124 ((50 (39 195 ))(101 123 ))))(150 162 ))((48 204 )(137 163 )))))((((148 (17 ((117 (58 ((189 (19 (53 (16 (198 (108 (((((3 197 )(25 ((((118 ((7 12 )(175 196 )))(47 95 ))((40 (54 (9 (30 94 ))))(120 (116 (97 112 )))))(126 (109 (20 24 ))))))(177 180 ))((((22 149 )(29 66 ))(34 ((67 104 )(72 186 ))))(71 (82 122 ))))(38 199 ))))))))((102 184 )(106 183 )))))((((14 (76 (59 179 )))(27 28 ))(152 (61 164 )))(15 57 )))))(41 63 ))(85 128 ))((79 (68 (11 ((83 84 )(96 (156 (192 (193 194 ))))))))(161 (200 201 )))))(62 (119 ((130 (81 (174 ((6 (45 69 ))(75 (151 (155 168 )))))))(56 103 )))))(91 ((5 145 )(10 (136 (44 (140 182 )))))))(170 (80 (4 (144 (77 110 ))))))(((55 (154 202 ))(111 (86 158 )))(87 107 )))))(92 165 )))*
(0 ((88 (((((((1 ((157 (31 (21 60 )))(134 (64 114 ))))(51 74 ))(((18 (147 (100 190 )))((42 121 )(105 ((98 (159 (191 (129 (132 185 )))))(167 (139 187 ))))))(26 (49 143 ))))(90 (142 203 )))(153 172 ))(52 ((((135 (141 (8 36 )))(33 43 ))(99 188 ))(146 (113 133 )))))((((((((((138 (160 ((32 (13 (2 73 )))(178 (70 (166 176 ))))))(125 127 ))(65 (78 89 )))(37 115 ))(((((23 171 )(35 181 ))(46 131 ))(93 169 ))(((173 (124 ((50 (39 195 ))(101 123 ))))(150 162 ))((48 204 )(137 163 )))))((((148 (17 ((117 (58 ((189 (19 (53 (16 (198 (108 (((((3 197 )(25 ((((118 ((7 12 )(175 196 )))(47 95 ))((40 (54 (9 (30 94 ))))(120 (116 (97 112 )))))(126 (109 (20 24 ))))))(177 180 ))((((22 149 )(29 66 ))(34 ((67 104 )(72 186 ))))(71 (82 122 ))))(38 199 ))))))))((102 184 )(106 183 )))))((((14 (76 (59 179 )))(27 28 ))(152 (61 164 )))(15 57 )))))(41 63 ))(85 128 ))((79 (68 ((11 (96 (156 (192 (193 194 )))))(83 84 ))))(161 (200 201 )))))(62 (119 ((130 (81 (174 ((6 (45 69 ))(75 (151 (155 168 )))))))(56 103 )))))(91 ((5 145 )(10 (136 (44 (140 182 )))))))(170 (80 (4 (144 (77 110 ))))))((55 (154 202 ))(107 (87 (111 (86 158 ))))))))(92 165 )))*
(0 ((88 (((((((1 ((157 (31 (21 60 )))(134 (64 114 ))))(51 74 ))(((18 (147 (100 190 )))((42 121 )((98 (159 (191 (129 (132 185 )))))(105 (167 (139 187 ))))))(26 (49 143 ))))(90 (142 203 )))(153 172 ))(52 ((((135 (141 (8 36 )))(33 43 ))(99 188 ))(146 (113 133 )))))((((((((((138 (160 ((32 (13 (2 73 )))(178 (70 (166 176 ))))))(125 127 ))(65 (78 89 )))(37 115 ))(((((23 171 )(35 181 ))(46 131 ))(93 169 ))(((173 (124 ((39 (101 123 ))(50 195 ))))(150 162 ))((48 204 )(137 163 )))))((((148 (17 ((117 (58 ((189 (19 (53 (16 (198 (108 (((((3 197 )(25 ((((118 ((7 12 )(175 196 )))(47 95 ))((40 (54 (9 (30 94 ))))(120 (116 (97 112 )))))(126 (109 (20 24 ))))))(177 180 ))((((22 149 )(29 66 ))(34 ((67 104 )(72 186 ))))(71 (82 122 ))))(38 199 ))))))))((102 184 )(106 183 )))))((((14 (76 (59 179 )))(27 28 ))(152 (61 164 )))(15 57 )))))(41 63 ))(85 128 ))((79 (68 ((11 (96 (156 (192 (193 194 )))))(83 84 ))))(161 (200 201 )))))(62 (119 ((130 (81 (174 ((6 (45 69 ))(75 (151 (155 168 )))))))(56 103 )))))(91 ((5 145 )(10 (136 (44 (140 182 )))))))(170 (80 (4 (144 (77 110 ))))))((55 (154 202 ))(107 (111 (87 (86 158 ))))))))(92 165 )))*
(0 ((88 (((((((1 ((21 (157 (31 60 )))(134 (64 114 ))))(51 74 ))(((18 (147 (100 190 )))((42 121 )(105 ((98 (159 (129 (191 (132 185 )))))(167 (139 187 ))))))(26 (49 143 ))))(90 (142 203 )))(153 172 ))(52 ((((135 (141 (8 36 )))(33 43 ))(99 188 ))(146 (113 133 )))))((((((((((138 (160 ((32 (13 (2 73 )))(178 (70 (166 176 ))))))(78 (65 89 )))(37 115 ))(125 127 ))(((((23 171 )(35 181 ))(46 131 ))(93 169 ))(((173 (124 ((195 (39 50 ))(101 123 ))))(150 162 ))((48 204 )(137 163 )))))((((148 (17 ((117 (58 ((189 (19 (53 (16 (198 (108 (((((3 197 )(25 ((((118 ((7 12 )(175 196 )))(47 95 ))((40 (54 (9 (30 94 ))))(120 (116 (97 112 )))))(126 (109 (20 24 ))))))(177 180 ))((((22 149 )(29 66 ))(34 ((67 104 )(72 186 ))))(71 (82 122 ))))(38 199 ))))))))((102 184 )(106 183 )))))(((((14 76 )(59 179 ))(27 28 ))(152 (61 164 )))(15 57 )))))(41 63 ))(85 128 ))((79 (68 ((11 (96 (156 (192 (193 194 )))))(83 84 ))))(161 (200 201 )))))(62 (119 ((130 (81 (174 ((6 (45 69 ))(75 (151 (155 168 )))))))(56 103 )))))(91 ((5 145 )(10 (136 (44 (140 182 )))))))(170 (80 (4 (144 (77 110 ))))))((55 (154 202 ))(87 (107 (111 (86 158 ))))))))(92 165 )))*
(0 ((88 (((((((1 ((21 (157 (31 60 )))(134 (64 114 ))))(51 74 ))(((18 (147 (100 190 )))((42 121 )(((98 105 )(167 (139 187 )))(159 (191 (129 (132 185 )))))))(26 (49 143 ))))(90 (142 203 )))(153 172 ))(52 ((((135 (141 (8 36 )))(33 43 ))(99 188 ))(146 (113 133 )))))((((((((((138 (160 ((32 (13 (2 73 )))(178 (70 (166 176 ))))))(78 (65 89 )))(37 115 ))(125 127 ))(((((23 171 )(35 181 ))(46 131 ))(93 169 ))(((173 (124 ((39 (50 195 ))(101 123 ))))(150 162 ))((48 204 )(137 163 )))))((((148 (17 ((117 (58 ((189 (19 (53 (16 (198 (108 (((((3 197 )(25 ((((118 ((7 12 )(175 196 )))(47 95 ))((40 (54 (9 (30 94 ))))(120 (116 (97 112 )))))(126 (109 (20 24 ))))))(177 180 ))((((22 149 )(29 66 ))(34 ((67 104 )(72 186 ))))(71 (82 122 ))))(38 199 ))))))))((102 184 )(106 183 )))))((((14 (76 (59 179 )))(27 28 ))(152 (61 164 )))(15 57 )))))(41 63 ))(85 128 ))((79 (68 ((11 (96 (156 (192 (193 194 )))))(83 84 ))))(161 (200 201 )))))(62 (119 ((130 (81 (174 ((6 (45 69 ))(75 (151 (155 168 )))))))(56 103 )))))(91 ((5 145 )(10 (136 (44 (140 182 )))))))(170 (80 (4 (144 (77 110 ))))))((55 (154 202 ))(107 (87 (111 (86 158 ))))))))(92 165 )))*
(0 ((88 (((((((1 ((157 (31 (21 60 )))(134 (64 114 ))))(51 74 ))(((18 (147 (100 190 )))((42 121 )(((98 105 )(167 (139 187 )))(159 (191 (129 (132 185 )))))))(26 (49 143 ))))(90 (142 203 )))(153 172 ))(52 ((((135 (141 (8 36 )))(33 43 ))(99 188 ))(146 (113 133 )))))(((((((127 (125 (((138 (160 ((32 (13 (2 73 )))(178 (70 (166 176 ))))))(78 (65 89 )))(37 115 ))))(((((23 171 )(35 181 ))(46 131 ))(93 169 ))(((173 (124 ((101 (39 123 ))(50 195 ))))(150 162 ))((48 204 )(137 163 )))))((((148 (17 ((117 (58 ((189 (19 (53 (16 (198 (108 (((((3 197 )(25 ((((118 ((7 12 )(175 196 )))(47 95 ))((40 (54 (9 (30 94 ))))(120 (116 (97 112 )))))(126 (109 (20 24 ))))))(177 180 ))((((22 149 )(29 66 ))(34 ((67 104 )(72 186 ))))(71 (82 122 ))))(38 199 ))))))))((102 184 )(106 183 )))))(((((14 76 )(59 179 ))(27 28 ))(152 (61 164 )))(15 57 )))))(41 63 ))(85 128 ))((79 (68 ((11 (96 (156 (192 (193 194 )))))(83 84 ))))(161 (200 201 )))))(62 (119 ((130 (81 (174 ((6 (45 69 ))(75 (151 (155 168 )))))))(56 103 )))))(91 ((5 145 )(10 (136 (44 (140 182 )))))))(170 (80 (4 (144 (77 110 ))))))(107 ((55 (154 202 ))(111 (87 (86 158 ))))))))(92 165 )))*
(0 ((88 (((((((1 ((21 (157 (31 60 )))(134 (64 114 ))))(51 74 ))(((18 (147 (100 190 )))((42 121 )(((98 105 )(167 (139 187 )))(159 (191 (129 (132 185 )))))))(26 (49 143 ))))(90 (142 203 )))(153 172 ))(52 ((((135 (141 (8 36 )))(33 43 ))(99 188 ))(146 (113 133 )))))(((((((((((138 (160 ((32 (13 (2 73 )))(178 (70 (166 176 ))))))(65 (78 89 )))((173 (124 ((195 (39 50 ))(101 123 ))))(150 162 )))(((48 204 )(137 163 ))(125 127 )))(37 115 ))((((23 171 )(35 181 ))(46 131 ))(93 169 )))((((148 (17 ((117 (58 ((189 (19 (53 (16 (198 (108 (((((3 197 )(25 ((((118 ((7 12 )(175 196 )))(47 95 ))((40 (54 (9 (30 94 ))))(120 (116 (97 112 )))))(126 (109 (20 24 ))))))(177 180 ))((((22 149 )(29 66 ))(34 ((67 104 )(72 186 ))))(71 (82 122 ))))(38 199 ))))))))((102 184 )(106 183 )))))(((((14 76 )(59 179 ))(27 28 ))(152 (61 164 )))(15 57 )))))(41 63 ))(85 128 ))((79 (68 (11 ((83 84 )(96 (156 (192 (193 194 ))))))))(161 (200 201 )))))(62 (119 ((130 (81 (174 ((6 (45 69 ))(75 (151 (155 168 )))))))(56 103 )))))(91 ((5 145 )(10 (136 (44 (140 182 )))))))(170 (80 (4 (144 (77 110 ))))))((55 (154 202 ))(87 (107 (111 (86 158 ))))))))(92 165 )))*
(0 ((88 (((((((1 ((21 (157 (31 60 )))(134 (64 114 ))))(51 74 ))(((18 (147 (100 190 )))((42 121 )(((98 105 )(167 (139 187 )))(159 (191 (129 (132 185 )))))))(26 (49 143 ))))(90 (142 203 )))(153 172 ))(52 ((((135 (141 (8 36 )))(33 43 ))(99 188 ))(146 (113 133 )))))((((((((((138 (160 ((32 (13 (2 73 )))(178 (70 (166 176 ))))))(125 127 ))(65 (78 89 )))(37 115 ))(((((23 171 )(35 181 ))(46 131 ))(93 169 ))(((173 (124 ((195 (39 50 ))(101 123 ))))(150 162 ))((48 204 )(137 163 )))))((((148 (17 ((117 (58 ((189 (19 (53 (16 (198 (108 (((((3 197 )(25 ((((118 ((7 12 )(175 196 )))(47 95 ))((40 (54 (9 (30 94 ))))(120 (116 (97 112 )))))(126 (109 (20 24 ))))))(177 180 ))((((22 149 )(29 66 ))(34 ((67 104 )(72 186 ))))(71 (82 122 ))))(38 199 ))))))))((102 184 )(106 183 )))))(((((14 76 )(59 179 ))(27 28 ))(152 (61 164 )))(15 57 )))))(41 63 ))(85 128 ))((79 (68 (11 ((83 84 )(96 (156 (192 (193 194 ))))))))(161 (200 201 )))))(62 (119 ((130 (81 (174 ((6 (45 69 ))(75 (151 (155 168 )))))))(56 103 )))))(91 ((5 145 )(10 (136 (44 (140 182 )))))))(170 (80 (4 (144 (77 110 ))))))((55 (154 202 ))(87 (107 (111 (86 158 ))))))))(92 165 )))*
(0 ((88 (((((((1 ((134 (((159 (98 ((105 (42 121 ))(167 (139 187 )))))(129 191 ))(132 185 )))(51 74 )))((157 (31 (21 60 )))(64 114 )))((18 (100 (147 190 )))(26 (49 143 ))))(90 (142 203 )))(153 172 ))(52 ((((135 (141 (8 36 )))(33 43 ))(99 188 ))(146 (113 133 )))))((((((((((138 (160 ((32 (13 (2 73 )))(178 (70 (166 176 ))))))(125 127 ))(65 (78 89 )))(37 115 ))(((((23 171 )(35 181 ))(46 131 ))(93 169 ))(((173 (124 ((123 (39 101 ))(50 195 ))))(150 162 ))((48 204 )(137 163 )))))((((148 (17 ((117 (58 ((189 (19 (53 (16 (198 (108 (((((3 197 )(25 ((((118 ((7 12 )(175 196 )))(47 95 ))((40 (54 (9 (30 94 ))))(120 (116 (97 112 )))))(126 (109 (20 24 ))))))(177 180 ))((((22 149 )(29 66 ))(34 ((67 104 )(72 186 ))))(71 (82 122 ))))(38 199 ))))))))((102 184 )(106 183 )))))(((((14 76 )(59 179 ))(27 28 ))(152 (61 164 )))(15 57 )))))(41 63 ))(85 128 ))((79 (68 (11 ((83 84 )(96 (156 (192 (193 194 ))))))))(161 (200 201 )))))(62 (119 ((130 (81 (174 ((6 (45 69 ))(75 (151 (155 168 )))))))(56 103 )))))(91 ((5 145 )(10 (136 (44 (140 182 )))))))(170 (80 (4 (144 (77 110 ))))))((55 (154 202 ))((111 (86 158 ))(87 107 ))))))(92 165 )))*
(0 ((88 (((((((1 ((134 ((129 (191 (159 (98 ((105 (42 121 ))(167 (139 187 )))))))(132 185 )))(51 74 )))((157 (31 (21 60 )))(64 114 )))(((18 143 )(147 (100 190 )))(26 49 )))(90 (142 203 )))(153 172 ))(52 ((((135 (141 (8 36 )))(33 43 ))(99 188 ))(146 (113 133 )))))((((((((((138 (160 ((32 (13 (2 73 )))(178 (70 (166 176 ))))))(125 127 ))(65 (78 89 )))(37 115 ))(((((23 171 )(35 181 ))(46 131 ))(93 169 ))(((173 (124 ((50 (39 195 ))(101 123 ))))(150 162 ))((48 204 )(137 163 )))))((((148 (17 ((117 (58 ((189 (19 (53 (16 (198 (108 (((((3 197 )(25 ((((118 ((7 12 )(175 196 )))(47 95 ))((40 (54 (9 (30 94 ))))(120 (116 (97 112 )))))(126 (109 (20 24 ))))))(177 180 ))((((22 149 )(29 66 ))(34 ((67 104 )(72 186 ))))(71 (82 122 ))))(38 199 ))))))))((102 184 )(106 183 )))))((((14 (76 (59 179 )))(27 28 ))(152 (61 164 )))(15 57 )))))(41 63 ))(85 128 ))((79 (68 ((11 (96 (156 (192 (193 194 )))))(83 84 ))))(161 (200 201 )))))(62 (119 ((130 (81 (174 ((6 (45 69 ))(75 (151 (155 168 )))))))(56 103 )))))(91 ((5 145 )(10 (136 (44 (140 182 )))))))(170 (80 (4 (144 (77 110 ))))))(((55 (154 202 ))(111 (86 158 )))(87 107 )))))(92 165 )))*
(0 ((88 (((((((1 ((21 (157 (31 60 )))(134 (64 114 ))))(51 74 ))(((18 (147 (100 190 )))((42 121 )((98 (159 ((129 191 )(132 185 ))))(105 (167 (139 187 ))))))(26 (49 143 ))))(90 (142 203 )))(153 172 ))(52 ((((135 (141 (8 36 )))(33 43 ))(99 188 ))(146 (113 133 )))))(((((((((((138 (160 ((32 (13 (2 73 )))(178 (70 (166 176 ))))))(65 (78 89 )))((173 ((123 (101 (39 124 )))(50 195 )))(150 162 )))(((48 204 )(137 163 ))(125 127 )))(37 115 ))((((23 171 )(35 181 ))(46 131 ))(93 169 )))((((148 (17 ((117 (58 ((189 (19 (53 (16 (198 (108 (((((3 197 )(25 ((((118 ((7 12 )(175 196 )))(47 95 ))((40 (54 (9 (30 94 ))))(120 (116 (97 112 )))))(126 (109 (20 24 ))))))(177 180 ))((((22 149 )(29 66 ))(34 ((67 104 )(72 186 ))))(71 (82 122 ))))(38 199 ))))))))((102 184 )(106 183 )))))(((((14 76 )(59 179 ))(27 28 ))(152 (61 164 )))(15 57 )))))(41 63 ))(85 128 ))((79 (68 (11 ((83 84 )(96 (156 (192 (193 194 ))))))))(161 (200 201 )))))(62 (119 ((130 (81 (174 ((6 (45 69 ))(75 (151 (155 168 )))))))(56 103 )))))(91 ((5 145 )(10 (136 (44 (140 182 )))))))(170 (80 (4 (144 (77 110 ))))))((55 (154 202 ))(87 (107 (111 (86 158 ))))))))(92 165 )))*
(0 ((88 (((((((1 ((21 (157 (31 60 )))(134 (64 114 ))))(51 74 ))(((18 (147 (100 190 )))((42 121 )((98 (159 (129 (191 (132 185 )))))(105 (167 (139 187 ))))))(26 (49 143 ))))(90 (142 203 )))(153 172 ))(52 ((((135 (141 (8 36 )))(33 43 ))(99 188 ))(146 (113 133 )))))(((((((((((138 (160 ((32 (13 (2 73 )))(178 (70 (166 176 ))))))(65 (78 89 )))((173 ((123 (124 (39 101 )))(50 195 )))(150 162 )))(((48 204 )(137 163 ))(125 127 )))(37 115 ))((((23 171 )(35 181 ))(46 131 ))(93 169 )))((((148 (17 ((117 (58 ((189 (19 (53 (16 (198 (108 (((((3 197 )(25 ((((118 ((7 12 )(175 196 )))(47 95 ))((40 (54 (9 (30 94 ))))(120 (116 (97 112 )))))(126 (109 (20 24 ))))))(177 180 ))((((22 149 )(29 66 ))(34 ((67 104 )(72 186 ))))(71 (82 122 ))))(38 199 ))))))))((102 184 )(106 183 )))))(((((14 76 )(59 179 ))(27 28 ))(152 (61 164 )))(15 57 )))))(41 63 ))(85 128 ))((79 (68 (11 ((83 84 )(96 (156 (192 (193 194 ))))))))(161 (200 201 )))))(62 (119 ((130 (81 (174 ((6 (45 69 ))(75 (151 (155 168 )))))))(56 103 )))))(91 ((5 145 )(10 (136 (44 (140 182 )))))))(170 (80 (4 (144 (77 110 ))))))((55 (154 202 ))(107 (87 (111 (86 158 ))))))))(92 165 )))*
(0 ((88 (((((((1 ((21 (157 (31 60 )))(134 (64 114 ))))(51 74 ))(((18 (147 (100 190 )))((42 121 )((98 (159 ((129 191 )(132 185 ))))(105 (167 (139 187 ))))))(26 (49 143 ))))(90 (142 203 )))(153 172 ))(52 ((((135 (141 (8 36 )))(33 43 ))(99 188 ))(146 (113 133 )))))(((((((127 (125 (((138 (160 ((32 (13 (2 73 )))(178 (70 (166 176 ))))))(78 (65 89 )))(37 115 ))))(((((23 171 )(35 181 ))(46 131 ))(93 169 ))(((173 (124 ((39 (101 123 ))(50 195 ))))(150 162 ))((48 204 )(137 163 )))))((((148 (17 ((117 (58 ((189 (19 (53 (16 (198 (108 (((((3 197 )(25 ((((118 ((7 12 )(175 196 )))(47 95 ))((40 (54 (9 (30 94 ))))(120 (116 (97 112 )))))(126 (109 (20 24 ))))))(177 180 ))((((22 149 )(29 66 ))(34 ((67 104 )(72 186 ))))(71 (82 122 ))))(38 199 ))))))))((102 184 )(106 183 )))))(((((14 76 )(59 179 ))(27 28 ))(152 (61 164 )))(15 57 )))))(41 63 ))(85 128 ))((79 (68 (11 ((83 84 )(96 (156 (192 (193 194 ))))))))(161 (200 201 )))))(62 (119 ((130 (81 (174 ((6 (45 69 ))(75 (151 (155 168 )))))))(56 103 )))))(91 ((5 145 )(10 (136 (44 (140 182 )))))))(170 (80 (4 (144 (77 110 ))))))((55 (154 202 ))(107 (111 (87 (86 158 ))))))))(92 165 )))*
(0 ((88 (((((((1 ((157 (31 (21 60 )))(134 (64 114 ))))(51 74 ))(((18 (147 (100 190 )))((42 121 )((98 (159 ((129 191 )(132 185 ))))(105 (167 (139 187 ))))))(26 (49 143 ))))(90 (142 203 )))(153 172 ))(52 ((((135 (141 (8 36 )))(33 43 ))(99 188 ))(146 (113 133 )))))((((((((((138 (160 ((32 (13 (2 73 )))(178 (70 (166 176 ))))))(125 127 ))(65 (78 89 )))(37 115 ))(((((23 171 )(35 181 ))(46 131 ))(93 169 ))(((173 (124 ((101 (39 123 ))(50 195 ))))(150 162 ))((48 204 )(137 163 )))))((((148 (17 ((117 (58 ((189 (19 (53 (16 (198 (108 (((((3 197 )(25 ((((118 ((7 12 )(175 196 )))(47 95 ))((40 (54 (9 (30 94 ))))(120 (116 (97 112 )))))(126 (109 (20 24 ))))))(177 180 ))((((22 149 )(29 66 ))(34 ((67 104 )(72 186 ))))(71 (82 122 ))))(38 199 ))))))))((102 184 )(106 183 )))))((((14 (76 (59 179 )))(27 28 ))(152 (61 164 )))(15 57 )))))(41 63 ))(85 128 ))((79 (68 (11 ((83 84 )(96 (156 (192 (193 194 ))))))))(161 (200 201 )))))(62 (119 ((130 (81 (174 ((6 (45 69 ))(75 (151 (155 168 )))))))(56 103 )))))(91 ((5 145 )(10 (136 (44 (140 182 )))))))(170 (80 (4 (144 (77 110 ))))))(((55 (154 202 ))(111 (86 158 )))(87 107 )))))(92 165 )))*
(0 ((88 (((((((1 ((134 (((159 (98 ((105 (42 121 ))(167 (139 187 )))))(129 191 ))(132 185 )))(51 74 )))((157 (31 (21 60 )))(64 114 )))((18 (147 (100 190 )))(26 (49 143 ))))(90 (142 203 )))(153 172 ))(52 ((((135 (141 (8 36 )))(33 43 ))(99 188 ))(146 (113 133 )))))((((((((((138 (160 ((32 (13 (2 73 )))(178 (70 (166 176 ))))))(125 127 ))(65 (78 89 )))(37 115 ))(((((23 171 )(35 181 ))(46 131 ))(93 169 ))(((173 (124 ((39 (50 195 ))(101 123 ))))(150 162 ))((48 204 )(137 163 )))))((((148 (17 ((117 (58 ((189 (19 (53 (16 (198 (108 (((((3 197 )(25 ((((118 ((7 12 )(175 196 )))(47 95 ))((40 (54 (9 (30 94 ))))(120 (116 (97 112 )))))(126 (109 (20 24 ))))))(177 180 ))((((22 149 )(29 66 ))(34 ((67 104 )(72 186 ))))(71 (82 122 ))))(38 199 ))))))))((102 184 )(106 183 )))))((((14 (76 (59 179 )))(27 28 ))(152 (61 164 )))(15 57 )))))(41 63 ))(85 128 ))((79 (68 (11 ((83 84 )(96 (156 (192 (193 194 ))))))))(161 (200 201 )))))(62 (119 ((130 (81 (174 ((6 (45 69 ))(75 (151 (155 168 )))))))(56 103 )))))(91 ((5 145 )(10 (136 (44 (140 182 )))))))(170 (80 (4 (144 (77 110 ))))))((55 (154 202 ))(107 (87 (111 (86 158 ))))))))(92 165 )))*
(0 ((88 (((((((1 ((21 (157 (31 60 )))(134 (64 114 ))))(51 74 ))(((18 (147 (100 190 )))((42 121 )(105 ((98 (159 (191 (129 (132 185 )))))(167 (139 187 ))))))(26 (49 143 ))))(90 (142 203 )))(153 172 ))(52 ((((135 (141 (8 36 )))(33 43 ))(99 188 ))(146 (113 133 )))))((((((((((138 (160 ((32 (13 (2 73 )))(178 (70 (166 176 ))))))(125 127 ))(65 (78 89 )))(37 115 ))(((((23 171 )(35 181 ))(46 131 ))(93 169 ))(((173 (124 (39 ((50 195 )(101 123 )))))(150 162 ))((48 204 )(137 163 )))))((((148 (17 ((117 (58 ((189 (19 (53 (16 (198 (108 (((((3 197 )(25 ((((118 ((7 12 )(175 196 )))(47 95 ))((40 (54 (9 (30 94 ))))(120 (116 (97 112 )))))(126 (109 (20 24 ))))))(177 180 ))((((22 149 )(29 66 ))(34 ((67 104 )(72 186 ))))(71 (82 122 ))))(38 199 ))))))))((102 184 )(106 183 )))))((((14 (76 (59 179 )))(27 28 ))(152 (61 164 )))(15 57 )))))(41 63 ))(85 128 ))((79 (68 ((11 (96 (156 (192 (193 194 )))))(83 84 ))))(161 (200 201 )))))(62 (119 ((130 (81 (174 ((6 (45 69 ))(75 (151 (155 168 )))))))(56 103 )))))(91 ((5 145 )(10 (136 (44 (140 182 )))))))(170 (80 (4 (144 (77 110 ))))))(107 ((55 (154 202 ))(111 (87 (86 158 ))))))))(92 165 )))*
(0 ((88 (((((((1 ((157 (31 (21 60 )))(134 (64 114 ))))(51 74 ))(((18 (147 (100 190 )))((42 121 )(((98 105 )(167 (139 187 )))(159 ((129 191 )(132 185 ))))))(26 (49 143 ))))(90 (142 203 )))(153 172 ))(52 ((((135 (141 (8 36 )))(33 43 ))(99 188 ))(146 (113 133 )))))(((((((127 (125 (((138 (160 ((32 (13 (2 73 )))(178 (70 (166 176 ))))))(78 (65 89 )))(37 115 ))))(((((23 171 )(35 181 ))(46 131 ))(93 169 ))(((173 (124 ((123 (39 101 ))(50 195 ))))(150 162 ))((48 204 )(137 163 )))))((((148 (17 ((117 (58 ((189 (19 (53 (16 (198 (108 (((((3 197 )(25 ((((118 ((7 12 )(175 196 )))(47 95 ))((40 (54 (9 (30 94 ))))(120 (116 (97 112 )))))(126 (109 (20 24 ))))))(177 180 ))((((22 149 )(29 66 ))(34 ((67 104 )(72 186 ))))(71 (82 122 ))))(38 199 ))))))))((102 184 )(106 183 )))))(((((14 76 )(59 179 ))(27 28 ))(152 (61 164 )))(15 57 )))))(41 63 ))(85 128 ))((79 (68 (11 ((83 84 )(96 (156 (192 (193 194 ))))))))(161 (200 201 )))))(62 (119 ((130 (81 (174 ((6 (45 69 ))(75 (151 (155 168 )))))))(56 103 )))))(91 ((5 145 )(10 (136 (44 (140 182 )))))))(170 (80 (4 (144 (77 110 ))))))((55 (154 202 ))((111 (86 158 ))(87 107 ))))))(92 165 )))*
(0 ((88 (((((((1 ((21 (157 (31 60 )))(134 (64 114 ))))(51 74 ))(((18 (147 (100 190 )))((42 121 )(105 ((98 (159 ((129 191 )(132 185 ))))(167 (139 187 ))))))(26 (49 143 ))))(90 (142 203 )))(153 172 ))(52 ((((135 (141 (8 36 )))(33 43 ))(99 188 ))(146 (113 133 )))))(((((((127 (125 (((138 (160 ((32 (13 (2 73 )))(178 (70 (166 176 ))))))(78 (65 89 )))(37 115 ))))(((((23 171 )(35 181 ))(46 131 ))(93 169 ))(((173 (124 ((123 (39 101 ))(50 195 ))))(150 162 ))((48 204 )(137 163 )))))((((148 (17 ((117 (58 ((189 (19 (53 (16 (198 (108 (((((3 197 )(25 ((((118 ((7 12 )(175 196 )))(47 95 ))((40 (54 (9 (30 94 ))))(120 (116 (97 112 )))))(126 (109 (20 24 ))))))(177 180 ))((((22 149 )(29 66 ))(34 ((67 104 )(72 186 ))))(71 (82 122 ))))(38 199 ))))))))((102 184 )(106 183 )))))((((14 (76 (59 179 )))(27 28 ))(152 (61 164 )))(15 57 )))))(41 63 ))(85 128 ))((79 (68 (11 ((83 84 )(96 (156 (192 (193 194 ))))))))(161 (200 201 )))))(62 (119 ((130 (81 (174 ((6 (45 69 ))(75 (151 (155 168 )))))))(56 103 )))))(91 ((5 145 )(10 (136 (44 (140 182 )))))))(170 (80 (4 (144 (77 110 ))))))((55 (154 202 ))(87 (107 (111 (86 158 ))))))))(92 165 )))*
(0 ((88 (((((((1 ((21 (157 (31 60 )))(134 (64 114 ))))(51 74 ))(((18 (147 (100 190 )))((42 121 )(((98 105 )(167 (139 187 )))(159 ((129 191 )(132 185 ))))))(26 (49 143 ))))(90 (142 203 )))(153 172 ))(52 ((((135 (141 (8 36 )))(33 43 ))(99 188 ))(146 (113 133 )))))(((((((((((138 (160 ((32 (13 (2 73 )))(178 (70 (166 176 ))))))(65 (78 89 )))((173 (39 ((50 195 )(123 (101 124 )))))(150 162 )))(((48 204 )(137 163 ))(125 127 )))(37 115 ))((((23 171 )(35 181 ))(46 131 ))(93 169 )))((((148 (17 ((117 (58 ((189 (19 (53 (16 (198 (108 (((((3 197 )(25 ((((118 ((7 12 )(175 196 )))(47 95 ))((40 (54 (9 (30 94 ))))(120 (116 (97 112 )))))(126 (109 (20 24 ))))))(177 180 ))((((22 149 )(29 66 ))(34 ((67 104 )(72 186 ))))(71 (82 122 ))))(38 199 ))))))))((102 184 )(106 183 )))))((((14 (76 (59 179 )))(27 28 ))(152 (61 164 )))(15 57 )))))(41 63 ))(85 128 ))((79 (68 (11 ((83 84 )(96 (156 (192 (193 194 ))))))))(161 (200 201 )))))(62 (119 ((130 (81 (174 ((6 (45 69 ))(75 (151 (155 168 )))))))(56 103 )))))(91 ((5 145 )(10 (136 (44 (140 182 )))))))(170 (80 (4 (144 (77 110 ))))))((55 (154 202 ))(107 (87 (111 (86 158 ))))))))(92 165 )))*
(0 ((88 (((((((1 ((157 (31 (21 60 )))(134 (64 114 ))))(51 74 ))(((18 (147 (100 190 )))((42 121 )((98 (159 ((129 191 )(132 185 ))))(105 (167 (139 187 ))))))(26 (49 143 ))))(90 (142 203 )))(153 172 ))(52 ((((135 (141 (8 36 )))(33 43 ))(99 188 ))(146 (113 133 )))))((((((((((138 (160 ((32 (13 (2 73 )))(178 (70 (166 176 ))))))(125 127 ))(65 (78 89 )))(37 115 ))(((((23 171 )(35 181 ))(46 131 ))(93 169 ))(((173 (124 ((39 (101 123 ))(50 195 ))))(150 162 ))((48 204 )(137 163 )))))((((148 (17 ((117 (58 ((189 (19 (53 (16 (198 (108 (((((3 197 )(25 ((((118 ((7 12 )(175 196 )))(47 95 ))((40 (54 (9 (30 94 ))))(120 (116 (97 112 )))))(126 (109 (20 24 ))))))(177 180 ))((((22 149 )(29 66 ))(34 ((67 104 )(72 186 ))))(71 (82 122 ))))(38 199 ))))))))((102 184 )(106 183 )))))((((14 (76 (59 179 )))(27 28 ))(152 (61 164 )))(15 57 )))))(41 63 ))(85 128 ))((79 (68 ((11 (96 (156 (192 (193 194 )))))(83 84 ))))(161 (200 201 )))))(62 (119 ((130 (81 (174 ((6 (45 69 ))(75 (151 (155 168 )))))))(56 103 )))))(91 ((5 145 )(10 (136 (44 (140 182 )))))))(170 (80 (4 (144 (77 110 ))))))(107 ((55 (154 202 ))(111 (87 (86 158 ))))))))(92 165 )))*
(0 ((88 (((((((1 ((21 (157 (31 60 )))(134 (64 114 ))))(51 74 ))(((18 (147 (100 190 )))((42 121 )((98 (159 ((129 191 )(132 185 ))))(105 (167 (139 187 ))))))(26 (49 143 ))))(90 (142 203 )))(153 172 ))(52 ((((135 (141 (8 36 )))(33 43 ))(99 188 ))(146 (113 133 )))))((((((((((138 (160 ((32 (13 (2 73 )))(178 (70 (166 176 ))))))(125 127 ))(65 (78 89 )))(37 115 ))(((((23 171 )(35 181 ))(46 131 ))(93 169 ))(((173 (124 ((101 (39 123 ))(50 195 ))))(150 162 ))((48 204 )(137 163 )))))((((148 (17 ((117 (58 ((189 (19 (53 (16 (198 (108 (((((3 197 )(25 ((((118 ((7 12 )(175 196 )))(47 95 ))((40 (54 (9 (30 94 ))))(120 (116 (97 112 )))))(126 (109 (20 24 ))))))(177 180 ))((((22 149 )(29 66 ))(34 ((67 104 )(72 186 ))))(71 (82 122 ))))(38 199 ))))))))((102 184 )(106 183 )))))(((((14 76 )(59 179 ))(27 28 ))(152 (61 164 )))(15 57 )))))(41 63 ))(85 128 ))((79 (68 ((11 (96 (156 (192 (193 194 )))))(83 84 ))))(161 (200 201 )))))(62 (119 ((130 (81 (174 ((6 (45 69 ))(75 (151 (155 168 )))))))(56 103 )))))(91 ((5 145 )(10 (136 (44 (140 182 )))))))(170 (80 (4 (144 (77 110 ))))))((55 (154 202 ))(107 (111 (87 (86 158 ))))))))(92 165 )))*
(0 ((88 (((((((1 ((157 (31 (21 60 )))(134 (64 114 ))))(51 74 ))(((18 (147 (100 190 )))((42 121 )(105 ((98 (159 (191 (129 (132 185 )))))(167 (139 187 ))))))(26 (49 143 ))))(90 (142 203 )))(153 172 ))(52 ((((135 (141 (8 36 )))(33 43 ))(99 188 ))(146 (113 133 )))))(((((((127 (125 (((138 (160 ((32 (13 (2 73 )))(178 (70 (166 176 ))))))(78 (65 89 )))(37 115 ))))(((((23 171 )(35 181 ))(46 131 ))(93 169 ))(((173 (124 (39 ((50 195 )(101 123 )))))(150 162 ))((48 204 )(137 163 )))))((((148 (17 ((117 (58 ((189 (19 (53 (16 (198 (108 (((((3 197 )(25 ((((118 ((7 12 )(175 196 )))(47 95 ))((40 (54 (9 (30 94 ))))(120 (116 (97 112 )))))(126 (109 (20 24 ))))))(177 180 ))((((22 149 )(29 66 ))(34 ((67 104 )(72 186 ))))(71 (82 122 ))))(38 199 ))))))))((102 184 )(106 183 )))))((((14 (76 (59 179 )))(27 28 ))(152 (61 164 )))(15 57 )))))(41 63 ))(85 128 ))((79 (68 ((11 (96 (156 (192 (193 194 )))))(83 84 ))))(161 (200 201 )))))(62 (119 ((130 (81 (174 ((6 (45 69 ))(75 (151 (155 168 )))))))(56 103 )))))(91 ((5 145 )(10 (136 (44 (140 182 )))))))(170 (80 (4 (144 (77 110 ))))))(107 ((55 (154 202 ))(111 (87 (86 158 ))))))))(92 165 )))*
(0 ((88 (((((((1 ((21 (157 (31 60 )))(134 (64 114 ))))(51 74 ))(((18 (147 (100 190 )))((42 121 )(105 ((98 (159 (191 (129 (132 185 )))))(167 (139 187 ))))))(26 (49 143 ))))(90 (142 203 )))(153 172 ))(52 ((((135 (141 (8 36 )))(33 43 ))(99 188 ))(146 (113 133 )))))(((((((127 (125 (((138 (160 ((32 (13 (2 73 )))(178 (70 (166 176 ))))))(78 (65 89 )))(37 115 ))))(((((23 171 )(35 181 ))(46 131 ))(93 169 ))(((173 (124 ((39 (101 123 ))(50 195 ))))(150 162 ))((48 204 )(137 163 )))))((((148 (17 ((117 (58 ((189 (19 (53 (16 (198 (108 (((((3 197 )(25 ((((118 ((7 12 )(175 196 )))(47 95 ))((40 (54 (9 (30 94 ))))(120 (116 (97 112 )))))(126 (109 (20 24 ))))))(177 180 ))((((22 149 )(29 66 ))(34 ((67 104 )(72 186 ))))(71 (82 122 ))))(38 199 ))))))))((102 184 )(106 183 )))))((((14 (76 (59 179 )))(27 28 ))(152 (61 164 )))(15 57 )))))(41 63 ))(85 128 ))((79 (68 (11 ((83 84 )(96 (156 (192 (193 194 ))))))))(161 (200 201 )))))(62 (119 ((130 (81 (174 ((6 (45 69 ))(75 (151 (155 168 )))))))(56 103 )))))(91 ((5 145 )(10 (136 (44 (140 182 )))))))(170 (80 (4 (144 (77 110 ))))))(((55 (154 202 ))(111 (86 158 )))(87 107 )))))(92 165 )))*
(0 ((88 (((((((1 ((134 (((159 (98 ((105 (42 121 ))(167 (139 187 )))))(129 191 ))(132 185 )))(51 74 )))((157 (31 (21 60 )))(64 114 )))((18 (147 (100 190 )))(26 (49 143 ))))(90 (142 203 )))(153 172 ))(52 ((((135 (141 (8 36 )))(33 43 ))(99 188 ))(146 (113 133 )))))((((((((((138 (160 ((32 (13 (2 73 )))(178 (70 (166 176 ))))))(125 127 ))(65 (78 89 )))(37 115 ))(((((23 171 )(35 181 ))(46 131 ))(93 169 ))(((173 (124 (39 ((50 195 )(101 123 )))))(150 162 ))((48 204 )(137 163 )))))((((148 (17 ((117 (58 ((189 (19 (53 (16 (198 (108 (((((3 197 )(25 ((((118 ((7 12 )(175 196 )))(47 95 ))((40 (54 (9 (30 94 ))))(120 (116 (97 112 )))))(126 (109 (20 24 ))))))(177 180 ))((((22 149 )(29 66 ))(34 ((67 104 )(72 186 ))))(71 (82 122 ))))(38 199 ))))))))((102 184 )(106 183 )))))((((14 (76 (59 179 )))(27 28 ))(152 (61 164 )))(15 57 )))))(41 63 ))(85 128 ))((79 (68 ((11 (96 (156 (192 (193 194 )))))(83 84 ))))(161 (200 201 )))))(62 (119 ((130 (81 (174 ((6 (45 69 ))(75 (151 (155 168 )))))))(56 103 )))))(91 ((5 145 )(10 (136 (44 (140 182 )))))))(170 (80 (4 (144 (77 110 ))))))(107 ((55 (154 202 ))(111 (87 (86 158 ))))))))(92 165 )))*
(0 ((88 (((((((1 ((21 (157 (31 60 )))(134 (64 114 ))))(51 74 ))(((18 (147 (100 190 )))((42 121 )(105 ((98 (159 ((129 191 )(132 185 ))))(167 (139 187 ))))))(26 (49 143 ))))(90 (142 203 )))(153 172 ))(52 ((((135 (141 (8 36 )))(33 43 ))(99 188 ))(146 (113 133 )))))((((((((((138 (160 ((32 (13 (2 73 )))(178 (70 (166 176 ))))))(125 127 ))(65 (78 89 )))(37 115 ))(((((23 171 )(35 181 ))(46 131 ))(93 169 ))(((173 (124 (39 ((50 195 )(101 123 )))))(150 162 ))((48 204 )(137 163 )))))((((148 (17 ((117 (58 ((189 (19 (53 (16 (198 (108 (((((3 197 )(25 ((((118 ((7 12 )(175 196 )))(47 95 ))((40 (54 (9 (30 94 ))))(120 (116 (97 112 )))))(126 (109 (20 24 ))))))(177 180 ))((((22 149 )(29 66 ))(34 ((67 104 )(72 186 ))))(71 (82 122 ))))(38 199 ))))))))((102 184 )(106 183 )))))(((((14 76 )(59 179 ))(27 28 ))(152 (61 164 )))(15 57 )))))(41 63 ))(85 128 ))((79 (68 (11 ((83 84 )(96 (156 (192 (193 194 ))))))))(161 (200 201 )))))(62 (119 ((130 (81 (174 ((6 (45 69 ))(75 (151 (155 168 )))))))(56 103 )))))(91 ((5 145 )(10 (136 (44 (140 182 )))))))(170 (80 (4 (144 (77 110 ))))))((55 (154 202 ))(87 (107 (111 (86 158 ))))))))(92 165 )))*
(0 ((88 (((((((1 ((134 (((159 (98 ((105 (42 121 ))(167 (139 187 )))))(129 191 ))(132 185 )))(51 74 )))((157 (31 (21 60 )))(64 114 )))((18 (147 (100 190 )))(26 (49 143 ))))(90 (142 203 )))(153 172 ))(52 ((((135 (141 (8 36 )))(33 43 ))(99 188 ))(146 (113 133 )))))((((((((((138 (160 ((32 (13 (2 73 )))(178 (70 (166 176 ))))))(125 127 ))(65 (78 89 )))(37 115 ))(((((23 171 )(35 181 ))(46 131 ))(93 169 ))(((173 (124 ((101 (39 123 ))(50 195 ))))(150 162 ))((48 204 )(137 163 )))))((((148 (17 ((117 (58 ((189 (19 (53 (16 (198 (108 (((((3 197 )(25 ((((118 ((7 12 )(175 196 )))(47 95 ))((40 (54 (9 (30 94 ))))(120 (116 (97 112 )))))(126 (109 (20 24 ))))))(177 180 ))((((22 149 )(29 66 ))(34 ((67 104 )(72 186 ))))(71 (82 122 ))))(38 199 ))))))))((102 184 )(106 183 )))))(((((14 76 )(59 179 ))(27 28 ))(152 (61 164 )))(15 57 )))))(41 63 ))(85 128 ))((79 (68 ((11 (96 (156 (192 (193 194 )))))(83 84 ))))(161 (200 201 )))))(62 (119 ((130 (81 (174 ((6 (45 69 ))(75 (151 (155 168 )))))))(56 103 )))))(91 ((5 145 )(10 (136 (44 (140 182 )))))))(170 (80 (4 (144 (77 110 ))))))((55 (154 202 ))(107 (111 (87 (86 158 ))))))))(92 165 )))*
(0 ((88 (((((((1 ((21 (157 (31 60 )))(134 (64 114 ))))(51 74 ))(((18 (147 (100 190 )))((42 121 )((98 (159 ((129 191 )(132 185 ))))(105 (167 (139 187 ))))))(26 (49 143 ))))(90 (142 203 )))(153 172 ))(52 ((((135 (141 (8 36 )))(33 43 ))(99 188 ))(146 (113 133 )))))(((((((((((138 (160 ((32 (13 (2 73 )))(178 (70 (166 176 ))))))(65 (78 89 )))((173 (124 ((101 (39 123 ))(50 195 ))))(150 162 )))(((48 204 )(137 163 ))(125 127 )))(37 115 ))((((23 171 )(35 181 ))(46 131 ))(93 169 )))((((148 (17 ((117 (58 ((189 (19 (53 (16 (198 (108 (((((3 197 )(25 ((((118 ((7 12 )(175 196 )))(47 95 ))((40 (54 (9 (30 94 ))))(120 (116 (97 112 )))))(126 (109 (20 24 ))))))(177 180 ))((((22 149 )(29 66 ))(34 ((67 104 )(72 186 ))))(71 (82 122 ))))(38 199 ))))))))((102 184 )(106 183 )))))(((((14 76 )(59 179 ))(27 28 ))(152 (61 164 )))(15 57 )))))(41 63 ))(85 128 ))((79 (68 (11 ((83 84 )(96 (156 (192 (193 194 ))))))))(161 (200 201 )))))(62 (119 ((130 (81 (174 ((6 (45 69 ))(75 (151 (155 168 )))))))(56 103 )))))(91 ((5 145 )(10 (136 (44 (140 182 )))))))(170 (80 (4 (144 (77 110 ))))))((55 (154 202 ))(107 (111 (87 (86 158 ))))))))(92 165 )))*
(0 ((88 (((((((1 ((157 (31 (21 60 )))(134 (64 114 ))))(51 74 ))(((18 (147 (100 190 )))((42 121 )((98 (159 (129 (191 (132 185 )))))(105 (167 (139 187 ))))))(26 (49 143 ))))(90 (142 203 )))(153 172 ))(52 ((((135 (141 (8 36 )))(33 43 ))(99 188 ))(146 (113 133 )))))(((((((127 (125 (((138 (160 ((32 (13 (2 73 )))(178 (70 (166 176 ))))))(78 (65 89 )))(37 115 ))))(((((23 171 )(35 181 ))(46 131 ))(93 169 ))(((173 (124 ((195 (39 50 ))(101 123 ))))(150 162 ))((48 204 )(137 163 )))))((((148 (17 ((117 (58 ((189 (19 (53 (16 (198 (108 (((((3 197 )(25 ((((118 ((7 12 )(175 196 )))(47 95 ))((40 (54 (9 (30 94 ))))(120 (116 (97 112 )))))(126 (109 (20 24 ))))))(177 180 ))((((22 149 )(29 66 ))(34 ((67 104 )(72 186 ))))(71 (82 122 ))))(38 199 ))))))))((102 184 )(106 183 )))))(((((14 76 )(59 179 ))(27 28 ))(152 (61 164 )))(15 57 )))))(41 63 ))(85 128 ))((79 (68 (11 ((83 84 )(96 (156 (192 (193 194 ))))))))(161 (200 201 )))))(62 (119 ((130 (81 (174 ((6 (45 69 ))(75 (151 (155 168 )))))))(56 103 )))))(91 ((5 145 )(10 (136 (44 (140 182 )))))))(170 (80 (4 (144 (77 110 ))))))(107 ((55 (154 202 ))(111 (87 (86 158 ))))))))(92 165 )))*
(0 ((88 (((((((1 ((21 (157 (31 60 )))(134 (64 114 ))))(51 74 ))(((18 (147 (100 190 )))((42 121 )((98 (159 (129 (191 (132 185 )))))(105 (167 (139 187 ))))))(26 (49 143 ))))(90 (142 203 )))(153 172 ))(52 ((((135 (141 (8 36 )))(33 43 ))(99 188 ))(146 (113 133 )))))(((((((((((138 (160 ((32 (13 (2 73 )))(178 (70 (166 176 ))))))(65 (78 89 )))((173 ((123 (101 (39 124 )))(50 195 )))(150 162 )))(((48 204 )(137 163 ))(125 127 )))(37 115 ))((((23 171 )(35 181 ))(46 131 ))(93 169 )))((((148 (17 ((117 (58 ((189 (19 (53 (16 (198 (108 (((((3 197 )(25 ((((118 ((7 12 )(175 196 )))(47 95 ))((40 (54 (9 (30 94 ))))(120 (116 (97 112 )))))(126 (109 (20 24 ))))))(177 180 ))((((22 149 )(29 66 ))(34 ((67 104 )(72 186 ))))(71 (82 122 ))))(38 199 ))))))))((102 184 )(106 183 )))))((((14 (76 (59 179 )))(27 28 ))(152 (61 164 )))(15 57 )))))(41 63 ))(85 128 ))((79 (68 (11 ((83 84 )(96 (156 (192 (193 194 ))))))))(161 (200 201 )))))(62 (119 ((130 (81 (174 ((6 (45 69 ))(75 (151 (155 168 )))))))(56 103 )))))(91 ((5 145 )(10 (136 (44 (140 182 )))))))(170 (80 (4 (144 (77 110 ))))))((55 (154 202 ))(107 (111 (87 (86 158 ))))))))(92 165 )))*
(0 ((88 (((((((1 ((157 (31 (21 60 )))(134 (64 114 ))))(51 74 ))(((18 (147 (100 190 )))((42 121 )((98 (159 (129 (191 (132 185 )))))(105 (167 (139 187 ))))))(26 (49 143 ))))(90 (142 203 )))(153 172 ))(52 ((((135 (141 (8 36 )))(33 43 ))(99 188 ))(146 (113 133 )))))(((((((127 (125 (((138 (160 ((32 (13 (2 73 )))(178 (70 (166 176 ))))))(78 (65 89 )))(37 115 ))))(((((23 171 )(35 181 ))(46 131 ))(93 169 ))(((173 (124 ((101 (39 123 ))(50 195 ))))(150 162 ))((48 204 )(137 163 )))))((((148 (17 ((117 (58 ((189 (19 (53 (16 (198 (108 (((((3 197 )(25 ((((118 ((7 12 )(175 196 )))(47 95 ))((40 (54 (9 (30 94 ))))(120 (116 (97 112 )))))(126 (109 (20 24 ))))))(177 180 ))((((22 149 )(29 66 ))(34 ((67 104 )(72 186 ))))(71 (82 122 ))))(38 199 ))))))))((102 184 )(106 183 )))))(((((14 76 )(59 179 ))(27 28 ))(152 (61 164 )))(15 57 )))))(41 63 ))(85 128 ))((79 (68 ((11 (96 (156 (192 (193 194 )))))(83 84 ))))(161 (200 201 )))))(62 (119 ((130 (81 (174 ((6 (45 69 ))(75 (151 (155 168 )))))))(56 103 )))))(91 ((5 145 )(10 (136 (44 (140 182 )))))))(170 (80 (4 (144 (77 110 ))))))((55 (154 202 ))(87 (107 (111 (86 158 ))))))))(92 165 )))*
(0 ((88 (((((((1 (64 114 ))(26 (49 143 )))((((((159 ((18 98 )((105 (42 121 ))(167 (139 187 )))))(129 191 ))(132 185 ))(134 (157 (31 (21 60 )))))(51 74 ))(147 (100 190 ))))(90 (142 203 )))(153 172 ))(52 ((((135 (141 (8 36 )))(33 43 ))(99 188 ))(146 (113 133 )))))(((((((127 (125 (((138 (160 ((32 (13 (2 73 )))(178 (70 (166 176 ))))))(78 (65 89 )))(37 115 ))))(((((23 171 )(35 181 ))(46 131 ))(93 169 ))(((173 (124 ((123 (39 101 ))(50 195 ))))(150 162 ))((48 204 )(137 163 )))))((((148 (17 ((117 (58 ((189 (19 (53 (16 (198 (108 (((((3 197 )(25 ((((118 ((7 12 )(175 196 )))(47 95 ))((40 (54 (9 (30 94 ))))(120 (116 (97 112 )))))(126 (109 (20 24 ))))))(177 180 ))((((22 149 )(29 66 ))(34 ((67 104 )(72 186 ))))(71 (82 122 ))))(38 199 ))))))))((102 184 )(106 183 )))))((((14 (76 (59 179 )))(27 28 ))(152 (61 164 )))(15 57 )))))(41 63 ))(85 128 ))((79 (68 ((11 (96 (156 (192 (193 194 )))))(83 84 ))))(161 (200 201 )))))(62 (119 ((130 (81 (174 ((6 (45 69 ))(75 (151 (155 168 )))))))(56 103 )))))(91 ((5 145 )(10 (136 (44 (140 182 )))))))(170 (80 (4 (144 (77 110 ))))))(107 ((55 (154 202 ))(111 (87 (86 158 ))))))))(92 165 )))*
(0 ((88 (((((((1 (64 114 ))(26 (49 143 )))((((((159 ((18 98 )((105 (42 121 ))(167 (139 187 )))))(129 191 ))(132 185 ))(134 (157 (31 (21 60 )))))(51 74 ))(147 (100 190 ))))(90 (142 203 )))(153 172 ))(52 ((((135 (141 (8 36 )))(33 43 ))(99 188 ))(146 (113 133 )))))((((((((((138 (160 ((32 (13 (2 73 )))(178 (70 (166 176 ))))))(78 (65 89 )))(37 115 ))(125 127 ))(((((23 171 )(35 181 ))(46 131 ))(93 169 ))(((173 (124 ((123 (39 101 ))(50 195 ))))(150 162 ))((48 204 )(137 163 )))))((((148 (17 ((117 (58 ((189 (19 (53 (16 (198 (108 (((((3 197 )(25 ((((118 ((7 12 )(175 196 )))(47 95 ))((40 (54 (9 (30 94 ))))(120 (116 (97 112 )))))(126 (109 (20 24 ))))))(177 180 ))((((22 149 )(29 66 ))(34 ((67 104 )(72 186 ))))(71 (82 122 ))))(38 199 ))))))))((102 184 )(106 183 )))))((((14 (76 (59 179 )))(27 28 ))(152 (61 164 )))(15 57 )))))(41 63 ))(85 128 ))((79 (68 (11 ((83 84 )(96 (156 (192 (193 194 ))))))))(161 (200 201 )))))(62 (119 ((130 (81 (174 ((6 (45 69 ))(75 (151 (155 168 )))))))(56 103 )))))(91 ((5 145 )(10 (136 (44 (140 182 )))))))(170 (80 (4 (144 (77 110 ))))))((55 (154 202 ))(107 (87 (111 (86 158 ))))))))(92 165 )))*
(0 ((88 (((((((1 ((157 (31 (21 60 )))(134 (64 114 ))))(51 74 ))(((18 (147 (100 190 )))((42 121 )(((98 105 )(167 (139 187 )))((159 (129 191 ))(132 185 )))))(26 (49 143 ))))(90 (142 203 )))(153 172 ))(52 ((((135 (141 (8 36 )))(33 43 ))(99 188 ))(146 (113 133 )))))(((((((127 (125 (((138 (160 ((32 (13 (2 73 )))(178 (70 (166 176 ))))))(78 (65 89 )))(37 115 ))))(((((23 171 )(35 181 ))(46 131 ))(93 169 ))(((173 (124 ((123 (39 101 ))(50 195 ))))(150 162 ))((48 204 )(137 163 )))))((((148 (17 ((117 (58 ((189 (19 (53 (16 (198 (108 (((((3 197 )(25 ((((118 ((7 12 )(175 196 )))(47 95 ))((40 (54 (9 (30 94 ))))(120 (116 (97 112 )))))(126 (109 (20 24 ))))))(177 180 ))((((22 149 )(29 66 ))(34 ((67 104 )(72 186 ))))(71 (82 122 ))))(38 199 ))))))))((102 184 )(106 183 )))))(((((14 76 )(59 179 ))(27 28 ))(152 (61 164 )))(15 57 )))))(41 63 ))(85 128 ))((79 (68 ((11 (96 (156 (192 (193 194 )))))(83 84 ))))(161 (200 201 )))))(62 (119 ((130 (81 (174 ((6 (45 69 ))(75 (151 (155 168 )))))))(56 103 )))))(91 ((5 145 )(10 (136 (44 (140 182 )))))))(170 (80 (4 (144 (77 110 ))))))((55 (154 202 ))(107 (87 (111 (86 158 ))))))))(92 165 )))*
(0 ((88 (((((((1 ((134 (((159 (98 ((105 (42 121 ))(167 (139 187 )))))(129 191 ))(132 185 )))(51 74 )))((157 (31 (21 60 )))(64 114 )))((18 (100 (147 190 )))(26 (49 143 ))))(90 (142 203 )))(153 172 ))(52 ((((135 (141 (8 36 )))(33 43 ))(99 188 ))(146 (113 133 )))))(((((((127 (125 (((138 (160 ((32 (13 (2 73 )))(178 (70 (166 176 ))))))(78 (65 89 )))(37 115 ))))(((((23 171 )(35 181 ))(46 131 ))(93 169 ))(((173 (124 ((123 (39 101 ))(50 195 ))))(150 162 ))((48 204 )(137 163 )))))((((148 (17 ((117 (58 ((189 (19 (53 (16 (198 (108 (((((3 197 )(25 ((((118 ((7 12 )(175 196 )))(47 95 ))((40 (54 (9 (30 94 ))))(120 (116 (97 112 )))))(126 (109 (20 24 ))))))(177 180 ))((((22 149 )(29 66 ))(34 ((67 104 )(72 186 ))))(71 (82 122 ))))(38 199 ))))))))((102 184 )(106 183 )))))((((14 (76 (59 179 )))(27 28 ))(152 (61 164 )))(15 57 )))))(41 63 ))(85 128 ))((79 (68 (11 ((83 84 )(96 (156 (192 (193 194 ))))))))(161 (200 201 )))))(62 (119 ((130 (81 (174 ((6 (45 69 ))(75 (151 (155 168 )))))))(56 103 )))))(91 ((5 145 )(10 (136 (44 (140 182 )))))))(170 (80 (4 (144 (77 110 ))))))((55 (154 202 ))((111 (86 158 ))(87 107 ))))))(92 165 )))*
(0 ((88 (((((((1 ((157 (31 (21 60 )))(134 (64 114 ))))(51 74 ))(((18 (147 (100 190 )))((42 121 )(((98 105 )(167 (139 187 )))(159 (191 (129 (132 185 )))))))(26 (49 143 ))))(90 (142 203 )))(153 172 ))(52 ((((135 (141 (8 36 )))(33 43 ))(99 188 ))(146 (113 133 )))))((((((((((138 (160 ((32 (13 (2 73 )))(178 (70 (166 176 ))))))(78 (65 89 )))(37 115 ))(125 127 ))(((((23 171 )(35 181 ))(46 131 ))(93 169 ))(((173 (124 ((123 (39 101 ))(50 195 ))))(150 162 ))((48 204 )(137 163 )))))((((148 (17 ((117 (58 ((189 (19 (53 (16 (198 (108 (((((3 197 )(25 ((((118 ((7 12 )(175 196 )))(47 95 ))((40 (54 (9 (30 94 ))))(120 (116 (97 112 )))))(126 (109 (20 24 ))))))(177 180 ))((((22 149 )(29 66 ))(34 ((67 104 )(72 186 ))))(71 (82 122 ))))(38 199 ))))))))((102 184 )(106 183 )))))(((((14 76 )(59 179 ))(27 28 ))(152 (61 164 )))(15 57 )))))(41 63 ))(85 128 ))((79 (68 ((11 (96 (156 (192 (193 194 )))))(83 84 ))))(161 (200 201 )))))(62 (119 ((130 (81 (174 ((6 (45 69 ))(75 (151 (155 168 )))))))(56 103 )))))(91 ((5 145 )(10 (136 (44 (140 182 )))))))(170 (80 (4 (144 (77 110 ))))))(107 ((55 (154 202 ))(111 (87 (86 158 ))))))))(92 165 )))*
(0 ((88 (((((((1 ((21 (157 (31 60 )))(134 (64 114 ))))(51 74 ))(((18 (147 (100 190 )))((42 121 )((((159 (98 105 ))(129 191 ))(132 185 ))(187 (139 167 )))))(26 (49 143 ))))(90 (142 203 )))(153 172 ))(52 ((((135 (141 (8 36 )))(33 43 ))(99 188 ))(146 (113 133 )))))((((((((((138 (160 ((32 (13 (2 73 )))(178 (70 (166 176 ))))))(78 (65 89 )))(37 115 ))(125 127 ))(((((23 171 )(35 181 ))(46 131 ))(93 169 ))(((173 (124 ((39 (50 195 ))(101 123 ))))(150 162 ))((48 204 )(137 163 )))))((((148 (17 ((117 (58 ((189 (19 (53 (16 (198 (108 (((((3 197 )(25 ((((118 ((7 12 )(175 196 )))(47 95 ))((40 (54 (9 (30 94 ))))(120 (116 (97 112 )))))(126 (109 (20 24 ))))))(177 180 ))((((22 149 )(29 66 ))(34 ((67 104 )(72 186 ))))(71 (82 122 ))))(38 199 ))))))))((102 184 )(106 183 )))))((((14 (76 (59 179 )))(27 28 ))(152 (61 164 )))(15 57 )))))(41 63 ))(85 128 ))((79 (68 ((11 (96 (156 (192 (193 194 )))))(83 84 ))))(161 (200 201 )))))(62 (119 ((130 (81 (174 ((6 (45 69 ))(75 (151 (155 168 )))))))(56 103 )))))(91 ((5 145 )(10 (136 (44 (140 182 )))))))(170 (80 (4 (144 (77 110 ))))))((55 (154 202 ))(107 (111 (87 (86 158 ))))))))(92 165 )))*
(0 ((88 (((((((1 ((21 (157 (31 60 )))(134 (64 114 ))))(51 74 ))(((18 (147 (100 190 )))((42 121 )((98 (159 (129 (191 (132 185 )))))(105 (167 (139 187 ))))))(26 (49 143 ))))(90 (142 203 )))(153 172 ))(52 ((((135 (141 (8 36 )))(33 43 ))(99 188 ))(146 (113 133 )))))(((((((((((138 (160 ((32 (13 (2 73 )))(178 (70 (166 176 ))))))(65 (78 89 )))((173 (((39 123 )(101 124 ))(50 195 )))(150 162 )))(((48 204 )(137 163 ))(125 127 )))(37 115 ))((((23 171 )(35 181 ))(46 131 ))(93 169 )))((((148 (17 ((117 (58 ((189 (19 (53 (16 (198 (108 (((((3 197 )(25 ((((118 ((7 12 )(175 196 )))(47 95 ))((40 (54 (9 (30 94 ))))(120 (116 (97 112 )))))(126 (109 (20 24 ))))))(177 180 ))((((22 149 )(29 66 ))(34 ((67 104 )(72 186 ))))(71 (82 122 ))))(38 199 ))))))))((102 184 )(106 183 )))))(((((14 76 )(59 179 ))(27 28 ))(152 (61 164 )))(15 57 )))))(41 63 ))(85 128 ))((79 (68 (11 ((83 84 )(96 (156 (192 (193 194 ))))))))(161 (200 201 )))))(62 (119 ((130 (81 (174 ((6 (45 69 ))(75 (151 (155 168 )))))))(56 103 )))))(91 ((5 145 )(10 (136 (44 (140 182 )))))))(170 (80 (4 (144 (77 110 ))))))((55 (154 202 ))(107 (87 (111 (86 158 ))))))))(92 165 )))*
(0 ((88 (((((((1 ((21 (157 (31 60 )))(134 (64 114 ))))(51 74 ))(((18 (147 (100 190 )))((42 121 )(105 ((98 (159 (191 (129 (132 185 )))))(167 (139 187 ))))))(26 (49 143 ))))(90 (142 203 )))(153 172 ))(52 ((((135 (141 (8 36 )))(33 43 ))(99 188 ))(146 (113 133 )))))(((((((127 (125 (((138 (160 ((32 (13 (2 73 )))(178 (70 (166 176 ))))))(78 (65 89 )))(37 115 ))))(((((23 171 )(35 181 ))(46 131 ))(93 169 ))(((173 (124 ((123 (39 101 ))(50 195 ))))(150 162 ))((48 204 )(137 163 )))))((((148 (17 ((117 (58 ((189 (19 (53 (16 (198 (108 (((((3 197 )(25 ((((118 ((7 12 )(175 196 )))(47 95 ))((40 (54 (9 (30 94 ))))(120 (116 (97 112 )))))(126 (109 (20 24 ))))))(177 180 ))((((22 149 )(29 66 ))(34 ((67 104 )(72 186 ))))(71 (82 122 ))))(38 199 ))))))))((102 184 )(106 183 )))))(((((14 76 )(59 179 ))(27 28 ))(152 (61 164 )))(15 57 )))))(41 63 ))(85 128 ))((79 (68 (11 ((83 84 )(96 (156 (192 (193 194 ))))))))(161 (200 201 )))))(62 (119 ((130 (81 (174 ((6 (45 69 ))(75 (151 (155 168 )))))))(56 103 )))))(91 ((5 145 )(10 (136 (44 (140 182 )))))))(170 (80 (4 (144 (77 110 ))))))((55 (154 202 ))(107 (111 (87 (86 158 ))))))))(92 165 )))*
(0 ((88 (((((((1 ((134 (((159 (98 ((105 (42 121 ))(167 (139 187 )))))(129 191 ))(132 185 )))(51 74 )))((157 (31 (21 60 )))(64 114 )))(((18 100 )(147 190 ))(26 (49 143 ))))(90 (142 203 )))(153 172 ))(52 ((((135 (141 (8 36 )))(33 43 ))(99 188 ))(146 (113 133 )))))((((((((((138 (160 ((32 (13 (2 73 )))(178 (70 (166 176 ))))))(78 (65 89 )))(37 115 ))(125 127 ))(((((23 171 )(35 181 ))(46 131 ))(93 169 ))(((173 (124 ((101 (39 123 ))(50 195 ))))(150 162 ))((48 204 )(137 163 )))))((((148 (17 ((117 (58 ((189 (19 (53 (16 (198 (108 (((((3 197 )(25 ((((118 ((7 12 )(175 196 )))(47 95 ))((40 (54 (9 (30 94 ))))(120 (116 (97 112 )))))(126 (109 (20 24 ))))))(177 180 ))((((22 149 )(29 66 ))(34 ((67 104 )(72 186 ))))(71 (82 122 ))))(38 199 ))))))))((102 184 )(106 183 )))))(((((14 76 )(59 179 ))(27 28 ))(152 (61 164 )))(15 57 )))))(41 63 ))(85 128 ))((79 (68 (11 ((83 84 )(96 (156 (192 (193 194 ))))))))(161 (200 201 )))))(62 (119 ((130 (81 (174 ((6 (45 69 ))(75 (151 (155 168 )))))))(56 103 )))))(91 ((5 145 )(10 (136 (44 (140 182 )))))))(170 (80 (4 (144 (77 110 ))))))(107 ((55 (154 202 ))(111 (87 (86 158 ))))))))(92 165 )))*
(0 ((88 (((((((1 ((21 (157 (31 60 )))(134 (64 114 ))))(51 74 ))(((18 (147 (100 190 )))((42 121 )((98 (159 (129 (191 (132 185 )))))(105 (167 (139 187 ))))))(26 (49 143 ))))(90 (142 203 )))(153 172 ))(52 ((((135 (141 (8 36 )))(33 43 ))(99 188 ))(146 (113 133 )))))((((((((((138 (160 ((32 (13 (2 73 )))(178 (70 (166 176 ))))))(78 (65 89 )))(37 115 ))(125 127 ))(((((23 171 )(35 181 ))(46 131 ))(93 169 ))(((173 (124 ((123 (39 101 ))(50 195 ))))(150 162 ))((48 204 )(137 163 )))))((((148 (17 ((117 (58 ((189 (19 (53 (16 (198 (108 (((((3 197 )(25 ((((118 ((7 12 )(175 196 )))(47 95 ))((40 (54 (9 (30 94 ))))(120 (116 (97 112 )))))(126 (109 (20 24 ))))))(177 180 ))((((22 149 )(29 66 ))(34 ((67 104 )(72 186 ))))(71 (82 122 ))))(38 199 ))))))))((102 184 )(106 183 )))))(((((14 76 )(59 179 ))(27 28 ))(152 (61 164 )))(15 57 )))))(41 63 ))(85 128 ))((79 (68 (11 ((83 84 )(96 (156 (192 (193 194 ))))))))(161 (200 201 )))))(62 (119 ((130 (81 (174 ((6 (45 69 ))(75 (151 (155 168 )))))))(56 103 )))))(91 ((5 145 )(10 (136 (44 (140 182 )))))))(170 (80 (4 (144 (77 110 ))))))((55 (154 202 ))(107 (87 (111 (86 158 ))))))))(92 165 )))*
(0 ((88 (((((((1 ((134 (((159 (98 ((105 (42 121 ))(167 (139 187 )))))(129 191 ))(132 185 )))(51 74 )))((157 (31 (21 60 )))(64 114 )))((18 (147 (100 190 )))(26 (49 143 ))))(90 (142 203 )))(153 172 ))(52 ((((135 (141 (8 36 )))(33 43 ))(99 188 ))(146 (113 133 )))))(((((((((((138 (160 ((32 (13 (2 73 )))(178 (70 (166 176 ))))))(65 (78 89 )))((173 (((39 123 )(101 124 ))(50 195 )))(150 162 )))(((48 204 )(137 163 ))(125 127 )))(37 115 ))((((23 171 )(35 181 ))(46 131 ))(93 169 )))((((148 (17 ((117 (58 ((189 (19 (53 (16 (198 (108 (((((3 197 )(25 ((((118 ((7 12 )(175 196 )))(47 95 ))((40 (54 (9 (30 94 ))))(120 (116 (97 112 )))))(126 (109 (20 24 ))))))(177 180 ))((((22 149 )(29 66 ))(34 ((67 104 )(72 186 ))))(71 (82 122 ))))(38 199 ))))))))((102 184 )(106 183 )))))(((((14 76 )(59 179 ))(27 28 ))(152 (61 164 )))(15 57 )))))(41 63 ))(85 128 ))((79 (68 (11 ((83 84 )(96 (156 (192 (193 194 ))))))))(161 (200 201 )))))(62 (119 ((130 (81 (174 ((6 (45 69 ))(75 (151 (155 168 )))))))(56 103 )))))(91 ((5 145 )(10 (136 (44 (140 182 )))))))(170 (80 (4 (144 (77 110 ))))))((55 (154 202 ))(87 (107 (111 (86 158 ))))))))(92 165 )))*
(0 ((88 (((((((1 ((134 ((129 (191 (159 (98 ((105 (42 121 ))(167 (139 187 )))))))(132 185 )))(51 74 )))((157 (31 (21 60 )))(64 114 )))(((18 143 )(147 (100 190 )))(26 49 )))(90 (142 203 )))(153 172 ))(52 ((((135 (141 (8 36 )))(33 43 ))(99 188 ))(146 (113 133 )))))((((((((((138 (160 ((32 (13 (2 73 )))(178 (70 (166 176 ))))))(125 127 ))(65 (78 89 )))(37 115 ))(((((23 171 )(35 181 ))(46 131 ))(93 169 ))(((173 (124 ((195 (39 50 ))(101 123 ))))(150 162 ))((48 204 )(137 163 )))))((((148 (17 ((117 (58 ((189 (19 (53 (16 (198 (108 (((((3 197 )(25 ((((118 ((7 12 )(175 196 )))(47 95 ))((40 (54 (9 (30 94 ))))(120 (116 (97 112 )))))(126 (109 (20 24 ))))))(177 180 ))((((22 149 )(29 66 ))(34 ((67 104 )(72 186 ))))(71 (82 122 ))))(38 199 ))))))))((102 184 )(106 183 )))))(((((14 76 )(59 179 ))(27 28 ))(152 (61 164 )))(15 57 )))))(41 63 ))(85 128 ))((79 (68 (11 ((83 84 )(96 (156 (192 (193 194 ))))))))(161 (200 201 )))))(62 (119 ((130 (81 (174 ((6 (45 69 ))(75 (151 (155 168 )))))))(56 103 )))))(91 ((5 145 )(10 (136 (44 (140 182 )))))))(170 (80 (4 (144 (77 110 ))))))((55 (154 202 ))(107 (111 (87 (86 158 ))))))))(92 165 )))*
(0 ((88 (((((((1 (64 114 ))(26 49 ))(((18 143 )(147 (100 190 )))(((134 (157 (31 (21 60 ))))(((159 (98 ((105 (42 121 ))(167 (139 187 )))))(129 191 ))(132 185 )))(51 74 ))))(90 (142 203 )))(153 172 ))(52 ((((135 (141 (8 36 )))(33 43 ))(99 188 ))(146 (113 133 )))))(((((((127 (125 (((138 (160 ((32 (13 (2 73 )))(178 (70 (166 176 ))))))(78 (65 89 )))(37 115 ))))(((((23 171 )(35 181 ))(46 131 ))(93 169 ))(((173 (124 ((123 (39 101 ))(50 195 ))))(150 162 ))((48 204 )(137 163 )))))((((148 (17 ((117 (58 ((189 (19 (53 (16 (198 (108 (((((3 197 )(25 ((((118 ((7 12 )(175 196 )))(47 95 ))((40 (54 (9 (30 94 ))))(120 (116 (97 112 )))))(126 (109 (20 24 ))))))(177 180 ))((((22 149 )(29 66 ))(34 ((67 104 )(72 186 ))))(71 (82 122 ))))(38 199 ))))))))((102 184 )(106 183 )))))((((14 (76 (59 179 )))(27 28 ))(152 (61 164 )))(15 57 )))))(41 63 ))(85 128 ))((79 (68 (11 ((83 84 )(96 (156 (192 (193 194 ))))))))(161 (200 201 )))))(62 (119 ((130 (81 (174 ((6 (45 69 ))(75 (151 (155 168 )))))))(56 103 )))))(91 ((5 145 )(10 (136 (44 (140 182 )))))))(170 (80 (4 (144 (77 110 ))))))((55 (154 202 ))((111 (86 158 ))(87 107 ))))))(92 165 )))*
(0 ((88 (((((((1 ((21 (157 (31 60 )))(134 (64 114 ))))(51 74 ))(((18 (147 (100 190 )))((42 121 )((((159 (98 105 ))(129 191 ))(132 185 ))(187 (139 167 )))))(26 (49 143 ))))(90 (142 203 )))(153 172 ))(52 ((((135 (141 (8 36 )))(33 43 ))(99 188 ))(146 (113 133 )))))(((((((127 (125 (((138 (160 ((32 (13 (2 73 )))(178 (70 (166 176 ))))))(78 (65 89 )))(37 115 ))))(((((23 171 )(35 181 ))(46 131 ))(93 169 ))(((173 (124 ((123 (39 101 ))(50 195 ))))(150 162 ))((48 204 )(137 163 )))))((((148 (17 ((117 (58 ((189 (19 (53 (16 (198 (108 (((((3 197 )(25 ((((118 ((7 12 )(175 196 )))(47 95 ))((40 (54 (9 (30 94 ))))(120 (116 (97 112 )))))(126 (109 (20 24 ))))))(177 180 ))((((22 149 )(29 66 ))(34 ((67 104 )(72 186 ))))(71 (82 122 ))))(38 199 ))))))))((102 184 )(106 183 )))))(((((14 76 )(59 179 ))(27 28 ))(152 (61 164 )))(15 57 )))))(41 63 ))(85 128 ))((79 (68 ((11 (96 (156 (192 (193 194 )))))(83 84 ))))(161 (200 201 )))))(62 (119 ((130 (81 (174 ((6 (45 69 ))(75 (151 (155 168 )))))))(56 103 )))))(91 ((5 145 )(10 (136 (44 (140 182 )))))))(170 (80 (4 (144 (77 110 ))))))((55 (154 202 ))(107 (87 (111 (86 158 ))))))))(92 165 )))*
(0 ((88 (((((((1 ((21 (157 (31 60 )))(134 (64 114 ))))(51 74 ))(((18 (147 (100 190 )))((42 121 )((((159 (98 105 ))(129 191 ))(132 185 ))(187 (139 167 )))))(26 (49 143 ))))(90 (142 203 )))(153 172 ))(52 ((((135 (141 (8 36 )))(33 43 ))(99 188 ))(146 (113 133 )))))(((((((127 (125 (((138 (160 ((32 (13 (2 73 )))(178 (70 (166 176 ))))))(78 (65 89 )))(37 115 ))))(((((23 171 )(35 181 ))(46 131 ))(93 169 ))(((173 (124 ((123 (39 101 ))(50 195 ))))(150 162 ))((48 204 )(137 163 )))))((((148 (17 ((117 (58 ((189 (19 (53 (16 (198 (108 (((((3 197 )(25 ((((118 ((7 12 )(175 196 )))(47 95 ))((40 (54 (9 (30 94 ))))(120 (116 (97 112 )))))(126 (109 (20 24 ))))))(177 180 ))((((22 149 )(29 66 ))(34 ((67 104 )(72 186 ))))(71 (82 122 ))))(38 199 ))))))))((102 184 )(106 183 )))))((((14 (76 (59 179 )))(27 28 ))(152 (61 164 )))(15 57 )))))(41 63 ))(85 128 ))((79 (68 ((11 (96 (156 (192 (193 194 )))))(83 84 ))))(161 (200 201 )))))(62 (119 ((130 (81 (174 ((6 (45 69 ))(75 (151 (155 168 )))))))(56 103 )))))(91 ((5 145 )(10 (136 (44 (140 182 )))))))(170 (80 (4 (144 (77 110 ))))))((55 (154 202 ))(107 (111 (87 (86 158 ))))))))(92 165 )))*
(0 ((88 (((((((1 ((157 (31 (21 60 )))(134 (64 114 ))))(51 74 ))(((18 (147 (100 190 )))((42 121 )(((98 105 )(167 (139 187 )))((159 (129 191 ))(132 185 )))))(26 (49 143 ))))(90 (142 203 )))(153 172 ))(52 ((((135 (141 (8 36 )))(33 43 ))(99 188 ))(146 (113 133 )))))(((((((((((138 (160 ((32 (13 (2 73 )))(178 (70 (166 176 ))))))(65 (78 89 )))((173 (124 ((123 (39 101 ))(50 195 ))))(150 162 )))(((48 204 )(137 163 ))(125 127 )))(37 115 ))((((23 171 )(35 181 ))(46 131 ))(93 169 )))((((148 (17 ((117 (58 ((189 (19 (53 (16 (198 (108 (((((3 197 )(25 ((((118 ((7 12 )(175 196 )))(47 95 ))((40 (54 (9 (30 94 ))))(120 (116 (97 112 )))))(126 (109 (20 24 ))))))(177 180 ))((((22 149 )(29 66 ))(34 ((67 104 )(72 186 ))))(71 (82 122 ))))(38 199 ))))))))((102 184 )(106 183 )))))(((((14 76 )(59 179 ))(27 28 ))(152 (61 164 )))(15 57 )))))(41 63 ))(85 128 ))((79 (68 (11 ((83 84 )(96 (156 (192 (193 194 ))))))))(161 (200 201 )))))(62 (119 ((130 (81 (174 ((6 (45 69 ))(75 (151 (155 168 )))))))(56 103 )))))(91 ((5 145 )(10 (136 (44 (140 182 )))))))(170 (80 (4 (144 (77 110 ))))))((55 (154 202 ))(107 (87 (111 (86 158 ))))))))(92 165 )))*
(0 ((88 (((((((1 ((21 (157 (31 60 )))(134 (64 114 ))))(51 74 ))(((18 (147 (100 190 )))((42 121 )((98 (159 (191 (129 (132 185 )))))(105 (167 (139 187 ))))))(26 (49 143 ))))(90 (142 203 )))(153 172 ))(52 ((((135 (141 (8 36 )))(33 43 ))(99 188 ))(146 (113 133 )))))(((((((((((138 (160 ((32 (13 (2 73 )))(178 (70 (166 176 ))))))(65 (78 89 )))((173 ((123 (101 (39 124 )))(50 195 )))(150 162 )))(((48 204 )(137 163 ))(125 127 )))(37 115 ))((((23 171 )(35 181 ))(46 131 ))(93 169 )))((((148 (17 ((117 (58 ((189 (19 (53 (16 (198 (108 (((((3 197 )(25 ((((118 ((7 12 )(175 196 )))(47 95 ))((40 (54 (9 (30 94 ))))(120 (116 (97 112 )))))(126 (109 (20 24 ))))))(177 180 ))((((22 149 )(29 66 ))(34 ((67 104 )(72 186 ))))(71 (82 122 ))))(38 199 ))))))))((102 184 )(106 183 )))))((((14 (76 (59 179 )))(27 28 ))(152 (61 164 )))(15 57 )))))(41 63 ))(85 128 ))((79 (68 (11 ((83 84 )(96 (156 (192 (193 194 ))))))))(161 (200 201 )))))(62 (119 ((130 (81 (174 ((6 (45 69 ))(75 (151 (155 168 )))))))(56 103 )))))(91 ((5 145 )(10 (136 (44 (140 182 )))))))(170 (80 (4 (144 (77 110 ))))))((55 (154 202 ))(107 (87 (111 (86 158 ))))))))(92 165 )))*
(0 ((88 (((((((1 ((157 (31 (21 60 )))(134 (64 114 ))))(51 74 ))(((18 (147 (100 190 )))((42 121 )((98 (159 (129 (191 (132 185 )))))(105 (167 (139 187 ))))))(26 (49 143 ))))(90 (142 203 )))(153 172 ))(52 ((((135 (141 (8 36 )))(33 43 ))(99 188 ))(146 (113 133 )))))((((((((((138 (160 ((32 (13 (2 73 )))(178 (70 (166 176 ))))))(78 (65 89 )))(37 115 ))(125 127 ))(((((23 171 )(35 181 ))(46 131 ))(93 169 ))(((173 (124 ((123 (39 101 ))(50 195 ))))(150 162 ))((48 204 )(137 163 )))))((((148 (17 ((117 (58 ((189 (19 (53 (16 (198 (108 (((((3 197 )(25 ((((118 ((7 12 )(175 196 )))(47 95 ))((40 (54 (9 (30 94 ))))(120 (116 (97 112 )))))(126 (109 (20 24 ))))))(177 180 ))((((22 149 )(29 66 ))(34 ((67 104 )(72 186 ))))(71 (82 122 ))))(38 199 ))))))))((102 184 )(106 183 )))))(((((14 76 )(59 179 ))(27 28 ))(152 (61 164 )))(15 57 )))))(41 63 ))(85 128 ))((79 (68 ((11 (96 (156 (192 (193 194 )))))(83 84 ))))(161 (200 201 )))))(62 (119 ((130 (81 (174 ((6 (45 69 ))(75 (151 (155 168 )))))))(56 103 )))))(91 ((5 145 )(10 (136 (44 (140 182 )))))))(170 (80 (4 (144 (77 110 ))))))((55 (154 202 ))(107 (87 (111 (86 158 ))))))))(92 165 )))*
(0 ((88 (((((((1 ((157 (31 (21 60 )))(134 (64 114 ))))(51 74 ))(((18 (147 (100 190 )))((42 121 )(105 ((98 (159 ((129 191 )(132 185 ))))(167 (139 187 ))))))(26 (49 143 ))))(90 (142 203 )))(153 172 ))(52 ((((135 (141 (8 36 )))(33 43 ))(99 188 ))(146 (113 133 )))))((((((((((138 (160 ((32 (13 (2 73 )))(178 (70 (166 176 ))))))(125 127 ))(65 (78 89 )))(37 115 ))(((((23 171 )(35 181 ))(46 131 ))(93 169 ))(((173 (124 ((50 (39 195 ))(101 123 ))))(150 162 ))((48 204 )(137 163 )))))((((148 (17 ((117 (58 ((189 (19 (53 (16 (198 (108 (((((3 197 )(25 ((((118 ((7 12 )(175 196 )))(47 95 ))((40 (54 (9 (30 94 ))))(120 (116 (97 112 )))))(126 (109 (20 24 ))))))(177 180 ))((((22 149 )(29 66 ))(34 ((67 104 )(72 186 ))))(71 (82 122 ))))(38 199 ))))))))((102 184 )(106 183 )))))(((((14 76 )(59 179 ))(27 28 ))(152 (61 164 )))(15 57 )))))(41 63 ))(85 128 ))((79 (68 ((11 (96 (156 (192 (193 194 )))))(83 84 ))))(161 (200 201 )))))(62 (119 ((130 (81 (174 ((6 (45 69 ))(75 (151 (155 168 )))))))(56 103 )))))(91 ((5 145 )(10 (136 (44 (140 182 )))))))(170 (80 (4 (144 (77 110 ))))))((55 (154 202 ))(87 (107 (111 (86 158 ))))))))(92 165 )))*
(0 ((88 (((((((1 ((21 (157 (31 60 )))(134 (64 114 ))))(51 74 ))(((18 (147 (100 190 )))((42 121 )((((159 (98 105 ))(129 191 ))(132 185 ))(187 (139 167 )))))(26 (49 143 ))))(90 (142 203 )))(153 172 ))(52 ((((135 (141 (8 36 )))(33 43 ))(99 188 ))(146 (113 133 )))))((((((((((138 (160 ((32 (13 (2 73 )))(178 (70 (166 176 ))))))(78 (65 89 )))(37 115 ))(125 127 ))(((((23 171 )(35 181 ))(46 131 ))(93 169 ))(((173 (124 ((101 (39 123 ))(50 195 ))))(150 162 ))((48 204 )(137 163 )))))((((148 (17 ((117 (58 ((189 (19 (53 (16 (198 (108 (((((3 197 )(25 ((((118 ((7 12 )(175 196 )))(47 95 ))((40 (54 (9 (30 94 ))))(120 (116 (97 112 )))))(126 (109 (20 24 ))))))(177 180 ))((((22 149 )(29 66 ))(34 ((67 104 )(72 186 ))))(71 (82 122 ))))(38 199 ))))))))((102 184 )(106 183 )))))((((14 (76 (59 179 )))(27 28 ))(152 (61 164 )))(15 57 )))))(41 63 ))(85 128 ))((79 (68 ((11 (96 (156 (192 (193 194 )))))(83 84 ))))(161 (200 201 )))))(62 (119 ((130 (81 (174 ((6 (45 69 ))(75 (151 (155 168 )))))))(56 103 )))))(91 ((5 145 )(10 (136 (44 (140 182 )))))))(170 (80 (4 (144 (77 110 ))))))((55 (154 202 ))(87 (107 (111 (86 158 ))))))))(92 165 )))*
(0 ((88 (((((((1 ((21 (157 (31 60 )))(134 (64 114 ))))(51 74 ))(((18 (147 (100 190 )))((42 121 )((98 (159 ((129 191 )(132 185 ))))(105 (167 (139 187 ))))))(26 (49 143 ))))(90 (142 203 )))(153 172 ))(52 ((((135 (141 (8 36 )))(33 43 ))(99 188 ))(146 (113 133 )))))((((((((((138 (160 ((32 (13 (2 73 )))(178 (70 (166 176 ))))))(125 127 ))(65 (78 89 )))(37 115 ))(((((23 171 )(35 181 ))(46 131 ))(93 169 ))(((173 (124 ((39 (101 123 ))(50 195 ))))(150 162 ))((48 204 )(137 163 )))))((((148 (17 ((117 (58 ((189 (19 (53 (16 (198 (108 (((((3 197 )(25 ((((118 ((7 12 )(175 196 )))(47 95 ))((40 (54 (9 (30 94 ))))(120 (116 (97 112 )))))(126 (109 (20 24 ))))))(177 180 ))((((22 149 )(29 66 ))(34 ((67 104 )(72 186 ))))(71 (82 122 ))))(38 199 ))))))))((102 184 )(106 183 )))))((((14 (76 (59 179 )))(27 28 ))(152 (61 164 )))(15 57 )))))(41 63 ))(85 128 ))((79 (68 ((11 (96 (156 (192 (193 194 )))))(83 84 ))))(161 (200 201 )))))(62 (119 ((130 (81 (174 ((6 (45 69 ))(75 (151 (155 168 )))))))(56 103 )))))(91 ((5 145 )(10 (136 (44 (140 182 )))))))(170 (80 (4 (144 (77 110 ))))))((55 (154 202 ))(107 (87 (111 (86 158 ))))))))(92 165 )))*
(0 ((88 (((((((1 ((157 (31 (21 60 )))(134 (64 114 ))))(51 74 ))(((18 (147 (100 190 )))((42 121 )((98 (159 ((129 191 )(132 185 ))))(105 (167 (139 187 ))))))(26 (49 143 ))))(90 (142 203 )))(153 172 ))(52 ((((135 (141 (8 36 )))(33 43 ))(99 188 ))(146 (113 133 )))))((((((((((138 (160 ((32 (13 (2 73 )))(178 (70 (166 176 ))))))(125 127 ))(65 (78 89 )))(37 115 ))(((((23 171 )(35 181 ))(46 131 ))(93 169 ))(((173 (124 (39 ((50 195 )(101 123 )))))(150 162 ))((48 204 )(137 163 )))))((((148 (17 ((117 (58 ((189 (19 (53 (16 (198 (108 (((((3 197 )(25 ((((118 ((7 12 )(175 196 )))(47 95 ))((40 (54 (9 (30 94 ))))(120 (116 (97 112 )))))(126 (109 (20 24 ))))))(177 180 ))((((22 149 )(29 66 ))(34 ((67 104 )(72 186 ))))(71 (82 122 ))))(38 199 ))))))))((102 184 )(106 183 )))))((((14 (76 (59 179 )))(27 28 ))(152 (61 164 )))(15 57 )))))(41 63 ))(85 128 ))((79 (68 (11 ((83 84 )(96 (156 (192 (193 194 ))))))))(161 (200 201 )))))(62 (119 ((130 (81 (174 ((6 (45 69 ))(75 (151 (155 168 )))))))(56 103 )))))(91 ((5 145 )(10 (136 (44 (140 182 )))))))(170 (80 (4 (144 (77 110 ))))))(107 ((55 (154 202 ))(111 (87 (86 158 ))))))))(92 165 )))*
(0 ((88 (((((((1 ((134 ((129 (191 (159 (98 ((105 (42 121 ))(167 (139 187 )))))))(132 185 )))(51 74 )))((157 (31 (21 60 )))(64 114 )))((18 (147 (100 190 )))(26 (49 143 ))))(90 (142 203 )))(153 172 ))(52 ((((135 (141 (8 36 )))(33 43 ))(99 188 ))(146 (113 133 )))))((((((((((138 (160 ((32 (13 (2 73 )))(178 (70 (166 176 ))))))(125 127 ))(65 (78 89 )))(37 115 ))(((((23 171 )(35 181 ))(46 131 ))(93 169 ))(((173 (124 ((101 (39 123 ))(50 195 ))))(150 162 ))((48 204 )(137 163 )))))((((148 (17 ((117 (58 ((189 (19 (53 (16 (198 (108 (((((3 197 )(25 ((((118 ((7 12 )(175 196 )))(47 95 ))((40 (54 (9 (30 94 ))))(120 (116 (97 112 )))))(126 (109 (20 24 ))))))(177 180 ))((((22 149 )(29 66 ))(34 ((67 104 )(72 186 ))))(71 (82 122 ))))(38 199 ))))))))((102 184 )(106 183 )))))((((14 (76 (59 179 )))(27 28 ))(152 (61 164 )))(15 57 )))))(41 63 ))(85 128 ))((79 (68 (11 ((83 84 )(96 (156 (192 (193 194 ))))))))(161 (200 201 )))))(62 (119 ((130 (81 (174 ((6 (45 69 ))(75 (151 (155 168 )))))))(56 103 )))))(91 ((5 145 )(10 (136 (44 (140 182 )))))))(170 (80 (4 (144 (77 110 ))))))(107 ((55 (154 202 ))(111 (87 (86 158 ))))))))(92 165 )))*
(0 ((88 (((((((1 ((157 (31 (21 60 )))(134 (64 114 ))))(51 74 ))(((18 (147 (100 190 )))((42 121 )(((98 105 )(167 (139 187 )))(159 (191 (129 (132 185 )))))))(26 (49 143 ))))(90 (142 203 )))(153 172 ))(52 ((((135 (141 (8 36 )))(33 43 ))(99 188 ))(146 (113 133 )))))((((((((((138 (160 ((32 (13 (2 73 )))(178 (70 (166 176 ))))))(78 (65 89 )))(37 115 ))(125 127 ))(((((23 171 )(35 181 ))(46 131 ))(93 169 ))(((173 (124 ((123 (39 101 ))(50 195 ))))(150 162 ))((48 204 )(137 163 )))))((((148 (17 ((117 (58 ((189 (19 (53 (16 (198 (108 (((((3 197 )(25 ((((118 ((7 12 )(175 196 )))(47 95 ))((40 (54 (9 (30 94 ))))(120 (116 (97 112 )))))(126 (109 (20 24 ))))))(177 180 ))((((22 149 )(29 66 ))(34 ((67 104 )(72 186 ))))(71 (82 122 ))))(38 199 ))))))))((102 184 )(106 183 )))))(((((14 76 )(59 179 ))(27 28 ))(152 (61 164 )))(15 57 )))))(41 63 ))(85 128 ))((79 (68 ((11 (96 (156 (192 (193 194 )))))(83 84 ))))(161 (200 201 )))))(62 (119 ((130 (81 (174 ((6 (45 69 ))(75 (151 (155 168 )))))))(56 103 )))))(91 ((5 145 )(10 (136 (44 (140 182 )))))))(170 (80 (4 (144 (77 110 ))))))((55 (154 202 ))(107 (111 (87 (86 158 ))))))))(92 165 )))*
(0 ((88 (((((((1 ((157 (31 (21 60 )))(134 (64 114 ))))(51 74 ))(((18 (147 (100 190 )))((42 121 )(105 ((98 (159 (129 (191 (132 185 )))))(167 (139 187 ))))))(26 (49 143 ))))(90 (142 203 )))(153 172 ))(52 ((((135 (141 (8 36 )))(33 43 ))(99 188 ))(146 (113 133 )))))((((((((((138 (160 ((32 (13 (2 73 )))(178 (70 (166 176 ))))))(125 127 ))(65 (78 89 )))(37 115 ))(((((23 171 )(35 181 ))(46 131 ))(93 169 ))(((173 (124 ((123 (39 101 ))(50 195 ))))(150 162 ))((48 204 )(137 163 )))))((((148 (17 ((117 (58 ((189 (19 (53 (16 (198 (108 (((((3 197 )(25 ((((118 ((7 12 )(175 196 )))(47 95 ))((40 (54 (9 (30 94 ))))(120 (116 (97 112 )))))(126 (109 (20 24 ))))))(177 180 ))((((22 149 )(29 66 ))(34 ((67 104 )(72 186 ))))(71 (82 122 ))))(38 199 ))))))))((102 184 )(106 183 )))))(((((14 76 )(59 179 ))(27 28 ))(152 (61 164 )))(15 57 )))))(41 63 ))(85 128 ))((79 (68 (11 ((83 84 )(96 (156 (192 (193 194 ))))))))(161 (200 201 )))))(62 (119 ((130 (81 (174 ((6 (45 69 ))(75 (151 (155 168 )))))))(56 103 )))))(91 ((5 145 )(10 (136 (44 (140 182 )))))))(170 (80 (4 (144 (77 110 ))))))((55 (154 202 ))((111 (86 158 ))(87 107 ))))))(92 165 )))*
(0 ((88 (((((((1 ((157 (31 (21 60 )))(134 (64 114 ))))(51 74 ))(((18 (147 (100 190 )))((42 121 )((((159 (98 105 ))(129 191 ))(132 185 ))(187 (139 167 )))))(26 (49 143 ))))(90 (142 203 )))(153 172 ))(52 ((((135 (141 (8 36 )))(33 43 ))(99 188 ))(146 (113 133 )))))(((((((127 (125 (((138 (160 ((32 (13 (2 73 )))(178 (70 (166 176 ))))))(78 (65 89 )))(37 115 ))))(((((23 171 )(35 181 ))(46 131 ))(93 169 ))(((173 (124 ((39 (101 123 ))(50 195 ))))(150 162 ))((48 204 )(137 163 )))))((((148 (17 ((117 (58 ((189 (19 (53 (16 (198 (108 (((((3 197 )(25 ((((118 ((7 12 )(175 196 )))(47 95 ))((40 (54 (9 (30 94 ))))(120 (116 (97 112 )))))(126 (109 (20 24 ))))))(177 180 ))((((22 149 )(29 66 ))(34 ((67 104 )(72 186 ))))(71 (82 122 ))))(38 199 ))))))))((102 184 )(106 183 )))))((((14 (76 (59 179 )))(27 28 ))(152 (61 164 )))(15 57 )))))(41 63 ))(85 128 ))((79 (68 ((11 (96 (156 (192 (193 194 )))))(83 84 ))))(161 (200 201 )))))(62 (119 ((130 (81 (174 ((6 (45 69 ))(75 (151 (155 168 )))))))(56 103 )))))(91 ((5 145 )(10 (136 (44 (140 182 )))))))(170 (80 (4 (144 (77 110 ))))))((55 (154 202 ))(87 (107 (111 (86 158 ))))))))(92 165 )))*
(0 ((88 (((((((1 ((157 (31 (21 60 )))(134 (64 114 ))))(51 74 ))(((18 (147 (100 190 )))((42 121 )((98 (159 (129 (191 (132 185 )))))(105 (167 (139 187 ))))))(26 (49 143 ))))(90 (142 203 )))(153 172 ))(52 ((((135 (141 (8 36 )))(33 43 ))(99 188 ))(146 (113 133 )))))(((((((((((138 (160 ((32 (13 (2 73 )))(178 (70 (166 176 ))))))(65 (78 89 )))((173 ((39 (123 (101 124 )))(50 195 )))(150 162 )))(((48 204 )(137 163 ))(125 127 )))(37 115 ))((((23 171 )(35 181 ))(46 131 ))(93 169 )))((((148 (17 ((117 (58 ((189 (19 (53 (16 (198 (108 (((((3 197 )(25 ((((118 ((7 12 )(175 196 )))(47 95 ))((40 (54 (9 (30 94 ))))(120 (116 (97 112 )))))(126 (109 (20 24 ))))))(177 180 ))((((22 149 )(29 66 ))(34 ((67 104 )(72 186 ))))(71 (82 122 ))))(38 199 ))))))))((102 184 )(106 183 )))))(((((14 76 )(59 179 ))(27 28 ))(152 (61 164 )))(15 57 )))))(41 63 ))(85 128 ))((79 (68 (11 ((83 84 )(96 (156 (192 (193 194 ))))))))(161 (200 201 )))))(62 (119 ((130 (81 (174 ((6 (45 69 ))(75 (151 (155 168 )))))))(56 103 )))))(91 ((5 145 )(10 (136 (44 (140 182 )))))))(170 (80 (4 (144 (77 110 ))))))((55 (154 202 ))(107 (111 (87 (86 158 ))))))))(92 165 )))*
(0 ((88 (((((((1 ((157 (31 (21 60 )))(134 (64 114 ))))(51 74 ))(((18 (147 (100 190 )))((42 121 )(((98 105 )(167 (139 187 )))(159 ((129 191 )(132 185 ))))))(26 (49 143 ))))(90 (142 203 )))(153 172 ))(52 ((((135 (141 (8 36 )))(33 43 ))(99 188 ))(146 (113 133 )))))((((((((((138 (160 ((32 (13 (2 73 )))(178 (70 (166 176 ))))))(78 (65 89 )))(37 115 ))(125 127 ))(((((23 171 )(35 181 ))(46 131 ))(93 169 ))(((173 (124 ((123 (39 101 ))(50 195 ))))(150 162 ))((48 204 )(137 163 )))))((((148 (17 ((117 (58 ((189 (19 (53 (16 (198 (108 (((((3 197 )(25 ((((118 ((7 12 )(175 196 )))(47 95 ))((40 (54 (9 (30 94 ))))(120 (116 (97 112 )))))(126 (109 (20 24 ))))))(177 180 ))((((22 149 )(29 66 ))(34 ((67 104 )(72 186 ))))(71 (82 122 ))))(38 199 ))))))))((102 184 )(106 183 )))))((((14 (76 (59 179 )))(27 28 ))(152 (61 164 )))(15 57 )))))(41 63 ))(85 128 ))((79 (68 ((11 (96 (156 (192 (193 194 )))))(83 84 ))))(161 (200 201 )))))(62 (119 ((130 (81 (174 ((6 (45 69 ))(75 (151 (155 168 )))))))(56 103 )))))(91 ((5 145 )(10 (136 (44 (140 182 )))))))(170 (80 (4 (144 (77 110 ))))))((55 (154 202 ))(107 (87 (111 (86 158 ))))))))(92 165 )))*
(0 ((88 (((((((1 ((157 (31 (21 60 )))(134 (64 114 ))))(51 74 ))(((18 (147 (100 190 )))((42 121 )(((98 105 )(167 (139 187 )))(159 (191 (129 (132 185 )))))))(26 (49 143 ))))(90 (142 203 )))(153 172 ))(52 ((((135 (141 (8 36 )))(33 43 ))(99 188 ))(146 (113 133 )))))((((((((((138 (160 ((32 (13 (2 73 )))(178 (70 (166 176 ))))))(125 127 ))(65 (78 89 )))(37 115 ))(((((23 171 )(35 181 ))(46 131 ))(93 169 ))(((173 (124 ((123 (39 101 ))(50 195 ))))(150 162 ))((48 204 )(137 163 )))))((((148 (17 ((117 (58 ((189 (19 (53 (16 (198 (108 (((((3 197 )(25 ((((118 ((7 12 )(175 196 )))(47 95 ))((40 (54 (9 (30 94 ))))(120 (116 (97 112 )))))(126 (109 (20 24 ))))))(177 180 ))((((22 149 )(29 66 ))(34 ((67 104 )(72 186 ))))(71 (82 122 ))))(38 199 ))))))))((102 184 )(106 183 )))))((((14 (76 (59 179 )))(27 28 ))(152 (61 164 )))(15 57 )))))(41 63 ))(85 128 ))((79 (68 ((11 (96 (156 (192 (193 194 )))))(83 84 ))))(161 (200 201 )))))(62 (119 ((130 (81 (174 ((6 (45 69 ))(75 (151 (155 168 )))))))(56 103 )))))(91 ((5 145 )(10 (136 (44 (140 182 )))))))(170 (80 (4 (144 (77 110 ))))))((55 (154 202 ))(107 (111 (87 (86 158 ))))))))(92 165 )))*
(0 ((88 (((((((1 ((157 (31 (21 60 )))(134 (64 114 ))))(51 74 ))(((18 (147 (100 190 )))((42 121 )(105 ((98 (159 (191 (129 (132 185 )))))(167 (139 187 ))))))(26 (49 143 ))))(90 (142 203 )))(153 172 ))(52 ((((135 (141 (8 36 )))(33 43 ))(99 188 ))(146 (113 133 )))))((((((((((138 (160 ((32 (13 (2 73 )))(178 (70 (166 176 ))))))(78 (65 89 )))(37 115 ))(125 127 ))(((((23 171 )(35 181 ))(46 131 ))(93 169 ))(((173 (124 ((123 (39 101 ))(50 195 ))))(150 162 ))((48 204 )(137 163 )))))((((148 (17 ((117 (58 ((189 (19 (53 (16 (198 (108 (((((3 197 )(25 ((((118 ((7 12 )(175 196 )))(47 95 ))((40 (54 (9 (30 94 ))))(120 (116 (97 112 )))))(126 (109 (20 24 ))))))(177 180 ))((((22 149 )(29 66 ))(34 ((67 104 )(72 186 ))))(71 (82 122 ))))(38 199 ))))))))((102 184 )(106 183 )))))((((14 (76 (59 179 )))(27 28 ))(152 (61 164 )))(15 57 )))))(41 63 ))(85 128 ))((79 (68 (11 ((83 84 )(96 (156 (192 (193 194 ))))))))(161 (200 201 )))))(62 (119 ((130 (81 (174 ((6 (45 69 ))(75 (151 (155 168 )))))))(56 103 )))))(91 ((5 145 )(10 (136 (44 (140 182 )))))))(170 (80 (4 (144 (77 110 ))))))((55 (154 202 ))(87 (107 (111 (86 158 ))))))))(92 165 )))*
(0 ((88 (((((((1 (64 114 ))(26 49 ))(((18 143 )(147 (100 190 )))(((134 (157 (31 (21 60 ))))(((159 (98 ((105 (42 121 ))(167 (139 187 )))))(129 191 ))(132 185 )))(51 74 ))))(90 (142 203 )))(153 172 ))(52 ((((135 (141 (8 36 )))(33 43 ))(99 188 ))(146 (113 133 )))))(((((((((((138 (160 ((32 (13 (2 73 )))(178 (70 (166 176 ))))))(65 (78 89 )))((173 ((123 (39 (101 124 )))(50 195 )))(150 162 )))(((48 204 )(137 163 ))(125 127 )))(37 115 ))((((23 171 )(35 181 ))(46 131 ))(93 169 )))((((148 (17 ((117 (58 ((189 (19 (53 (16 (198 (108 (((((3 197 )(25 ((((118 ((7 12 )(175 196 )))(47 95 ))((40 (54 (9 (30 94 ))))(120 (116 (97 112 )))))(126 (109 (20 24 ))))))(177 180 ))((((22 149 )(29 66 ))(34 ((67 104 )(72 186 ))))(71 (82 122 ))))(38 199 ))))))))((102 184 )(106 183 )))))((((14 (76 (59 179 )))(27 28 ))(152 (61 164 )))(15 57 )))))(41 63 ))(85 128 ))((79 (68 (11 ((83 84 )(96 (156 (192 (193 194 ))))))))(161 (200 201 )))))(62 (119 ((130 (81 (174 ((6 (45 69 ))(75 (151 (155 168 )))))))(56 103 )))))(91 ((5 145 )(10 (136 (44 (140 182 )))))))(170 (80 (4 (144 (77 110 ))))))((55 (154 202 ))(107 (87 (111 (86 158 ))))))))(92 165 )))*
(0 ((88 (((((((1 ((157 (31 (21 60 )))(134 (64 114 ))))(51 74 ))(((18 (147 (100 190 )))((42 121 )((98 (159 (129 (191 (132 185 )))))(105 (167 (139 187 ))))))(26 (49 143 ))))(90 (142 203 )))(153 172 ))(52 ((((135 (141 (8 36 )))(33 43 ))(99 188 ))(146 (113 133 )))))((((((((((138 (160 ((32 (13 (2 73 )))(178 (70 (166 176 ))))))(125 127 ))(65 (78 89 )))(37 115 ))(((((23 171 )(35 181 ))(46 131 ))(93 169 ))(((173 (124 ((123 (39 101 ))(50 195 ))))(150 162 ))((48 204 )(137 163 )))))((((148 (17 ((117 (58 ((189 (19 (53 (16 (198 (108 (((((3 197 )(25 ((((118 ((7 12 )(175 196 )))(47 95 ))((40 (54 (9 (30 94 ))))(120 (116 (97 112 )))))(126 (109 (20 24 ))))))(177 180 ))((((22 149 )(29 66 ))(34 ((67 104 )(72 186 ))))(71 (82 122 ))))(38 199 ))))))))((102 184 )(106 183 )))))(((((14 76 )(59 179 ))(27 28 ))(152 (61 164 )))(15 57 )))))(41 63 ))(85 128 ))((79 (68 (11 ((83 84 )(96 (156 (192 (193 194 ))))))))(161 (200 201 )))))(62 (119 ((130 (81 (174 ((6 (45 69 ))(75 (151 (155 168 )))))))(56 103 )))))(91 ((5 145 )(10 (136 (44 (140 182 )))))))(170 (80 (4 (144 (77 110 ))))))((55 (154 202 ))((111 (86 158 ))(87 107 ))))))(92 165 )))*
(0 ((88 (((((((1 ((157 (31 (21 60 )))(134 (64 114 ))))(51 74 ))(((18 (147 (100 190 )))((42 121 )((((159 (98 105 ))(129 191 ))(132 185 ))(187 (139 167 )))))(26 (49 143 ))))(90 (142 203 )))(153 172 ))(52 ((((135 (141 (8 36 )))(33 43 ))(99 188 ))(146 (113 133 )))))(((((((((((138 (160 ((32 (13 (2 73 )))(178 (70 (166 176 ))))))(65 (78 89 )))((173 (124 ((50 (39 195 ))(101 123 ))))(150 162 )))(((48 204 )(137 163 ))(125 127 )))(37 115 ))((((23 171 )(35 181 ))(46 131 ))(93 169 )))((((148 (17 ((117 (58 ((189 (19 (53 (16 (198 (108 (((((3 197 )(25 ((((118 ((7 12 )(175 196 )))(47 95 ))((40 (54 (9 (30 94 ))))(120 (116 (97 112 )))))(126 (109 (20 24 ))))))(177 180 ))((((22 149 )(29 66 ))(34 ((67 104 )(72 186 ))))(71 (82 122 ))))(38 199 ))))))))((102 184 )(106 183 )))))(((((14 76 )(59 179 ))(27 28 ))(152 (61 164 )))(15 57 )))))(41 63 ))(85 128 ))((79 (68 (11 ((83 84 )(96 (156 (192 (193 194 ))))))))(161 (200 201 )))))(62 (119 ((130 (81 (174 ((6 (45 69 ))(75 (151 (155 168 )))))))(56 103 )))))(91 ((5 145 )(10 (136 (44 (140 182 )))))))(170 (80 (4 (144 (77 110 ))))))((55 (154 202 ))(87 (107 (111 (86 158 ))))))))(92 165 )))*
(0 ((88 (((((((1 ((157 (31 (21 60 )))(134 (64 114 ))))(51 74 ))(((18 (147 (100 190 )))((42 121 )((98 (159 (129 (191 (132 185 )))))(105 (167 (139 187 ))))))(26 (49 143 ))))(90 (142 203 )))(153 172 ))(52 ((((135 (141 (8 36 )))(33 43 ))(99 188 ))(146 (113 133 )))))((((((((((138 (160 ((32 (13 (2 73 )))(178 (70 (166 176 ))))))(78 (65 89 )))(37 115 ))(125 127 ))(((((23 171 )(35 181 ))(46 131 ))(93 169 ))(((173 (124 ((123 (39 101 ))(50 195 ))))(150 162 ))((48 204 )(137 163 )))))((((148 (17 ((117 (58 ((189 (19 (53 (16 (198 (108 (((((3 197 )(25 ((((118 ((7 12 )(175 196 )))(47 95 ))((40 (54 (9 (30 94 ))))(120 (116 (97 112 )))))(126 (109 (20 24 ))))))(177 180 ))((((22 149 )(29 66 ))(34 ((67 104 )(72 186 ))))(71 (82 122 ))))(38 199 ))))))))((102 184 )(106 183 )))))(((((14 76 )(59 179 ))(27 28 ))(152 (61 164 )))(15 57 )))))(41 63 ))(85 128 ))((79 (68 (11 ((83 84 )(96 (156 (192 (193 194 ))))))))(161 (200 201 )))))(62 (119 ((130 (81 (174 ((6 (45 69 ))(75 (151 (155 168 )))))))(56 103 )))))(91 ((5 145 )(10 (136 (44 (140 182 )))))))(170 (80 (4 (144 (77 110 ))))))((55 (154 202 ))(107 (87 (111 (86 158 ))))))))(92 165 )))*
(0 ((88 (((((((1 ((157 (31 (21 60 )))(134 (64 114 ))))(51 74 ))(((18 (147 (100 190 )))((42 121 )((98 (159 ((129 191 )(132 185 ))))(105 (167 (139 187 ))))))(26 (49 143 ))))(90 (142 203 )))(153 172 ))(52 ((((135 (141 (8 36 )))(33 43 ))(99 188 ))(146 (113 133 )))))((((((((((138 (160 ((32 (13 (2 73 )))(178 (70 (166 176 ))))))(78 (65 89 )))(37 115 ))(125 127 ))(((((23 171 )(35 181 ))(46 131 ))(93 169 ))(((173 (124 ((123 (39 101 ))(50 195 ))))(150 162 ))((48 204 )(137 163 )))))((((148 (17 ((117 (58 ((189 (19 (53 (16 (198 (108 (((((3 197 )(25 ((((118 ((7 12 )(175 196 )))(47 95 ))((40 (54 (9 (30 94 ))))(120 (116 (97 112 )))))(126 (109 (20 24 ))))))(177 180 ))((((22 149 )(29 66 ))(34 ((67 104 )(72 186 ))))(71 (82 122 ))))(38 199 ))))))))((102 184 )(106 183 )))))((((14 (76 (59 179 )))(27 28 ))(152 (61 164 )))(15 57 )))))(41 63 ))(85 128 ))((79 (68 (11 ((83 84 )(96 (156 (192 (193 194 ))))))))(161 (200 201 )))))(62 (119 ((130 (81 (174 ((6 (45 69 ))(75 (151 (155 168 )))))))(56 103 )))))(91 ((5 145 )(10 (136 (44 (140 182 )))))))(170 (80 (4 (144 (77 110 ))))))((55 (154 202 ))(107 (87 (111 (86 158 ))))))))(92 165 )))*
(0 ((88 (((((((1 ((157 (31 (21 60 )))(134 (64 114 ))))(51 74 ))(((18 (147 (100 190 )))((42 121 )(((98 105 )(167 (139 187 )))(159 ((129 191 )(132 185 ))))))(26 (49 143 ))))(90 (142 203 )))(153 172 ))(52 ((((135 (141 (8 36 )))(33 43 ))(99 188 ))(146 (113 133 )))))((((((((((138 (160 ((32 (13 (2 73 )))(178 (70 (166 176 ))))))(78 (65 89 )))(37 115 ))(125 127 ))(((((23 171 )(35 181 ))(46 131 ))(93 169 ))(((173 (124 ((39 (101 123 ))(50 195 ))))(150 162 ))((48 204 )(137 163 )))))((((148 (17 ((117 (58 ((189 (19 (53 (16 (198 (108 (((((3 197 )(25 ((((118 ((7 12 )(175 196 )))(47 95 ))((40 (54 (9 (30 94 ))))(120 (116 (97 112 )))))(126 (109 (20 24 ))))))(177 180 ))((((22 149 )(29 66 ))(34 ((67 104 )(72 186 ))))(71 (82 122 ))))(38 199 ))))))))((102 184 )(106 183 )))))(((((14 76 )(59 179 ))(27 28 ))(152 (61 164 )))(15 57 )))))(41 63 ))(85 128 ))((79 (68 ((11 (96 (156 (192 (193 194 )))))(83 84 ))))(161 (200 201 )))))(62 (119 ((130 (81 (174 ((6 (45 69 ))(75 (151 (155 168 )))))))(56 103 )))))(91 ((5 145 )(10 (136 (44 (140 182 )))))))(170 (80 (4 (144 (77 110 ))))))((55 (154 202 ))(107 (87 (111 (86 158 ))))))))(92 165 )))*
(0 ((88 (((((((1 ((157 (31 (21 60 )))(134 (64 114 ))))(51 74 ))(((18 (147 (100 190 )))((42 121 )((((159 (98 105 ))(129 191 ))(132 185 ))(187 (139 167 )))))(26 (49 143 ))))(90 (142 203 )))(153 172 ))(52 ((((135 (141 (8 36 )))(33 43 ))(99 188 ))(146 (113 133 )))))(((((((127 (125 (((138 (160 ((32 (13 (2 73 )))(178 (70 (166 176 ))))))(78 (65 89 )))(37 115 ))))(((((23 171 )(35 181 ))(46 131 ))(93 169 ))(((173 (124 ((101 (39 123 ))(50 195 ))))(150 162 ))((48 204 )(137 163 )))))((((148 (17 ((117 (58 ((189 (19 (53 (16 (198 (108 (((((3 197 )(25 ((((118 ((7 12 )(175 196 )))(47 95 ))((40 (54 (9 (30 94 ))))(120 (116 (97 112 )))))(126 (109 (20 24 ))))))(177 180 ))((((22 149 )(29 66 ))(34 ((67 104 )(72 186 ))))(71 (82 122 ))))(38 199 ))))))))((102 184 )(106 183 )))))((((14 (76 (59 179 )))(27 28 ))(152 (61 164 )))(15 57 )))))(41 63 ))(85 128 ))((79 (68 (11 ((83 84 )(96 (156 (192 (193 194 ))))))))(161 (200 201 )))))(62 (119 ((130 (81 (174 ((6 (45 69 ))(75 (151 (155 168 )))))))(56 103 )))))(91 ((5 145 )(10 (136 (44 (140 182 )))))))(170 (80 (4 (144 (77 110 ))))))((55 (154 202 ))(87 (107 (111 (86 158 ))))))))(92 165 )))*
(0 ((88 (((((((1 ((157 (31 (21 60 )))(134 (64 114 ))))(51 74 ))(((18 (147 (100 190 )))((42 121 )(105 ((98 (159 ((129 191 )(132 185 ))))(167 (139 187 ))))))(26 (49 143 ))))(90 (142 203 )))(153 172 ))(52 ((((135 (141 (8 36 )))(33 43 ))(99 188 ))(146 (113 133 )))))((((((((((138 (160 ((32 (13 (2 73 )))(178 (70 (166 176 ))))))(125 127 ))(65 (78 89 )))(37 115 ))(((((23 171 )(35 181 ))(46 131 ))(93 169 ))(((173 (124 ((123 (39 101 ))(50 195 ))))(150 162 ))((48 204 )(137 163 )))))((((148 (17 ((117 (58 ((189 (19 (53 (16 (198 (108 (((((3 197 )(25 ((((118 ((7 12 )(175 196 )))(47 95 ))((40 (54 (9 (30 94 ))))(120 (116 (97 112 )))))(126 (109 (20 24 ))))))(177 180 ))((((22 149 )(29 66 ))(34 ((67 104 )(72 186 ))))(71 (82 122 ))))(38 199 ))))))))((102 184 )(106 183 )))))((((14 (76 (59 179 )))(27 28 ))(152 (61 164 )))(15 57 )))))(41 63 ))(85 128 ))((79 (68 (11 ((83 84 )(96 (156 (192 (193 194 ))))))))(161 (200 201 )))))(62 (119 ((130 (81 (174 ((6 (45 69 ))(75 (151 (155 168 )))))))(56 103 )))))(91 ((5 145 )(10 (136 (44 (140 182 )))))))(170 (80 (4 (144 (77 110 ))))))((55 (154 202 ))((111 (86 158 ))(87 107 ))))))(92 165 )))*
(0 ((88 (((((((1 ((157 (31 (21 60 )))(134 (64 114 ))))(51 74 ))(((18 (147 (100 190 )))((42 121 )((98 (159 (191 (129 (132 185 )))))(105 (167 (139 187 ))))))(26 (49 143 ))))(90 (142 203 )))(153 172 ))(52 ((((135 (141 (8 36 )))(33 43 ))(99 188 ))(146 (113 133 )))))(((((((((((138 (160 ((32 (13 (2 73 )))(178 (70 (166 176 ))))))(65 (78 89 )))((173 ((123 (101 (39 124 )))(50 195 )))(150 162 )))(((48 204 )(137 163 ))(125 127 )))(37 115 ))((((23 171 )(35 181 ))(46 131 ))(93 169 )))((((148 (17 ((117 (58 ((189 (19 (53 (16 (198 (108 (((((3 197 )(25 ((((118 ((7 12 )(175 196 )))(47 95 ))((40 (54 (9 (30 94 ))))(120 (116 (97 112 )))))(126 (109 (20 24 ))))))(177 180 ))((((22 149 )(29 66 ))(34 ((67 104 )(72 186 ))))(71 (82 122 ))))(38 199 ))))))))((102 184 )(106 183 )))))((((14 (76 (59 179 )))(27 28 ))(152 (61 164 )))(15 57 )))))(41 63 ))(85 128 ))((79 (68 (11 ((83 84 )(96 (156 (192 (193 194 ))))))))(161 (200 201 )))))(62 (119 ((130 (81 (174 ((6 (45 69 ))(75 (151 (155 168 )))))))(56 103 )))))(91 ((5 145 )(10 (136 (44 (140 182 )))))))(170 (80 (4 (144 (77 110 ))))))(107 ((55 (154 202 ))(111 (87 (86 158 ))))))))(92 165 )))*
(0 ((88 (((((((1 ((21 (157 (31 60 )))(134 (64 114 ))))(51 74 ))(((18 (147 (100 190 )))((42 121 )((((159 (98 105 ))(129 191 ))(132 185 ))(187 (139 167 )))))(26 (49 143 ))))(90 (142 203 )))(153 172 ))(52 ((((135 (141 (8 36 )))(33 43 ))(99 188 ))(146 (113 133 )))))((((((((((138 (160 ((32 (13 (2 73 )))(178 (70 (166 176 ))))))(78 (65 89 )))(37 115 ))(125 127 ))(((((23 171 )(35 181 ))(46 131 ))(93 169 ))(((173 (124 ((50 (39 195 ))(101 123 ))))(150 162 ))((48 204 )(137 163 )))))((((148 (17 ((117 (58 ((189 (19 (53 (16 (198 (108 (((((3 197 )(25 ((((118 ((7 12 )(175 196 )))(47 95 ))((40 (54 (9 (30 94 ))))(120 (116 (97 112 )))))(126 (109 (20 24 ))))))(177 180 ))((((22 149 )(29 66 ))(34 ((67 104 )(72 186 ))))(71 (82 122 ))))(38 199 ))))))))((102 184 )(106 183 )))))(((((14 76 )(59 179 ))(27 28 ))(152 (61 164 )))(15 57 )))))(41 63 ))(85 128 ))((79 (68 ((11 (96 (156 (192 (193 194 )))))(83 84 ))))(161 (200 201 )))))(62 (119 ((130 (81 (174 ((6 (45 69 ))(75 (151 (155 168 )))))))(56 103 )))))(91 ((5 145 )(10 (136 (44 (140 182 )))))))(170 (80 (4 (144 (77 110 ))))))(107 ((55 (154 202 ))(111 (87 (86 158 ))))))))(92 165 )))*
(0 ((88 (((((((1 (64 114 ))(26 (49 143 )))((((((159 ((18 98 )((105 (42 121 ))(167 (139 187 )))))(129 191 ))(132 185 ))(134 (157 (31 (21 60 )))))(51 74 ))(147 (100 190 ))))(90 (142 203 )))(153 172 ))(52 ((((135 (141 (8 36 )))(33 43 ))(99 188 ))(146 (113 133 )))))((((((((((138 (160 ((32 (13 (2 73 )))(178 (70 (166 176 ))))))(78 (65 89 )))(37 115 ))(125 127 ))(((((23 171 )(35 181 ))(46 131 ))(93 169 ))(((173 (124 ((101 (39 123 ))(50 195 ))))(150 162 ))((48 204 )(137 163 )))))((((148 (17 ((117 (58 ((189 (19 (53 (16 (198 (108 (((((3 197 )(25 ((((118 ((7 12 )(175 196 )))(47 95 ))((40 (54 (9 (30 94 ))))(120 (116 (97 112 )))))(126 (109 (20 24 ))))))(177 180 ))((((22 149 )(29 66 ))(34 ((67 104 )(72 186 ))))(71 (82 122 ))))(38 199 ))))))))((102 184 )(106 183 )))))(((((14 76 )(59 179 ))(27 28 ))(152 (61 164 )))(15 57 )))))(41 63 ))(85 128 ))((79 (68 ((11 (96 (156 (192 (193 194 )))))(83 84 ))))(161 (200 201 )))))(62 (119 ((130 (81 (174 ((6 (45 69 ))(75 (151 (155 168 )))))))(56 103 )))))(91 ((5 145 )(10 (136 (44 (140 182 )))))))(170 (80 (4 (144 (77 110 ))))))((55 (154 202 ))(87 (107 (111 (86 158 ))))))))(92 165 )))*
(0 ((88 (((((((1 ((157 (31 (21 60 )))(134 (64 114 ))))(51 74 ))(((18 (147 (100 190 )))((42 121 )(105 ((98 (159 (129 (191 (132 185 )))))(167 (139 187 ))))))(26 (49 143 ))))(90 (142 203 )))(153 172 ))(52 ((((135 (141 (8 36 )))(33 43 ))(99 188 ))(146 (113 133 )))))((((((((((138 (160 ((32 (13 (2 73 )))(178 (70 (166 176 ))))))(78 (65 89 )))(37 115 ))(125 127 ))(((((23 171 )(35 181 ))(46 131 ))(93 169 ))(((173 (124 ((101 (39 123 ))(50 195 ))))(150 162 ))((48 204 )(137 163 )))))((((148 (17 ((117 (58 ((189 (19 (53 (16 (198 (108 (((((3 197 )(25 ((((118 ((7 12 )(175 196 )))(47 95 ))((40 (54 (9 (30 94 ))))(120 (116 (97 112 )))))(126 (109 (20 24 ))))))(177 180 ))((((22 149 )(29 66 ))(34 ((67 104 )(72 186 ))))(71 (82 122 ))))(38 199 ))))))))((102 184 )(106 183 )))))((((14 (76 (59 179 )))(27 28 ))(152 (61 164 )))(15 57 )))))(41 63 ))(85 128 ))((79 (68 (11 ((83 84 )(96 (156 (192 (193 194 ))))))))(161 (200 201 )))))(62 (119 ((130 (81 (174 ((6 (45 69 ))(75 (151 (155 168 )))))))(56 103 )))))(91 ((5 145 )(10 (136 (44 (140 182 )))))))(170 (80 (4 (144 (77 110 ))))))((55 (154 202 ))(107 (111 (87 (86 158 ))))))))(92 165 )))*
(0 ((88 (((((((1 ((21 (157 (31 60 )))(134 (64 114 ))))(51 74 ))(((18 (147 (100 190 )))((42 121 )(105 ((98 (159 (129 (191 (132 185 )))))(167 (139 187 ))))))(26 (49 143 ))))(90 (142 203 )))(153 172 ))(52 ((((135 (141 (8 36 )))(33 43 ))(99 188 ))(146 (113 133 )))))(((((((127 (125 (((138 (160 ((32 (13 (2 73 )))(178 (70 (166 176 ))))))(78 (65 89 )))(37 115 ))))(((((23 171 )(35 181 ))(46 131 ))(93 169 ))(((173 (124 ((195 (39 50 ))(101 123 ))))(150 162 ))((48 204 )(137 163 )))))((((148 (17 ((117 (58 ((189 (19 (53 (16 (198 (108 (((((3 197 )(25 ((((118 ((7 12 )(175 196 )))(47 95 ))((40 (54 (9 (30 94 ))))(120 (116 (97 112 )))))(126 (109 (20 24 ))))))(177 180 ))((((22 149 )(29 66 ))(34 ((67 104 )(72 186 ))))(71 (82 122 ))))(38 199 ))))))))((102 184 )(106 183 )))))((((14 (76 (59 179 )))(27 28 ))(152 (61 164 )))(15 57 )))))(41 63 ))(85 128 ))((79 (68 (11 ((83 84 )(96 (156 (192 (193 194 ))))))))(161 (200 201 )))))(62 (119 ((130 (81 (174 ((6 (45 69 ))(75 (151 (155 168 )))))))(56 103 )))))(91 ((5 145 )(10 (136 (44 (140 182 )))))))(170 (80 (4 (144 (77 110 ))))))(((55 (154 202 ))(111 (86 158 )))(87 107 )))))(92 165 )))*
(0 ((88 (((((((1 ((21 (157 (31 60 )))(134 (64 114 ))))(51 74 ))(((18 (147 (100 190 )))((42 121 )(105 ((98 (159 (191 (129 (132 185 )))))(167 (139 187 ))))))(26 (49 143 ))))(90 (142 203 )))(153 172 ))(52 ((((135 (141 (8 36 )))(33 43 ))(99 188 ))(146 (113 133 )))))((((((((((138 (160 ((32 (13 (2 73 )))(178 (70 (166 176 ))))))(78 (65 89 )))(37 115 ))(125 127 ))(((((23 171 )(35 181 ))(46 131 ))(93 169 ))(((173 (124 ((101 (39 123 ))(50 195 ))))(150 162 ))((48 204 )(137 163 )))))((((148 (17 ((117 (58 ((189 (19 (53 (16 (198 (108 (((((3 197 )(25 ((((118 ((7 12 )(175 196 )))(47 95 ))((40 (54 (9 (30 94 ))))(120 (116 (97 112 )))))(126 (109 (20 24 ))))))(177 180 ))((((22 149 )(29 66 ))(34 ((67 104 )(72 186 ))))(71 (82 122 ))))(38 199 ))))))))((102 184 )(106 183 )))))((((14 (76 (59 179 )))(27 28 ))(152 (61 164 )))(15 57 )))))(41 63 ))(85 128 ))((79 (68 (11 ((83 84 )(96 (156 (192 (193 194 ))))))))(161 (200 201 )))))(62 (119 ((130 (81 (174 ((6 (45 69 ))(75 (151 (155 168 )))))))(56 103 )))))(91 ((5 145 )(10 (136 (44 (140 182 )))))))(170 (80 (4 (144 (77 110 ))))))(107 ((55 (154 202 ))(111 (87 (86 158 ))))))))(92 165 )))*
(0 ((88 (((((((1 ((21 (157 (31 60 )))(134 (64 114 ))))(51 74 ))(((18 (147 (100 190 )))((42 121 )(105 ((98 (159 ((129 191 )(132 185 ))))(167 (139 187 ))))))(26 (49 143 ))))(90 (142 203 )))(153 172 ))(52 ((((135 (141 (8 36 )))(33 43 ))(99 188 ))(146 (113 133 )))))((((((((((138 (160 ((32 (13 (2 73 )))(178 (70 (166 176 ))))))(125 127 ))(65 (78 89 )))(37 115 ))(((((23 171 )(35 181 ))(46 131 ))(93 169 ))(((173 (124 ((101 (39 123 ))(50 195 ))))(150 162 ))((48 204 )(137 163 )))))((((148 (17 ((117 (58 ((189 (19 (53 (16 (198 (108 (((((3 197 )(25 ((((118 ((7 12 )(175 196 )))(47 95 ))((40 (54 (9 (30 94 ))))(120 (116 (97 112 )))))(126 (109 (20 24 ))))))(177 180 ))((((22 149 )(29 66 ))(34 ((67 104 )(72 186 ))))(71 (82 122 ))))(38 199 ))))))))((102 184 )(106 183 )))))((((14 (76 (59 179 )))(27 28 ))(152 (61 164 )))(15 57 )))))(41 63 ))(85 128 ))((79 (68 (11 ((83 84 )(96 (156 (192 (193 194 ))))))))(161 (200 201 )))))(62 (119 ((130 (81 (174 ((6 (45 69 ))(75 (151 (155 168 )))))))(56 103 )))))(91 ((5 145 )(10 (136 (44 (140 182 )))))))(170 (80 (4 (144 (77 110 ))))))((55 (154 202 ))(107 (111 (87 (86 158 ))))))))(92 165 )))*
(0 ((88 (((((((1 ((157 (31 (21 60 )))(134 (64 114 ))))(51 74 ))(((18 (147 (100 190 )))((42 121 )(((98 105 )(167 (139 187 )))(159 ((129 191 )(132 185 ))))))(26 (49 143 ))))(90 (142 203 )))(153 172 ))(52 ((((135 (141 (8 36 )))(33 43 ))(99 188 ))(146 (113 133 )))))((((((((((138 (160 ((32 (13 (2 73 )))(178 (70 (166 176 ))))))(78 (65 89 )))(37 115 ))(125 127 ))(((((23 171 )(35 181 ))(46 131 ))(93 169 ))(((173 (124 ((39 (101 123 ))(50 195 ))))(150 162 ))((48 204 )(137 163 )))))((((148 (17 ((117 (58 ((189 (19 (53 (16 (198 (108 (((((3 197 )(25 ((((118 ((7 12 )(175 196 )))(47 95 ))((40 (54 (9 (30 94 ))))(120 (116 (97 112 )))))(126 (109 (20 24 ))))))(177 180 ))((((22 149 )(29 66 ))(34 ((67 104 )(72 186 ))))(71 (82 122 ))))(38 199 ))))))))((102 184 )(106 183 )))))((((14 (76 (59 179 )))(27 28 ))(152 (61 164 )))(15 57 )))))(41 63 ))(85 128 ))((79 (68 ((11 (96 (156 (192 (193 194 )))))(83 84 ))))(161 (200 201 )))))(62 (119 ((130 (81 (174 ((6 (45 69 ))(75 (151 (155 168 )))))))(56 103 )))))(91 ((5 145 )(10 (136 (44 (140 182 )))))))(170 (80 (4 (144 (77 110 ))))))((55 (154 202 ))((111 (86 158 ))(87 107 ))))))(92 165 )))*
(0 ((88 (((((((1 ((21 (157 (31 60 )))(134 (64 114 ))))(51 74 ))(((18 (147 (100 190 )))((42 121 )(((98 105 )(167 (139 187 )))(159 (191 (129 (132 185 )))))))(26 (49 143 ))))(90 (142 203 )))(153 172 ))(52 ((((135 (141 (8 36 )))(33 43 ))(99 188 ))(146 (113 133 )))))((((((((((138 (160 ((32 (13 (2 73 )))(178 (70 (166 176 ))))))(78 (65 89 )))(37 115 ))(125 127 ))(((((23 171 )(35 181 ))(46 131 ))(93 169 ))(((173 (124 ((101 (39 123 ))(50 195 ))))(150 162 ))((48 204 )(137 163 )))))((((148 (17 ((117 (58 ((189 (19 (53 (16 (198 (108 (((((3 197 )(25 ((((118 ((7 12 )(175 196 )))(47 95 ))((40 (54 (9 (30 94 ))))(120 (116 (97 112 )))))(126 (109 (20 24 ))))))(177 180 ))((((22 149 )(29 66 ))(34 ((67 104 )(72 186 ))))(71 (82 122 ))))(38 199 ))))))))((102 184 )(106 183 )))))((((14 (76 (59 179 )))(27 28 ))(152 (61 164 )))(15 57 )))))(41 63 ))(85 128 ))((79 (68 ((11 (96 (156 (192 (193 194 )))))(83 84 ))))(161 (200 201 )))))(62 (119 ((130 (81 (174 ((6 (45 69 ))(75 (151 (155 168 )))))))(56 103 )))))(91 ((5 145 )(10 (136 (44 (140 182 )))))))(170 (80 (4 (144 (77 110 ))))))(107 ((55 (154 202 ))(111 (87 (86 158 ))))))))(92 165 )))*
(0 ((88 (((((((1 ((21 (157 (31 60 )))(134 (64 114 ))))(51 74 ))(((18 (147 (100 190 )))((42 121 )((((159 (98 105 ))(129 191 ))(132 185 ))(187 (139 167 )))))(26 (49 143 ))))(90 (142 203 )))(153 172 ))(52 ((((135 (141 (8 36 )))(33 43 ))(99 188 ))(146 (113 133 )))))((((((((((138 (160 ((32 (13 (2 73 )))(178 (70 (166 176 ))))))(78 (65 89 )))(37 115 ))(125 127 ))(((((23 171 )(35 181 ))(46 131 ))(93 169 ))(((173 (124 ((123 (39 101 ))(50 195 ))))(150 162 ))((48 204 )(137 163 )))))((((148 (17 ((117 (58 ((189 (19 (53 (16 (198 (108 (((((3 197 )(25 ((((118 ((7 12 )(175 196 )))(47 95 ))((40 (54 (9 (30 94 ))))(120 (116 (97 112 )))))(126 (109 (20 24 ))))))(177 180 ))((((22 149 )(29 66 ))(34 ((67 104 )(72 186 ))))(71 (82 122 ))))(38 199 ))))))))((102 184 )(106 183 )))))((((14 (76 (59 179 )))(27 28 ))(152 (61 164 )))(15 57 )))))(41 63 ))(85 128 ))((79 (68 (11 ((83 84 )(96 (156 (192 (193 194 ))))))))(161 (200 201 )))))(62 (119 ((130 (81 (174 ((6 (45 69 ))(75 (151 (155 168 )))))))(56 103 )))))(91 ((5 145 )(10 (136 (44 (140 182 )))))))(170 (80 (4 (144 (77 110 ))))))((55 (154 202 ))(87 (107 (111 (86 158 ))))))))(92 165 )))*
(0 ((88 (((((((1 ((157 (31 (21 60 )))(134 (64 114 ))))(51 74 ))(((18 (147 (100 190 )))((42 121 )((98 (159 (129 (191 (132 185 )))))(105 (167 (139 187 ))))))(26 (49 143 ))))(90 (142 203 )))(153 172 ))(52 ((((135 (141 (8 36 )))(33 43 ))(99 188 ))(146 (113 133 )))))((((((((((138 (160 ((32 (13 (2 73 )))(178 (70 (166 176 ))))))(125 127 ))(65 (78 89 )))(37 115 ))(((((23 171 )(35 181 ))(46 131 ))(93 169 ))(((173 (124 ((39 (101 123 ))(50 195 ))))(150 162 ))((48 204 )(137 163 )))))((((148 (17 ((117 (58 ((189 (19 (53 (16 (198 (108 (((((3 197 )(25 ((((118 ((7 12 )(175 196 )))(47 95 ))((40 (54 (9 (30 94 ))))(120 (116 (97 112 )))))(126 (109 (20 24 ))))))(177 180 ))((((22 149 )(29 66 ))(34 ((67 104 )(72 186 ))))(71 (82 122 ))))(38 199 ))))))))((102 184 )(106 183 )))))((((14 (76 (59 179 )))(27 28 ))(152 (61 164 )))(15 57 )))))(41 63 ))(85 128 ))((79 (68 ((11 (96 (156 (192 (193 194 )))))(83 84 ))))(161 (200 201 )))))(62 (119 ((130 (81 (174 ((6 (45 69 ))(75 (151 (155 168 )))))))(56 103 )))))(91 ((5 145 )(10 (136 (44 (140 182 )))))))(170 (80 (4 (144 (77 110 ))))))((55 (154 202 ))((111 (86 158 ))(87 107 ))))))(92 165 )))*
(0 ((88 (((((((1 ((134 ((129 (191 (159 (98 ((105 (42 121 ))(167 (139 187 )))))))(132 185 )))(51 74 )))((157 (31 (21 60 )))(64 114 )))(((18 100 )(147 190 ))(26 (49 143 ))))(90 (142 203 )))(153 172 ))(52 ((((135 (141 (8 36 )))(33 43 ))(99 188 ))(146 (113 133 )))))((((((((((138 (160 ((32 (13 (2 73 )))(178 (70 (166 176 ))))))(125 127 ))(65 (78 89 )))(37 115 ))(((((23 171 )(35 181 ))(46 131 ))(93 169 ))(((173 (124 ((123 (39 101 ))(50 195 ))))(150 162 ))((48 204 )(137 163 )))))((((148 (17 ((117 (58 ((189 (19 (53 (16 (198 (108 (((((3 197 )(25 ((((118 ((7 12 )(175 196 )))(47 95 ))((40 (54 (9 (30 94 ))))(120 (116 (97 112 )))))(126 (109 (20 24 ))))))(177 180 ))((((22 149 )(29 66 ))(34 ((67 104 )(72 186 ))))(71 (82 122 ))))(38 199 ))))))))((102 184 )(106 183 )))))(((((14 76 )(59 179 ))(27 28 ))(152 (61 164 )))(15 57 )))))(41 63 ))(85 128 ))((79 (68 (11 ((83 84 )(96 (156 (192 (193 194 ))))))))(161 (200 201 )))))(62 (119 ((130 (81 (174 ((6 (45 69 ))(75 (151 (155 168 )))))))(56 103 )))))(91 ((5 145 )(10 (136 (44 (140 182 )))))))(170 (80 (4 (144 (77 110 ))))))((55 (154 202 ))(107 (111 (87 (86 158 ))))))))(92 165 )))*
(0 ((88 (((((((1 ((134 (((159 (98 ((105 (42 121 ))(167 (139 187 )))))(129 191 ))(132 185 )))(51 74 )))((157 (31 (21 60 )))(64 114 )))((18 (147 (100 190 )))(26 (49 143 ))))(90 (142 203 )))(153 172 ))(52 ((((135 (141 (8 36 )))(33 43 ))(99 188 ))(146 (113 133 )))))(((((((127 (125 (((138 (160 ((32 (13 (2 73 )))(178 (70 (166 176 ))))))(78 (65 89 )))(37 115 ))))(((((23 171 )(35 181 ))(46 131 ))(93 169 ))(((173 (124 ((123 (39 101 ))(50 195 ))))(150 162 ))((48 204 )(137 163 )))))((((148 (17 ((117 (58 ((189 (19 (53 (16 (198 (108 (((((3 197 )(25 ((((118 ((7 12 )(175 196 )))(47 95 ))((40 (54 (9 (30 94 ))))(120 (116 (97 112 )))))(126 (109 (20 24 ))))))(177 180 ))((((22 149 )(29 66 ))(34 ((67 104 )(72 186 ))))(71 (82 122 ))))(38 199 ))))))))((102 184 )(106 183 )))))(((((14 76 )(59 179 ))(27 28 ))(152 (61 164 )))(15 57 )))))(41 63 ))(85 128 ))((79 (68 (11 ((83 84 )(96 (156 (192 (193 194 ))))))))(161 (200 201 )))))(62 (119 ((130 (81 (174 ((6 (45 69 ))(75 (151 (155 168 )))))))(56 103 )))))(91 ((5 145 )(10 (136 (44 (140 182 )))))))(170 (80 (4 (144 (77 110 ))))))((55 (154 202 ))(107 (111 (87 (86 158 ))))))))(92 165 )))*
(0 ((88 (((((((1 ((134 ((129 (191 (159 (98 ((105 (42 121 ))(167 (139 187 )))))))(132 185 )))(51 74 )))((157 (31 (21 60 )))(64 114 )))((18 (147 (100 190 )))(26 (49 143 ))))(90 (142 203 )))(153 172 ))(52 ((((135 (141 (8 36 )))(33 43 ))(99 188 ))(146 (113 133 )))))(((((((127 (125 (((138 (160 ((32 (13 (2 73 )))(178 (70 (166 176 ))))))(78 (65 89 )))(37 115 ))))(((((23 171 )(35 181 ))(46 131 ))(93 169 ))(((173 (124 ((101 (39 123 ))(50 195 ))))(150 162 ))((48 204 )(137 163 )))))((((148 (17 ((117 (58 ((189 (19 (53 (16 (198 (108 (((((3 197 )(25 ((((118 ((7 12 )(175 196 )))(47 95 ))((40 (54 (9 (30 94 ))))(120 (116 (97 112 )))))(126 (109 (20 24 ))))))(177 180 ))((((22 149 )(29 66 ))(34 ((67 104 )(72 186 ))))(71 (82 122 ))))(38 199 ))))))))((102 184 )(106 183 )))))(((((14 76 )(59 179 ))(27 28 ))(152 (61 164 )))(15 57 )))))(41 63 ))(85 128 ))((79 (68 (11 ((83 84 )(96 (156 (192 (193 194 ))))))))(161 (200 201 )))))(62 (119 ((130 (81 (174 ((6 (45 69 ))(75 (151 (155 168 )))))))(56 103 )))))(91 ((5 145 )(10 (136 (44 (140 182 )))))))(170 (80 (4 (144 (77 110 ))))))(107 ((55 (154 202 ))(111 (87 (86 158 ))))))))(92 165 )))*
(0 ((88 (((((((1 ((134 (((159 (98 ((105 (42 121 ))(167 (139 187 )))))(129 191 ))(132 185 )))(51 74 )))((157 (31 (21 60 )))(64 114 )))((18 (147 (100 190 )))(26 (49 143 ))))(90 (142 203 )))(153 172 ))(52 ((((135 (141 (8 36 )))(33 43 ))(99 188 ))(146 (113 133 )))))((((((((((138 (160 ((32 (13 (2 73 )))(178 (70 (166 176 ))))))(78 (65 89 )))(37 115 ))(125 127 ))(((((23 171 )(35 181 ))(46 131 ))(93 169 ))(((173 (124 ((101 (39 123 ))(50 195 ))))(150 162 ))((48 204 )(137 163 )))))((((148 (17 ((117 (58 ((189 (19 (53 (16 (198 (108 (((((3 197 )(25 ((((118 ((7 12 )(175 196 )))(47 95 ))((40 (54 (9 (30 94 ))))(120 (116 (97 112 )))))(126 (109 (20 24 ))))))(177 180 ))((((22 149 )(29 66 ))(34 ((67 104 )(72 186 ))))(71 (82 122 ))))(38 199 ))))))))((102 184 )(106 183 )))))((((14 (76 (59 179 )))(27 28 ))(152 (61 164 )))(15 57 )))))(41 63 ))(85 128 ))((79 (68 ((11 (96 (156 (192 (193 194 )))))(83 84 ))))(161 (200 201 )))))(62 (119 ((130 (81 (174 ((6 (45 69 ))(75 (151 (155 168 )))))))(56 103 )))))(91 ((5 145 )(10 (136 (44 (140 182 )))))))(170 (80 (4 (144 (77 110 ))))))((55 (154 202 ))(107 (111 (87 (86 158 ))))))))(92 165 )))*
(0 ((88 (((((((1 ((157 (31 (21 60 )))(134 (64 114 ))))(51 74 ))(((18 (147 (100 190 )))((42 121 )((98 (159 (191 (129 (132 185 )))))(105 (167 (139 187 ))))))(26 (49 143 ))))(90 (142 203 )))(153 172 ))(52 ((((135 (141 (8 36 )))(33 43 ))(99 188 ))(146 (113 133 )))))((((((((((138 (160 ((32 (13 (2 73 )))(178 (70 (166 176 ))))))(78 (65 89 )))(37 115 ))(125 127 ))(((((23 171 )(35 181 ))(46 131 ))(93 169 ))(((173 (124 ((101 (39 123 ))(50 195 ))))(150 162 ))((48 204 )(137 163 )))))((((148 (17 ((117 (58 ((189 (19 (53 (16 (198 (108 (((((3 197 )(25 ((((118 ((7 12 )(175 196 )))(47 95 ))((40 (54 (9 (30 94 ))))(120 (116 (97 112 )))))(126 (109 (20 24 ))))))(177 180 ))((((22 149 )(29 66 ))(34 ((67 104 )(72 186 ))))(71 (82 122 ))))(38 199 ))))))))((102 184 )(106 183 )))))((((14 (76 (59 179 )))(27 28 ))(152 (61 164 )))(15 57 )))))(41 63 ))(85 128 ))((79 (68 ((11 (96 (156 (192 (193 194 )))))(83 84 ))))(161 (200 201 )))))(62 (119 ((130 (81 (174 ((6 (45 69 ))(75 (151 (155 168 )))))))(56 103 )))))(91 ((5 145 )(10 (136 (44 (140 182 )))))))(170 (80 (4 (144 (77 110 ))))))((55 (154 202 ))(87 (107 (111 (86 158 ))))))))(92 165 )))*
(0 ((88 (((((((1 ((157 (31 (21 60 )))(134 (64 114 ))))(51 74 ))(((18 (147 (100 190 )))((42 121 )((98 (159 (191 (129 (132 185 )))))(105 (167 (139 187 ))))))(26 (49 143 ))))(90 (142 203 )))(153 172 ))(52 ((((135 (141 (8 36 )))(33 43 ))(99 188 ))(146 (113 133 )))))((((((((((138 (160 ((32 (13 (2 73 )))(178 (70 (166 176 ))))))(78 (65 89 )))(37 115 ))(125 127 ))(((((23 171 )(35 181 ))(46 131 ))(93 169 ))(((173 (124 ((101 (39 123 ))(50 195 ))))(150 162 ))((48 204 )(137 163 )))))((((148 (17 ((117 (58 ((189 (19 (53 (16 (198 (108 (((((3 197 )(25 ((((118 ((7 12 )(175 196 )))(47 95 ))((40 (54 (9 (30 94 ))))(120 (116 (97 112 )))))(126 (109 (20 24 ))))))(177 180 ))((((22 149 )(29 66 ))(34 ((67 104 )(72 186 ))))(71 (82 122 ))))(38 199 ))))))))((102 184 )(106 183 )))))((((14 (76 (59 179 )))(27 28 ))(152 (61 164 )))(15 57 )))))(41 63 ))(85 128 ))((79 (68 ((11 (96 (156 (192 (193 194 )))))(83 84 ))))(161 (200 201 )))))(62 (119 ((130 (81 (174 ((6 (45 69 ))(75 (151 (155 168 )))))))(56 103 )))))(91 ((5 145 )(10 (136 (44 (140 182 )))))))(170 (80 (4 (144 (77 110 ))))))((55 (154 202 ))(107 (111 (87 (86 158 ))))))))(92 165 )))*
(0 ((88 (((((((1 ((21 (157 (31 60 )))(134 (64 114 ))))(51 74 ))(((18 (147 (100 190 )))((42 121 )((98 (159 (191 (129 (132 185 )))))(105 (167 (139 187 ))))))(26 (49 143 ))))(90 (142 203 )))(153 172 ))(52 ((((135 (141 (8 36 )))(33 43 ))(99 188 ))(146 (113 133 )))))((((((((((138 (160 ((32 (13 (2 73 )))(178 (70 (166 176 ))))))(78 (65 89 )))(37 115 ))(125 127 ))(((((23 171 )(35 181 ))(46 131 ))(93 169 ))(((173 (124 ((101 (39 123 ))(50 195 ))))(150 162 ))((48 204 )(137 163 )))))((((148 (17 ((117 (58 ((189 (19 (53 (16 (198 (108 (((((3 197 )(25 ((((118 ((7 12 )(175 196 )))(47 95 ))((40 (54 (9 (30 94 ))))(120 (116 (97 112 )))))(126 (109 (20 24 ))))))(177 180 ))((((22 149 )(29 66 ))(34 ((67 104 )(72 186 ))))(71 (82 122 ))))(38 199 ))))))))((102 184 )(106 183 )))))((((14 (76 (59 179 )))(27 28 ))(152 (61 164 )))(15 57 )))))(41 63 ))(85 128 ))((79 (68 ((11 (96 (156 (192 (193 194 )))))(83 84 ))))(161 (200 201 )))))(62 (119 ((130 (81 (174 ((6 (45 69 ))(75 (151 (155 168 )))))))(56 103 )))))(91 ((5 145 )(10 (136 (44 (140 182 )))))))(170 (80 (4 (144 (77 110 ))))))(107 ((55 (154 202 ))(111 (87 (86 158 ))))))))(92 165 )))*
(0 ((88 (((((((1 ((157 (31 (21 60 )))(134 (64 114 ))))(51 74 ))(((18 (147 (100 190 )))((42 121 )(((98 105 )(167 (139 187 )))(159 ((129 191 )(132 185 ))))))(26 (49 143 ))))(90 (142 203 )))(153 172 ))(52 ((((135 (141 (8 36 )))(33 43 ))(99 188 ))(146 (113 133 )))))(((((((((((138 (160 ((32 (13 (2 73 )))(178 (70 (166 176 ))))))(65 (78 89 )))((173 (124 ((101 (39 123 ))(50 195 ))))(150 162 )))(((48 204 )(137 163 ))(125 127 )))(37 115 ))((((23 171 )(35 181 ))(46 131 ))(93 169 )))((((148 (17 ((117 (58 ((189 (19 (53 (16 (198 (108 (((((3 197 )(25 ((((118 ((7 12 )(175 196 )))(47 95 ))((40 (54 (9 (30 94 ))))(120 (116 (97 112 )))))(126 (109 (20 24 ))))))(177 180 ))((((22 149 )(29 66 ))(34 ((67 104 )(72 186 ))))(71 (82 122 ))))(38 199 ))))))))((102 184 )(106 183 )))))(((((14 76 )(59 179 ))(27 28 ))(152 (61 164 )))(15 57 )))))(41 63 ))(85 128 ))((79 (68 (11 ((83 84 )(96 (156 (192 (193 194 ))))))))(161 (200 201 )))))(62 (119 ((130 (81 (174 ((6 (45 69 ))(75 (151 (155 168 )))))))(56 103 )))))(91 ((5 145 )(10 (136 (44 (140 182 )))))))(170 (80 (4 (144 (77 110 ))))))((55 (154 202 ))(107 (111 (87 (86 158 ))))))))(92 165 )))*
(0 ((88 (((((((1 ((157 (31 (21 60 )))(134 (64 114 ))))(51 74 ))(((18 (147 (100 190 )))((42 121 )((98 (159 (191 (129 (132 185 )))))(105 (167 (139 187 ))))))(26 (49 143 ))))(90 (142 203 )))(153 172 ))(52 ((((135 (141 (8 36 )))(33 43 ))(99 188 ))(146 (113 133 )))))((((((((((138 (160 ((32 (13 (2 73 )))(178 (70 (166 176 ))))))(78 (65 89 )))(37 115 ))(125 127 ))(((((23 171 )(35 181 ))(46 131 ))(93 169 ))(((173 (124 ((123 (39 101 ))(50 195 ))))(150 162 ))((48 204 )(137 163 )))))((((148 (17 ((117 (58 ((189 (19 (53 (16 (198 (108 (((((3 197 )(25 ((((118 ((7 12 )(175 196 )))(47 95 ))((40 (54 (9 (30 94 ))))(120 (116 (97 112 )))))(126 (109 (20 24 ))))))(177 180 ))((((22 149 )(29 66 ))(34 ((67 104 )(72 186 ))))(71 (82 122 ))))(38 199 ))))))))((102 184 )(106 183 )))))(((((14 76 )(59 179 ))(27 28 ))(152 (61 164 )))(15 57 )))))(41 63 ))(85 128 ))((79 (68 (11 ((83 84 )(96 (156 (192 (193 194 ))))))))(161 (200 201 )))))(62 (119 ((130 (81 (174 ((6 (45 69 ))(75 (151 (155 168 )))))))(56 103 )))))(91 ((5 145 )(10 (136 (44 (140 182 )))))))(170 (80 (4 (144 (77 110 ))))))(107 ((55 (154 202 ))(111 (87 (86 158 ))))))))(92 165 )))*
(0 ((88 (((((((1 ((21 (157 (31 60 )))(134 (64 114 ))))(51 74 ))(((18 (147 (100 190 )))((42 121 )(((98 105 )(167 (139 187 )))(159 (191 (129 (132 185 )))))))(26 (49 143 ))))(90 (142 203 )))(153 172 ))(52 ((((135 (141 (8 36 )))(33 43 ))(99 188 ))(146 (113 133 )))))((((((((((138 (160 ((32 (13 (2 73 )))(178 (70 (166 176 ))))))(78 (65 89 )))(37 115 ))(125 127 ))(((((23 171 )(35 181 ))(46 131 ))(93 169 ))(((173 (124 ((195 (39 50 ))(101 123 ))))(150 162 ))((48 204 )(137 163 )))))((((148 (17 ((117 (58 ((189 (19 (53 (16 (198 (108 (((((3 197 )(25 ((((118 ((7 12 )(175 196 )))(47 95 ))((40 (54 (9 (30 94 ))))(120 (116 (97 112 )))))(126 (109 (20 24 ))))))(177 180 ))((((22 149 )(29 66 ))(34 ((67 104 )(72 186 ))))(71 (82 122 ))))(38 199 ))))))))((102 184 )(106 183 )))))((((14 (76 (59 179 )))(27 28 ))(152 (61 164 )))(15 57 )))))(41 63 ))(85 128 ))((79 (68 (11 ((83 84 )(96 (156 (192 (193 194 ))))))))(161 (200 201 )))))(62 (119 ((130 (81 (174 ((6 (45 69 ))(75 (151 (155 168 )))))))(56 103 )))))(91 ((5 145 )(10 (136 (44 (140 182 )))))))(170 (80 (4 (144 (77 110 ))))))(((55 (154 202 ))(111 (86 158 )))(87 107 )))))(92 165 )))*
(0 ((88 (((((((1 ((21 (157 (31 60 )))(134 (64 114 ))))(51 74 ))(((18 (147 (100 190 )))((42 121 )(((98 105 )(167 (139 187 )))((159 (129 191 ))(132 185 )))))(26 (49 143 ))))(90 (142 203 )))(153 172 ))(52 ((((135 (141 (8 36 )))(33 43 ))(99 188 ))(146 (113 133 )))))(((((((((((138 (160 ((32 (13 (2 73 )))(178 (70 (166 176 ))))))(65 (78 89 )))((173 (124 ((123 (39 101 ))(50 195 ))))(150 162 )))(((48 204 )(137 163 ))(125 127 )))(37 115 ))((((23 171 )(35 181 ))(46 131 ))(93 169 )))((((148 (17 ((117 (58 ((189 (19 (53 (16 (198 (108 (((((3 197 )(25 ((((118 ((7 12 )(175 196 )))(47 95 ))((40 (54 (9 (30 94 ))))(120 (116 (97 112 )))))(126 (109 (20 24 ))))))(177 180 ))((((22 149 )(29 66 ))(34 ((67 104 )(72 186 ))))(71 (82 122 ))))(38 199 ))))))))((102 184 )(106 183 )))))((((14 (76 (59 179 )))(27 28 ))(152 (61 164 )))(15 57 )))))(41 63 ))(85 128 ))((79 (68 (11 ((83 84 )(96 (156 (192 (193 194 ))))))))(161 (200 201 )))))(62 (119 ((130 (81 (174 ((6 (45 69 ))(75 (151 (155 168 )))))))(56 103 )))))(91 ((5 145 )(10 (136 (44 (140 182 )))))))(170 (80 (4 (144 (77 110 ))))))(((55 (154 202 ))(111 (86 158 )))(87 107 )))))(92 165 )))*
(0 ((88 (((((((1 ((157 (31 (21 60 )))(134 (64 114 ))))(51 74 ))(((18 (147 (100 190 )))((42 121 )((((159 (98 105 ))(129 191 ))(132 185 ))(187 (139 167 )))))(26 (49 143 ))))(90 (142 203 )))(153 172 ))(52 ((((135 (141 (8 36 )))(33 43 ))(99 188 ))(146 (113 133 )))))((((((((((138 (160 ((32 (13 (2 73 )))(178 (70 (166 176 ))))))(125 127 ))(65 (78 89 )))(37 115 ))(((((23 171 )(35 181 ))(46 131 ))(93 169 ))(((173 (124 ((123 (39 101 ))(50 195 ))))(150 162 ))((48 204 )(137 163 )))))((((148 (17 ((117 (58 ((189 (19 (53 (16 (198 (108 (((((3 197 )(25 ((((118 ((7 12 )(175 196 )))(47 95 ))((40 (54 (9 (30 94 ))))(120 (116 (97 112 )))))(126 (109 (20 24 ))))))(177 180 ))((((22 149 )(29 66 ))(34 ((67 104 )(72 186 ))))(71 (82 122 ))))(38 199 ))))))))((102 184 )(106 183 )))))(((((14 76 )(59 179 ))(27 28 ))(152 (61 164 )))(15 57 )))))(41 63 ))(85 128 ))((79 (68 ((11 (96 (156 (192 (193 194 )))))(83 84 ))))(161 (200 201 )))))(62 (119 ((130 (81 (174 ((6 (45 69 ))(75 (151 (155 168 )))))))(56 103 )))))(91 ((5 145 )(10 (136 (44 (140 182 )))))))(170 (80 (4 (144 (77 110 ))))))(107 ((55 (154 202 ))(111 (87 (86 158 ))))))))(92 165 )))*
(0 ((88 (((((((1 ((157 (31 (21 60 )))(134 (64 114 ))))(51 74 ))(((18 (147 (100 190 )))((42 121 )((98 (159 (129 (191 (132 185 )))))(105 (167 (139 187 ))))))(26 (49 143 ))))(90 (142 203 )))(153 172 ))(52 ((((135 (141 (8 36 )))(33 43 ))(99 188 ))(146 (113 133 )))))(((((((127 (125 (((138 (160 ((32 (13 (2 73 )))(178 (70 (166 176 ))))))(78 (65 89 )))(37 115 ))))(((((23 171 )(35 181 ))(46 131 ))(93 169 ))(((173 (124 ((195 (39 50 ))(101 123 ))))(150 162 ))((48 204 )(137 163 )))))((((148 (17 ((117 (58 ((189 (19 (53 (16 (198 (108 (((((3 197 )(25 ((((118 ((7 12 )(175 196 )))(47 95 ))((40 (54 (9 (30 94 ))))(120 (116 (97 112 )))))(126 (109 (20 24 ))))))(177 180 ))((((22 149 )(29 66 ))(34 ((67 104 )(72 186 ))))(71 (82 122 ))))(38 199 ))))))))((102 184 )(106 183 )))))(((((14 76 )(59 179 ))(27 28 ))(152 (61 164 )))(15 57 )))))(41 63 ))(85 128 ))((79 (68 ((11 (96 (156 (192 (193 194 )))))(83 84 ))))(161 (200 201 )))))(62 (119 ((130 (81 (174 ((6 (45 69 ))(75 (151 (155 168 )))))))(56 103 )))))(91 ((5 145 )(10 (136 (44 (140 182 )))))))(170 (80 (4 (144 (77 110 ))))))(((55 (154 202 ))(111 (86 158 )))(87 107 )))))(92 165 )))*
(0 ((88 (((((((1 ((21 (157 (31 60 )))(134 (64 114 ))))(51 74 ))(((18 (147 (100 190 )))((42 121 )(105 ((98 (159 (191 (129 (132 185 )))))(167 (139 187 ))))))(26 (49 143 ))))(90 (142 203 )))(153 172 ))(52 ((((135 (141 (8 36 )))(33 43 ))(99 188 ))(146 (113 133 )))))(((((((127 (125 (((138 (160 ((32 (13 (2 73 )))(178 (70 (166 176 ))))))(78 (65 89 )))(37 115 ))))(((((23 171 )(35 181 ))(46 131 ))(93 169 ))(((173 (124 ((123 (39 101 ))(50 195 ))))(150 162 ))((48 204 )(137 163 )))))((((148 (17 ((117 (58 ((189 (19 (53 (16 (198 (108 (((((3 197 )(25 ((((118 ((7 12 )(175 196 )))(47 95 ))((40 (54 (9 (30 94 ))))(120 (116 (97 112 )))))(126 (109 (20 24 ))))))(177 180 ))((((22 149 )(29 66 ))(34 ((67 104 )(72 186 ))))(71 (82 122 ))))(38 199 ))))))))((102 184 )(106 183 )))))(((((14 76 )(59 179 ))(27 28 ))(152 (61 164 )))(15 57 )))))(41 63 ))(85 128 ))((79 (68 (11 ((83 84 )(96 (156 (192 (193 194 ))))))))(161 (200 201 )))))(62 (119 ((130 (81 (174 ((6 (45 69 ))(75 (151 (155 168 )))))))(56 103 )))))(91 ((5 145 )(10 (136 (44 (140 182 )))))))(170 (80 (4 (144 (77 110 ))))))(107 ((55 (154 202 ))(111 (87 (86 158 ))))))))(92 165 )))*
(0 ((88 (((((((1 ((21 (157 (31 60 )))(134 (64 114 ))))(51 74 ))(((18 (147 (100 190 )))((42 121 )((98 (159 (129 (191 (132 185 )))))(105 (167 (139 187 ))))))(26 (49 143 ))))(90 (142 203 )))(153 172 ))(52 ((((135 (141 (8 36 )))(33 43 ))(99 188 ))(146 (113 133 )))))((((((((((138 (160 ((32 (13 (2 73 )))(178 (70 (166 176 ))))))(125 127 ))(65 (78 89 )))(37 115 ))(((((23 171 )(35 181 ))(46 131 ))(93 169 ))(((173 (124 ((101 (39 123 ))(50 195 ))))(150 162 ))((48 204 )(137 163 )))))((((148 (17 ((117 (58 ((189 (19 (53 (16 (198 (108 (((((3 197 )(25 ((((118 ((7 12 )(175 196 )))(47 95 ))((40 (54 (9 (30 94 ))))(120 (116 (97 112 )))))(126 (109 (20 24 ))))))(177 180 ))((((22 149 )(29 66 ))(34 ((67 104 )(72 186 ))))(71 (82 122 ))))(38 199 ))))))))((102 184 )(106 183 )))))(((((14 76 )(59 179 ))(27 28 ))(152 (61 164 )))(15 57 )))))(41 63 ))(85 128 ))((79 (68 ((11 (96 (156 (192 (193 194 )))))(83 84 ))))(161 (200 201 )))))(62 (119 ((130 (81 (174 ((6 (45 69 ))(75 (151 (155 168 )))))))(56 103 )))))(91 ((5 145 )(10 (136 (44 (140 182 )))))))(170 (80 (4 (144 (77 110 ))))))((55 (154 202 ))(107 (87 (111 (86 158 ))))))))(92 165 )))*
(0 ((88 (((((((1 ((157 (31 (21 60 )))(134 (64 114 ))))(51 74 ))(((18 (147 (100 190 )))((42 121 )(105 ((98 (159 (129 (191 (132 185 )))))(167 (139 187 ))))))(26 (49 143 ))))(90 (142 203 )))(153 172 ))(52 ((((135 (141 (8 36 )))(33 43 ))(99 188 ))(146 (113 133 )))))((((((((((138 (160 ((32 (13 (2 73 )))(178 (70 (166 176 ))))))(78 (65 89 )))(37 115 ))(125 127 ))(((((23 171 )(35 181 ))(46 131 ))(93 169 ))(((173 (124 ((123 (39 101 ))(50 195 ))))(150 162 ))((48 204 )(137 163 )))))((((148 (17 ((117 (58 ((189 (19 (53 (16 (198 (108 (((((3 197 )(25 ((((118 ((7 12 )(175 196 )))(47 95 ))((40 (54 (9 (30 94 ))))(120 (116 (97 112 )))))(126 (109 (20 24 ))))))(177 180 ))((((22 149 )(29 66 ))(34 ((67 104 )(72 186 ))))(71 (82 122 ))))(38 199 ))))))))((102 184 )(106 183 )))))(((((14 76 )(59 179 ))(27 28 ))(152 (61 164 )))(15 57 )))))(41 63 ))(85 128 ))((79 (68 (11 ((83 84 )(96 (156 (192 (193 194 ))))))))(161 (200 201 )))))(62 (119 ((130 (81 (174 ((6 (45 69 ))(75 (151 (155 168 )))))))(56 103 )))))(91 ((5 145 )(10 (136 (44 (140 182 )))))))(170 (80 (4 (144 (77 110 ))))))((55 (154 202 ))(107 (87 (111 (86 158 ))))))))(92 165 )))*
(0 ((88 (((((((1 ((21 (157 (31 60 )))(134 (64 114 ))))(51 74 ))(((18 (147 (100 190 )))((42 121 )(105 ((98 (159 (129 (191 (132 185 )))))(167 (139 187 ))))))(26 (49 143 ))))(90 (142 203 )))(153 172 ))(52 ((((135 (141 (8 36 )))(33 43 ))(99 188 ))(146 (113 133 )))))(((((((127 (125 (((138 (160 ((32 (13 (2 73 )))(178 (70 (166 176 ))))))(78 (65 89 )))(37 115 ))))(((((23 171 )(35 181 ))(46 131 ))(93 169 ))(((173 (124 ((39 (101 123 ))(50 195 ))))(150 162 ))((48 204 )(137 163 )))))((((148 (17 ((117 (58 ((189 (19 (53 (16 (198 (108 (((((3 197 )(25 ((((118 ((7 12 )(175 196 )))(47 95 ))((40 (54 (9 (30 94 ))))(120 (116 (97 112 )))))(126 (109 (20 24 ))))))(177 180 ))((((22 149 )(29 66 ))(34 ((67 104 )(72 186 ))))(71 (82 122 ))))(38 199 ))))))))((102 184 )(106 183 )))))(((((14 76 )(59 179 ))(27 28 ))(152 (61 164 )))(15 57 )))))(41 63 ))(85 128 ))((79 (68 (11 ((83 84 )(96 (156 (192 (193 194 ))))))))(161 (200 201 )))))(62 (119 ((130 (81 (174 ((6 (45 69 ))(75 (151 (155 168 )))))))(56 103 )))))(91 ((5 145 )(10 (136 (44 (140 182 )))))))(170 (80 (4 (144 (77 110 ))))))((55 (154 202 ))((111 (86 158 ))(87 107 ))))))(92 165 )))*
(0 ((88 (((((((1 ((134 ((129 (191 (159 (98 ((105 (42 121 ))(167 (139 187 )))))))(132 185 )))(51 74 )))((157 (31 (21 60 )))(64 114 )))(((18 100 )(147 190 ))(26 (49 143 ))))(90 (142 203 )))(153 172 ))(52 ((((135 (141 (8 36 )))(33 43 ))(99 188 ))(146 (113 133 )))))((((((((((138 (160 ((32 (13 (2 73 )))(178 (70 (166 176 ))))))(78 (65 89 )))(37 115 ))(125 127 ))(((((23 171 )(35 181 ))(46 131 ))(93 169 ))(((173 (124 ((101 (39 123 ))(50 195 ))))(150 162 ))((48 204 )(137 163 )))))((((148 (17 ((117 (58 ((189 (19 (53 (16 (198 (108 (((((3 197 )(25 ((((118 ((7 12 )(175 196 )))(47 95 ))((40 (54 (9 (30 94 ))))(120 (116 (97 112 )))))(126 (109 (20 24 ))))))(177 180 ))((((22 149 )(29 66 ))(34 ((67 104 )(72 186 ))))(71 (82 122 ))))(38 199 ))))))))((102 184 )(106 183 )))))((((14 (76 (59 179 )))(27 28 ))(152 (61 164 )))(15 57 )))))(41 63 ))(85 128 ))((79 (68 (11 ((83 84 )(96 (156 (192 (193 194 ))))))))(161 (200 201 )))))(62 (119 ((130 (81 (174 ((6 (45 69 ))(75 (151 (155 168 )))))))(56 103 )))))(91 ((5 145 )(10 (136 (44 (140 182 )))))))(170 (80 (4 (144 (77 110 ))))))((55 (154 202 ))(107 (111 (87 (86 158 ))))))))(92 165 )))*
(0 ((88 (((((((1 ((157 (31 (21 60 )))(134 (64 114 ))))(51 74 ))(((18 (147 (100 190 )))((42 121 )(105 ((98 (159 (191 (129 (132 185 )))))(167 (139 187 ))))))(26 (49 143 ))))(90 (142 203 )))(153 172 ))(52 ((((135 (141 (8 36 )))(33 43 ))(99 188 ))(146 (113 133 )))))(((((((127 (125 (((138 (160 ((32 (13 (2 73 )))(178 (70 (166 176 ))))))(78 (65 89 )))(37 115 ))))(((((23 171 )(35 181 ))(46 131 ))(93 169 ))(((173 (124 ((123 (39 101 ))(50 195 ))))(150 162 ))((48 204 )(137 163 )))))((((148 (17 ((117 (58 ((189 (19 (53 (16 (198 (108 (((((3 197 )(25 ((((118 ((7 12 )(175 196 )))(47 95 ))((40 (54 (9 (30 94 ))))(120 (116 (97 112 )))))(126 (109 (20 24 ))))))(177 180 ))((((22 149 )(29 66 ))(34 ((67 104 )(72 186 ))))(71 (82 122 ))))(38 199 ))))))))((102 184 )(106 183 )))))(((((14 76 )(59 179 ))(27 28 ))(152 (61 164 )))(15 57 )))))(41 63 ))(85 128 ))((79 (68 ((11 (96 (156 (192 (193 194 )))))(83 84 ))))(161 (200 201 )))))(62 (119 ((130 (81 (174 ((6 (45 69 ))(75 (151 (155 168 )))))))(56 103 )))))(91 ((5 145 )(10 (136 (44 (140 182 )))))))(170 (80 (4 (144 (77 110 ))))))((55 (154 202 ))(107 (111 (87 (86 158 ))))))))(92 165 )))*
(0 ((88 (((((((1 ((157 (31 (21 60 )))(134 (64 114 ))))(51 74 ))(((18 (147 (100 190 )))((42 121 )(((98 105 )(167 (139 187 )))(159 ((129 191 )(132 185 ))))))(26 (49 143 ))))(90 (142 203 )))(153 172 ))(52 ((((135 (141 (8 36 )))(33 43 ))(99 188 ))(146 (113 133 )))))(((((((((((138 (160 ((32 (13 (2 73 )))(178 (70 (166 176 ))))))(65 (78 89 )))((173 ((123 (124 (39 101 )))(50 195 )))(150 162 )))(((48 204 )(137 163 ))(125 127 )))(37 115 ))((((23 171 )(35 181 ))(46 131 ))(93 169 )))((((148 (17 ((117 (58 ((189 (19 (53 (16 (198 (108 (((((3 197 )(25 ((((118 ((7 12 )(175 196 )))(47 95 ))((40 (54 (9 (30 94 ))))(120 (116 (97 112 )))))(126 (109 (20 24 ))))))(177 180 ))((((22 149 )(29 66 ))(34 ((67 104 )(72 186 ))))(71 (82 122 ))))(38 199 ))))))))((102 184 )(106 183 )))))((((14 (76 (59 179 )))(27 28 ))(152 (61 164 )))(15 57 )))))(41 63 ))(85 128 ))((79 (68 (11 ((83 84 )(96 (156 (192 (193 194 ))))))))(161 (200 201 )))))(62 (119 ((130 (81 (174 ((6 (45 69 ))(75 (151 (155 168 )))))))(56 103 )))))(91 ((5 145 )(10 (136 (44 (140 182 )))))))(170 (80 (4 (144 (77 110 ))))))(((55 (154 202 ))(111 (86 158 )))(87 107 )))))(92 165 )))*
(0 ((88 (((((((1 (64 114 ))(26 (49 143 )))((((((159 ((18 98 )((105 (42 121 ))(167 (139 187 )))))(129 191 ))(132 185 ))(134 (157 (31 (21 60 )))))(51 74 ))(147 (100 190 ))))(90 (142 203 )))(153 172 ))(52 ((((135 (141 (8 36 )))(33 43 ))(99 188 ))(146 (113 133 )))))((((((((((138 (160 ((32 (13 (2 73 )))(178 (70 (166 176 ))))))(125 127 ))(65 (78 89 )))(37 115 ))(((((23 171 )(35 181 ))(46 131 ))(93 169 ))(((173 (124 ((50 (39 195 ))(101 123 ))))(150 162 ))((48 204 )(137 163 )))))((((148 (17 ((117 (58 ((189 (19 (53 (16 (198 (108 (((((3 197 )(25 ((((118 ((7 12 )(175 196 )))(47 95 ))((40 (54 (9 (30 94 ))))(120 (116 (97 112 )))))(126 (109 (20 24 ))))))(177 180 ))((((22 149 )(29 66 ))(34 ((67 104 )(72 186 ))))(71 (82 122 ))))(38 199 ))))))))((102 184 )(106 183 )))))(((((14 76 )(59 179 ))(27 28 ))(152 (61 164 )))(15 57 )))))(41 63 ))(85 128 ))((79 (68 (11 ((83 84 )(96 (156 (192 (193 194 ))))))))(161 (200 201 )))))(62 (119 ((130 (81 (174 ((6 (45 69 ))(75 (151 (155 168 )))))))(56 103 )))))(91 ((5 145 )(10 (136 (44 (140 182 )))))))(170 (80 (4 (144 (77 110 ))))))((55 (154 202 ))(87 (107 (111 (86 158 ))))))))(92 165 )))*
(0 ((88 (((((((1 (64 114 ))(26 (49 143 )))((((((159 ((18 98 )((105 (42 121 ))(167 (139 187 )))))(129 191 ))(132 185 ))(134 (157 (31 (21 60 )))))(51 74 ))(147 (100 190 ))))(90 (142 203 )))(153 172 ))(52 ((((135 (141 (8 36 )))(33 43 ))(99 188 ))(146 (113 133 )))))((((((((((138 (160 ((32 (13 (2 73 )))(178 (70 (166 176 ))))))(125 127 ))(65 (78 89 )))(37 115 ))(((((23 171 )(35 181 ))(46 131 ))(93 169 ))(((173 (124 ((101 (39 123 ))(50 195 ))))(150 162 ))((48 204 )(137 163 )))))((((148 (17 ((117 (58 ((189 (19 (53 (16 (198 (108 (((((3 197 )(25 ((((118 ((7 12 )(175 196 )))(47 95 ))((40 (54 (9 (30 94 ))))(120 (116 (97 112 )))))(126 (109 (20 24 ))))))(177 180 ))((((22 149 )(29 66 ))(34 ((67 104 )(72 186 ))))(71 (82 122 ))))(38 199 ))))))))((102 184 )(106 183 )))))((((14 (76 (59 179 )))(27 28 ))(152 (61 164 )))(15 57 )))))(41 63 ))(85 128 ))((79 (68 ((11 (96 (156 (192 (193 194 )))))(83 84 ))))(161 (200 201 )))))(62 (119 ((130 (81 (174 ((6 (45 69 ))(75 (151 (155 168 )))))))(56 103 )))))(91 ((5 145 )(10 (136 (44 (140 182 )))))))(170 (80 (4 (144 (77 110 ))))))((55 (154 202 ))((111 (86 158 ))(87 107 ))))))(92 165 )))*
(0 ((88 (((((((1 ((157 (31 (21 60 )))(134 (64 114 ))))(51 74 ))(((18 (147 (100 190 )))((42 121 )((98 (159 (191 (129 (132 185 )))))(105 (167 (139 187 ))))))(26 (49 143 ))))(90 (142 203 )))(153 172 ))(52 ((((135 (141 (8 36 )))(33 43 ))(99 188 ))(146 (113 133 )))))((((((((((138 (160 ((32 (13 (2 73 )))(178 (70 (166 176 ))))))(78 (65 89 )))(37 115 ))(125 127 ))(((((23 171 )(35 181 ))(46 131 ))(93 169 ))(((173 (124 ((101 (39 123 ))(50 195 ))))(150 162 ))((48 204 )(137 163 )))))((((148 (17 ((117 (58 ((189 (19 (53 (16 (198 (108 (((((3 197 )(25 ((((118 ((7 12 )(175 196 )))(47 95 ))((40 (54 (9 (30 94 ))))(120 (116 (97 112 )))))(126 (109 (20 24 ))))))(177 180 ))((((22 149 )(29 66 ))(34 ((67 104 )(72 186 ))))(71 (82 122 ))))(38 199 ))))))))((102 184 )(106 183 )))))(((((14 76 )(59 179 ))(27 28 ))(152 (61 164 )))(15 57 )))))(41 63 ))(85 128 ))((79 (68 ((11 (96 (156 (192 (193 194 )))))(83 84 ))))(161 (200 201 )))))(62 (119 ((130 (81 (174 ((6 (45 69 ))(75 (151 (155 168 )))))))(56 103 )))))(91 ((5 145 )(10 (136 (44 (140 182 )))))))(170 (80 (4 (144 (77 110 ))))))((55 (154 202 ))(107 (87 (111 (86 158 ))))))))(92 165 )))*
(0 ((88 (((((((1 ((21 (157 (31 60 )))(134 (64 114 ))))(51 74 ))(((18 (147 (100 190 )))((42 121 )(((98 105 )(167 (139 187 )))((159 (129 191 ))(132 185 )))))(26 (49 143 ))))(90 (142 203 )))(153 172 ))(52 ((((135 (141 (8 36 )))(33 43 ))(99 188 ))(146 (113 133 )))))(((((((127 (125 (((138 (160 ((32 (13 (2 73 )))(178 (70 (166 176 ))))))(78 (65 89 )))(37 115 ))))(((((23 171 )(35 181 ))(46 131 ))(93 169 ))(((173 (124 (39 ((50 195 )(101 123 )))))(150 162 ))((48 204 )(137 163 )))))((((148 (17 ((117 (58 ((189 (19 (53 (16 (198 (108 (((((3 197 )(25 ((((118 ((7 12 )(175 196 )))(47 95 ))((40 (54 (9 (30 94 ))))(120 (116 (97 112 )))))(126 (109 (20 24 ))))))(177 180 ))((((22 149 )(29 66 ))(34 ((67 104 )(72 186 ))))(71 (82 122 ))))(38 199 ))))))))((102 184 )(106 183 )))))(((((14 76 )(59 179 ))(27 28 ))(152 (61 164 )))(15 57 )))))(41 63 ))(85 128 ))((79 (68 ((11 (96 (156 (192 (193 194 )))))(83 84 ))))(161 (200 201 )))))(62 (119 ((130 (81 (174 ((6 (45 69 ))(75 (151 (155 168 )))))))(56 103 )))))(91 ((5 145 )(10 (136 (44 (140 182 )))))))(170 (80 (4 (144 (77 110 ))))))(107 ((55 (154 202 ))(111 (87 (86 158 ))))))))(92 165 )))*
(0 ((88 (((((((1 ((21 (157 (31 60 )))(134 (64 114 ))))(51 74 ))(((18 (147 (100 190 )))((42 121 )((98 (159 (129 (191 (132 185 )))))(105 (167 (139 187 ))))))(26 (49 143 ))))(90 (142 203 )))(153 172 ))(52 ((((135 (141 (8 36 )))(33 43 ))(99 188 ))(146 (113 133 )))))((((((((((138 (160 ((32 (13 (2 73 )))(178 (70 (166 176 ))))))(125 127 ))(65 (78 89 )))(37 115 ))(((((23 171 )(35 181 ))(46 131 ))(93 169 ))(((173 (124 ((39 (101 123 ))(50 195 ))))(150 162 ))((48 204 )(137 163 )))))((((148 (17 ((117 (58 ((189 (19 (53 (16 (198 (108 (((((3 197 )(25 ((((118 ((7 12 )(175 196 )))(47 95 ))((40 (54 (9 (30 94 ))))(120 (116 (97 112 )))))(126 (109 (20 24 ))))))(177 180 ))((((22 149 )(29 66 ))(34 ((67 104 )(72 186 ))))(71 (82 122 ))))(38 199 ))))))))((102 184 )(106 183 )))))(((((14 76 )(59 179 ))(27 28 ))(152 (61 164 )))(15 57 )))))(41 63 ))(85 128 ))((79 (68 (11 ((83 84 )(96 (156 (192 (193 194 ))))))))(161 (200 201 )))))(62 (119 ((130 (81 (174 ((6 (45 69 ))(75 (151 (155 168 )))))))(56 103 )))))(91 ((5 145 )(10 (136 (44 (140 182 )))))))(170 (80 (4 (144 (77 110 ))))))((55 (154 202 ))(107 (111 (87 (86 158 ))))))))(92 165 )))*
(0 ((88 (((((((1 ((157 (31 (21 60 )))(134 (64 114 ))))(51 74 ))(((18 (147 (100 190 )))((42 121 )((98 (159 (129 (191 (132 185 )))))(105 (167 (139 187 ))))))(26 (49 143 ))))(90 (142 203 )))(153 172 ))(52 ((((135 (141 (8 36 )))(33 43 ))(99 188 ))(146 (113 133 )))))(((((((((((138 (160 ((32 (13 (2 73 )))(178 (70 (166 176 ))))))(65 (78 89 )))((173 (124 ((195 (39 50 ))(101 123 ))))(150 162 )))(((48 204 )(137 163 ))(125 127 )))(37 115 ))((((23 171 )(35 181 ))(46 131 ))(93 169 )))((((148 (17 ((117 (58 ((189 (19 (53 (16 (198 (108 (((((3 197 )(25 ((((118 ((7 12 )(175 196 )))(47 95 ))((40 (54 (9 (30 94 ))))(120 (116 (97 112 )))))(126 (109 (20 24 ))))))(177 180 ))((((22 149 )(29 66 ))(34 ((67 104 )(72 186 ))))(71 (82 122 ))))(38 199 ))))))))((102 184 )(106 183 )))))(((((14 76 )(59 179 ))(27 28 ))(152 (61 164 )))(15 57 )))))(41 63 ))(85 128 ))((79 (68 (11 ((83 84 )(96 (156 (192 (193 194 ))))))))(161 (200 201 )))))(62 (119 ((130 (81 (174 ((6 (45 69 ))(75 (151 (155 168 )))))))(56 103 )))))(91 ((5 145 )(10 (136 (44 (140 182 )))))))(170 (80 (4 (144 (77 110 ))))))(((55 (154 202 ))(111 (86 158 )))(87 107 )))))(92 165 )))*
(0 ((88 (((((((1 ((21 (157 (31 60 )))(134 (64 114 ))))(51 74 ))(((18 (147 (100 190 )))((42 121 )(((98 105 )(167 (139 187 )))(159 (191 (129 (132 185 )))))))(26 (49 143 ))))(90 (142 203 )))(153 172 ))(52 ((((135 (141 (8 36 )))(33 43 ))(99 188 ))(146 (113 133 )))))(((((((127 (125 (((138 (160 ((32 (13 (2 73 )))(178 (70 (166 176 ))))))(78 (65 89 )))(37 115 ))))(((((23 171 )(35 181 ))(46 131 ))(93 169 ))(((173 (124 ((123 (39 101 ))(50 195 ))))(150 162 ))((48 204 )(137 163 )))))((((148 (17 ((117 (58 ((189 (19 (53 (16 (198 (108 (((((3 197 )(25 ((((118 ((7 12 )(175 196 )))(47 95 ))((40 (54 (9 (30 94 ))))(120 (116 (97 112 )))))(126 (109 (20 24 ))))))(177 180 ))((((22 149 )(29 66 ))(34 ((67 104 )(72 186 ))))(71 (82 122 ))))(38 199 ))))))))((102 184 )(106 183 )))))(((((14 76 )(59 179 ))(27 28 ))(152 (61 164 )))(15 57 )))))(41 63 ))(85 128 ))((79 (68 (11 ((83 84 )(96 (156 (192 (193 194 ))))))))(161 (200 201 )))))(62 (119 ((130 (81 (174 ((6 (45 69 ))(75 (151 (155 168 )))))))(56 103 )))))(91 ((5 145 )(10 (136 (44 (140 182 )))))))(170 (80 (4 (144 (77 110 ))))))(107 ((55 (154 202 ))(111 (87 (86 158 ))))))))(92 165 )))*
(0 ((88 (((((((1 ((157 (31 (21 60 )))(134 (64 114 ))))(51 74 ))(((18 (147 (100 190 )))((42 121 )((98 (159 ((129 191 )(132 185 ))))(105 (167 (139 187 ))))))(26 (49 143 ))))(90 (142 203 )))(153 172 ))(52 ((((135 (141 (8 36 )))(33 43 ))(99 188 ))(146 (113 133 )))))((((((((((138 (160 ((32 (13 (2 73 )))(178 (70 (166 176 ))))))(78 (65 89 )))(37 115 ))(125 127 ))(((((23 171 )(35 181 ))(46 131 ))(93 169 ))(((173 (124 ((123 (39 101 ))(50 195 ))))(150 162 ))((48 204 )(137 163 )))))((((148 (17 ((117 (58 ((189 (19 (53 (16 (198 (108 (((((3 197 )(25 ((((118 ((7 12 )(175 196 )))(47 95 ))((40 (54 (9 (30 94 ))))(120 (116 (97 112 )))))(126 (109 (20 24 ))))))(177 180 ))((((22 149 )(29 66 ))(34 ((67 104 )(72 186 ))))(71 (82 122 ))))(38 199 ))))))))((102 184 )(106 183 )))))(((((14 76 )(59 179 ))(27 28 ))(152 (61 164 )))(15 57 )))))(41 63 ))(85 128 ))((79 (68 (11 ((83 84 )(96 (156 (192 (193 194 ))))))))(161 (200 201 )))))(62 (119 ((130 (81 (174 ((6 (45 69 ))(75 (151 (155 168 )))))))(56 103 )))))(91 ((5 145 )(10 (136 (44 (140 182 )))))))(170 (80 (4 (144 (77 110 ))))))(107 ((55 (154 202 ))(111 (87 (86 158 ))))))))(92 165 )))*
(0 ((88 (((((((1 ((21 (157 (31 60 )))(134 (64 114 ))))(51 74 ))(((18 (147 (100 190 )))((42 121 )(((98 105 )(167 (139 187 )))(159 ((129 191 )(132 185 ))))))(26 (49 143 ))))(90 (142 203 )))(153 172 ))(52 ((((135 (141 (8 36 )))(33 43 ))(99 188 ))(146 (113 133 )))))((((((((((138 (160 ((32 (13 (2 73 )))(178 (70 (166 176 ))))))(78 (65 89 )))(37 115 ))(125 127 ))(((((23 171 )(35 181 ))(46 131 ))(93 169 ))(((173 (124 ((39 (50 195 ))(101 123 ))))(150 162 ))((48 204 )(137 163 )))))((((148 (17 ((117 (58 ((189 (19 (53 (16 (198 (108 (((((3 197 )(25 ((((118 ((7 12 )(175 196 )))(47 95 ))((40 (54 (9 (30 94 ))))(120 (116 (97 112 )))))(126 (109 (20 24 ))))))(177 180 ))((((22 149 )(29 66 ))(34 ((67 104 )(72 186 ))))(71 (82 122 ))))(38 199 ))))))))((102 184 )(106 183 )))))(((((14 76 )(59 179 ))(27 28 ))(152 (61 164 )))(15 57 )))))(41 63 ))(85 128 ))((79 (68 ((11 (96 (156 (192 (193 194 )))))(83 84 ))))(161 (200 201 )))))(62 (119 ((130 (81 (174 ((6 (45 69 ))(75 (151 (155 168 )))))))(56 103 )))))(91 ((5 145 )(10 (136 (44 (140 182 )))))))(170 (80 (4 (144 (77 110 ))))))((55 (154 202 ))(87 (107 (111 (86 158 ))))))))(92 165 )))*
(0 ((88 (((((((1 ((157 (31 (21 60 )))(134 (64 114 ))))(51 74 ))(((18 (147 (100 190 )))((42 121 )(((98 105 )(167 (139 187 )))((159 (129 191 ))(132 185 )))))(26 (49 143 ))))(90 (142 203 )))(153 172 ))(52 ((((135 (141 (8 36 )))(33 43 ))(99 188 ))(146 (113 133 )))))((((((((((138 (160 ((32 (13 (2 73 )))(178 (70 (166 176 ))))))(78 (65 89 )))(37 115 ))(125 127 ))(((((23 171 )(35 181 ))(46 131 ))(93 169 ))(((173 (124 ((39 (101 123 ))(50 195 ))))(150 162 ))((48 204 )(137 163 )))))((((148 (17 ((117 (58 ((189 (19 (53 (16 (198 (108 (((((3 197 )(25 ((((118 ((7 12 )(175 196 )))(47 95 ))((40 (54 (9 (30 94 ))))(120 (116 (97 112 )))))(126 (109 (20 24 ))))))(177 180 ))((((22 149 )(29 66 ))(34 ((67 104 )(72 186 ))))(71 (82 122 ))))(38 199 ))))))))((102 184 )(106 183 )))))((((14 (76 (59 179 )))(27 28 ))(152 (61 164 )))(15 57 )))))(41 63 ))(85 128 ))((79 (68 ((11 (96 (156 (192 (193 194 )))))(83 84 ))))(161 (200 201 )))))(62 (119 ((130 (81 (174 ((6 (45 69 ))(75 (151 (155 168 )))))))(56 103 )))))(91 ((5 145 )(10 (136 (44 (140 182 )))))))(170 (80 (4 (144 (77 110 ))))))((55 (154 202 ))((111 (86 158 ))(87 107 ))))))(92 165 )))*
(0 ((88 (((((((1 ((157 (31 (21 60 )))(134 (64 114 ))))(51 74 ))(((18 (147 (100 190 )))((42 121 )((98 (159 ((129 191 )(132 185 ))))(105 (167 (139 187 ))))))(26 (49 143 ))))(90 (142 203 )))(153 172 ))(52 ((((135 (141 (8 36 )))(33 43 ))(99 188 ))(146 (113 133 )))))((((((((((138 (160 ((32 (13 (2 73 )))(178 (70 (166 176 ))))))(78 (65 89 )))(37 115 ))(125 127 ))(((((23 171 )(35 181 ))(46 131 ))(93 169 ))(((173 (124 ((195 (39 50 ))(101 123 ))))(150 162 ))((48 204 )(137 163 )))))((((148 (17 ((117 (58 ((189 (19 (53 (16 (198 (108 (((((3 197 )(25 ((((118 ((7 12 )(175 196 )))(47 95 ))((40 (54 (9 (30 94 ))))(120 (116 (97 112 )))))(126 (109 (20 24 ))))))(177 180 ))((((22 149 )(29 66 ))(34 ((67 104 )(72 186 ))))(71 (82 122 ))))(38 199 ))))))))((102 184 )(106 183 )))))(((((14 76 )(59 179 ))(27 28 ))(152 (61 164 )))(15 57 )))))(41 63 ))(85 128 ))((79 (68 ((11 (96 (156 (192 (193 194 )))))(83 84 ))))(161 (200 201 )))))(62 (119 ((130 (81 (174 ((6 (45 69 ))(75 (151 (155 168 )))))))(56 103 )))))(91 ((5 145 )(10 (136 (44 (140 182 )))))))(170 (80 (4 (144 (77 110 ))))))((55 (154 202 ))(107 (111 (87 (86 158 ))))))))(92 165 )))*
(0 ((88 (((((((1 ((21 (157 (31 60 )))(134 (64 114 ))))(51 74 ))(((18 (147 (100 190 )))((42 121 )((98 (159 ((129 191 )(132 185 ))))(105 (167 (139 187 ))))))(26 (49 143 ))))(90 (142 203 )))(153 172 ))(52 ((((135 (141 (8 36 )))(33 43 ))(99 188 ))(146 (113 133 )))))(((((((((((138 (160 ((32 (13 (2 73 )))(178 (70 (166 176 ))))))(65 (78 89 )))((173 ((123 (39 (101 124 )))(50 195 )))(150 162 )))(((48 204 )(137 163 ))(125 127 )))(37 115 ))((((23 171 )(35 181 ))(46 131 ))(93 169 )))((((148 (17 ((117 (58 ((189 (19 (53 (16 (198 (108 (((((3 197 )(25 ((((118 ((7 12 )(175 196 )))(47 95 ))((40 (54 (9 (30 94 ))))(120 (116 (97 112 )))))(126 (109 (20 24 ))))))(177 180 ))((((22 149 )(29 66 ))(34 ((67 104 )(72 186 ))))(71 (82 122 ))))(38 199 ))))))))((102 184 )(106 183 )))))((((14 (76 (59 179 )))(27 28 ))(152 (61 164 )))(15 57 )))))(41 63 ))(85 128 ))((79 (68 (11 ((83 84 )(96 (156 (192 (193 194 ))))))))(161 (200 201 )))))(62 (119 ((130 (81 (174 ((6 (45 69 ))(75 (151 (155 168 )))))))(56 103 )))))(91 ((5 145 )(10 (136 (44 (140 182 )))))))(170 (80 (4 (144 (77 110 ))))))(((55 (154 202 ))(111 (86 158 )))(87 107 )))))(92 165 )))*
(0 ((88 (((((((1 ((21 (157 (31 60 )))(134 (64 114 ))))(51 74 ))(((18 (147 (100 190 )))((42 121 )((98 (159 ((129 191 )(132 185 ))))(105 (167 (139 187 ))))))(26 (49 143 ))))(90 (142 203 )))(153 172 ))(52 ((((135 (141 (8 36 )))(33 43 ))(99 188 ))(146 (113 133 )))))(((((((127 (125 (((138 (160 ((32 (13 (2 73 )))(178 (70 (166 176 ))))))(78 (65 89 )))(37 115 ))))(((((23 171 )(35 181 ))(46 131 ))(93 169 ))(((173 (124 ((101 (39 123 ))(50 195 ))))(150 162 ))((48 204 )(137 163 )))))((((148 (17 ((117 (58 ((189 (19 (53 (16 (198 (108 (((((3 197 )(25 ((((118 ((7 12 )(175 196 )))(47 95 ))((40 (54 (9 (30 94 ))))(120 (116 (97 112 )))))(126 (109 (20 24 ))))))(177 180 ))((((22 149 )(29 66 ))(34 ((67 104 )(72 186 ))))(71 (82 122 ))))(38 199 ))))))))((102 184 )(106 183 )))))((((14 (76 (59 179 )))(27 28 ))(152 (61 164 )))(15 57 )))))(41 63 ))(85 128 ))((79 (68 ((11 (96 (156 (192 (193 194 )))))(83 84 ))))(161 (200 201 )))))(62 (119 ((130 (81 (174 ((6 (45 69 ))(75 (151 (155 168 )))))))(56 103 )))))(91 ((5 145 )(10 (136 (44 (140 182 )))))))(170 (80 (4 (144 (77 110 ))))))((55 (154 202 ))(107 (111 (87 (86 158 ))))))))(92 165 )))*
(0 ((88 (((((((1 ((21 (157 (31 60 )))(134 (64 114 ))))(51 74 ))(((18 (147 (100 190 )))((42 121 )(105 ((98 (159 (129 (191 (132 185 )))))(167 (139 187 ))))))(26 (49 143 ))))(90 (142 203 )))(153 172 ))(52 ((((135 (141 (8 36 )))(33 43 ))(99 188 ))(146 (113 133 )))))((((((((((138 (160 ((32 (13 (2 73 )))(178 (70 (166 176 ))))))(125 127 ))(65 (78 89 )))(37 115 ))(((((23 171 )(35 181 ))(46 131 ))(93 169 ))(((173 (124 ((39 (101 123 ))(50 195 ))))(150 162 ))((48 204 )(137 163 )))))((((148 (17 ((117 (58 ((189 (19 (53 (16 (198 (108 (((((3 197 )(25 ((((118 ((7 12 )(175 196 )))(47 95 ))((40 (54 (9 (30 94 ))))(120 (116 (97 112 )))))(126 (109 (20 24 ))))))(177 180 ))((((22 149 )(29 66 ))(34 ((67 104 )(72 186 ))))(71 (82 122 ))))(38 199 ))))))))((102 184 )(106 183 )))))(((((14 76 )(59 179 ))(27 28 ))(152 (61 164 )))(15 57 )))))(41 63 ))(85 128 ))((79 (68 ((11 (96 (156 (192 (193 194 )))))(83 84 ))))(161 (200 201 )))))(62 (119 ((130 (81 (174 ((6 (45 69 ))(75 (151 (155 168 )))))))(56 103 )))))(91 ((5 145 )(10 (136 (44 (140 182 )))))))(170 (80 (4 (144 (77 110 ))))))(107 ((55 (154 202 ))(111 (87 (86 158 ))))))))(92 165 )))*
(0 ((88 (((((((1 ((157 (31 (21 60 )))(134 (64 114 ))))(51 74 ))(((18 (147 (100 190 )))((42 121 )(((98 105 )(167 (139 187 )))((159 (129 191 ))(132 185 )))))(26 (49 143 ))))(90 (142 203 )))(153 172 ))(52 ((((135 (141 (8 36 )))(33 43 ))(99 188 ))(146 (113 133 )))))((((((((((138 (160 ((32 (13 (2 73 )))(178 (70 (166 176 ))))))(125 127 ))(65 (78 89 )))(37 115 ))(((((23 171 )(35 181 ))(46 131 ))(93 169 ))(((173 (124 (39 ((50 195 )(101 123 )))))(150 162 ))((48 204 )(137 163 )))))((((148 (17 ((117 (58 ((189 (19 (53 (16 (198 (108 (((((3 197 )(25 ((((118 ((7 12 )(175 196 )))(47 95 ))((40 (54 (9 (30 94 ))))(120 (116 (97 112 )))))(126 (109 (20 24 ))))))(177 180 ))((((22 149 )(29 66 ))(34 ((67 104 )(72 186 ))))(71 (82 122 ))))(38 199 ))))))))((102 184 )(106 183 )))))(((((14 76 )(59 179 ))(27 28 ))(152 (61 164 )))(15 57 )))))(41 63 ))(85 128 ))((79 (68 (11 ((83 84 )(96 (156 (192 (193 194 ))))))))(161 (200 201 )))))(62 (119 ((130 (81 (174 ((6 (45 69 ))(75 (151 (155 168 )))))))(56 103 )))))(91 ((5 145 )(10 (136 (44 (140 182 )))))))(170 (80 (4 (144 (77 110 ))))))((55 (154 202 ))((111 (86 158 ))(87 107 ))))))(92 165 )))*
(0 ((88 (((((((1 ((21 (157 (31 60 )))(134 (64 114 ))))(51 74 ))(((18 (147 (100 190 )))((42 121 )((98 (159 (129 (191 (132 185 )))))(105 (167 (139 187 ))))))(26 (49 143 ))))(90 (142 203 )))(153 172 ))(52 ((((135 (141 (8 36 )))(33 43 ))(99 188 ))(146 (113 133 )))))((((((((((138 (160 ((32 (13 (2 73 )))(178 (70 (166 176 ))))))(125 127 ))(65 (78 89 )))(37 115 ))(((((23 171 )(35 181 ))(46 131 ))(93 169 ))(((173 (124 ((39 (101 123 ))(50 195 ))))(150 162 ))((48 204 )(137 163 )))))((((148 (17 ((117 (58 ((189 (19 (53 (16 (198 (108 (((((3 197 )(25 ((((118 ((7 12 )(175 196 )))(47 95 ))((40 (54 (9 (30 94 ))))(120 (116 (97 112 )))))(126 (109 (20 24 ))))))(177 180 ))((((22 149 )(29 66 ))(34 ((67 104 )(72 186 ))))(71 (82 122 ))))(38 199 ))))))))((102 184 )(106 183 )))))(((((14 76 )(59 179 ))(27 28 ))(152 (61 164 )))(15 57 )))))(41 63 ))(85 128 ))((79 (68 (11 ((83 84 )(96 (156 (192 (193 194 ))))))))(161 (200 201 )))))(62 (119 ((130 (81 (174 ((6 (45 69 ))(75 (151 (155 168 )))))))(56 103 )))))(91 ((5 145 )(10 (136 (44 (140 182 )))))))(170 (80 (4 (144 (77 110 ))))))(107 ((55 (154 202 ))(111 (87 (86 158 ))))))))(92 165 )))*
(0 ((88 (((((((1 ((21 (157 (31 60 )))(134 (64 114 ))))(51 74 ))(((18 (147 (100 190 )))((42 121 )(((98 105 )(167 (139 187 )))(159 ((129 191 )(132 185 ))))))(26 (49 143 ))))(90 (142 203 )))(153 172 ))(52 ((((135 (141 (8 36 )))(33 43 ))(99 188 ))(146 (113 133 )))))(((((((((((138 (160 ((32 (13 (2 73 )))(178 (70 (166 176 ))))))(65 (78 89 )))((173 ((123 (124 (39 101 )))(50 195 )))(150 162 )))(((48 204 )(137 163 ))(125 127 )))(37 115 ))((((23 171 )(35 181 ))(46 131 ))(93 169 )))((((148 (17 ((117 (58 ((189 (19 (53 (16 (198 (108 (((((3 197 )(25 ((((118 ((7 12 )(175 196 )))(47 95 ))((40 (54 (9 (30 94 ))))(120 (116 (97 112 )))))(126 (109 (20 24 ))))))(177 180 ))((((22 149 )(29 66 ))(34 ((67 104 )(72 186 ))))(71 (82 122 ))))(38 199 ))))))))((102 184 )(106 183 )))))(((((14 76 )(59 179 ))(27 28 ))(152 (61 164 )))(15 57 )))))(41 63 ))(85 128 ))((79 (68 (11 ((83 84 )(96 (156 (192 (193 194 ))))))))(161 (200 201 )))))(62 (119 ((130 (81 (174 ((6 (45 69 ))(75 (151 (155 168 )))))))(56 103 )))))(91 ((5 145 )(10 (136 (44 (140 182 )))))))(170 (80 (4 (144 (77 110 ))))))((55 (154 202 ))(107 (111 (87 (86 158 ))))))))(92 165 )))*
(0 ((88 (((((((1 ((157 (31 (21 60 )))(134 (64 114 ))))(51 74 ))(((18 (147 (100 190 )))((42 121 )((98 (159 (191 (129 (132 185 )))))(105 (167 (139 187 ))))))(26 (49 143 ))))(90 (142 203 )))(153 172 ))(52 ((((135 (141 (8 36 )))(33 43 ))(99 188 ))(146 (113 133 )))))(((((((((((138 (160 ((32 (13 (2 73 )))(178 (70 (166 176 ))))))(65 (78 89 )))((173 ((123 (124 (39 101 )))(50 195 )))(150 162 )))(((48 204 )(137 163 ))(125 127 )))(37 115 ))((((23 171 )(35 181 ))(46 131 ))(93 169 )))((((148 (17 ((117 (58 ((189 (19 (53 (16 (198 (108 (((((3 197 )(25 ((((118 ((7 12 )(175 196 )))(47 95 ))((40 (54 (9 (30 94 ))))(120 (116 (97 112 )))))(126 (109 (20 24 ))))))(177 180 ))((((22 149 )(29 66 ))(34 ((67 104 )(72 186 ))))(71 (82 122 ))))(38 199 ))))))))((102 184 )(106 183 )))))(((((14 76 )(59 179 ))(27 28 ))(152 (61 164 )))(15 57 )))))(41 63 ))(85 128 ))((79 (68 (11 ((83 84 )(96 (156 (192 (193 194 ))))))))(161 (200 201 )))))(62 (119 ((130 (81 (174 ((6 (45 69 ))(75 (151 (155 168 )))))))(56 103 )))))(91 ((5 145 )(10 (136 (44 (140 182 )))))))(170 (80 (4 (144 (77 110 ))))))((55 (154 202 ))(107 (111 (87 (86 158 ))))))))(92 165 )))*
(0 ((88 (((((((1 ((157 (31 (21 60 )))(134 (64 114 ))))(51 74 ))(((18 (147 (100 190 )))((42 121 )(105 ((98 (159 (191 (129 (132 185 )))))(167 (139 187 ))))))(26 (49 143 ))))(90 (142 203 )))(153 172 ))(52 ((((135 (141 (8 36 )))(33 43 ))(99 188 ))(146 (113 133 )))))(((((((127 (125 (((138 (160 ((32 (13 (2 73 )))(178 (70 (166 176 ))))))(78 (65 89 )))(37 115 ))))(((((23 171 )(35 181 ))(46 131 ))(93 169 ))(((173 (124 ((123 (39 101 ))(50 195 ))))(150 162 ))((48 204 )(137 163 )))))((((148 (17 ((117 (58 ((189 (19 (53 (16 (198 (108 (((((3 197 )(25 ((((118 ((7 12 )(175 196 )))(47 95 ))((40 (54 (9 (30 94 ))))(120 (116 (97 112 )))))(126 (109 (20 24 ))))))(177 180 ))((((22 149 )(29 66 ))(34 ((67 104 )(72 186 ))))(71 (82 122 ))))(38 199 ))))))))((102 184 )(106 183 )))))(((((14 76 )(59 179 ))(27 28 ))(152 (61 164 )))(15 57 )))))(41 63 ))(85 128 ))((79 (68 (11 ((83 84 )(96 (156 (192 (193 194 ))))))))(161 (200 201 )))))(62 (119 ((130 (81 (174 ((6 (45 69 ))(75 (151 (155 168 )))))))(56 103 )))))(91 ((5 145 )(10 (136 (44 (140 182 )))))))(170 (80 (4 (144 (77 110 ))))))((55 (154 202 ))(87 (107 (111 (86 158 ))))))))(92 165 )))*
(0 ((88 (((((((1 ((157 (31 (21 60 )))(134 (64 114 ))))(51 74 ))(((18 (147 (100 190 )))((42 121 )(((98 105 )(167 (139 187 )))((159 (129 191 ))(132 185 )))))(26 (49 143 ))))(90 (142 203 )))(153 172 ))(52 ((((135 (141 (8 36 )))(33 43 ))(99 188 ))(146 (113 133 )))))((((((((((138 (160 ((32 (13 (2 73 )))(178 (70 (166 176 ))))))(125 127 ))(65 (78 89 )))(37 115 ))(((((23 171 )(35 181 ))(46 131 ))(93 169 ))(((173 (124 ((39 (101 123 ))(50 195 ))))(150 162 ))((48 204 )(137 163 )))))((((148 (17 ((117 (58 ((189 (19 (53 (16 (198 (108 (((((3 197 )(25 ((((118 ((7 12 )(175 196 )))(47 95 ))((40 (54 (9 (30 94 ))))(120 (116 (97 112 )))))(126 (109 (20 24 ))))))(177 180 ))((((22 149 )(29 66 ))(34 ((67 104 )(72 186 ))))(71 (82 122 ))))(38 199 ))))))))((102 184 )(106 183 )))))((((14 (76 (59 179 )))(27 28 ))(152 (61 164 )))(15 57 )))))(41 63 ))(85 128 ))((79 (68 ((11 (96 (156 (192 (193 194 )))))(83 84 ))))(161 (200 201 )))))(62 (119 ((130 (81 (174 ((6 (45 69 ))(75 (151 (155 168 )))))))(56 103 )))))(91 ((5 145 )(10 (136 (44 (140 182 )))))))(170 (80 (4 (144 (77 110 ))))))(107 ((55 (154 202 ))(111 (87 (86 158 ))))))))(92 165 )))*
(0 ((88 (((((((1 ((157 (31 (21 60 )))(134 (64 114 ))))(51 74 ))(((18 (147 (100 190 )))((42 121 )((98 (159 ((129 191 )(132 185 ))))(105 (167 (139 187 ))))))(26 (49 143 ))))(90 (142 203 )))(153 172 ))(52 ((((135 (141 (8 36 )))(33 43 ))(99 188 ))(146 (113 133 )))))(((((((127 (125 (((138 (160 ((32 (13 (2 73 )))(178 (70 (166 176 ))))))(78 (65 89 )))(37 115 ))))(((((23 171 )(35 181 ))(46 131 ))(93 169 ))(((173 (124 ((101 (39 123 ))(50 195 ))))(150 162 ))((48 204 )(137 163 )))))((((148 (17 ((117 (58 ((189 (19 (53 (16 (198 (108 (((((3 197 )(25 ((((118 ((7 12 )(175 196 )))(47 95 ))((40 (54 (9 (30 94 ))))(120 (116 (97 112 )))))(126 (109 (20 24 ))))))(177 180 ))((((22 149 )(29 66 ))(34 ((67 104 )(72 186 ))))(71 (82 122 ))))(38 199 ))))))))((102 184 )(106 183 )))))(((((14 76 )(59 179 ))(27 28 ))(152 (61 164 )))(15 57 )))))(41 63 ))(85 128 ))((79 (68 (11 ((83 84 )(96 (156 (192 (193 194 ))))))))(161 (200 201 )))))(62 (119 ((130 (81 (174 ((6 (45 69 ))(75 (151 (155 168 )))))))(56 103 )))))(91 ((5 145 )(10 (136 (44 (140 182 )))))))(170 (80 (4 (144 (77 110 ))))))((55 (154 202 ))(107 (111 (87 (86 158 ))))))))(92 165 )))*
(0 ((88 (((((((1 (64 114 ))(26 49 ))(((18 143 )(147 (100 190 )))(((134 (157 (31 (21 60 ))))(((159 (98 ((105 (42 121 ))(167 (139 187 )))))(129 191 ))(132 185 )))(51 74 ))))(90 (142 203 )))(153 172 ))(52 ((((135 (141 (8 36 )))(33 43 ))(99 188 ))(146 (113 133 )))))((((((((((138 (160 ((32 (13 (2 73 )))(178 (70 (166 176 ))))))(125 127 ))(65 (78 89 )))(37 115 ))(((((23 171 )(35 181 ))(46 131 ))(93 169 ))(((173 (124 ((101 (39 123 ))(50 195 ))))(150 162 ))((48 204 )(137 163 )))))((((148 (17 ((117 (58 ((189 (19 (53 (16 (198 (108 (((((3 197 )(25 ((((118 ((7 12 )(175 196 )))(47 95 ))((40 (54 (9 (30 94 ))))(120 (116 (97 112 )))))(126 (109 (20 24 ))))))(177 180 ))((((22 149 )(29 66 ))(34 ((67 104 )(72 186 ))))(71 (82 122 ))))(38 199 ))))))))((102 184 )(106 183 )))))(((((14 76 )(59 179 ))(27 28 ))(152 (61 164 )))(15 57 )))))(41 63 ))(85 128 ))((79 (68 (11 ((83 84 )(96 (156 (192 (193 194 ))))))))(161 (200 201 )))))(62 (119 ((130 (81 (174 ((6 (45 69 ))(75 (151 (155 168 )))))))(56 103 )))))(91 ((5 145 )(10 (136 (44 (140 182 )))))))(170 (80 (4 (144 (77 110 ))))))((55 (154 202 ))(107 (111 (87 (86 158 ))))))))(92 165 )))*
(0 ((88 (((((((1 ((157 (31 (21 60 )))(134 (64 114 ))))(51 74 ))(((18 (147 (100 190 )))((42 121 )((98 (159 (129 (191 (132 185 )))))(105 (167 (139 187 ))))))(26 (49 143 ))))(90 (142 203 )))(153 172 ))(52 ((((135 (141 (8 36 )))(33 43 ))(99 188 ))(146 (113 133 )))))((((((((((138 (160 ((32 (13 (2 73 )))(178 (70 (166 176 ))))))(125 127 ))(65 (78 89 )))(37 115 ))(((((23 171 )(35 181 ))(46 131 ))(93 169 ))(((173 (124 ((123 (39 101 ))(50 195 ))))(150 162 ))((48 204 )(137 163 )))))((((148 (17 ((117 (58 ((189 (19 (53 (16 (198 (108 (((((3 197 )(25 ((((118 ((7 12 )(175 196 )))(47 95 ))((40 (54 (9 (30 94 ))))(120 (116 (97 112 )))))(126 (109 (20 24 ))))))(177 180 ))((((22 149 )(29 66 ))(34 ((67 104 )(72 186 ))))(71 (82 122 ))))(38 199 ))))))))((102 184 )(106 183 )))))(((((14 76 )(59 179 ))(27 28 ))(152 (61 164 )))(15 57 )))))(41 63 ))(85 128 ))((79 (68 (11 ((83 84 )(96 (156 (192 (193 194 ))))))))(161 (200 201 )))))(62 (119 ((130 (81 (174 ((6 (45 69 ))(75 (151 (155 168 )))))))(56 103 )))))(91 ((5 145 )(10 (136 (44 (140 182 )))))))(170 (80 (4 (144 (77 110 ))))))(((55 (154 202 ))(111 (86 158 )))(87 107 )))))(92 165 )))*
(0 ((88 (((((((1 ((157 (31 (21 60 )))(134 (64 114 ))))(51 74 ))(((18 (147 (100 190 )))((42 121 )((98 (159 (129 (191 (132 185 )))))(105 (167 (139 187 ))))))(26 (49 143 ))))(90 (142 203 )))(153 172 ))(52 ((((135 (141 (8 36 )))(33 43 ))(99 188 ))(146 (113 133 )))))(((((((((((138 (160 ((32 (13 (2 73 )))(178 (70 (166 176 ))))))(65 (78 89 )))((173 (124 ((123 (39 101 ))(50 195 ))))(150 162 )))(((48 204 )(137 163 ))(125 127 )))(37 115 ))((((23 171 )(35 181 ))(46 131 ))(93 169 )))((((148 (17 ((117 (58 ((189 (19 (53 (16 (198 (108 (((((3 197 )(25 ((((118 ((7 12 )(175 196 )))(47 95 ))((40 (54 (9 (30 94 ))))(120 (116 (97 112 )))))(126 (109 (20 24 ))))))(177 180 ))((((22 149 )(29 66 ))(34 ((67 104 )(72 186 ))))(71 (82 122 ))))(38 199 ))))))))((102 184 )(106 183 )))))(((((14 76 )(59 179 ))(27 28 ))(152 (61 164 )))(15 57 )))))(41 63 ))(85 128 ))((79 (68 (11 ((83 84 )(96 (156 (192 (193 194 ))))))))(161 (200 201 )))))(62 (119 ((130 (81 (174 ((6 (45 69 ))(75 (151 (155 168 )))))))(56 103 )))))(91 ((5 145 )(10 (136 (44 (140 182 )))))))(170 (80 (4 (144 (77 110 ))))))(((55 (154 202 ))(111 (86 158 )))(87 107 )))))(92 165 )))*
(0 ((88 (((((((1 ((21 (157 (31 60 )))(134 (64 114 ))))(51 74 ))(((18 (147 (100 190 )))((42 121 )(((98 105 )(167 (139 187 )))(159 ((129 191 )(132 185 ))))))(26 (49 143 ))))(90 (142 203 )))(153 172 ))(52 ((((135 (141 (8 36 )))(33 43 ))(99 188 ))(146 (113 133 )))))(((((((((((138 (160 ((32 (13 (2 73 )))(178 (70 (166 176 ))))))(65 (78 89 )))((173 ((123 (39 (101 124 )))(50 195 )))(150 162 )))(((48 204 )(137 163 ))(125 127 )))(37 115 ))((((23 171 )(35 181 ))(46 131 ))(93 169 )))((((148 (17 ((117 (58 ((189 (19 (53 (16 (198 (108 (((((3 197 )(25 ((((118 ((7 12 )(175 196 )))(47 95 ))((40 (54 (9 (30 94 ))))(120 (116 (97 112 )))))(126 (109 (20 24 ))))))(177 180 ))((((22 149 )(29 66 ))(34 ((67 104 )(72 186 ))))(71 (82 122 ))))(38 199 ))))))))((102 184 )(106 183 )))))((((14 (76 (59 179 )))(27 28 ))(152 (61 164 )))(15 57 )))))(41 63 ))(85 128 ))((79 (68 (11 ((83 84 )(96 (156 (192 (193 194 ))))))))(161 (200 201 )))))(62 (119 ((130 (81 (174 ((6 (45 69 ))(75 (151 (155 168 )))))))(56 103 )))))(91 ((5 145 )(10 (136 (44 (140 182 )))))))(170 (80 (4 (144 (77 110 ))))))(((55 (154 202 ))(111 (86 158 )))(87 107 )))))(92 165 )))*
(0 ((88 (((((((1 ((157 (31 (21 60 )))(134 (64 114 ))))(51 74 ))(((18 (147 (100 190 )))((42 121 )(((98 105 )(167 (139 187 )))((159 (129 191 ))(132 185 )))))(26 (49 143 ))))(90 (142 203 )))(153 172 ))(52 ((((135 (141 (8 36 )))(33 43 ))(99 188 ))(146 (113 133 )))))((((((((((138 (160 ((32 (13 (2 73 )))(178 (70 (166 176 ))))))(125 127 ))(65 (78 89 )))(37 115 ))(((((23 171 )(35 181 ))(46 131 ))(93 169 ))(((173 (124 ((123 (39 101 ))(50 195 ))))(150 162 ))((48 204 )(137 163 )))))((((148 (17 ((117 (58 ((189 (19 (53 (16 (198 (108 (((((3 197 )(25 ((((118 ((7 12 )(175 196 )))(47 95 ))((40 (54 (9 (30 94 ))))(120 (116 (97 112 )))))(126 (109 (20 24 ))))))(177 180 ))((((22 149 )(29 66 ))(34 ((67 104 )(72 186 ))))(71 (82 122 ))))(38 199 ))))))))((102 184 )(106 183 )))))(((((14 76 )(59 179 ))(27 28 ))(152 (61 164 )))(15 57 )))))(41 63 ))(85 128 ))((79 (68 (11 ((83 84 )(96 (156 (192 (193 194 ))))))))(161 (200 201 )))))(62 (119 ((130 (81 (174 ((6 (45 69 ))(75 (151 (155 168 )))))))(56 103 )))))(91 ((5 145 )(10 (136 (44 (140 182 )))))))(170 (80 (4 (144 (77 110 ))))))(((55 (154 202 ))(111 (86 158 )))(87 107 )))))(92 165 )))*
(0 ((88 (((((((1 ((21 (157 (31 60 )))(134 (64 114 ))))(51 74 ))(((18 (147 (100 190 )))((42 121 )((98 (159 (191 (129 (132 185 )))))(105 (167 (139 187 ))))))(26 (49 143 ))))(90 (142 203 )))(153 172 ))(52 ((((135 (141 (8 36 )))(33 43 ))(99 188 ))(146 (113 133 )))))((((((((((138 (160 ((32 (13 (2 73 )))(178 (70 (166 176 ))))))(125 127 ))(65 (78 89 )))(37 115 ))(((((23 171 )(35 181 ))(46 131 ))(93 169 ))(((173 (124 ((50 (39 195 ))(101 123 ))))(150 162 ))((48 204 )(137 163 )))))((((148 (17 ((117 (58 ((189 (19 (53 (16 (198 (108 (((((3 197 )(25 ((((118 ((7 12 )(175 196 )))(47 95 ))((40 (54 (9 (30 94 ))))(120 (116 (97 112 )))))(126 (109 (20 24 ))))))(177 180 ))((((22 149 )(29 66 ))(34 ((67 104 )(72 186 ))))(71 (82 122 ))))(38 199 ))))))))((102 184 )(106 183 )))))((((14 (76 (59 179 )))(27 28 ))(152 (61 164 )))(15 57 )))))(41 63 ))(85 128 ))((79 (68 ((11 (96 (156 (192 (193 194 )))))(83 84 ))))(161 (200 201 )))))(62 (119 ((130 (81 (174 ((6 (45 69 ))(75 (151 (155 168 )))))))(56 103 )))))(91 ((5 145 )(10 (136 (44 (140 182 )))))))(170 (80 (4 (144 (77 110 ))))))((55 (154 202 ))(107 (111 (87 (86 158 ))))))))(92 165 )))*
(0 ((88 (((((((1 ((157 (31 (21 60 )))(134 (64 114 ))))(51 74 ))(((18 (147 (100 190 )))((42 121 )(((98 105 )(167 (139 187 )))(159 ((129 191 )(132 185 ))))))(26 (49 143 ))))(90 (142 203 )))(153 172 ))(52 ((((135 (141 (8 36 )))(33 43 ))(99 188 ))(146 (113 133 )))))((((((((((138 (160 ((32 (13 (2 73 )))(178 (70 (166 176 ))))))(78 (65 89 )))(37 115 ))(125 127 ))(((((23 171 )(35 181 ))(46 131 ))(93 169 ))(((173 (124 ((123 (39 101 ))(50 195 ))))(150 162 ))((48 204 )(137 163 )))))((((148 (17 ((117 (58 ((189 (19 (53 (16 (198 (108 (((((3 197 )(25 ((((118 ((7 12 )(175 196 )))(47 95 ))((40 (54 (9 (30 94 ))))(120 (116 (97 112 )))))(126 (109 (20 24 ))))))(177 180 ))((((22 149 )(29 66 ))(34 ((67 104 )(72 186 ))))(71 (82 122 ))))(38 199 ))))))))((102 184 )(106 183 )))))((((14 (76 (59 179 )))(27 28 ))(152 (61 164 )))(15 57 )))))(41 63 ))(85 128 ))((79 (68 ((11 (96 (156 (192 (193 194 )))))(83 84 ))))(161 (200 201 )))))(62 (119 ((130 (81 (174 ((6 (45 69 ))(75 (151 (155 168 )))))))(56 103 )))))(91 ((5 145 )(10 (136 (44 (140 182 )))))))(170 (80 (4 (144 (77 110 ))))))((55 (154 202 ))((111 (86 158 ))(87 107 ))))))(92 165 )))*
(0 ((88 (((((((1 ((21 (157 (31 60 )))(134 (64 114 ))))(51 74 ))(((18 (147 (100 190 )))((42 121 )((98 (159 (129 (191 (132 185 )))))(105 (167 (139 187 ))))))(26 (49 143 ))))(90 (142 203 )))(153 172 ))(52 ((((135 (141 (8 36 )))(33 43 ))(99 188 ))(146 (113 133 )))))((((((((((138 (160 ((32 (13 (2 73 )))(178 (70 (166 176 ))))))(78 (65 89 )))(37 115 ))(125 127 ))(((((23 171 )(35 181 ))(46 131 ))(93 169 ))(((173 (124 ((123 (39 101 ))(50 195 ))))(150 162 ))((48 204 )(137 163 )))))((((148 (17 ((117 (58 ((189 (19 (53 (16 (198 (108 (((((3 197 )(25 ((((118 ((7 12 )(175 196 )))(47 95 ))((40 (54 (9 (30 94 ))))(120 (116 (97 112 )))))(126 (109 (20 24 ))))))(177 180 ))((((22 149 )(29 66 ))(34 ((67 104 )(72 186 ))))(71 (82 122 ))))(38 199 ))))))))((102 184 )(106 183 )))))(((((14 76 )(59 179 ))(27 28 ))(152 (61 164 )))(15 57 )))))(41 63 ))(85 128 ))((79 (68 ((11 (96 (156 (192 (193 194 )))))(83 84 ))))(161 (200 201 )))))(62 (119 ((130 (81 (174 ((6 (45 69 ))(75 (151 (155 168 )))))))(56 103 )))))(91 ((5 145 )(10 (136 (44 (140 182 )))))))(170 (80 (4 (144 (77 110 ))))))(107 ((55 (154 202 ))(111 (87 (86 158 ))))))))(92 165 )))*
(0 ((88 (((((((1 ((157 (31 (21 60 )))(134 (64 114 ))))(51 74 ))(((18 (147 (100 190 )))((42 121 )((((159 (98 105 ))(129 191 ))(132 185 ))(187 (139 167 )))))(26 (49 143 ))))(90 (142 203 )))(153 172 ))(52 ((((135 (141 (8 36 )))(33 43 ))(99 188 ))(146 (113 133 )))))((((((((((138 (160 ((32 (13 (2 73 )))(178 (70 (166 176 ))))))(78 (65 89 )))(37 115 ))(125 127 ))(((((23 171 )(35 181 ))(46 131 ))(93 169 ))(((173 (124 ((195 (39 50 ))(101 123 ))))(150 162 ))((48 204 )(137 163 )))))((((148 (17 ((117 (58 ((189 (19 (53 (16 (198 (108 (((((3 197 )(25 ((((118 ((7 12 )(175 196 )))(47 95 ))((40 (54 (9 (30 94 ))))(120 (116 (97 112 )))))(126 (109 (20 24 ))))))(177 180 ))((((22 149 )(29 66 ))(34 ((67 104 )(72 186 ))))(71 (82 122 ))))(38 199 ))))))))((102 184 )(106 183 )))))(((((14 76 )(59 179 ))(27 28 ))(152 (61 164 )))(15 57 )))))(41 63 ))(85 128 ))((79 (68 (11 ((83 84 )(96 (156 (192 (193 194 ))))))))(161 (200 201 )))))(62 (119 ((130 (81 (174 ((6 (45 69 ))(75 (151 (155 168 )))))))(56 103 )))))(91 ((5 145 )(10 (136 (44 (140 182 )))))))(170 (80 (4 (144 (77 110 ))))))((55 (154 202 ))(107 (111 (87 (86 158 ))))))))(92 165 )))*
(0 ((88 (((((((1 ((21 (157 (31 60 )))(134 (64 114 ))))(51 74 ))(((18 (147 (100 190 )))((42 121 )(((98 105 )(167 (139 187 )))(159 (191 (129 (132 185 )))))))(26 (49 143 ))))(90 (142 203 )))(153 172 ))(52 ((((135 (141 (8 36 )))(33 43 ))(99 188 ))(146 (113 133 )))))((((((((((138 (160 ((32 (13 (2 73 )))(178 (70 (166 176 ))))))(125 127 ))(65 (78 89 )))(37 115 ))(((((23 171 )(35 181 ))(46 131 ))(93 169 ))(((173 (124 ((39 (50 195 ))(101 123 ))))(150 162 ))((48 204 )(137 163 )))))((((148 (17 ((117 (58 ((189 (19 (53 (16 (198 (108 (((((3 197 )(25 ((((118 ((7 12 )(175 196 )))(47 95 ))((40 (54 (9 (30 94 ))))(120 (116 (97 112 )))))(126 (109 (20 24 ))))))(177 180 ))((((22 149 )(29 66 ))(34 ((67 104 )(72 186 ))))(71 (82 122 ))))(38 199 ))))))))((102 184 )(106 183 )))))(((((14 76 )(59 179 ))(27 28 ))(152 (61 164 )))(15 57 )))))(41 63 ))(85 128 ))((79 (68 ((11 (96 (156 (192 (193 194 )))))(83 84 ))))(161 (200 201 )))))(62 (119 ((130 (81 (174 ((6 (45 69 ))(75 (151 (155 168 )))))))(56 103 )))))(91 ((5 145 )(10 (136 (44 (140 182 )))))))(170 (80 (4 (144 (77 110 ))))))((55 (154 202 ))(107 (111 (87 (86 158 ))))))))(92 165 )))*
(0 ((88 (((((((1 ((21 (157 (31 60 )))(134 (64 114 ))))(51 74 ))(((18 (147 (100 190 )))((42 121 )((98 (159 (129 (191 (132 185 )))))(105 (167 (139 187 ))))))(26 (49 143 ))))(90 (142 203 )))(153 172 ))(52 ((((135 (141 (8 36 )))(33 43 ))(99 188 ))(146 (113 133 )))))((((((((((138 (160 ((32 (13 (2 73 )))(178 (70 (166 176 ))))))(125 127 ))(65 (78 89 )))(37 115 ))(((((23 171 )(35 181 ))(46 131 ))(93 169 ))(((173 (124 ((101 (39 123 ))(50 195 ))))(150 162 ))((48 204 )(137 163 )))))((((148 (17 ((117 (58 ((189 (19 (53 (16 (198 (108 (((((3 197 )(25 ((((118 ((7 12 )(175 196 )))(47 95 ))((40 (54 (9 (30 94 ))))(120 (116 (97 112 )))))(126 (109 (20 24 ))))))(177 180 ))((((22 149 )(29 66 ))(34 ((67 104 )(72 186 ))))(71 (82 122 ))))(38 199 ))))))))((102 184 )(106 183 )))))(((((14 76 )(59 179 ))(27 28 ))(152 (61 164 )))(15 57 )))))(41 63 ))(85 128 ))((79 (68 (11 ((83 84 )(96 (156 (192 (193 194 ))))))))(161 (200 201 )))))(62 (119 ((130 (81 (174 ((6 (45 69 ))(75 (151 (155 168 )))))))(56 103 )))))(91 ((5 145 )(10 (136 (44 (140 182 )))))))(170 (80 (4 (144 (77 110 ))))))((55 (154 202 ))(107 (87 (111 (86 158 ))))))))(92 165 )))*
(0 ((88 (((((((1 ((21 (157 (31 60 )))(134 (64 114 ))))(51 74 ))(((18 (147 (100 190 )))((42 121 )((98 (159 (191 (129 (132 185 )))))(105 (167 (139 187 ))))))(26 (49 143 ))))(90 (142 203 )))(153 172 ))(52 ((((135 (141 (8 36 )))(33 43 ))(99 188 ))(146 (113 133 )))))((((((((((138 (160 ((32 (13 (2 73 )))(178 (70 (166 176 ))))))(125 127 ))(65 (78 89 )))(37 115 ))(((((23 171 )(35 181 ))(46 131 ))(93 169 ))(((173 (124 ((39 (50 195 ))(101 123 ))))(150 162 ))((48 204 )(137 163 )))))((((148 (17 ((117 (58 ((189 (19 (53 (16 (198 (108 (((((3 197 )(25 ((((118 ((7 12 )(175 196 )))(47 95 ))((40 (54 (9 (30 94 ))))(120 (116 (97 112 )))))(126 (109 (20 24 ))))))(177 180 ))((((22 149 )(29 66 ))(34 ((67 104 )(72 186 ))))(71 (82 122 ))))(38 199 ))))))))((102 184 )(106 183 )))))((((14 (76 (59 179 )))(27 28 ))(152 (61 164 )))(15 57 )))))(41 63 ))(85 128 ))((79 (68 ((11 (96 (156 (192 (193 194 )))))(83 84 ))))(161 (200 201 )))))(62 (119 ((130 (81 (174 ((6 (45 69 ))(75 (151 (155 168 )))))))(56 103 )))))(91 ((5 145 )(10 (136 (44 (140 182 )))))))(170 (80 (4 (144 (77 110 ))))))((55 (154 202 ))(107 (111 (87 (86 158 ))))))))(92 165 )))*
(0 ((88 (((((((1 ((21 (157 (31 60 )))(134 (64 114 ))))(51 74 ))(((18 (147 (100 190 )))((42 121 )(((98 105 )(167 (139 187 )))(159 ((129 191 )(132 185 ))))))(26 (49 143 ))))(90 (142 203 )))(153 172 ))(52 ((((135 (141 (8 36 )))(33 43 ))(99 188 ))(146 (113 133 )))))((((((((((138 (160 ((32 (13 (2 73 )))(178 (70 (166 176 ))))))(78 (65 89 )))(37 115 ))(125 127 ))(((((23 171 )(35 181 ))(46 131 ))(93 169 ))(((173 (124 (39 ((50 195 )(101 123 )))))(150 162 ))((48 204 )(137 163 )))))((((148 (17 ((117 (58 ((189 (19 (53 (16 (198 (108 (((((3 197 )(25 ((((118 ((7 12 )(175 196 )))(47 95 ))((40 (54 (9 (30 94 ))))(120 (116 (97 112 )))))(126 (109 (20 24 ))))))(177 180 ))((((22 149 )(29 66 ))(34 ((67 104 )(72 186 ))))(71 (82 122 ))))(38 199 ))))))))((102 184 )(106 183 )))))((((14 (76 (59 179 )))(27 28 ))(152 (61 164 )))(15 57 )))))(41 63 ))(85 128 ))((79 (68 (11 ((83 84 )(96 (156 (192 (193 194 ))))))))(161 (200 201 )))))(62 (119 ((130 (81 (174 ((6 (45 69 ))(75 (151 (155 168 )))))))(56 103 )))))(91 ((5 145 )(10 (136 (44 (140 182 )))))))(170 (80 (4 (144 (77 110 ))))))((55 (154 202 ))(87 (107 (111 (86 158 ))))))))(92 165 )))*
(0 ((88 (((((((1 ((21 (157 (31 60 )))(134 (64 114 ))))(51 74 ))(((18 (147 (100 190 )))((42 121 )((98 (159 (191 (129 (132 185 )))))(105 (167 (139 187 ))))))(26 (49 143 ))))(90 (142 203 )))(153 172 ))(52 ((((135 (141 (8 36 )))(33 43 ))(99 188 ))(146 (113 133 )))))((((((((((138 (160 ((32 (13 (2 73 )))(178 (70 (166 176 ))))))(78 (65 89 )))(37 115 ))(125 127 ))(((((23 171 )(35 181 ))(46 131 ))(93 169 ))(((173 (124 ((39 (50 195 ))(101 123 ))))(150 162 ))((48 204 )(137 163 )))))((((148 (17 ((117 (58 ((189 (19 (53 (16 (198 (108 (((((3 197 )(25 ((((118 ((7 12 )(175 196 )))(47 95 ))((40 (54 (9 (30 94 ))))(120 (116 (97 112 )))))(126 (109 (20 24 ))))))(177 180 ))((((22 149 )(29 66 ))(34 ((67 104 )(72 186 ))))(71 (82 122 ))))(38 199 ))))))))((102 184 )(106 183 )))))((((14 (76 (59 179 )))(27 28 ))(152 (61 164 )))(15 57 )))))(41 63 ))(85 128 ))((79 (68 (11 ((83 84 )(96 (156 (192 (193 194 ))))))))(161 (200 201 )))))(62 (119 ((130 (81 (174 ((6 (45 69 ))(75 (151 (155 168 )))))))(56 103 )))))(91 ((5 145 )(10 (136 (44 (140 182 )))))))(170 (80 (4 (144 (77 110 ))))))(107 ((55 (154 202 ))(111 (87 (86 158 ))))))))(92 165 )))*
(0 ((88 (((((((1 ((21 (157 (31 60 )))(134 (64 114 ))))(51 74 ))(((18 (147 (100 190 )))((42 121 )((((159 (98 105 ))(129 191 ))(132 185 ))(187 (139 167 )))))(26 (49 143 ))))(90 (142 203 )))(153 172 ))(52 ((((135 (141 (8 36 )))(33 43 ))(99 188 ))(146 (113 133 )))))((((((((((138 (160 ((32 (13 (2 73 )))(178 (70 (166 176 ))))))(78 (65 89 )))(37 115 ))(125 127 ))(((((23 171 )(35 181 ))(46 131 ))(93 169 ))(((173 (124 ((123 (39 101 ))(50 195 ))))(150 162 ))((48 204 )(137 163 )))))((((148 (17 ((117 (58 ((189 (19 (53 (16 (198 (108 (((((3 197 )(25 ((((118 ((7 12 )(175 196 )))(47 95 ))((40 (54 (9 (30 94 ))))(120 (116 (97 112 )))))(126 (109 (20 24 ))))))(177 180 ))((((22 149 )(29 66 ))(34 ((67 104 )(72 186 ))))(71 (82 122 ))))(38 199 ))))))))((102 184 )(106 183 )))))((((14 (76 (59 179 )))(27 28 ))(152 (61 164 )))(15 57 )))))(41 63 ))(85 128 ))((79 (68 (11 ((83 84 )(96 (156 (192 (193 194 ))))))))(161 (200 201 )))))(62 (119 ((130 (81 (174 ((6 (45 69 ))(75 (151 (155 168 )))))))(56 103 )))))(91 ((5 145 )(10 (136 (44 (140 182 )))))))(170 (80 (4 (144 (77 110 ))))))(((55 (154 202 ))(111 (86 158 )))(87 107 )))))(92 165 )))*
(0 ((88 (((((((1 ((157 (31 (21 60 )))(134 (64 114 ))))(51 74 ))(((18 (147 (100 190 )))((42 121 )(105 ((98 (159 (129 (191 (132 185 )))))(167 (139 187 ))))))(26 (49 143 ))))(90 (142 203 )))(153 172 ))(52 ((((135 (141 (8 36 )))(33 43 ))(99 188 ))(146 (113 133 )))))((((((((((138 (160 ((32 (13 (2 73 )))(178 (70 (166 176 ))))))(125 127 ))(65 (78 89 )))(37 115 ))(((((23 171 )(35 181 ))(46 131 ))(93 169 ))(((173 (124 ((123 (39 101 ))(50 195 ))))(150 162 ))((48 204 )(137 163 )))))((((148 (17 ((117 (58 ((189 (19 (53 (16 (198 (108 (((((3 197 )(25 ((((118 ((7 12 )(175 196 )))(47 95 ))((40 (54 (9 (30 94 ))))(120 (116 (97 112 )))))(126 (109 (20 24 ))))))(177 180 ))((((22 149 )(29 66 ))(34 ((67 104 )(72 186 ))))(71 (82 122 ))))(38 199 ))))))))((102 184 )(106 183 )))))(((((14 76 )(59 179 ))(27 28 ))(152 (61 164 )))(15 57 )))))(41 63 ))(85 128 ))((79 (68 ((11 (96 (156 (192 (193 194 )))))(83 84 ))))(161 (200 201 )))))(62 (119 ((130 (81 (174 ((6 (45 69 ))(75 (151 (155 168 )))))))(56 103 )))))(91 ((5 145 )(10 (136 (44 (140 182 )))))))(170 (80 (4 (144 (77 110 ))))))(107 ((55 (154 202 ))(111 (87 (86 158 ))))))))(92 165 )))*
(0 ((88 (((((((1 ((157 (31 (21 60 )))(134 (64 114 ))))(51 74 ))(((18 (147 (100 190 )))((42 121 )(105 ((98 (159 ((129 191 )(132 185 ))))(167 (139 187 ))))))(26 (49 143 ))))(90 (142 203 )))(153 172 ))(52 ((((135 (141 (8 36 )))(33 43 ))(99 188 ))(146 (113 133 )))))((((((((((138 (160 ((32 (13 (2 73 )))(178 (70 (166 176 ))))))(125 127 ))(65 (78 89 )))(37 115 ))(((((23 171 )(35 181 ))(46 131 ))(93 169 ))(((173 (124 ((39 (101 123 ))(50 195 ))))(150 162 ))((48 204 )(137 163 )))))((((148 (17 ((117 (58 ((189 (19 (53 (16 (198 (108 (((((3 197 )(25 ((((118 ((7 12 )(175 196 )))(47 95 ))((40 (54 (9 (30 94 ))))(120 (116 (97 112 )))))(126 (109 (20 24 ))))))(177 180 ))((((22 149 )(29 66 ))(34 ((67 104 )(72 186 ))))(71 (82 122 ))))(38 199 ))))))))((102 184 )(106 183 )))))((((14 (76 (59 179 )))(27 28 ))(152 (61 164 )))(15 57 )))))(41 63 ))(85 128 ))((79 (68 (11 ((83 84 )(96 (156 (192 (193 194 ))))))))(161 (200 201 )))))(62 (119 ((130 (81 (174 ((6 (45 69 ))(75 (151 (155 168 )))))))(56 103 )))))(91 ((5 145 )(10 (136 (44 (140 182 )))))))(170 (80 (4 (144 (77 110 ))))))(107 ((55 (154 202 ))(111 (87 (86 158 ))))))))(92 165 )))*
(0 ((88 (((((((1 ((134 (((159 (98 ((105 (42 121 ))(167 (139 187 )))))(129 191 ))(132 185 )))(51 74 )))((157 (31 (21 60 )))(64 114 )))((18 (147 (100 190 )))(26 (49 143 ))))(90 (142 203 )))(153 172 ))(52 ((((135 (141 (8 36 )))(33 43 ))(99 188 ))(146 (113 133 )))))((((((((((138 (160 ((32 (13 (2 73 )))(178 (70 (166 176 ))))))(125 127 ))(65 (78 89 )))(37 115 ))(((((23 171 )(35 181 ))(46 131 ))(93 169 ))(((173 (124 ((195 (39 50 ))(101 123 ))))(150 162 ))((48 204 )(137 163 )))))((((148 (17 ((117 (58 ((189 (19 (53 (16 (198 (108 (((((3 197 )(25 ((((118 ((7 12 )(175 196 )))(47 95 ))((40 (54 (9 (30 94 ))))(120 (116 (97 112 )))))(126 (109 (20 24 ))))))(177 180 ))((((22 149 )(29 66 ))(34 ((67 104 )(72 186 ))))(71 (82 122 ))))(38 199 ))))))))((102 184 )(106 183 )))))((((14 (76 (59 179 )))(27 28 ))(152 (61 164 )))(15 57 )))))(41 63 ))(85 128 ))((79 (68 (11 ((83 84 )(96 (156 (192 (193 194 ))))))))(161 (200 201 )))))(62 (119 ((130 (81 (174 ((6 (45 69 ))(75 (151 (155 168 )))))))(56 103 )))))(91 ((5 145 )(10 (136 (44 (140 182 )))))))(170 (80 (4 (144 (77 110 ))))))(107 ((55 (154 202 ))(111 (87 (86 158 ))))))))(92 165 )))*
(0 ((88 (((((((1 (64 114 ))(26 49 ))(((18 143 )(147 (100 190 )))(((134 (157 (31 (21 60 ))))(((159 (98 ((105 (42 121 ))(167 (139 187 )))))(129 191 ))(132 185 )))(51 74 ))))(90 (142 203 )))(153 172 ))(52 ((((135 (141 (8 36 )))(33 43 ))(99 188 ))(146 (113 133 )))))((((((((((138 (160 ((32 (13 (2 73 )))(178 (70 (166 176 ))))))(78 (65 89 )))(37 115 ))(125 127 ))(((((23 171 )(35 181 ))(46 131 ))(93 169 ))(((173 (124 ((123 (39 101 ))(50 195 ))))(150 162 ))((48 204 )(137 163 )))))((((148 (17 ((117 (58 ((189 (19 (53 (16 (198 (108 (((((3 197 )(25 ((((118 ((7 12 )(175 196 )))(47 95 ))((40 (54 (9 (30 94 ))))(120 (116 (97 112 )))))(126 (109 (20 24 ))))))(177 180 ))((((22 149 )(29 66 ))(34 ((67 104 )(72 186 ))))(71 (82 122 ))))(38 199 ))))))))((102 184 )(106 183 )))))(((((14 76 )(59 179 ))(27 28 ))(152 (61 164 )))(15 57 )))))(41 63 ))(85 128 ))((79 (68 (11 ((83 84 )(96 (156 (192 (193 194 ))))))))(161 (200 201 )))))(62 (119 ((130 (81 (174 ((6 (45 69 ))(75 (151 (155 168 )))))))(56 103 )))))(91 ((5 145 )(10 (136 (44 (140 182 )))))))(170 (80 (4 (144 (77 110 ))))))(107 ((55 (154 202 ))(111 (87 (86 158 ))))))))(92 165 )))*
(0 ((88 (((((((1 ((157 (31 (21 60 )))(134 (64 114 ))))(51 74 ))(((18 (147 (100 190 )))((42 121 )((98 (159 (191 (129 (132 185 )))))(105 (167 (139 187 ))))))(26 (49 143 ))))(90 (142 203 )))(153 172 ))(52 ((((135 (141 (8 36 )))(33 43 ))(99 188 ))(146 (113 133 )))))(((((((127 (125 (((138 (160 ((32 (13 (2 73 )))(178 (70 (166 176 ))))))(78 (65 89 )))(37 115 ))))(((((23 171 )(35 181 ))(46 131 ))(93 169 ))(((173 (124 ((101 (39 123 ))(50 195 ))))(150 162 ))((48 204 )(137 163 )))))((((148 (17 ((117 (58 ((189 (19 (53 (16 (198 (108 (((((3 197 )(25 ((((118 ((7 12 )(175 196 )))(47 95 ))((40 (54 (9 (30 94 ))))(120 (116 (97 112 )))))(126 (109 (20 24 ))))))(177 180 ))((((22 149 )(29 66 ))(34 ((67 104 )(72 186 ))))(71 (82 122 ))))(38 199 ))))))))((102 184 )(106 183 )))))((((14 (76 (59 179 )))(27 28 ))(152 (61 164 )))(15 57 )))))(41 63 ))(85 128 ))((79 (68 (11 ((83 84 )(96 (156 (192 (193 194 ))))))))(161 (200 201 )))))(62 (119 ((130 (81 (174 ((6 (45 69 ))(75 (151 (155 168 )))))))(56 103 )))))(91 ((5 145 )(10 (136 (44 (140 182 )))))))(170 (80 (4 (144 (77 110 ))))))((55 (154 202 ))(107 (87 (111 (86 158 ))))))))(92 165 )))*
(0 ((88 (((((((1 ((157 (31 (21 60 )))(134 (64 114 ))))(51 74 ))(((18 (147 (100 190 )))((42 121 )(105 ((98 (159 ((129 191 )(132 185 ))))(167 (139 187 ))))))(26 (49 143 ))))(90 (142 203 )))(153 172 ))(52 ((((135 (141 (8 36 )))(33 43 ))(99 188 ))(146 (113 133 )))))((((((((((138 (160 ((32 (13 (2 73 )))(178 (70 (166 176 ))))))(125 127 ))(65 (78 89 )))(37 115 ))(((((23 171 )(35 181 ))(46 131 ))(93 169 ))(((173 (124 ((39 (101 123 ))(50 195 ))))(150 162 ))((48 204 )(137 163 )))))((((148 (17 ((117 (58 ((189 (19 (53 (16 (198 (108 (((((3 197 )(25 ((((118 ((7 12 )(175 196 )))(47 95 ))((40 (54 (9 (30 94 ))))(120 (116 (97 112 )))))(126 (109 (20 24 ))))))(177 180 ))((((22 149 )(29 66 ))(34 ((67 104 )(72 186 ))))(71 (82 122 ))))(38 199 ))))))))((102 184 )(106 183 )))))((((14 (76 (59 179 )))(27 28 ))(152 (61 164 )))(15 57 )))))(41 63 ))(85 128 ))((79 (68 (11 ((83 84 )(96 (156 (192 (193 194 ))))))))(161 (200 201 )))))(62 (119 ((130 (81 (174 ((6 (45 69 ))(75 (151 (155 168 )))))))(56 103 )))))(91 ((5 145 )(10 (136 (44 (140 182 )))))))(170 (80 (4 (144 (77 110 ))))))((55 (154 202 ))(107 (111 (87 (86 158 ))))))))(92 165 )))*
(0 ((88 (((((((1 ((157 (31 (21 60 )))(134 (64 114 ))))(51 74 ))(((18 (147 (100 190 )))((42 121 )((98 (159 ((129 191 )(132 185 ))))(105 (167 (139 187 ))))))(26 (49 143 ))))(90 (142 203 )))(153 172 ))(52 ((((135 (141 (8 36 )))(33 43 ))(99 188 ))(146 (113 133 )))))((((((((((138 (160 ((32 (13 (2 73 )))(178 (70 (166 176 ))))))(125 127 ))(65 (78 89 )))(37 115 ))(((((23 171 )(35 181 ))(46 131 ))(93 169 ))(((173 (124 ((39 (101 123 ))(50 195 ))))(150 162 ))((48 204 )(137 163 )))))((((148 (17 ((117 (58 ((189 (19 (53 (16 (198 (108 (((((3 197 )(25 ((((118 ((7 12 )(175 196 )))(47 95 ))((40 (54 (9 (30 94 ))))(120 (116 (97 112 )))))(126 (109 (20 24 ))))))(177 180 ))((((22 149 )(29 66 ))(34 ((67 104 )(72 186 ))))(71 (82 122 ))))(38 199 ))))))))((102 184 )(106 183 )))))((((14 (76 (59 179 )))(27 28 ))(152 (61 164 )))(15 57 )))))(41 63 ))(85 128 ))((79 (68 (11 ((83 84 )(96 (156 (192 (193 194 ))))))))(161 (200 201 )))))(62 (119 ((130 (81 (174 ((6 (45 69 ))(75 (151 (155 168 )))))))(56 103 )))))(91 ((5 145 )(10 (136 (44 (140 182 )))))))(170 (80 (4 (144 (77 110 ))))))((55 (154 202 ))(107 (111 (87 (86 158 ))))))))(92 165 )))*
(0 ((88 (((((((1 ((21 (157 (31 60 )))(134 (64 114 ))))(51 74 ))(((18 (147 (100 190 )))((42 121 )((98 (159 (129 (191 (132 185 )))))(105 (167 (139 187 ))))))(26 (49 143 ))))(90 (142 203 )))(153 172 ))(52 ((((135 (141 (8 36 )))(33 43 ))(99 188 ))(146 (113 133 )))))((((((((((138 (160 ((32 (13 (2 73 )))(178 (70 (166 176 ))))))(78 (65 89 )))(37 115 ))(125 127 ))(((((23 171 )(35 181 ))(46 131 ))(93 169 ))(((173 (124 ((195 (39 50 ))(101 123 ))))(150 162 ))((48 204 )(137 163 )))))((((148 (17 ((117 (58 ((189 (19 (53 (16 (198 (108 (((((3 197 )(25 ((((118 ((7 12 )(175 196 )))(47 95 ))((40 (54 (9 (30 94 ))))(120 (116 (97 112 )))))(126 (109 (20 24 ))))))(177 180 ))((((22 149 )(29 66 ))(34 ((67 104 )(72 186 ))))(71 (82 122 ))))(38 199 ))))))))((102 184 )(106 183 )))))(((((14 76 )(59 179 ))(27 28 ))(152 (61 164 )))(15 57 )))))(41 63 ))(85 128 ))((79 (68 ((11 (96 (156 (192 (193 194 )))))(83 84 ))))(161 (200 201 )))))(62 (119 ((130 (81 (174 ((6 (45 69 ))(75 (151 (155 168 )))))))(56 103 )))))(91 ((5 145 )(10 (136 (44 (140 182 )))))))(170 (80 (4 (144 (77 110 ))))))((55 (154 202 ))(107 (111 (87 (86 158 ))))))))(92 165 )))*
(0 ((88 (((((((1 ((21 (157 (31 60 )))(134 (64 114 ))))(51 74 ))(((18 (147 (100 190 )))((42 121 )(((98 105 )(167 (139 187 )))(159 ((129 191 )(132 185 ))))))(26 (49 143 ))))(90 (142 203 )))(153 172 ))(52 ((((135 (141 (8 36 )))(33 43 ))(99 188 ))(146 (113 133 )))))((((((((((138 (160 ((32 (13 (2 73 )))(178 (70 (166 176 ))))))(125 127 ))(65 (78 89 )))(37 115 ))(((((23 171 )(35 181 ))(46 131 ))(93 169 ))(((173 (124 (39 ((50 195 )(101 123 )))))(150 162 ))((48 204 )(137 163 )))))((((148 (17 ((117 (58 ((189 (19 (53 (16 (198 (108 (((((3 197 )(25 ((((118 ((7 12 )(175 196 )))(47 95 ))((40 (54 (9 (30 94 ))))(120 (116 (97 112 )))))(126 (109 (20 24 ))))))(177 180 ))((((22 149 )(29 66 ))(34 ((67 104 )(72 186 ))))(71 (82 122 ))))(38 199 ))))))))((102 184 )(106 183 )))))((((14 (76 (59 179 )))(27 28 ))(152 (61 164 )))(15 57 )))))(41 63 ))(85 128 ))((79 (68 (11 ((83 84 )(96 (156 (192 (193 194 ))))))))(161 (200 201 )))))(62 (119 ((130 (81 (174 ((6 (45 69 ))(75 (151 (155 168 )))))))(56 103 )))))(91 ((5 145 )(10 (136 (44 (140 182 )))))))(170 (80 (4 (144 (77 110 ))))))((55 (154 202 ))(107 (111 (87 (86 158 ))))))))(92 165 )))*
(0 ((88 (((((((1 ((134 ((129 (191 (159 (98 ((105 (42 121 ))(167 (139 187 )))))))(132 185 )))(51 74 )))((157 (31 (21 60 )))(64 114 )))((18 (147 (100 190 )))(26 (49 143 ))))(90 (142 203 )))(153 172 ))(52 ((((135 (141 (8 36 )))(33 43 ))(99 188 ))(146 (113 133 )))))((((((((((138 (160 ((32 (13 (2 73 )))(178 (70 (166 176 ))))))(125 127 ))(65 (78 89 )))(37 115 ))(((((23 171 )(35 181 ))(46 131 ))(93 169 ))(((173 (124 (39 ((50 195 )(101 123 )))))(150 162 ))((48 204 )(137 163 )))))((((148 (17 ((117 (58 ((189 (19 (53 (16 (198 (108 (((((3 197 )(25 ((((118 ((7 12 )(175 196 )))(47 95 ))((40 (54 (9 (30 94 ))))(120 (116 (97 112 )))))(126 (109 (20 24 ))))))(177 180 ))((((22 149 )(29 66 ))(34 ((67 104 )(72 186 ))))(71 (82 122 ))))(38 199 ))))))))((102 184 )(106 183 )))))(((((14 76 )(59 179 ))(27 28 ))(152 (61 164 )))(15 57 )))))(41 63 ))(85 128 ))((79 (68 (11 ((83 84 )(96 (156 (192 (193 194 ))))))))(161 (200 201 )))))(62 (119 ((130 (81 (174 ((6 (45 69 ))(75 (151 (155 168 )))))))(56 103 )))))(91 ((5 145 )(10 (136 (44 (140 182 )))))))(170 (80 (4 (144 (77 110 ))))))((55 (154 202 ))(107 (87 (111 (86 158 ))))))))(92 165 )))*
(0 ((88 (((((((1 ((21 (157 (31 60 )))(134 (64 114 ))))(51 74 ))(((18 (147 (100 190 )))((42 121 )(105 ((98 (159 (129 (191 (132 185 )))))(167 (139 187 ))))))(26 (49 143 ))))(90 (142 203 )))(153 172 ))(52 ((((135 (141 (8 36 )))(33 43 ))(99 188 ))(146 (113 133 )))))((((((((((138 (160 ((32 (13 (2 73 )))(178 (70 (166 176 ))))))(78 (65 89 )))(37 115 ))(125 127 ))(((((23 171 )(35 181 ))(46 131 ))(93 169 ))(((173 (124 ((123 (39 101 ))(50 195 ))))(150 162 ))((48 204 )(137 163 )))))((((148 (17 ((117 (58 ((189 (19 (53 (16 (198 (108 (((((3 197 )(25 ((((118 ((7 12 )(175 196 )))(47 95 ))((40 (54 (9 (30 94 ))))(120 (116 (97 112 )))))(126 (109 (20 24 ))))))(177 180 ))((((22 149 )(29 66 ))(34 ((67 104 )(72 186 ))))(71 (82 122 ))))(38 199 ))))))))((102 184 )(106 183 )))))((((14 (76 (59 179 )))(27 28 ))(152 (61 164 )))(15 57 )))))(41 63 ))(85 128 ))((79 (68 ((11 (96 (156 (192 (193 194 )))))(83 84 ))))(161 (200 201 )))))(62 (119 ((130 (81 (174 ((6 (45 69 ))(75 (151 (155 168 )))))))(56 103 )))))(91 ((5 145 )(10 (136 (44 (140 182 )))))))(170 (80 (4 (144 (77 110 ))))))((55 (154 202 ))(87 (107 (111 (86 158 ))))))))(92 165 )))*
(0 ((88 (((((((1 ((157 (31 (21 60 )))(134 (64 114 ))))(51 74 ))(((18 (147 (100 190 )))((42 121 )(((98 105 )(167 (139 187 )))(159 ((129 191 )(132 185 ))))))(26 (49 143 ))))(90 (142 203 )))(153 172 ))(52 ((((135 (141 (8 36 )))(33 43 ))(99 188 ))(146 (113 133 )))))(((((((127 (125 (((138 (160 ((32 (13 (2 73 )))(178 (70 (166 176 ))))))(78 (65 89 )))(37 115 ))))(((((23 171 )(35 181 ))(46 131 ))(93 169 ))(((173 (124 ((50 (39 195 ))(101 123 ))))(150 162 ))((48 204 )(137 163 )))))((((148 (17 ((117 (58 ((189 (19 (53 (16 (198 (108 (((((3 197 )(25 ((((118 ((7 12 )(175 196 )))(47 95 ))((40 (54 (9 (30 94 ))))(120 (116 (97 112 )))))(126 (109 (20 24 ))))))(177 180 ))((((22 149 )(29 66 ))(34 ((67 104 )(72 186 ))))(71 (82 122 ))))(38 199 ))))))))((102 184 )(106 183 )))))(((((14 76 )(59 179 ))(27 28 ))(152 (61 164 )))(15 57 )))))(41 63 ))(85 128 ))((79 (68 ((11 (96 (156 (192 (193 194 )))))(83 84 ))))(161 (200 201 )))))(62 (119 ((130 (81 (174 ((6 (45 69 ))(75 (151 (155 168 )))))))(56 103 )))))(91 ((5 145 )(10 (136 (44 (140 182 )))))))(170 (80 (4 (144 (77 110 ))))))((55 (154 202 ))(107 (111 (87 (86 158 ))))))))(92 165 )))*
(0 ((88 (((((((1 ((134 ((129 (191 (159 (98 ((105 (42 121 ))(167 (139 187 )))))))(132 185 )))(51 74 )))((157 (31 (21 60 )))(64 114 )))((18 (147 (100 190 )))(26 (49 143 ))))(90 (142 203 )))(153 172 ))(52 ((((135 (141 (8 36 )))(33 43 ))(99 188 ))(146 (113 133 )))))((((((((((138 (160 ((32 (13 (2 73 )))(178 (70 (166 176 ))))))(78 (65 89 )))(37 115 ))(125 127 ))(((((23 171 )(35 181 ))(46 131 ))(93 169 ))(((173 (124 ((39 (101 123 ))(50 195 ))))(150 162 ))((48 204 )(137 163 )))))((((148 (17 ((117 (58 ((189 (19 (53 (16 (198 (108 (((((3 197 )(25 ((((118 ((7 12 )(175 196 )))(47 95 ))((40 (54 (9 (30 94 ))))(120 (116 (97 112 )))))(126 (109 (20 24 ))))))(177 180 ))((((22 149 )(29 66 ))(34 ((67 104 )(72 186 ))))(71 (82 122 ))))(38 199 ))))))))((102 184 )(106 183 )))))(((((14 76 )(59 179 ))(27 28 ))(152 (61 164 )))(15 57 )))))(41 63 ))(85 128 ))((79 (68 ((11 (96 (156 (192 (193 194 )))))(83 84 ))))(161 (200 201 )))))(62 (119 ((130 (81 (174 ((6 (45 69 ))(75 (151 (155 168 )))))))(56 103 )))))(91 ((5 145 )(10 (136 (44 (140 182 )))))))(170 (80 (4 (144 (77 110 ))))))((55 (154 202 ))(107 (87 (111 (86 158 ))))))))(92 165 )))*
(0 ((88 (((((((1 ((21 (157 (31 60 )))(134 (64 114 ))))(51 74 ))(((18 (147 (100 190 )))((42 121 )(((98 105 )(167 (139 187 )))(159 (191 (129 (132 185 )))))))(26 (49 143 ))))(90 (142 203 )))(153 172 ))(52 ((((135 (141 (8 36 )))(33 43 ))(99 188 ))(146 (113 133 )))))(((((((((((138 (160 ((32 (13 (2 73 )))(178 (70 (166 176 ))))))(65 (78 89 )))((173 ((123 (124 (39 101 )))(50 195 )))(150 162 )))(((48 204 )(137 163 ))(125 127 )))(37 115 ))((((23 171 )(35 181 ))(46 131 ))(93 169 )))((((148 (17 ((117 (58 ((189 (19 (53 (16 (198 (108 (((((3 197 )(25 ((((118 ((7 12 )(175 196 )))(47 95 ))((40 (54 (9 (30 94 ))))(120 (116 (97 112 )))))(126 (109 (20 24 ))))))(177 180 ))((((22 149 )(29 66 ))(34 ((67 104 )(72 186 ))))(71 (82 122 ))))(38 199 ))))))))((102 184 )(106 183 )))))((((14 (76 (59 179 )))(27 28 ))(152 (61 164 )))(15 57 )))))(41 63 ))(85 128 ))((79 (68 (11 ((83 84 )(96 (156 (192 (193 194 ))))))))(161 (200 201 )))))(62 (119 ((130 (81 (174 ((6 (45 69 ))(75 (151 (155 168 )))))))(56 103 )))))(91 ((5 145 )(10 (136 (44 (140 182 )))))))(170 (80 (4 (144 (77 110 ))))))((55 (154 202 ))(107 (111 (87 (86 158 ))))))))(92 165 )))*
(0 ((88 (((((((1 ((21 (157 (31 60 )))(134 (64 114 ))))(51 74 ))(((18 (147 (100 190 )))((42 121 )((98 (159 ((129 191 )(132 185 ))))(105 (167 (139 187 ))))))(26 (49 143 ))))(90 (142 203 )))(153 172 ))(52 ((((135 (141 (8 36 )))(33 43 ))(99 188 ))(146 (113 133 )))))((((((((((138 (160 ((32 (13 (2 73 )))(178 (70 (166 176 ))))))(125 127 ))(65 (78 89 )))(37 115 ))(((((23 171 )(35 181 ))(46 131 ))(93 169 ))(((173 (124 ((101 (39 123 ))(50 195 ))))(150 162 ))((48 204 )(137 163 )))))((((148 (17 ((117 (58 ((189 (19 (53 (16 (198 (108 (((((3 197 )(25 ((((118 ((7 12 )(175 196 )))(47 95 ))((40 (54 (9 (30 94 ))))(120 (116 (97 112 )))))(126 (109 (20 24 ))))))(177 180 ))((((22 149 )(29 66 ))(34 ((67 104 )(72 186 ))))(71 (82 122 ))))(38 199 ))))))))((102 184 )(106 183 )))))(((((14 76 )(59 179 ))(27 28 ))(152 (61 164 )))(15 57 )))))(41 63 ))(85 128 ))((79 (68 ((11 (96 (156 (192 (193 194 )))))(83 84 ))))(161 (200 201 )))))(62 (119 ((130 (81 (174 ((6 (45 69 ))(75 (151 (155 168 )))))))(56 103 )))))(91 ((5 145 )(10 (136 (44 (140 182 )))))))(170 (80 (4 (144 (77 110 ))))))((55 (154 202 ))(87 (107 (111 (86 158 ))))))))(92 165 )))*
(0 ((88 (((((((1 ((21 (157 (31 60 )))(134 (64 114 ))))(51 74 ))(((18 (147 (100 190 )))((42 121 )(((98 105 )(167 (139 187 )))((159 (129 191 ))(132 185 )))))(26 (49 143 ))))(90 (142 203 )))(153 172 ))(52 ((((135 (141 (8 36 )))(33 43 ))(99 188 ))(146 (113 133 )))))(((((((((((138 (160 ((32 (13 (2 73 )))(178 (70 (166 176 ))))))(65 (78 89 )))((173 ((123 (124 (39 101 )))(50 195 )))(150 162 )))(((48 204 )(137 163 ))(125 127 )))(37 115 ))((((23 171 )(35 181 ))(46 131 ))(93 169 )))((((148 (17 ((117 (58 ((189 (19 (53 (16 (198 (108 (((((3 197 )(25 ((((118 ((7 12 )(175 196 )))(47 95 ))((40 (54 (9 (30 94 ))))(120 (116 (97 112 )))))(126 (109 (20 24 ))))))(177 180 ))((((22 149 )(29 66 ))(34 ((67 104 )(72 186 ))))(71 (82 122 ))))(38 199 ))))))))((102 184 )(106 183 )))))(((((14 76 )(59 179 ))(27 28 ))(152 (61 164 )))(15 57 )))))(41 63 ))(85 128 ))((79 (68 (11 ((83 84 )(96 (156 (192 (193 194 ))))))))(161 (200 201 )))))(62 (119 ((130 (81 (174 ((6 (45 69 ))(75 (151 (155 168 )))))))(56 103 )))))(91 ((5 145 )(10 (136 (44 (140 182 )))))))(170 (80 (4 (144 (77 110 ))))))((55 (154 202 ))(107 (87 (111 (86 158 ))))))))(92 165 )))*
(0 ((88 (((((((1 ((134 ((129 (191 (159 (98 ((105 (42 121 ))(167 (139 187 )))))))(132 185 )))(51 74 )))((157 (31 (21 60 )))(64 114 )))((18 (100 (147 190 )))(26 (49 143 ))))(90 (142 203 )))(153 172 ))(52 ((((135 (141 (8 36 )))(33 43 ))(99 188 ))(146 (113 133 )))))((((((((((138 (160 ((32 (13 (2 73 )))(178 (70 (166 176 ))))))(78 (65 89 )))(37 115 ))(125 127 ))(((((23 171 )(35 181 ))(46 131 ))(93 169 ))(((173 (124 ((39 (101 123 ))(50 195 ))))(150 162 ))((48 204 )(137 163 )))))((((148 (17 ((117 (58 ((189 (19 (53 (16 (198 (108 (((((3 197 )(25 ((((118 ((7 12 )(175 196 )))(47 95 ))((40 (54 (9 (30 94 ))))(120 (116 (97 112 )))))(126 (109 (20 24 ))))))(177 180 ))((((22 149 )(29 66 ))(34 ((67 104 )(72 186 ))))(71 (82 122 ))))(38 199 ))))))))((102 184 )(106 183 )))))((((14 (76 (59 179 )))(27 28 ))(152 (61 164 )))(15 57 )))))(41 63 ))(85 128 ))((79 (68 ((11 (96 (156 (192 (193 194 )))))(83 84 ))))(161 (200 201 )))))(62 (119 ((130 (81 (174 ((6 (45 69 ))(75 (151 (155 168 )))))))(56 103 )))))(91 ((5 145 )(10 (136 (44 (140 182 )))))))(170 (80 (4 (144 (77 110 ))))))(107 ((55 (154 202 ))(111 (87 (86 158 ))))))))(92 165 )))*
(0 ((88 (((((((1 ((157 (31 (21 60 )))(134 (64 114 ))))(51 74 ))(((18 (147 (100 190 )))((42 121 )((((159 (98 105 ))(129 191 ))(132 185 ))(187 (139 167 )))))(26 (49 143 ))))(90 (142 203 )))(153 172 ))(52 ((((135 (141 (8 36 )))(33 43 ))(99 188 ))(146 (113 133 )))))(((((((127 (125 (((138 (160 ((32 (13 (2 73 )))(178 (70 (166 176 ))))))(78 (65 89 )))(37 115 ))))(((((23 171 )(35 181 ))(46 131 ))(93 169 ))(((173 (124 ((39 (101 123 ))(50 195 ))))(150 162 ))((48 204 )(137 163 )))))((((148 (17 ((117 (58 ((189 (19 (53 (16 (198 (108 (((((3 197 )(25 ((((118 ((7 12 )(175 196 )))(47 95 ))((40 (54 (9 (30 94 ))))(120 (116 (97 112 )))))(126 (109 (20 24 ))))))(177 180 ))((((22 149 )(29 66 ))(34 ((67 104 )(72 186 ))))(71 (82 122 ))))(38 199 ))))))))((102 184 )(106 183 )))))(((((14 76 )(59 179 ))(27 28 ))(152 (61 164 )))(15 57 )))))(41 63 ))(85 128 ))((79 (68 ((11 (96 (156 (192 (193 194 )))))(83 84 ))))(161 (200 201 )))))(62 (119 ((130 (81 (174 ((6 (45 69 ))(75 (151 (155 168 )))))))(56 103 )))))(91 ((5 145 )(10 (136 (44 (140 182 )))))))(170 (80 (4 (144 (77 110 ))))))(((55 (154 202 ))(111 (86 158 )))(87 107 )))))(92 165 )))*
(0 ((88 (((((((1 ((21 (157 (31 60 )))(134 (64 114 ))))(51 74 ))(((18 (147 (100 190 )))((42 121 )((((159 (98 105 ))(129 191 ))(132 185 ))(187 (139 167 )))))(26 (49 143 ))))(90 (142 203 )))(153 172 ))(52 ((((135 (141 (8 36 )))(33 43 ))(99 188 ))(146 (113 133 )))))((((((((((138 (160 ((32 (13 (2 73 )))(178 (70 (166 176 ))))))(125 127 ))(65 (78 89 )))(37 115 ))(((((23 171 )(35 181 ))(46 131 ))(93 169 ))(((173 (124 ((123 (39 101 ))(50 195 ))))(150 162 ))((48 204 )(137 163 )))))((((148 (17 ((117 (58 ((189 (19 (53 (16 (198 (108 (((((3 197 )(25 ((((118 ((7 12 )(175 196 )))(47 95 ))((40 (54 (9 (30 94 ))))(120 (116 (97 112 )))))(126 (109 (20 24 ))))))(177 180 ))((((22 149 )(29 66 ))(34 ((67 104 )(72 186 ))))(71 (82 122 ))))(38 199 ))))))))((102 184 )(106 183 )))))(((((14 76 )(59 179 ))(27 28 ))(152 (61 164 )))(15 57 )))))(41 63 ))(85 128 ))((79 (68 (11 ((83 84 )(96 (156 (192 (193 194 ))))))))(161 (200 201 )))))(62 (119 ((130 (81 (174 ((6 (45 69 ))(75 (151 (155 168 )))))))(56 103 )))))(91 ((5 145 )(10 (136 (44 (140 182 )))))))(170 (80 (4 (144 (77 110 ))))))(((55 (154 202 ))(111 (86 158 )))(87 107 )))))(92 165 )))*
(0 ((88 (((((((1 ((21 (157 (31 60 )))(134 (64 114 ))))(51 74 ))(((18 (147 (100 190 )))((42 121 )((98 (159 (191 (129 (132 185 )))))(105 (167 (139 187 ))))))(26 (49 143 ))))(90 (142 203 )))(153 172 ))(52 ((((135 (141 (8 36 )))(33 43 ))(99 188 ))(146 (113 133 )))))(((((((127 (125 (((138 (160 ((32 (13 (2 73 )))(178 (70 (166 176 ))))))(78 (65 89 )))(37 115 ))))(((((23 171 )(35 181 ))(46 131 ))(93 169 ))(((173 (124 (39 ((50 195 )(101 123 )))))(150 162 ))((48 204 )(137 163 )))))((((148 (17 ((117 (58 ((189 (19 (53 (16 (198 (108 (((((3 197 )(25 ((((118 ((7 12 )(175 196 )))(47 95 ))((40 (54 (9 (30 94 ))))(120 (116 (97 112 )))))(126 (109 (20 24 ))))))(177 180 ))((((22 149 )(29 66 ))(34 ((67 104 )(72 186 ))))(71 (82 122 ))))(38 199 ))))))))((102 184 )(106 183 )))))((((14 (76 (59 179 )))(27 28 ))(152 (61 164 )))(15 57 )))))(41 63 ))(85 128 ))((79 (68 ((11 (96 (156 (192 (193 194 )))))(83 84 ))))(161 (200 201 )))))(62 (119 ((130 (81 (174 ((6 (45 69 ))(75 (151 (155 168 )))))))(56 103 )))))(91 ((5 145 )(10 (136 (44 (140 182 )))))))(170 (80 (4 (144 (77 110 ))))))(((55 (154 202 ))(111 (86 158 )))(87 107 )))))(92 165 )))*
(0 ((88 (((((((1 ((21 (157 (31 60 )))(134 (64 114 ))))(51 74 ))(((18 (147 (100 190 )))((42 121 )((98 (159 (191 (129 (132 185 )))))(105 (167 (139 187 ))))))(26 (49 143 ))))(90 (142 203 )))(153 172 ))(52 ((((135 (141 (8 36 )))(33 43 ))(99 188 ))(146 (113 133 )))))((((((((((138 (160 ((32 (13 (2 73 )))(178 (70 (166 176 ))))))(78 (65 89 )))(37 115 ))(125 127 ))(((((23 171 )(35 181 ))(46 131 ))(93 169 ))(((173 (124 ((123 (39 101 ))(50 195 ))))(150 162 ))((48 204 )(137 163 )))))((((148 (17 ((117 (58 ((189 (19 (53 (16 (198 (108 (((((3 197 )(25 ((((118 ((7 12 )(175 196 )))(47 95 ))((40 (54 (9 (30 94 ))))(120 (116 (97 112 )))))(126 (109 (20 24 ))))))(177 180 ))((((22 149 )(29 66 ))(34 ((67 104 )(72 186 ))))(71 (82 122 ))))(38 199 ))))))))((102 184 )(106 183 )))))((((14 (76 (59 179 )))(27 28 ))(152 (61 164 )))(15 57 )))))(41 63 ))(85 128 ))((79 (68 ((11 (96 (156 (192 (193 194 )))))(83 84 ))))(161 (200 201 )))))(62 (119 ((130 (81 (174 ((6 (45 69 ))(75 (151 (155 168 )))))))(56 103 )))))(91 ((5 145 )(10 (136 (44 (140 182 )))))))(170 (80 (4 (144 (77 110 ))))))((55 (154 202 ))(107 (87 (111 (86 158 ))))))))(92 165 )))*
(0 ((88 (((((((1 ((21 (157 (31 60 )))(134 (64 114 ))))(51 74 ))(((18 (147 (100 190 )))((42 121 )(105 ((98 (159 ((129 191 )(132 185 ))))(167 (139 187 ))))))(26 (49 143 ))))(90 (142 203 )))(153 172 ))(52 ((((135 (141 (8 36 )))(33 43 ))(99 188 ))(146 (113 133 )))))((((((((((138 (160 ((32 (13 (2 73 )))(178 (70 (166 176 ))))))(78 (65 89 )))(37 115 ))(125 127 ))(((((23 171 )(35 181 ))(46 131 ))(93 169 ))(((173 (124 ((123 (39 101 ))(50 195 ))))(150 162 ))((48 204 )(137 163 )))))((((148 (17 ((117 (58 ((189 (19 (53 (16 (198 (108 (((((3 197 )(25 ((((118 ((7 12 )(175 196 )))(47 95 ))((40 (54 (9 (30 94 ))))(120 (116 (97 112 )))))(126 (109 (20 24 ))))))(177 180 ))((((22 149 )(29 66 ))(34 ((67 104 )(72 186 ))))(71 (82 122 ))))(38 199 ))))))))((102 184 )(106 183 )))))((((14 (76 (59 179 )))(27 28 ))(152 (61 164 )))(15 57 )))))(41 63 ))(85 128 ))((79 (68 (11 ((83 84 )(96 (156 (192 (193 194 ))))))))(161 (200 201 )))))(62 (119 ((130 (81 (174 ((6 (45 69 ))(75 (151 (155 168 )))))))(56 103 )))))(91 ((5 145 )(10 (136 (44 (140 182 )))))))(170 (80 (4 (144 (77 110 ))))))((55 (154 202 ))(87 (107 (111 (86 158 ))))))))(92 165 )))*
(0 ((88 (((((((1 ((21 (157 (31 60 )))(134 (64 114 ))))(51 74 ))(((18 (147 (100 190 )))((42 121 )(((98 105 )(167 (139 187 )))(159 (191 (129 (132 185 )))))))(26 (49 143 ))))(90 (142 203 )))(153 172 ))(52 ((((135 (141 (8 36 )))(33 43 ))(99 188 ))(146 (113 133 )))))((((((((((138 (160 ((32 (13 (2 73 )))(178 (70 (166 176 ))))))(78 (65 89 )))(37 115 ))(125 127 ))(((((23 171 )(35 181 ))(46 131 ))(93 169 ))(((173 (124 ((123 (39 101 ))(50 195 ))))(150 162 ))((48 204 )(137 163 )))))((((148 (17 ((117 (58 ((189 (19 (53 (16 (198 (108 (((((3 197 )(25 ((((118 ((7 12 )(175 196 )))(47 95 ))((40 (54 (9 (30 94 ))))(120 (116 (97 112 )))))(126 (109 (20 24 ))))))(177 180 ))((((22 149 )(29 66 ))(34 ((67 104 )(72 186 ))))(71 (82 122 ))))(38 199 ))))))))((102 184 )(106 183 )))))(((((14 76 )(59 179 ))(27 28 ))(152 (61 164 )))(15 57 )))))(41 63 ))(85 128 ))((79 (68 ((11 (96 (156 (192 (193 194 )))))(83 84 ))))(161 (200 201 )))))(62 (119 ((130 (81 (174 ((6 (45 69 ))(75 (151 (155 168 )))))))(56 103 )))))(91 ((5 145 )(10 (136 (44 (140 182 )))))))(170 (80 (4 (144 (77 110 ))))))((55 (154 202 ))((111 (86 158 ))(87 107 ))))))(92 165 )))*
(0 ((88 (((((((1 ((21 (157 (31 60 )))(134 (64 114 ))))(51 74 ))(((18 (147 (100 190 )))((42 121 )((98 (159 ((129 191 )(132 185 ))))(105 (167 (139 187 ))))))(26 (49 143 ))))(90 (142 203 )))(153 172 ))(52 ((((135 (141 (8 36 )))(33 43 ))(99 188 ))(146 (113 133 )))))(((((((127 (125 (((138 (160 ((32 (13 (2 73 )))(178 (70 (166 176 ))))))(78 (65 89 )))(37 115 ))))(((((23 171 )(35 181 ))(46 131 ))(93 169 ))(((173 (124 ((50 (39 195 ))(101 123 ))))(150 162 ))((48 204 )(137 163 )))))((((148 (17 ((117 (58 ((189 (19 (53 (16 (198 (108 (((((3 197 )(25 ((((118 ((7 12 )(175 196 )))(47 95 ))((40 (54 (9 (30 94 ))))(120 (116 (97 112 )))))(126 (109 (20 24 ))))))(177 180 ))((((22 149 )(29 66 ))(34 ((67 104 )(72 186 ))))(71 (82 122 ))))(38 199 ))))))))((102 184 )(106 183 )))))(((((14 76 )(59 179 ))(27 28 ))(152 (61 164 )))(15 57 )))))(41 63 ))(85 128 ))((79 (68 ((11 (96 (156 (192 (193 194 )))))(83 84 ))))(161 (200 201 )))))(62 (119 ((130 (81 (174 ((6 (45 69 ))(75 (151 (155 168 )))))))(56 103 )))))(91 ((5 145 )(10 (136 (44 (140 182 )))))))(170 (80 (4 (144 (77 110 ))))))((55 (154 202 ))(107 (111 (87 (86 158 ))))))))(92 165 )))*
(0 ((88 (((((((1 ((21 (157 (31 60 )))(134 (64 114 ))))(51 74 ))(((18 (147 (100 190 )))((42 121 )(((98 105 )(167 (139 187 )))(159 ((129 191 )(132 185 ))))))(26 (49 143 ))))(90 (142 203 )))(153 172 ))(52 ((((135 (141 (8 36 )))(33 43 ))(99 188 ))(146 (113 133 )))))((((((((((138 (160 ((32 (13 (2 73 )))(178 (70 (166 176 ))))))(78 (65 89 )))(37 115 ))(125 127 ))(((((23 171 )(35 181 ))(46 131 ))(93 169 ))(((173 (124 ((123 (39 101 ))(50 195 ))))(150 162 ))((48 204 )(137 163 )))))((((148 (17 ((117 (58 ((189 (19 (53 (16 (198 (108 (((((3 197 )(25 ((((118 ((7 12 )(175 196 )))(47 95 ))((40 (54 (9 (30 94 ))))(120 (116 (97 112 )))))(126 (109 (20 24 ))))))(177 180 ))((((22 149 )(29 66 ))(34 ((67 104 )(72 186 ))))(71 (82 122 ))))(38 199 ))))))))((102 184 )(106 183 )))))((((14 (76 (59 179 )))(27 28 ))(152 (61 164 )))(15 57 )))))(41 63 ))(85 128 ))((79 (68 (11 ((83 84 )(96 (156 (192 (193 194 ))))))))(161 (200 201 )))))(62 (119 ((130 (81 (174 ((6 (45 69 ))(75 (151 (155 168 )))))))(56 103 )))))(91 ((5 145 )(10 (136 (44 (140 182 )))))))(170 (80 (4 (144 (77 110 ))))))((55 (154 202 ))(107 (111 (87 (86 158 ))))))))(92 165 )))*
(0 ((88 (((((((1 ((157 (31 (21 60 )))(134 (64 114 ))))(51 74 ))(((18 (147 (100 190 )))((42 121 )(105 ((98 (159 ((129 191 )(132 185 ))))(167 (139 187 ))))))(26 (49 143 ))))(90 (142 203 )))(153 172 ))(52 ((((135 (141 (8 36 )))(33 43 ))(99 188 ))(146 (113 133 )))))((((((((((138 (160 ((32 (13 (2 73 )))(178 (70 (166 176 ))))))(78 (65 89 )))(37 115 ))(125 127 ))(((((23 171 )(35 181 ))(46 131 ))(93 169 ))(((173 (124 ((39 (101 123 ))(50 195 ))))(150 162 ))((48 204 )(137 163 )))))((((148 (17 ((117 (58 ((189 (19 (53 (16 (198 (108 (((((3 197 )(25 ((((118 ((7 12 )(175 196 )))(47 95 ))((40 (54 (9 (30 94 ))))(120 (116 (97 112 )))))(126 (109 (20 24 ))))))(177 180 ))((((22 149 )(29 66 ))(34 ((67 104 )(72 186 ))))(71 (82 122 ))))(38 199 ))))))))((102 184 )(106 183 )))))(((((14 76 )(59 179 ))(27 28 ))(152 (61 164 )))(15 57 )))))(41 63 ))(85 128 ))((79 (68 ((11 (96 (156 (192 (193 194 )))))(83 84 ))))(161 (200 201 )))))(62 (119 ((130 (81 (174 ((6 (45 69 ))(75 (151 (155 168 )))))))(56 103 )))))(91 ((5 145 )(10 (136 (44 (140 182 )))))))(170 (80 (4 (144 (77 110 ))))))((55 (154 202 ))(107 (87 (111 (86 158 ))))))))(92 165 )))*
(0 ((88 (((((((1 ((157 (31 (21 60 )))(134 (64 114 ))))(51 74 ))(((18 (147 (100 190 )))((42 121 )((((159 (98 105 ))(129 191 ))(132 185 ))(187 (139 167 )))))(26 (49 143 ))))(90 (142 203 )))(153 172 ))(52 ((((135 (141 (8 36 )))(33 43 ))(99 188 ))(146 (113 133 )))))((((((((((138 (160 ((32 (13 (2 73 )))(178 (70 (166 176 ))))))(78 (65 89 )))(37 115 ))(125 127 ))(((((23 171 )(35 181 ))(46 131 ))(93 169 ))(((173 (124 (39 ((50 195 )(101 123 )))))(150 162 ))((48 204 )(137 163 )))))((((148 (17 ((117 (58 ((189 (19 (53 (16 (198 (108 (((((3 197 )(25 ((((118 ((7 12 )(175 196 )))(47 95 ))((40 (54 (9 (30 94 ))))(120 (116 (97 112 )))))(126 (109 (20 24 ))))))(177 180 ))((((22 149 )(29 66 ))(34 ((67 104 )(72 186 ))))(71 (82 122 ))))(38 199 ))))))))((102 184 )(106 183 )))))(((((14 76 )(59 179 ))(27 28 ))(152 (61 164 )))(15 57 )))))(41 63 ))(85 128 ))((79 (68 (11 ((83 84 )(96 (156 (192 (193 194 ))))))))(161 (200 201 )))))(62 (119 ((130 (81 (174 ((6 (45 69 ))(75 (151 (155 168 )))))))(56 103 )))))(91 ((5 145 )(10 (136 (44 (140 182 )))))))(170 (80 (4 (144 (77 110 ))))))((55 (154 202 ))(87 (107 (111 (86 158 ))))))))(92 165 )))*
(0 ((88 (((((((1 ((157 (31 (21 60 )))(134 (64 114 ))))(51 74 ))(((18 (147 (100 190 )))((42 121 )(105 ((98 (159 (191 (129 (132 185 )))))(167 (139 187 ))))))(26 (49 143 ))))(90 (142 203 )))(153 172 ))(52 ((((135 (141 (8 36 )))(33 43 ))(99 188 ))(146 (113 133 )))))(((((((127 (125 (((138 (160 ((32 (13 (2 73 )))(178 (70 (166 176 ))))))(78 (65 89 )))(37 115 ))))(((((23 171 )(35 181 ))(46 131 ))(93 169 ))(((173 (124 ((101 (39 123 ))(50 195 ))))(150 162 ))((48 204 )(137 163 )))))((((148 (17 ((117 (58 ((189 (19 (53 (16 (198 (108 (((((3 197 )(25 ((((118 ((7 12 )(175 196 )))(47 95 ))((40 (54 (9 (30 94 ))))(120 (116 (97 112 )))))(126 (109 (20 24 ))))))(177 180 ))((((22 149 )(29 66 ))(34 ((67 104 )(72 186 ))))(71 (82 122 ))))(38 199 ))))))))((102 184 )(106 183 )))))((((14 (76 (59 179 )))(27 28 ))(152 (61 164 )))(15 57 )))))(41 63 ))(85 128 ))((79 (68 ((11 (96 (156 (192 (193 194 )))))(83 84 ))))(161 (200 201 )))))(62 (119 ((130 (81 (174 ((6 (45 69 ))(75 (151 (155 168 )))))))(56 103 )))))(91 ((5 145 )(10 (136 (44 (140 182 )))))))(170 (80 (4 (144 (77 110 ))))))(((55 (154 202 ))(111 (86 158 )))(87 107 )))))(92 165 )))*
(0 ((88 (((((((1 ((157 (31 (21 60 )))(134 (64 114 ))))(51 74 ))(((18 (147 (100 190 )))((42 121 )((98 (159 (129 (191 (132 185 )))))(105 (167 (139 187 ))))))(26 (49 143 ))))(90 (142 203 )))(153 172 ))(52 ((((135 (141 (8 36 )))(33 43 ))(99 188 ))(146 (113 133 )))))(((((((127 (125 (((138 (160 ((32 (13 (2 73 )))(178 (70 (166 176 ))))))(78 (65 89 )))(37 115 ))))(((((23 171 )(35 181 ))(46 131 ))(93 169 ))(((173 (124 ((123 (39 101 ))(50 195 ))))(150 162 ))((48 204 )(137 163 )))))((((148 (17 ((117 (58 ((189 (19 (53 (16 (198 (108 (((((3 197 )(25 ((((118 ((7 12 )(175 196 )))(47 95 ))((40 (54 (9 (30 94 ))))(120 (116 (97 112 )))))(126 (109 (20 24 ))))))(177 180 ))((((22 149 )(29 66 ))(34 ((67 104 )(72 186 ))))(71 (82 122 ))))(38 199 ))))))))((102 184 )(106 183 )))))((((14 (76 (59 179 )))(27 28 ))(152 (61 164 )))(15 57 )))))(41 63 ))(85 128 ))((79 (68 (11 ((83 84 )(96 (156 (192 (193 194 ))))))))(161 (200 201 )))))(62 (119 ((130 (81 (174 ((6 (45 69 ))(75 (151 (155 168 )))))))(56 103 )))))(91 ((5 145 )(10 (136 (44 (140 182 )))))))(170 (80 (4 (144 (77 110 ))))))((55 (154 202 ))(107 (111 (87 (86 158 ))))))))(92 165 )))*
(0 ((88 (((((((1 (64 114 ))(26 49 ))(((18 143 )(147 (100 190 )))(((134 (157 (31 (21 60 ))))(((159 (98 ((105 (42 121 ))(167 (139 187 )))))(129 191 ))(132 185 )))(51 74 ))))(90 (142 203 )))(153 172 ))(52 ((((135 (141 (8 36 )))(33 43 ))(99 188 ))(146 (113 133 )))))(((((((127 (125 (((138 (160 ((32 (13 (2 73 )))(178 (70 (166 176 ))))))(78 (65 89 )))(37 115 ))))(((((23 171 )(35 181 ))(46 131 ))(93 169 ))(((173 (124 ((101 (39 123 ))(50 195 ))))(150 162 ))((48 204 )(137 163 )))))((((148 (17 ((117 (58 ((189 (19 (53 (16 (198 (108 (((((3 197 )(25 ((((118 ((7 12 )(175 196 )))(47 95 ))((40 (54 (9 (30 94 ))))(120 (116 (97 112 )))))(126 (109 (20 24 ))))))(177 180 ))((((22 149 )(29 66 ))(34 ((67 104 )(72 186 ))))(71 (82 122 ))))(38 199 ))))))))((102 184 )(106 183 )))))((((14 (76 (59 179 )))(27 28 ))(152 (61 164 )))(15 57 )))))(41 63 ))(85 128 ))((79 (68 ((11 (96 (156 (192 (193 194 )))))(83 84 ))))(161 (200 201 )))))(62 (119 ((130 (81 (174 ((6 (45 69 ))(75 (151 (155 168 )))))))(56 103 )))))(91 ((5 145 )(10 (136 (44 (140 182 )))))))(170 (80 (4 (144 (77 110 ))))))((55 (154 202 ))(107 (111 (87 (86 158 ))))))))(92 165 )))*
(0 ((88 (((((((1 ((21 (157 (31 60 )))(134 (64 114 ))))(51 74 ))(((18 (147 (100 190 )))((42 121 )(105 ((98 (159 (129 (191 (132 185 )))))(167 (139 187 ))))))(26 (49 143 ))))(90 (142 203 )))(153 172 ))(52 ((((135 (141 (8 36 )))(33 43 ))(99 188 ))(146 (113 133 )))))(((((((127 (125 (((138 (160 ((32 (13 (2 73 )))(178 (70 (166 176 ))))))(78 (65 89 )))(37 115 ))))(((((23 171 )(35 181 ))(46 131 ))(93 169 ))(((173 (124 ((123 (39 101 ))(50 195 ))))(150 162 ))((48 204 )(137 163 )))))((((148 (17 ((117 (58 ((189 (19 (53 (16 (198 (108 (((((3 197 )(25 ((((118 ((7 12 )(175 196 )))(47 95 ))((40 (54 (9 (30 94 ))))(120 (116 (97 112 )))))(126 (109 (20 24 ))))))(177 180 ))((((22 149 )(29 66 ))(34 ((67 104 )(72 186 ))))(71 (82 122 ))))(38 199 ))))))))((102 184 )(106 183 )))))(((((14 76 )(59 179 ))(27 28 ))(152 (61 164 )))(15 57 )))))(41 63 ))(85 128 ))((79 (68 ((11 (96 (156 (192 (193 194 )))))(83 84 ))))(161 (200 201 )))))(62 (119 ((130 (81 (174 ((6 (45 69 ))(75 (151 (155 168 )))))))(56 103 )))))(91 ((5 145 )(10 (136 (44 (140 182 )))))))(170 (80 (4 (144 (77 110 ))))))((55 (154 202 ))((111 (86 158 ))(87 107 ))))))(92 165 )))*
(0 ((88 (((((((1 ((157 (31 (21 60 )))(134 (64 114 ))))(51 74 ))(((18 (147 (100 190 )))((42 121 )(((98 105 )(167 (139 187 )))(159 (191 (129 (132 185 )))))))(26 (49 143 ))))(90 (142 203 )))(153 172 ))(52 ((((135 (141 (8 36 )))(33 43 ))(99 188 ))(146 (113 133 )))))(((((((127 (125 (((138 (160 ((32 (13 (2 73 )))(178 (70 (166 176 ))))))(78 (65 89 )))(37 115 ))))(((((23 171 )(35 181 ))(46 131 ))(93 169 ))(((173 (124 ((39 (50 195 ))(101 123 ))))(150 162 ))((48 204 )(137 163 )))))((((148 (17 ((117 (58 ((189 (19 (53 (16 (198 (108 (((((3 197 )(25 ((((118 ((7 12 )(175 196 )))(47 95 ))((40 (54 (9 (30 94 ))))(120 (116 (97 112 )))))(126 (109 (20 24 ))))))(177 180 ))((((22 149 )(29 66 ))(34 ((67 104 )(72 186 ))))(71 (82 122 ))))(38 199 ))))))))((102 184 )(106 183 )))))((((14 (76 (59 179 )))(27 28 ))(152 (61 164 )))(15 57 )))))(41 63 ))(85 128 ))((79 (68 (11 ((83 84 )(96 (156 (192 (193 194 ))))))))(161 (200 201 )))))(62 (119 ((130 (81 (174 ((6 (45 69 ))(75 (151 (155 168 )))))))(56 103 )))))(91 ((5 145 )(10 (136 (44 (140 182 )))))))(170 (80 (4 (144 (77 110 ))))))((55 (154 202 ))(87 (107 (111 (86 158 ))))))))(92 165 )))*
(0 ((88 (((((((1 ((21 (157 (31 60 )))(134 (64 114 ))))(51 74 ))(((18 (147 (100 190 )))((42 121 )(105 ((98 (159 ((129 191 )(132 185 ))))(167 (139 187 ))))))(26 (49 143 ))))(90 (142 203 )))(153 172 ))(52 ((((135 (141 (8 36 )))(33 43 ))(99 188 ))(146 (113 133 )))))(((((((127 (125 (((138 (160 ((32 (13 (2 73 )))(178 (70 (166 176 ))))))(78 (65 89 )))(37 115 ))))(((((23 171 )(35 181 ))(46 131 ))(93 169 ))(((173 (124 ((101 (39 123 ))(50 195 ))))(150 162 ))((48 204 )(137 163 )))))((((148 (17 ((117 (58 ((189 (19 (53 (16 (198 (108 (((((3 197 )(25 ((((118 ((7 12 )(175 196 )))(47 95 ))((40 (54 (9 (30 94 ))))(120 (116 (97 112 )))))(126 (109 (20 24 ))))))(177 180 ))((((22 149 )(29 66 ))(34 ((67 104 )(72 186 ))))(71 (82 122 ))))(38 199 ))))))))((102 184 )(106 183 )))))((((14 (76 (59 179 )))(27 28 ))(152 (61 164 )))(15 57 )))))(41 63 ))(85 128 ))((79 (68 ((11 (96 (156 (192 (193 194 )))))(83 84 ))))(161 (200 201 )))))(62 (119 ((130 (81 (174 ((6 (45 69 ))(75 (151 (155 168 )))))))(56 103 )))))(91 ((5 145 )(10 (136 (44 (140 182 )))))))(170 (80 (4 (144 (77 110 ))))))(((55 (154 202 ))(111 (86 158 )))(87 107 )))))(92 165 )))*
(0 ((88 (((((((1 ((134 ((129 (191 (159 (98 ((105 (42 121 ))(167 (139 187 )))))))(132 185 )))(51 74 )))((157 (31 (21 60 )))(64 114 )))((18 (100 (147 190 )))(26 (49 143 ))))(90 (142 203 )))(153 172 ))(52 ((((135 (141 (8 36 )))(33 43 ))(99 188 ))(146 (113 133 )))))(((((((127 (125 (((138 (160 ((32 (13 (2 73 )))(178 (70 (166 176 ))))))(78 (65 89 )))(37 115 ))))(((((23 171 )(35 181 ))(46 131 ))(93 169 ))(((173 (124 ((101 (39 123 ))(50 195 ))))(150 162 ))((48 204 )(137 163 )))))((((148 (17 ((117 (58 ((189 (19 (53 (16 (198 (108 (((((3 197 )(25 ((((118 ((7 12 )(175 196 )))(47 95 ))((40 (54 (9 (30 94 ))))(120 (116 (97 112 )))))(126 (109 (20 24 ))))))(177 180 ))((((22 149 )(29 66 ))(34 ((67 104 )(72 186 ))))(71 (82 122 ))))(38 199 ))))))))((102 184 )(106 183 )))))(((((14 76 )(59 179 ))(27 28 ))(152 (61 164 )))(15 57 )))))(41 63 ))(85 128 ))((79 (68 (11 ((83 84 )(96 (156 (192 (193 194 ))))))))(161 (200 201 )))))(62 (119 ((130 (81 (174 ((6 (45 69 ))(75 (151 (155 168 )))))))(56 103 )))))(91 ((5 145 )(10 (136 (44 (140 182 )))))))(170 (80 (4 (144 (77 110 ))))))(107 ((55 (154 202 ))(111 (87 (86 158 ))))))))(92 165 )))*
(0 ((88 (((((((1 ((157 (31 (21 60 )))(134 (64 114 ))))(51 74 ))(((18 (147 (100 190 )))((42 121 )((98 (159 (191 (129 (132 185 )))))(105 (167 (139 187 ))))))(26 (49 143 ))))(90 (142 203 )))(153 172 ))(52 ((((135 (141 (8 36 )))(33 43 ))(99 188 ))(146 (113 133 )))))((((((((((138 (160 ((32 (13 (2 73 )))(178 (70 (166 176 ))))))(125 127 ))(65 (78 89 )))(37 115 ))(((((23 171 )(35 181 ))(46 131 ))(93 169 ))(((173 (124 ((101 (39 123 ))(50 195 ))))(150 162 ))((48 204 )(137 163 )))))((((148 (17 ((117 (58 ((189 (19 (53 (16 (198 (108 (((((3 197 )(25 ((((118 ((7 12 )(175 196 )))(47 95 ))((40 (54 (9 (30 94 ))))(120 (116 (97 112 )))))(126 (109 (20 24 ))))))(177 180 ))((((22 149 )(29 66 ))(34 ((67 104 )(72 186 ))))(71 (82 122 ))))(38 199 ))))))))((102 184 )(106 183 )))))((((14 (76 (59 179 )))(27 28 ))(152 (61 164 )))(15 57 )))))(41 63 ))(85 128 ))((79 (68 ((11 (96 (156 (192 (193 194 )))))(83 84 ))))(161 (200 201 )))))(62 (119 ((130 (81 (174 ((6 (45 69 ))(75 (151 (155 168 )))))))(56 103 )))))(91 ((5 145 )(10 (136 (44 (140 182 )))))))(170 (80 (4 (144 (77 110 ))))))(((55 (154 202 ))(111 (86 158 )))(87 107 )))))(92 165 )))*
(0 ((88 (((((((1 ((157 (31 (21 60 )))(134 (64 114 ))))(51 74 ))(((18 (147 (100 190 )))((42 121 )(((98 105 )(167 (139 187 )))(159 ((129 191 )(132 185 ))))))(26 (49 143 ))))(90 (142 203 )))(153 172 ))(52 ((((135 (141 (8 36 )))(33 43 ))(99 188 ))(146 (113 133 )))))((((((((((138 (160 ((32 (13 (2 73 )))(178 (70 (166 176 ))))))(125 127 ))(65 (78 89 )))(37 115 ))(((((23 171 )(35 181 ))(46 131 ))(93 169 ))(((173 (124 ((123 (39 101 ))(50 195 ))))(150 162 ))((48 204 )(137 163 )))))((((148 (17 ((117 (58 ((189 (19 (53 (16 (198 (108 (((((3 197 )(25 ((((118 ((7 12 )(175 196 )))(47 95 ))((40 (54 (9 (30 94 ))))(120 (116 (97 112 )))))(126 (109 (20 24 ))))))(177 180 ))((((22 149 )(29 66 ))(34 ((67 104 )(72 186 ))))(71 (82 122 ))))(38 199 ))))))))((102 184 )(106 183 )))))(((((14 76 )(59 179 ))(27 28 ))(152 (61 164 )))(15 57 )))))(41 63 ))(85 128 ))((79 (68 ((11 (96 (156 (192 (193 194 )))))(83 84 ))))(161 (200 201 )))))(62 (119 ((130 (81 (174 ((6 (45 69 ))(75 (151 (155 168 )))))))(56 103 )))))(91 ((5 145 )(10 (136 (44 (140 182 )))))))(170 (80 (4 (144 (77 110 ))))))((55 (154 202 ))(107 (87 (111 (86 158 ))))))))(92 165 )))*
(0 ((88 (((((((1 ((157 (31 (21 60 )))(134 (64 114 ))))(51 74 ))(((18 (147 (100 190 )))((42 121 )((98 (159 (129 (191 (132 185 )))))(105 (167 (139 187 ))))))(26 (49 143 ))))(90 (142 203 )))(153 172 ))(52 ((((135 (141 (8 36 )))(33 43 ))(99 188 ))(146 (113 133 )))))((((((((((138 (160 ((32 (13 (2 73 )))(178 (70 (166 176 ))))))(125 127 ))(65 (78 89 )))(37 115 ))(((((23 171 )(35 181 ))(46 131 ))(93 169 ))(((173 (124 ((123 (39 101 ))(50 195 ))))(150 162 ))((48 204 )(137 163 )))))((((148 (17 ((117 (58 ((189 (19 (53 (16 (198 (108 (((((3 197 )(25 ((((118 ((7 12 )(175 196 )))(47 95 ))((40 (54 (9 (30 94 ))))(120 (116 (97 112 )))))(126 (109 (20 24 ))))))(177 180 ))((((22 149 )(29 66 ))(34 ((67 104 )(72 186 ))))(71 (82 122 ))))(38 199 ))))))))((102 184 )(106 183 )))))((((14 (76 (59 179 )))(27 28 ))(152 (61 164 )))(15 57 )))))(41 63 ))(85 128 ))((79 (68 (11 ((83 84 )(96 (156 (192 (193 194 ))))))))(161 (200 201 )))))(62 (119 ((130 (81 (174 ((6 (45 69 ))(75 (151 (155 168 )))))))(56 103 )))))(91 ((5 145 )(10 (136 (44 (140 182 )))))))(170 (80 (4 (144 (77 110 ))))))(107 ((55 (154 202 ))(111 (87 (86 158 ))))))))(92 165 )))*
(0 ((88 (((((((1 ((157 (31 (21 60 )))(134 (64 114 ))))(51 74 ))(((18 (147 (100 190 )))((42 121 )((98 (159 ((129 191 )(132 185 ))))(105 (167 (139 187 ))))))(26 (49 143 ))))(90 (142 203 )))(153 172 ))(52 ((((135 (141 (8 36 )))(33 43 ))(99 188 ))(146 (113 133 )))))(((((((((((138 (160 ((32 (13 (2 73 )))(178 (70 (166 176 ))))))(65 (78 89 )))((173 ((123 (101 (39 124 )))(50 195 )))(150 162 )))(((48 204 )(137 163 ))(125 127 )))(37 115 ))((((23 171 )(35 181 ))(46 131 ))(93 169 )))((((148 (17 ((117 (58 ((189 (19 (53 (16 (198 (108 (((((3 197 )(25 ((((118 ((7 12 )(175 196 )))(47 95 ))((40 (54 (9 (30 94 ))))(120 (116 (97 112 )))))(126 (109 (20 24 ))))))(177 180 ))((((22 149 )(29 66 ))(34 ((67 104 )(72 186 ))))(71 (82 122 ))))(38 199 ))))))))((102 184 )(106 183 )))))(((((14 76 )(59 179 ))(27 28 ))(152 (61 164 )))(15 57 )))))(41 63 ))(85 128 ))((79 (68 (11 ((83 84 )(96 (156 (192 (193 194 ))))))))(161 (200 201 )))))(62 (119 ((130 (81 (174 ((6 (45 69 ))(75 (151 (155 168 )))))))(56 103 )))))(91 ((5 145 )(10 (136 (44 (140 182 )))))))(170 (80 (4 (144 (77 110 ))))))(((55 (154 202 ))(111 (86 158 )))(87 107 )))))(92 165 )))*
(0 ((88 (((((((1 ((134 (((159 (98 ((105 (42 121 ))(167 (139 187 )))))(129 191 ))(132 185 )))(51 74 )))((157 (31 (21 60 )))(64 114 )))(((18 143 )(147 (100 190 )))(26 49 )))(90 (142 203 )))(153 172 ))(52 ((((135 (141 (8 36 )))(33 43 ))(99 188 ))(146 (113 133 )))))(((((((127 (125 (((138 (160 ((32 (13 (2 73 )))(178 (70 (166 176 ))))))(78 (65 89 )))(37 115 ))))(((((23 171 )(35 181 ))(46 131 ))(93 169 ))(((173 (124 ((50 (39 195 ))(101 123 ))))(150 162 ))((48 204 )(137 163 )))))((((148 (17 ((117 (58 ((189 (19 (53 (16 (198 (108 (((((3 197 )(25 ((((118 ((7 12 )(175 196 )))(47 95 ))((40 (54 (9 (30 94 ))))(120 (116 (97 112 )))))(126 (109 (20 24 ))))))(177 180 ))((((22 149 )(29 66 ))(34 ((67 104 )(72 186 ))))(71 (82 122 ))))(38 199 ))))))))((102 184 )(106 183 )))))((((14 (76 (59 179 )))(27 28 ))(152 (61 164 )))(15 57 )))))(41 63 ))(85 128 ))((79 (68 ((11 (96 (156 (192 (193 194 )))))(83 84 ))))(161 (200 201 )))))(62 (119 ((130 (81 (174 ((6 (45 69 ))(75 (151 (155 168 )))))))(56 103 )))))(91 ((5 145 )(10 (136 (44 (140 182 )))))))(170 (80 (4 (144 (77 110 ))))))((55 (154 202 ))(87 (107 (111 (86 158 ))))))))(92 165 )))*
(0 ((88 (((((((1 ((21 (157 (31 60 )))(134 (64 114 ))))(51 74 ))(((18 (147 (100 190 )))((42 121 )(105 ((98 (159 (191 (129 (132 185 )))))(167 (139 187 ))))))(26 (49 143 ))))(90 (142 203 )))(153 172 ))(52 ((((135 (141 (8 36 )))(33 43 ))(99 188 ))(146 (113 133 )))))((((((((((138 (160 ((32 (13 (2 73 )))(178 (70 (166 176 ))))))(78 (65 89 )))(37 115 ))(125 127 ))(((((23 171 )(35 181 ))(46 131 ))(93 169 ))(((173 (124 (39 ((50 195 )(101 123 )))))(150 162 ))((48 204 )(137 163 )))))((((148 (17 ((117 (58 ((189 (19 (53 (16 (198 (108 (((((3 197 )(25 ((((118 ((7 12 )(175 196 )))(47 95 ))((40 (54 (9 (30 94 ))))(120 (116 (97 112 )))))(126 (109 (20 24 ))))))(177 180 ))((((22 149 )(29 66 ))(34 ((67 104 )(72 186 ))))(71 (82 122 ))))(38 199 ))))))))((102 184 )(106 183 )))))(((((14 76 )(59 179 ))(27 28 ))(152 (61 164 )))(15 57 )))))(41 63 ))(85 128 ))((79 (68 (11 ((83 84 )(96 (156 (192 (193 194 ))))))))(161 (200 201 )))))(62 (119 ((130 (81 (174 ((6 (45 69 ))(75 (151 (155 168 )))))))(56 103 )))))(91 ((5 145 )(10 (136 (44 (140 182 )))))))(170 (80 (4 (144 (77 110 ))))))((55 (154 202 ))(107 (111 (87 (86 158 ))))))))(92 165 )))*
(0 ((88 (((((((1 ((157 (31 (21 60 )))(134 (64 114 ))))(51 74 ))(((18 (147 (100 190 )))((42 121 )(((98 105 )(167 (139 187 )))(159 (191 (129 (132 185 )))))))(26 (49 143 ))))(90 (142 203 )))(153 172 ))(52 ((((135 (141 (8 36 )))(33 43 ))(99 188 ))(146 (113 133 )))))(((((((127 (125 (((138 (160 ((32 (13 (2 73 )))(178 (70 (166 176 ))))))(78 (65 89 )))(37 115 ))))(((((23 171 )(35 181 ))(46 131 ))(93 169 ))(((173 (124 ((50 (39 195 ))(101 123 ))))(150 162 ))((48 204 )(137 163 )))))((((148 (17 ((117 (58 ((189 (19 (53 (16 (198 (108 (((((3 197 )(25 ((((118 ((7 12 )(175 196 )))(47 95 ))((40 (54 (9 (30 94 ))))(120 (116 (97 112 )))))(126 (109 (20 24 ))))))(177 180 ))((((22 149 )(29 66 ))(34 ((67 104 )(72 186 ))))(71 (82 122 ))))(38 199 ))))))))((102 184 )(106 183 )))))(((((14 76 )(59 179 ))(27 28 ))(152 (61 164 )))(15 57 )))))(41 63 ))(85 128 ))((79 (68 (11 ((83 84 )(96 (156 (192 (193 194 ))))))))(161 (200 201 )))))(62 (119 ((130 (81 (174 ((6 (45 69 ))(75 (151 (155 168 )))))))(56 103 )))))(91 ((5 145 )(10 (136 (44 (140 182 )))))))(170 (80 (4 (144 (77 110 ))))))((55 (154 202 ))((111 (86 158 ))(87 107 ))))))(92 165 )))*
(0 ((88 (((((((1 ((157 (31 (21 60 )))(134 (64 114 ))))(51 74 ))(((18 (147 (100 190 )))((42 121 )((((159 (98 105 ))(129 191 ))(132 185 ))(187 (139 167 )))))(26 (49 143 ))))(90 (142 203 )))(153 172 ))(52 ((((135 (141 (8 36 )))(33 43 ))(99 188 ))(146 (113 133 )))))((((((((((138 (160 ((32 (13 (2 73 )))(178 (70 (166 176 ))))))(78 (65 89 )))(37 115 ))(125 127 ))(((((23 171 )(35 181 ))(46 131 ))(93 169 ))(((173 (124 (39 ((50 195 )(101 123 )))))(150 162 ))((48 204 )(137 163 )))))((((148 (17 ((117 (58 ((189 (19 (53 (16 (198 (108 (((((3 197 )(25 ((((118 ((7 12 )(175 196 )))(47 95 ))((40 (54 (9 (30 94 ))))(120 (116 (97 112 )))))(126 (109 (20 24 ))))))(177 180 ))((((22 149 )(29 66 ))(34 ((67 104 )(72 186 ))))(71 (82 122 ))))(38 199 ))))))))((102 184 )(106 183 )))))(((((14 76 )(59 179 ))(27 28 ))(152 (61 164 )))(15 57 )))))(41 63 ))(85 128 ))((79 (68 ((11 (96 (156 (192 (193 194 )))))(83 84 ))))(161 (200 201 )))))(62 (119 ((130 (81 (174 ((6 (45 69 ))(75 (151 (155 168 )))))))(56 103 )))))(91 ((5 145 )(10 (136 (44 (140 182 )))))))(170 (80 (4 (144 (77 110 ))))))(107 ((55 (154 202 ))(111 (87 (86 158 ))))))))(92 165 )))*
(0 ((88 (((((((1 ((157 (31 (21 60 )))(134 (64 114 ))))(51 74 ))(((18 (147 (100 190 )))((42 121 )((98 (159 (129 (191 (132 185 )))))(105 (167 (139 187 ))))))(26 (49 143 ))))(90 (142 203 )))(153 172 ))(52 ((((135 (141 (8 36 )))(33 43 ))(99 188 ))(146 (113 133 )))))((((((((((138 (160 ((32 (13 (2 73 )))(178 (70 (166 176 ))))))(78 (65 89 )))(37 115 ))(125 127 ))(((((23 171 )(35 181 ))(46 131 ))(93 169 ))(((173 (124 ((123 (39 101 ))(50 195 ))))(150 162 ))((48 204 )(137 163 )))))((((148 (17 ((117 (58 ((189 (19 (53 (16 (198 (108 (((((3 197 )(25 ((((118 ((7 12 )(175 196 )))(47 95 ))((40 (54 (9 (30 94 ))))(120 (116 (97 112 )))))(126 (109 (20 24 ))))))(177 180 ))((((22 149 )(29 66 ))(34 ((67 104 )(72 186 ))))(71 (82 122 ))))(38 199 ))))))))((102 184 )(106 183 )))))((((14 (76 (59 179 )))(27 28 ))(152 (61 164 )))(15 57 )))))(41 63 ))(85 128 ))((79 (68 ((11 (96 (156 (192 (193 194 )))))(83 84 ))))(161 (200 201 )))))(62 (119 ((130 (81 (174 ((6 (45 69 ))(75 (151 (155 168 )))))))(56 103 )))))(91 ((5 145 )(10 (136 (44 (140 182 )))))))(170 (80 (4 (144 (77 110 ))))))(107 ((55 (154 202 ))(111 (87 (86 158 ))))))))(92 165 )))*
(0 ((88 (((((((1 ((157 (31 (21 60 )))(134 (64 114 ))))(51 74 ))(((18 (147 (100 190 )))((42 121 )((98 (159 (191 (129 (132 185 )))))(105 (167 (139 187 ))))))(26 (49 143 ))))(90 (142 203 )))(153 172 ))(52 ((((135 (141 (8 36 )))(33 43 ))(99 188 ))(146 (113 133 )))))((((((((((138 (160 ((32 (13 (2 73 )))(178 (70 (166 176 ))))))(78 (65 89 )))(37 115 ))(125 127 ))(((((23 171 )(35 181 ))(46 131 ))(93 169 ))(((173 (124 ((123 (39 101 ))(50 195 ))))(150 162 ))((48 204 )(137 163 )))))((((148 (17 ((117 (58 ((189 (19 (53 (16 (198 (108 (((((3 197 )(25 ((((118 ((7 12 )(175 196 )))(47 95 ))((40 (54 (9 (30 94 ))))(120 (116 (97 112 )))))(126 (109 (20 24 ))))))(177 180 ))((((22 149 )(29 66 ))(34 ((67 104 )(72 186 ))))(71 (82 122 ))))(38 199 ))))))))((102 184 )(106 183 )))))((((14 (76 (59 179 )))(27 28 ))(152 (61 164 )))(15 57 )))))(41 63 ))(85 128 ))((79 (68 ((11 (96 (156 (192 (193 194 )))))(83 84 ))))(161 (200 201 )))))(62 (119 ((130 (81 (174 ((6 (45 69 ))(75 (151 (155 168 )))))))(56 103 )))))(91 ((5 145 )(10 (136 (44 (140 182 )))))))(170 (80 (4 (144 (77 110 ))))))(107 ((55 (154 202 ))(111 (87 (86 158 ))))))))(92 165 )))*
(0 ((88 (((((((1 ((157 (31 (21 60 )))(134 (64 114 ))))(51 74 ))(((18 (147 (100 190 )))((42 121 )((98 (159 ((129 191 )(132 185 ))))(105 (167 (139 187 ))))))(26 (49 143 ))))(90 (142 203 )))(153 172 ))(52 ((((135 (141 (8 36 )))(33 43 ))(99 188 ))(146 (113 133 )))))((((((((((138 (160 ((32 (13 (2 73 )))(178 (70 (166 176 ))))))(78 (65 89 )))(37 115 ))(125 127 ))(((((23 171 )(35 181 ))(46 131 ))(93 169 ))(((173 (124 (39 ((50 195 )(101 123 )))))(150 162 ))((48 204 )(137 163 )))))((((148 (17 ((117 (58 ((189 (19 (53 (16 (198 (108 (((((3 197 )(25 ((((118 ((7 12 )(175 196 )))(47 95 ))((40 (54 (9 (30 94 ))))(120 (116 (97 112 )))))(126 (109 (20 24 ))))))(177 180 ))((((22 149 )(29 66 ))(34 ((67 104 )(72 186 ))))(71 (82 122 ))))(38 199 ))))))))((102 184 )(106 183 )))))(((((14 76 )(59 179 ))(27 28 ))(152 (61 164 )))(15 57 )))))(41 63 ))(85 128 ))((79 (68 (11 ((83 84 )(96 (156 (192 (193 194 ))))))))(161 (200 201 )))))(62 (119 ((130 (81 (174 ((6 (45 69 ))(75 (151 (155 168 )))))))(56 103 )))))(91 ((5 145 )(10 (136 (44 (140 182 )))))))(170 (80 (4 (144 (77 110 ))))))(((55 (154 202 ))(111 (86 158 )))(87 107 )))))(92 165 )))*
(0 ((88 (((((((1 ((157 (31 (21 60 )))(134 (64 114 ))))(51 74 ))(((18 (147 (100 190 )))((42 121 )(((98 105 )(167 (139 187 )))(159 (191 (129 (132 185 )))))))(26 (49 143 ))))(90 (142 203 )))(153 172 ))(52 ((((135 (141 (8 36 )))(33 43 ))(99 188 ))(146 (113 133 )))))(((((((127 (125 (((138 (160 ((32 (13 (2 73 )))(178 (70 (166 176 ))))))(78 (65 89 )))(37 115 ))))(((((23 171 )(35 181 ))(46 131 ))(93 169 ))(((173 (124 ((101 (39 123 ))(50 195 ))))(150 162 ))((48 204 )(137 163 )))))((((148 (17 ((117 (58 ((189 (19 (53 (16 (198 (108 (((((3 197 )(25 ((((118 ((7 12 )(175 196 )))(47 95 ))((40 (54 (9 (30 94 ))))(120 (116 (97 112 )))))(126 (109 (20 24 ))))))(177 180 ))((((22 149 )(29 66 ))(34 ((67 104 )(72 186 ))))(71 (82 122 ))))(38 199 ))))))))((102 184 )(106 183 )))))((((14 (76 (59 179 )))(27 28 ))(152 (61 164 )))(15 57 )))))(41 63 ))(85 128 ))((79 (68 ((11 (96 (156 (192 (193 194 )))))(83 84 ))))(161 (200 201 )))))(62 (119 ((130 (81 (174 ((6 (45 69 ))(75 (151 (155 168 )))))))(56 103 )))))(91 ((5 145 )(10 (136 (44 (140 182 )))))))(170 (80 (4 (144 (77 110 ))))))((55 (154 202 ))(107 (111 (87 (86 158 ))))))))(92 165 )))*
(0 ((88 (((((((1 ((21 (157 (31 60 )))(134 (64 114 ))))(51 74 ))(((18 (147 (100 190 )))((42 121 )((98 (159 (191 (129 (132 185 )))))(105 (167 (139 187 ))))))(26 (49 143 ))))(90 (142 203 )))(153 172 ))(52 ((((135 (141 (8 36 )))(33 43 ))(99 188 ))(146 (113 133 )))))(((((((((((138 (160 ((32 (13 (2 73 )))(178 (70 (166 176 ))))))(65 (78 89 )))((173 ((123 (39 (101 124 )))(50 195 )))(150 162 )))(((48 204 )(137 163 ))(125 127 )))(37 115 ))((((23 171 )(35 181 ))(46 131 ))(93 169 )))((((148 (17 ((117 (58 ((189 (19 (53 (16 (198 (108 (((((3 197 )(25 ((((118 ((7 12 )(175 196 )))(47 95 ))((40 (54 (9 (30 94 ))))(120 (116 (97 112 )))))(126 (109 (20 24 ))))))(177 180 ))((((22 149 )(29 66 ))(34 ((67 104 )(72 186 ))))(71 (82 122 ))))(38 199 ))))))))((102 184 )(106 183 )))))((((14 (76 (59 179 )))(27 28 ))(152 (61 164 )))(15 57 )))))(41 63 ))(85 128 ))((79 (68 (11 ((83 84 )(96 (156 (192 (193 194 ))))))))(161 (200 201 )))))(62 (119 ((130 (81 (174 ((6 (45 69 ))(75 (151 (155 168 )))))))(56 103 )))))(91 ((5 145 )(10 (136 (44 (140 182 )))))))(170 (80 (4 (144 (77 110 ))))))(107 ((55 (154 202 ))(111 (87 (86 158 ))))))))(92 165 )))*
(0 ((88 (((((((1 ((21 (157 (31 60 )))(134 (64 114 ))))(51 74 ))(((18 (147 (100 190 )))((42 121 )((98 (159 (129 (191 (132 185 )))))(105 (167 (139 187 ))))))(26 (49 143 ))))(90 (142 203 )))(153 172 ))(52 ((((135 (141 (8 36 )))(33 43 ))(99 188 ))(146 (113 133 )))))(((((((((((138 (160 ((32 (13 (2 73 )))(178 (70 (166 176 ))))))(65 (78 89 )))((173 ((123 (124 (39 101 )))(50 195 )))(150 162 )))(((48 204 )(137 163 ))(125 127 )))(37 115 ))((((23 171 )(35 181 ))(46 131 ))(93 169 )))((((148 (17 ((117 (58 ((189 (19 (53 (16 (198 (108 (((((3 197 )(25 ((((118 ((7 12 )(175 196 )))(47 95 ))((40 (54 (9 (30 94 ))))(120 (116 (97 112 )))))(126 (109 (20 24 ))))))(177 180 ))((((22 149 )(29 66 ))(34 ((67 104 )(72 186 ))))(71 (82 122 ))))(38 199 ))))))))((102 184 )(106 183 )))))(((((14 76 )(59 179 ))(27 28 ))(152 (61 164 )))(15 57 )))))(41 63 ))(85 128 ))((79 (68 (11 ((83 84 )(96 (156 (192 (193 194 ))))))))(161 (200 201 )))))(62 (119 ((130 (81 (174 ((6 (45 69 ))(75 (151 (155 168 )))))))(56 103 )))))(91 ((5 145 )(10 (136 (44 (140 182 )))))))(170 (80 (4 (144 (77 110 ))))))((55 (154 202 ))(107 (111 (87 (86 158 ))))))))(92 165 )))*
(0 ((88 (((((((1 ((21 (157 (31 60 )))(134 (64 114 ))))(51 74 ))(((18 (147 (100 190 )))((42 121 )((98 (159 ((129 191 )(132 185 ))))(105 (167 (139 187 ))))))(26 (49 143 ))))(90 (142 203 )))(153 172 ))(52 ((((135 (141 (8 36 )))(33 43 ))(99 188 ))(146 (113 133 )))))((((((((((138 (160 ((32 (13 (2 73 )))(178 (70 (166 176 ))))))(125 127 ))(65 (78 89 )))(37 115 ))(((((23 171 )(35 181 ))(46 131 ))(93 169 ))(((173 (124 ((39 (101 123 ))(50 195 ))))(150 162 ))((48 204 )(137 163 )))))((((148 (17 ((117 (58 ((189 (19 (53 (16 (198 (108 (((((3 197 )(25 ((((118 ((7 12 )(175 196 )))(47 95 ))((40 (54 (9 (30 94 ))))(120 (116 (97 112 )))))(126 (109 (20 24 ))))))(177 180 ))((((22 149 )(29 66 ))(34 ((67 104 )(72 186 ))))(71 (82 122 ))))(38 199 ))))))))((102 184 )(106 183 )))))((((14 (76 (59 179 )))(27 28 ))(152 (61 164 )))(15 57 )))))(41 63 ))(85 128 ))((79 (68 ((11 (96 (156 (192 (193 194 )))))(83 84 ))))(161 (200 201 )))))(62 (119 ((130 (81 (174 ((6 (45 69 ))(75 (151 (155 168 )))))))(56 103 )))))(91 ((5 145 )(10 (136 (44 (140 182 )))))))(170 (80 (4 (144 (77 110 ))))))((55 (154 202 ))(107 (111 (87 (86 158 ))))))))(92 165 )))*
(0 ((88 (((((((1 ((21 (157 (31 60 )))(134 (64 114 ))))(51 74 ))(((18 (147 (100 190 )))((42 121 )(105 ((98 (159 (191 (129 (132 185 )))))(167 (139 187 ))))))(26 (49 143 ))))(90 (142 203 )))(153 172 ))(52 ((((135 (141 (8 36 )))(33 43 ))(99 188 ))(146 (113 133 )))))((((((((((138 (160 ((32 (13 (2 73 )))(178 (70 (166 176 ))))))(125 127 ))(65 (78 89 )))(37 115 ))(((((23 171 )(35 181 ))(46 131 ))(93 169 ))(((173 (124 ((195 (39 50 ))(101 123 ))))(150 162 ))((48 204 )(137 163 )))))((((148 (17 ((117 (58 ((189 (19 (53 (16 (198 (108 (((((3 197 )(25 ((((118 ((7 12 )(175 196 )))(47 95 ))((40 (54 (9 (30 94 ))))(120 (116 (97 112 )))))(126 (109 (20 24 ))))))(177 180 ))((((22 149 )(29 66 ))(34 ((67 104 )(72 186 ))))(71 (82 122 ))))(38 199 ))))))))((102 184 )(106 183 )))))((((14 (76 (59 179 )))(27 28 ))(152 (61 164 )))(15 57 )))))(41 63 ))(85 128 ))((79 (68 (11 ((83 84 )(96 (156 (192 (193 194 ))))))))(161 (200 201 )))))(62 (119 ((130 (81 (174 ((6 (45 69 ))(75 (151 (155 168 )))))))(56 103 )))))(91 ((5 145 )(10 (136 (44 (140 182 )))))))(170 (80 (4 (144 (77 110 ))))))(((55 (154 202 ))(111 (86 158 )))(87 107 )))))(92 165 )))*
(0 ((88 (((((((1 ((157 (31 (21 60 )))(134 (64 114 ))))(51 74 ))(((18 (147 (100 190 )))((42 121 )(105 ((98 (159 (129 (191 (132 185 )))))(167 (139 187 ))))))(26 (49 143 ))))(90 (142 203 )))(153 172 ))(52 ((((135 (141 (8 36 )))(33 43 ))(99 188 ))(146 (113 133 )))))((((((((((138 (160 ((32 (13 (2 73 )))(178 (70 (166 176 ))))))(78 (65 89 )))(37 115 ))(125 127 ))(((((23 171 )(35 181 ))(46 131 ))(93 169 ))(((173 (124 (39 ((50 195 )(101 123 )))))(150 162 ))((48 204 )(137 163 )))))((((148 (17 ((117 (58 ((189 (19 (53 (16 (198 (108 (((((3 197 )(25 ((((118 ((7 12 )(175 196 )))(47 95 ))((40 (54 (9 (30 94 ))))(120 (116 (97 112 )))))(126 (109 (20 24 ))))))(177 180 ))((((22 149 )(29 66 ))(34 ((67 104 )(72 186 ))))(71 (82 122 ))))(38 199 ))))))))((102 184 )(106 183 )))))((((14 (76 (59 179 )))(27 28 ))(152 (61 164 )))(15 57 )))))(41 63 ))(85 128 ))((79 (68 ((11 (96 (156 (192 (193 194 )))))(83 84 ))))(161 (200 201 )))))(62 (119 ((130 (81 (174 ((6 (45 69 ))(75 (151 (155 168 )))))))(56 103 )))))(91 ((5 145 )(10 (136 (44 (140 182 )))))))(170 (80 (4 (144 (77 110 ))))))((55 (154 202 ))(107 (111 (87 (86 158 ))))))))(92 165 )))*
(0 ((88 (((((((1 ((21 (157 (31 60 )))(134 (64 114 ))))(51 74 ))(((18 (147 (100 190 )))((42 121 )((((159 (98 105 ))(129 191 ))(132 185 ))(187 (139 167 )))))(26 (49 143 ))))(90 (142 203 )))(153 172 ))(52 ((((135 (141 (8 36 )))(33 43 ))(99 188 ))(146 (113 133 )))))((((((((((138 (160 ((32 (13 (2 73 )))(178 (70 (166 176 ))))))(78 (65 89 )))(37 115 ))(125 127 ))(((((23 171 )(35 181 ))(46 131 ))(93 169 ))(((173 (124 ((123 (39 101 ))(50 195 ))))(150 162 ))((48 204 )(137 163 )))))((((148 (17 ((117 (58 ((189 (19 (53 (16 (198 (108 (((((3 197 )(25 ((((118 ((7 12 )(175 196 )))(47 95 ))((40 (54 (9 (30 94 ))))(120 (116 (97 112 )))))(126 (109 (20 24 ))))))(177 180 ))((((22 149 )(29 66 ))(34 ((67 104 )(72 186 ))))(71 (82 122 ))))(38 199 ))))))))((102 184 )(106 183 )))))(((((14 76 )(59 179 ))(27 28 ))(152 (61 164 )))(15 57 )))))(41 63 ))(85 128 ))((79 (68 (11 ((83 84 )(96 (156 (192 (193 194 ))))))))(161 (200 201 )))))(62 (119 ((130 (81 (174 ((6 (45 69 ))(75 (151 (155 168 )))))))(56 103 )))))(91 ((5 145 )(10 (136 (44 (140 182 )))))))(170 (80 (4 (144 (77 110 ))))))(((55 (154 202 ))(111 (86 158 )))(87 107 )))))(92 165 )))*
(0 ((88 (((((((1 ((157 (31 (21 60 )))(134 (64 114 ))))(51 74 ))(((18 (147 (100 190 )))((42 121 )((98 (159 (191 (129 (132 185 )))))(105 (167 (139 187 ))))))(26 (49 143 ))))(90 (142 203 )))(153 172 ))(52 ((((135 (141 (8 36 )))(33 43 ))(99 188 ))(146 (113 133 )))))(((((((((((138 (160 ((32 (13 (2 73 )))(178 (70 (166 176 ))))))(65 (78 89 )))((173 (124 ((123 (39 101 ))(50 195 ))))(150 162 )))(((48 204 )(137 163 ))(125 127 )))(37 115 ))((((23 171 )(35 181 ))(46 131 ))(93 169 )))((((148 (17 ((117 (58 ((189 (19 (53 (16 (198 (108 (((((3 197 )(25 ((((118 ((7 12 )(175 196 )))(47 95 ))((40 (54 (9 (30 94 ))))(120 (116 (97 112 )))))(126 (109 (20 24 ))))))(177 180 ))((((22 149 )(29 66 ))(34 ((67 104 )(72 186 ))))(71 (82 122 ))))(38 199 ))))))))((102 184 )(106 183 )))))((((14 (76 (59 179 )))(27 28 ))(152 (61 164 )))(15 57 )))))(41 63 ))(85 128 ))((79 (68 (11 ((83 84 )(96 (156 (192 (193 194 ))))))))(161 (200 201 )))))(62 (119 ((130 (81 (174 ((6 (45 69 ))(75 (151 (155 168 )))))))(56 103 )))))(91 ((5 145 )(10 (136 (44 (140 182 )))))))(170 (80 (4 (144 (77 110 ))))))((55 (154 202 ))(107 (111 (87 (86 158 ))))))))(92 165 )))*
(0 ((88 (((((((1 ((157 (31 (21 60 )))(134 (64 114 ))))(51 74 ))(((18 (147 (100 190 )))((42 121 )(105 ((98 (159 ((129 191 )(132 185 ))))(167 (139 187 ))))))(26 (49 143 ))))(90 (142 203 )))(153 172 ))(52 ((((135 (141 (8 36 )))(33 43 ))(99 188 ))(146 (113 133 )))))((((((((((138 (160 ((32 (13 (2 73 )))(178 (70 (166 176 ))))))(78 (65 89 )))(37 115 ))(125 127 ))(((((23 171 )(35 181 ))(46 131 ))(93 169 ))(((173 (124 ((101 (39 123 ))(50 195 ))))(150 162 ))((48 204 )(137 163 )))))((((148 (17 ((117 (58 ((189 (19 (53 (16 (198 (108 (((((3 197 )(25 ((((118 ((7 12 )(175 196 )))(47 95 ))((40 (54 (9 (30 94 ))))(120 (116 (97 112 )))))(126 (109 (20 24 ))))))(177 180 ))((((22 149 )(29 66 ))(34 ((67 104 )(72 186 ))))(71 (82 122 ))))(38 199 ))))))))((102 184 )(106 183 )))))(((((14 76 )(59 179 ))(27 28 ))(152 (61 164 )))(15 57 )))))(41 63 ))(85 128 ))((79 (68 ((11 (96 (156 (192 (193 194 )))))(83 84 ))))(161 (200 201 )))))(62 (119 ((130 (81 (174 ((6 (45 69 ))(75 (151 (155 168 )))))))(56 103 )))))(91 ((5 145 )(10 (136 (44 (140 182 )))))))(170 (80 (4 (144 (77 110 ))))))(((55 (154 202 ))(111 (86 158 )))(87 107 )))))(92 165 )))*
(0 ((88 (((((((1 ((157 (31 (21 60 )))(134 (64 114 ))))(51 74 ))(((18 (147 (100 190 )))((42 121 )((98 (159 (191 (129 (132 185 )))))(105 (167 (139 187 ))))))(26 (49 143 ))))(90 (142 203 )))(153 172 ))(52 ((((135 (141 (8 36 )))(33 43 ))(99 188 ))(146 (113 133 )))))(((((((127 (125 (((138 (160 ((32 (13 (2 73 )))(178 (70 (166 176 ))))))(78 (65 89 )))(37 115 ))))(((((23 171 )(35 181 ))(46 131 ))(93 169 ))(((173 (124 (39 ((50 195 )(101 123 )))))(150 162 ))((48 204 )(137 163 )))))((((148 (17 ((117 (58 ((189 (19 (53 (16 (198 (108 (((((3 197 )(25 ((((118 ((7 12 )(175 196 )))(47 95 ))((40 (54 (9 (30 94 ))))(120 (116 (97 112 )))))(126 (109 (20 24 ))))))(177 180 ))((((22 149 )(29 66 ))(34 ((67 104 )(72 186 ))))(71 (82 122 ))))(38 199 ))))))))((102 184 )(106 183 )))))(((((14 76 )(59 179 ))(27 28 ))(152 (61 164 )))(15 57 )))))(41 63 ))(85 128 ))((79 (68 ((11 (96 (156 (192 (193 194 )))))(83 84 ))))(161 (200 201 )))))(62 (119 ((130 (81 (174 ((6 (45 69 ))(75 (151 (155 168 )))))))(56 103 )))))(91 ((5 145 )(10 (136 (44 (140 182 )))))))(170 (80 (4 (144 (77 110 ))))))((55 (154 202 ))((111 (86 158 ))(87 107 ))))))(92 165 )))*
(0 ((88 (((((((1 ((157 (31 (21 60 )))(134 (64 114 ))))(51 74 ))(((18 (147 (100 190 )))((42 121 )((98 (159 (129 (191 (132 185 )))))(105 (167 (139 187 ))))))(26 (49 143 ))))(90 (142 203 )))(153 172 ))(52 ((((135 (141 (8 36 )))(33 43 ))(99 188 ))(146 (113 133 )))))(((((((127 (125 (((138 (160 ((32 (13 (2 73 )))(178 (70 (166 176 ))))))(78 (65 89 )))(37 115 ))))(((((23 171 )(35 181 ))(46 131 ))(93 169 ))(((173 (124 ((39 (101 123 ))(50 195 ))))(150 162 ))((48 204 )(137 163 )))))((((148 (17 ((117 (58 ((189 (19 (53 (16 (198 (108 (((((3 197 )(25 ((((118 ((7 12 )(175 196 )))(47 95 ))((40 (54 (9 (30 94 ))))(120 (116 (97 112 )))))(126 (109 (20 24 ))))))(177 180 ))((((22 149 )(29 66 ))(34 ((67 104 )(72 186 ))))(71 (82 122 ))))(38 199 ))))))))((102 184 )(106 183 )))))(((((14 76 )(59 179 ))(27 28 ))(152 (61 164 )))(15 57 )))))(41 63 ))(85 128 ))((79 (68 (11 ((83 84 )(96 (156 (192 (193 194 ))))))))(161 (200 201 )))))(62 (119 ((130 (81 (174 ((6 (45 69 ))(75 (151 (155 168 )))))))(56 103 )))))(91 ((5 145 )(10 (136 (44 (140 182 )))))))(170 (80 (4 (144 (77 110 ))))))((55 (154 202 ))(107 (111 (87 (86 158 ))))))))(92 165 )))*
(0 ((88 (((((((1 ((157 (31 (21 60 )))(134 (64 114 ))))(51 74 ))(((18 (147 (100 190 )))((42 121 )((98 (159 (129 (191 (132 185 )))))(105 (167 (139 187 ))))))(26 (49 143 ))))(90 (142 203 )))(153 172 ))(52 ((((135 (141 (8 36 )))(33 43 ))(99 188 ))(146 (113 133 )))))(((((((127 (125 (((138 (160 ((32 (13 (2 73 )))(178 (70 (166 176 ))))))(78 (65 89 )))(37 115 ))))(((((23 171 )(35 181 ))(46 131 ))(93 169 ))(((173 (124 ((101 (39 123 ))(50 195 ))))(150 162 ))((48 204 )(137 163 )))))((((148 (17 ((117 (58 ((189 (19 (53 (16 (198 (108 (((((3 197 )(25 ((((118 ((7 12 )(175 196 )))(47 95 ))((40 (54 (9 (30 94 ))))(120 (116 (97 112 )))))(126 (109 (20 24 ))))))(177 180 ))((((22 149 )(29 66 ))(34 ((67 104 )(72 186 ))))(71 (82 122 ))))(38 199 ))))))))((102 184 )(106 183 )))))((((14 (76 (59 179 )))(27 28 ))(152 (61 164 )))(15 57 )))))(41 63 ))(85 128 ))((79 (68 ((11 (96 (156 (192 (193 194 )))))(83 84 ))))(161 (200 201 )))))(62 (119 ((130 (81 (174 ((6 (45 69 ))(75 (151 (155 168 )))))))(56 103 )))))(91 ((5 145 )(10 (136 (44 (140 182 )))))))(170 (80 (4 (144 (77 110 ))))))(107 ((55 (154 202 ))(111 (87 (86 158 ))))))))(92 165 )))*
(0 ((88 (((((((1 ((157 (31 (21 60 )))(134 (64 114 ))))(51 74 ))(((18 (147 (100 190 )))((42 121 )((((159 (98 105 ))(129 191 ))(132 185 ))(187 (139 167 )))))(26 (49 143 ))))(90 (142 203 )))(153 172 ))(52 ((((135 (141 (8 36 )))(33 43 ))(99 188 ))(146 (113 133 )))))((((((((((138 (160 ((32 (13 (2 73 )))(178 (70 (166 176 ))))))(125 127 ))(65 (78 89 )))(37 115 ))(((((23 171 )(35 181 ))(46 131 ))(93 169 ))(((173 (124 ((39 (101 123 ))(50 195 ))))(150 162 ))((48 204 )(137 163 )))))((((148 (17 ((117 (58 ((189 (19 (53 (16 (198 (108 (((((3 197 )(25 ((((118 ((7 12 )(175 196 )))(47 95 ))((40 (54 (9 (30 94 ))))(120 (116 (97 112 )))))(126 (109 (20 24 ))))))(177 180 ))((((22 149 )(29 66 ))(34 ((67 104 )(72 186 ))))(71 (82 122 ))))(38 199 ))))))))((102 184 )(106 183 )))))(((((14 76 )(59 179 ))(27 28 ))(152 (61 164 )))(15 57 )))))(41 63 ))(85 128 ))((79 (68 (11 ((83 84 )(96 (156 (192 (193 194 ))))))))(161 (200 201 )))))(62 (119 ((130 (81 (174 ((6 (45 69 ))(75 (151 (155 168 )))))))(56 103 )))))(91 ((5 145 )(10 (136 (44 (140 182 )))))))(170 (80 (4 (144 (77 110 ))))))(((55 (154 202 ))(111 (86 158 )))(87 107 )))))(92 165 )))*
(0 ((88 (((((((1 ((21 (157 (31 60 )))(134 (64 114 ))))(51 74 ))(((18 (147 (100 190 )))((42 121 )(((98 105 )(167 (139 187 )))(159 (191 (129 (132 185 )))))))(26 (49 143 ))))(90 (142 203 )))(153 172 ))(52 ((((135 (141 (8 36 )))(33 43 ))(99 188 ))(146 (113 133 )))))((((((((((138 (160 ((32 (13 (2 73 )))(178 (70 (166 176 ))))))(125 127 ))(65 (78 89 )))(37 115 ))(((((23 171 )(35 181 ))(46 131 ))(93 169 ))(((173 (124 ((195 (39 50 ))(101 123 ))))(150 162 ))((48 204 )(137 163 )))))((((148 (17 ((117 (58 ((189 (19 (53 (16 (198 (108 (((((3 197 )(25 ((((118 ((7 12 )(175 196 )))(47 95 ))((40 (54 (9 (30 94 ))))(120 (116 (97 112 )))))(126 (109 (20 24 ))))))(177 180 ))((((22 149 )(29 66 ))(34 ((67 104 )(72 186 ))))(71 (82 122 ))))(38 199 ))))))))((102 184 )(106 183 )))))(((((14 76 )(59 179 ))(27 28 ))(152 (61 164 )))(15 57 )))))(41 63 ))(85 128 ))((79 (68 ((11 (96 (156 (192 (193 194 )))))(83 84 ))))(161 (200 201 )))))(62 (119 ((130 (81 (174 ((6 (45 69 ))(75 (151 (155 168 )))))))(56 103 )))))(91 ((5 145 )(10 (136 (44 (140 182 )))))))(170 (80 (4 (144 (77 110 ))))))((55 (154 202 ))(107 (87 (111 (86 158 ))))))))(92 165 )))*
(0 ((88 (((((((1 ((157 (31 (21 60 )))(134 (64 114 ))))(51 74 ))(((18 (147 (100 190 )))((42 121 )(105 ((98 (159 (191 (129 (132 185 )))))(167 (139 187 ))))))(26 (49 143 ))))(90 (142 203 )))(153 172 ))(52 ((((135 (141 (8 36 )))(33 43 ))(99 188 ))(146 (113 133 )))))(((((((127 (125 (((138 (160 ((32 (13 (2 73 )))(178 (70 (166 176 ))))))(78 (65 89 )))(37 115 ))))(((((23 171 )(35 181 ))(46 131 ))(93 169 ))(((173 (124 ((123 (39 101 ))(50 195 ))))(150 162 ))((48 204 )(137 163 )))))((((148 (17 ((117 (58 ((189 (19 (53 (16 (198 (108 (((((3 197 )(25 ((((118 ((7 12 )(175 196 )))(47 95 ))((40 (54 (9 (30 94 ))))(120 (116 (97 112 )))))(126 (109 (20 24 ))))))(177 180 ))((((22 149 )(29 66 ))(34 ((67 104 )(72 186 ))))(71 (82 122 ))))(38 199 ))))))))((102 184 )(106 183 )))))((((14 (76 (59 179 )))(27 28 ))(152 (61 164 )))(15 57 )))))(41 63 ))(85 128 ))((79 (68 ((11 (96 (156 (192 (193 194 )))))(83 84 ))))(161 (200 201 )))))(62 (119 ((130 (81 (174 ((6 (45 69 ))(75 (151 (155 168 )))))))(56 103 )))))(91 ((5 145 )(10 (136 (44 (140 182 )))))))(170 (80 (4 (144 (77 110 ))))))((55 (154 202 ))(107 (111 (87 (86 158 ))))))))(92 165 )))*
(0 ((88 (((((((1 ((157 (31 (21 60 )))(134 (64 114 ))))(51 74 ))(((18 (147 (100 190 )))((42 121 )((((159 (98 105 ))(129 191 ))(132 185 ))(187 (139 167 )))))(26 (49 143 ))))(90 (142 203 )))(153 172 ))(52 ((((135 (141 (8 36 )))(33 43 ))(99 188 ))(146 (113 133 )))))((((((((((138 (160 ((32 (13 (2 73 )))(178 (70 (166 176 ))))))(125 127 ))(65 (78 89 )))(37 115 ))(((((23 171 )(35 181 ))(46 131 ))(93 169 ))(((173 (124 ((50 (39 195 ))(101 123 ))))(150 162 ))((48 204 )(137 163 )))))((((148 (17 ((117 (58 ((189 (19 (53 (16 (198 (108 (((((3 197 )(25 ((((118 ((7 12 )(175 196 )))(47 95 ))((40 (54 (9 (30 94 ))))(120 (116 (97 112 )))))(126 (109 (20 24 ))))))(177 180 ))((((22 149 )(29 66 ))(34 ((67 104 )(72 186 ))))(71 (82 122 ))))(38 199 ))))))))((102 184 )(106 183 )))))((((14 (76 (59 179 )))(27 28 ))(152 (61 164 )))(15 57 )))))(41 63 ))(85 128 ))((79 (68 (11 ((83 84 )(96 (156 (192 (193 194 ))))))))(161 (200 201 )))))(62 (119 ((130 (81 (174 ((6 (45 69 ))(75 (151 (155 168 )))))))(56 103 )))))(91 ((5 145 )(10 (136 (44 (140 182 )))))))(170 (80 (4 (144 (77 110 ))))))((55 (154 202 ))(107 (111 (87 (86 158 ))))))))(92 165 )))*
(0 ((88 (((((((1 ((134 ((129 (191 (159 (98 ((105 (42 121 ))(167 (139 187 )))))))(132 185 )))(51 74 )))((157 (31 (21 60 )))(64 114 )))(((18 143 )(147 (100 190 )))(26 49 )))(90 (142 203 )))(153 172 ))(52 ((((135 (141 (8 36 )))(33 43 ))(99 188 ))(146 (113 133 )))))((((((((((138 (160 ((32 (13 (2 73 )))(178 (70 (166 176 ))))))(125 127 ))(65 (78 89 )))(37 115 ))(((((23 171 )(35 181 ))(46 131 ))(93 169 ))(((173 (124 ((39 (101 123 ))(50 195 ))))(150 162 ))((48 204 )(137 163 )))))((((148 (17 ((117 (58 ((189 (19 (53 (16 (198 (108 (((((3 197 )(25 ((((118 ((7 12 )(175 196 )))(47 95 ))((40 (54 (9 (30 94 ))))(120 (116 (97 112 )))))(126 (109 (20 24 ))))))(177 180 ))((((22 149 )(29 66 ))(34 ((67 104 )(72 186 ))))(71 (82 122 ))))(38 199 ))))))))((102 184 )(106 183 )))))((((14 (76 (59 179 )))(27 28 ))(152 (61 164 )))(15 57 )))))(41 63 ))(85 128 ))((79 (68 ((11 (96 (156 (192 (193 194 )))))(83 84 ))))(161 (200 201 )))))(62 (119 ((130 (81 (174 ((6 (45 69 ))(75 (151 (155 168 )))))))(56 103 )))))(91 ((5 145 )(10 (136 (44 (140 182 )))))))(170 (80 (4 (144 (77 110 ))))))((55 (154 202 ))(107 (111 (87 (86 158 ))))))))(92 165 )))*
(0 ((88 (((((((1 ((21 (157 (31 60 )))(134 (64 114 ))))(51 74 ))(((18 (147 (100 190 )))((42 121 )(105 ((98 (159 (191 (129 (132 185 )))))(167 (139 187 ))))))(26 (49 143 ))))(90 (142 203 )))(153 172 ))(52 ((((135 (141 (8 36 )))(33 43 ))(99 188 ))(146 (113 133 )))))(((((((127 (125 (((138 (160 ((32 (13 (2 73 )))(178 (70 (166 176 ))))))(78 (65 89 )))(37 115 ))))(((((23 171 )(35 181 ))(46 131 ))(93 169 ))(((173 (124 ((39 (101 123 ))(50 195 ))))(150 162 ))((48 204 )(137 163 )))))((((148 (17 ((117 (58 ((189 (19 (53 (16 (198 (108 (((((3 197 )(25 ((((118 ((7 12 )(175 196 )))(47 95 ))((40 (54 (9 (30 94 ))))(120 (116 (97 112 )))))(126 (109 (20 24 ))))))(177 180 ))((((22 149 )(29 66 ))(34 ((67 104 )(72 186 ))))(71 (82 122 ))))(38 199 ))))))))((102 184 )(106 183 )))))(((((14 76 )(59 179 ))(27 28 ))(152 (61 164 )))(15 57 )))))(41 63 ))(85 128 ))((79 (68 (11 ((83 84 )(96 (156 (192 (193 194 ))))))))(161 (200 201 )))))(62 (119 ((130 (81 (174 ((6 (45 69 ))(75 (151 (155 168 )))))))(56 103 )))))(91 ((5 145 )(10 (136 (44 (140 182 )))))))(170 (80 (4 (144 (77 110 ))))))((55 (154 202 ))(107 (111 (87 (86 158 ))))))))(92 165 )))*
(0 ((88 (((((((1 ((157 (31 (21 60 )))(134 (64 114 ))))(51 74 ))(((18 (147 (100 190 )))((42 121 )((((159 (98 105 ))(129 191 ))(132 185 ))(187 (139 167 )))))(26 (49 143 ))))(90 (142 203 )))(153 172 ))(52 ((((135 (141 (8 36 )))(33 43 ))(99 188 ))(146 (113 133 )))))(((((((((((138 (160 ((32 (13 (2 73 )))(178 (70 (166 176 ))))))(65 (78 89 )))((173 (124 ((39 (101 123 ))(50 195 ))))(150 162 )))(((48 204 )(137 163 ))(125 127 )))(37 115 ))((((23 171 )(35 181 ))(46 131 ))(93 169 )))((((148 (17 ((117 (58 ((189 (19 (53 (16 (198 (108 (((((3 197 )(25 ((((118 ((7 12 )(175 196 )))(47 95 ))((40 (54 (9 (30 94 ))))(120 (116 (97 112 )))))(126 (109 (20 24 ))))))(177 180 ))((((22 149 )(29 66 ))(34 ((67 104 )(72 186 ))))(71 (82 122 ))))(38 199 ))))))))((102 184 )(106 183 )))))(((((14 76 )(59 179 ))(27 28 ))(152 (61 164 )))(15 57 )))))(41 63 ))(85 128 ))((79 (68 (11 ((83 84 )(96 (156 (192 (193 194 ))))))))(161 (200 201 )))))(62 (119 ((130 (81 (174 ((6 (45 69 ))(75 (151 (155 168 )))))))(56 103 )))))(91 ((5 145 )(10 (136 (44 (140 182 )))))))(170 (80 (4 (144 (77 110 ))))))(((55 (154 202 ))(111 (86 158 )))(87 107 )))))(92 165 )))*
(0 ((88 (((((((1 ((21 (157 (31 60 )))(134 (64 114 ))))(51 74 ))(((18 (147 (100 190 )))((42 121 )((98 (159 (191 (129 (132 185 )))))(105 (167 (139 187 ))))))(26 (49 143 ))))(90 (142 203 )))(153 172 ))(52 ((((135 (141 (8 36 )))(33 43 ))(99 188 ))(146 (113 133 )))))(((((((((((138 (160 ((32 (13 (2 73 )))(178 (70 (166 176 ))))))(65 (78 89 )))((173 (124 ((195 (39 50 ))(101 123 ))))(150 162 )))(((48 204 )(137 163 ))(125 127 )))(37 115 ))((((23 171 )(35 181 ))(46 131 ))(93 169 )))((((148 (17 ((117 (58 ((189 (19 (53 (16 (198 (108 (((((3 197 )(25 ((((118 ((7 12 )(175 196 )))(47 95 ))((40 (54 (9 (30 94 ))))(120 (116 (97 112 )))))(126 (109 (20 24 ))))))(177 180 ))((((22 149 )(29 66 ))(34 ((67 104 )(72 186 ))))(71 (82 122 ))))(38 199 ))))))))((102 184 )(106 183 )))))((((14 (76 (59 179 )))(27 28 ))(152 (61 164 )))(15 57 )))))(41 63 ))(85 128 ))((79 (68 (11 ((83 84 )(96 (156 (192 (193 194 ))))))))(161 (200 201 )))))(62 (119 ((130 (81 (174 ((6 (45 69 ))(75 (151 (155 168 )))))))(56 103 )))))(91 ((5 145 )(10 (136 (44 (140 182 )))))))(170 (80 (4 (144 (77 110 ))))))(((55 (154 202 ))(111 (86 158 )))(87 107 )))))(92 165 )))*
(0 ((88 (((((((1 ((157 (31 (21 60 )))(134 (64 114 ))))(51 74 ))(((18 (147 (100 190 )))((42 121 )(((98 105 )(167 (139 187 )))((159 (129 191 ))(132 185 )))))(26 (49 143 ))))(90 (142 203 )))(153 172 ))(52 ((((135 (141 (8 36 )))(33 43 ))(99 188 ))(146 (113 133 )))))(((((((127 (125 (((138 (160 ((32 (13 (2 73 )))(178 (70 (166 176 ))))))(78 (65 89 )))(37 115 ))))(((((23 171 )(35 181 ))(46 131 ))(93 169 ))(((173 (124 ((50 (39 195 ))(101 123 ))))(150 162 ))((48 204 )(137 163 )))))((((148 (17 ((117 (58 ((189 (19 (53 (16 (198 (108 (((((3 197 )(25 ((((118 ((7 12 )(175 196 )))(47 95 ))((40 (54 (9 (30 94 ))))(120 (116 (97 112 )))))(126 (109 (20 24 ))))))(177 180 ))((((22 149 )(29 66 ))(34 ((67 104 )(72 186 ))))(71 (82 122 ))))(38 199 ))))))))((102 184 )(106 183 )))))((((14 (76 (59 179 )))(27 28 ))(152 (61 164 )))(15 57 )))))(41 63 ))(85 128 ))((79 (68 ((11 (96 (156 (192 (193 194 )))))(83 84 ))))(161 (200 201 )))))(62 (119 ((130 (81 (174 ((6 (45 69 ))(75 (151 (155 168 )))))))(56 103 )))))(91 ((5 145 )(10 (136 (44 (140 182 )))))))(170 (80 (4 (144 (77 110 ))))))((55 (154 202 ))(107 (111 (87 (86 158 ))))))))(92 165 )))*
(0 ((88 (((((((1 ((157 (31 (21 60 )))(134 (64 114 ))))(51 74 ))(((18 (147 (100 190 )))((42 121 )((98 (159 (129 (191 (132 185 )))))(105 (167 (139 187 ))))))(26 (49 143 ))))(90 (142 203 )))(153 172 ))(52 ((((135 (141 (8 36 )))(33 43 ))(99 188 ))(146 (113 133 )))))(((((((((((138 (160 ((32 (13 (2 73 )))(178 (70 (166 176 ))))))(65 (78 89 )))((173 (124 ((39 (101 123 ))(50 195 ))))(150 162 )))(((48 204 )(137 163 ))(125 127 )))(37 115 ))((((23 171 )(35 181 ))(46 131 ))(93 169 )))((((148 (17 ((117 (58 ((189 (19 (53 (16 (198 (108 (((((3 197 )(25 ((((118 ((7 12 )(175 196 )))(47 95 ))((40 (54 (9 (30 94 ))))(120 (116 (97 112 )))))(126 (109 (20 24 ))))))(177 180 ))((((22 149 )(29 66 ))(34 ((67 104 )(72 186 ))))(71 (82 122 ))))(38 199 ))))))))((102 184 )(106 183 )))))(((((14 76 )(59 179 ))(27 28 ))(152 (61 164 )))(15 57 )))))(41 63 ))(85 128 ))((79 (68 (11 ((83 84 )(96 (156 (192 (193 194 ))))))))(161 (200 201 )))))(62 (119 ((130 (81 (174 ((6 (45 69 ))(75 (151 (155 168 )))))))(56 103 )))))(91 ((5 145 )(10 (136 (44 (140 182 )))))))(170 (80 (4 (144 (77 110 ))))))((55 (154 202 ))(107 (111 (87 (86 158 ))))))))(92 165 )))*
(0 ((88 (((((((1 ((21 (157 (31 60 )))(134 (64 114 ))))(51 74 ))(((18 (147 (100 190 )))((42 121 )((98 (159 ((129 191 )(132 185 ))))(105 (167 (139 187 ))))))(26 (49 143 ))))(90 (142 203 )))(153 172 ))(52 ((((135 (141 (8 36 )))(33 43 ))(99 188 ))(146 (113 133 )))))(((((((((((138 (160 ((32 (13 (2 73 )))(178 (70 (166 176 ))))))(65 (78 89 )))((173 (124 ((39 (101 123 ))(50 195 ))))(150 162 )))(((48 204 )(137 163 ))(125 127 )))(37 115 ))((((23 171 )(35 181 ))(46 131 ))(93 169 )))((((148 (17 ((117 (58 ((189 (19 (53 (16 (198 (108 (((((3 197 )(25 ((((118 ((7 12 )(175 196 )))(47 95 ))((40 (54 (9 (30 94 ))))(120 (116 (97 112 )))))(126 (109 (20 24 ))))))(177 180 ))((((22 149 )(29 66 ))(34 ((67 104 )(72 186 ))))(71 (82 122 ))))(38 199 ))))))))((102 184 )(106 183 )))))(((((14 76 )(59 179 ))(27 28 ))(152 (61 164 )))(15 57 )))))(41 63 ))(85 128 ))((79 (68 (11 ((83 84 )(96 (156 (192 (193 194 ))))))))(161 (200 201 )))))(62 (119 ((130 (81 (174 ((6 (45 69 ))(75 (151 (155 168 )))))))(56 103 )))))(91 ((5 145 )(10 (136 (44 (140 182 )))))))(170 (80 (4 (144 (77 110 ))))))(107 ((55 (154 202 ))(111 (87 (86 158 ))))))))(92 165 )))*
(0 ((88 (((((((1 ((21 (157 (31 60 )))(134 (64 114 ))))(51 74 ))(((18 (147 (100 190 )))((42 121 )(((98 105 )(167 (139 187 )))((159 (129 191 ))(132 185 )))))(26 (49 143 ))))(90 (142 203 )))(153 172 ))(52 ((((135 (141 (8 36 )))(33 43 ))(99 188 ))(146 (113 133 )))))(((((((((((138 (160 ((32 (13 (2 73 )))(178 (70 (166 176 ))))))(65 (78 89 )))((173 (((39 123 )(101 124 ))(50 195 )))(150 162 )))(((48 204 )(137 163 ))(125 127 )))(37 115 ))((((23 171 )(35 181 ))(46 131 ))(93 169 )))((((148 (17 ((117 (58 ((189 (19 (53 (16 (198 (108 (((((3 197 )(25 ((((118 ((7 12 )(175 196 )))(47 95 ))((40 (54 (9 (30 94 ))))(120 (116 (97 112 )))))(126 (109 (20 24 ))))))(177 180 ))((((22 149 )(29 66 ))(34 ((67 104 )(72 186 ))))(71 (82 122 ))))(38 199 ))))))))((102 184 )(106 183 )))))(((((14 76 )(59 179 ))(27 28 ))(152 (61 164 )))(15 57 )))))(41 63 ))(85 128 ))((79 (68 (11 ((83 84 )(96 (156 (192 (193 194 ))))))))(161 (200 201 )))))(62 (119 ((130 (81 (174 ((6 (45 69 ))(75 (151 (155 168 )))))))(56 103 )))))(91 ((5 145 )(10 (136 (44 (140 182 )))))))(170 (80 (4 (144 (77 110 ))))))((55 (154 202 ))((111 (86 158 ))(87 107 ))))))(92 165 )))*
(0 ((88 (((((((1 ((157 (31 (21 60 )))(134 (64 114 ))))(51 74 ))(((18 (147 (100 190 )))((42 121 )(105 ((98 (159 (191 (129 (132 185 )))))(167 (139 187 ))))))(26 (49 143 ))))(90 (142 203 )))(153 172 ))(52 ((((135 (141 (8 36 )))(33 43 ))(99 188 ))(146 (113 133 )))))(((((((127 (125 (((138 (160 ((32 (13 (2 73 )))(178 (70 (166 176 ))))))(78 (65 89 )))(37 115 ))))(((((23 171 )(35 181 ))(46 131 ))(93 169 ))(((173 (124 ((101 (39 123 ))(50 195 ))))(150 162 ))((48 204 )(137 163 )))))((((148 (17 ((117 (58 ((189 (19 (53 (16 (198 (108 (((((3 197 )(25 ((((118 ((7 12 )(175 196 )))(47 95 ))((40 (54 (9 (30 94 ))))(120 (116 (97 112 )))))(126 (109 (20 24 ))))))(177 180 ))((((22 149 )(29 66 ))(34 ((67 104 )(72 186 ))))(71 (82 122 ))))(38 199 ))))))))((102 184 )(106 183 )))))(((((14 76 )(59 179 ))(27 28 ))(152 (61 164 )))(15 57 )))))(41 63 ))(85 128 ))((79 (68 (11 ((83 84 )(96 (156 (192 (193 194 ))))))))(161 (200 201 )))))(62 (119 ((130 (81 (174 ((6 (45 69 ))(75 (151 (155 168 )))))))(56 103 )))))(91 ((5 145 )(10 (136 (44 (140 182 )))))))(170 (80 (4 (144 (77 110 ))))))((55 (154 202 ))(107 (111 (87 (86 158 ))))))))(92 165 )))*
(0 ((88 (((((((1 ((21 (157 (31 60 )))(134 (64 114 ))))(51 74 ))(((18 (147 (100 190 )))((42 121 )((98 (159 (191 (129 (132 185 )))))(105 (167 (139 187 ))))))(26 (49 143 ))))(90 (142 203 )))(153 172 ))(52 ((((135 (141 (8 36 )))(33 43 ))(99 188 ))(146 (113 133 )))))(((((((127 (125 (((138 (160 ((32 (13 (2 73 )))(178 (70 (166 176 ))))))(78 (65 89 )))(37 115 ))))(((((23 171 )(35 181 ))(46 131 ))(93 169 ))(((173 (124 ((39 (50 195 ))(101 123 ))))(150 162 ))((48 204 )(137 163 )))))((((148 (17 ((117 (58 ((189 (19 (53 (16 (198 (108 (((((3 197 )(25 ((((118 ((7 12 )(175 196 )))(47 95 ))((40 (54 (9 (30 94 ))))(120 (116 (97 112 )))))(126 (109 (20 24 ))))))(177 180 ))((((22 149 )(29 66 ))(34 ((67 104 )(72 186 ))))(71 (82 122 ))))(38 199 ))))))))((102 184 )(106 183 )))))((((14 (76 (59 179 )))(27 28 ))(152 (61 164 )))(15 57 )))))(41 63 ))(85 128 ))((79 (68 ((11 (96 (156 (192 (193 194 )))))(83 84 ))))(161 (200 201 )))))(62 (119 ((130 (81 (174 ((6 (45 69 ))(75 (151 (155 168 )))))))(56 103 )))))(91 ((5 145 )(10 (136 (44 (140 182 )))))))(170 (80 (4 (144 (77 110 ))))))(107 ((55 (154 202 ))(111 (87 (86 158 ))))))))(92 165 )))*
(0 ((88 (((((((1 ((134 (((159 (98 ((105 (42 121 ))(167 (139 187 )))))(129 191 ))(132 185 )))(51 74 )))((157 (31 (21 60 )))(64 114 )))(((18 100 )(147 190 ))(26 (49 143 ))))(90 (142 203 )))(153 172 ))(52 ((((135 (141 (8 36 )))(33 43 ))(99 188 ))(146 (113 133 )))))((((((((((138 (160 ((32 (13 (2 73 )))(178 (70 (166 176 ))))))(78 (65 89 )))(37 115 ))(125 127 ))(((((23 171 )(35 181 ))(46 131 ))(93 169 ))(((173 (124 ((50 (39 195 ))(101 123 ))))(150 162 ))((48 204 )(137 163 )))))((((148 (17 ((117 (58 ((189 (19 (53 (16 (198 (108 (((((3 197 )(25 ((((118 ((7 12 )(175 196 )))(47 95 ))((40 (54 (9 (30 94 ))))(120 (116 (97 112 )))))(126 (109 (20 24 ))))))(177 180 ))((((22 149 )(29 66 ))(34 ((67 104 )(72 186 ))))(71 (82 122 ))))(38 199 ))))))))((102 184 )(106 183 )))))((((14 (76 (59 179 )))(27 28 ))(152 (61 164 )))(15 57 )))))(41 63 ))(85 128 ))((79 (68 ((11 (96 (156 (192 (193 194 )))))(83 84 ))))(161 (200 201 )))))(62 (119 ((130 (81 (174 ((6 (45 69 ))(75 (151 (155 168 )))))))(56 103 )))))(91 ((5 145 )(10 (136 (44 (140 182 )))))))(170 (80 (4 (144 (77 110 ))))))((55 (154 202 ))(107 (87 (111 (86 158 ))))))))(92 165 )))*
(0 ((88 (((((((1 ((157 (31 (21 60 )))(134 (64 114 ))))(51 74 ))(((18 (147 (100 190 )))((42 121 )((((159 (98 105 ))(129 191 ))(132 185 ))(187 (139 167 )))))(26 (49 143 ))))(90 (142 203 )))(153 172 ))(52 ((((135 (141 (8 36 )))(33 43 ))(99 188 ))(146 (113 133 )))))((((((((((138 (160 ((32 (13 (2 73 )))(178 (70 (166 176 ))))))(125 127 ))(65 (78 89 )))(37 115 ))(((((23 171 )(35 181 ))(46 131 ))(93 169 ))(((173 (124 ((50 (39 195 ))(101 123 ))))(150 162 ))((48 204 )(137 163 )))))((((148 (17 ((117 (58 ((189 (19 (53 (16 (198 (108 (((((3 197 )(25 ((((118 ((7 12 )(175 196 )))(47 95 ))((40 (54 (9 (30 94 ))))(120 (116 (97 112 )))))(126 (109 (20 24 ))))))(177 180 ))((((22 149 )(29 66 ))(34 ((67 104 )(72 186 ))))(71 (82 122 ))))(38 199 ))))))))((102 184 )(106 183 )))))(((((14 76 )(59 179 ))(27 28 ))(152 (61 164 )))(15 57 )))))(41 63 ))(85 128 ))((79 (68 (11 ((83 84 )(96 (156 (192 (193 194 ))))))))(161 (200 201 )))))(62 (119 ((130 (81 (174 ((6 (45 69 ))(75 (151 (155 168 )))))))(56 103 )))))(91 ((5 145 )(10 (136 (44 (140 182 )))))))(170 (80 (4 (144 (77 110 ))))))((55 (154 202 ))(107 (111 (87 (86 158 ))))))))(92 165 )))*
(0 ((88 (((((((1 ((21 (157 (31 60 )))(134 (64 114 ))))(51 74 ))(((18 (147 (100 190 )))((42 121 )(((98 105 )(167 (139 187 )))(159 (191 (129 (132 185 )))))))(26 (49 143 ))))(90 (142 203 )))(153 172 ))(52 ((((135 (141 (8 36 )))(33 43 ))(99 188 ))(146 (113 133 )))))(((((((((((138 (160 ((32 (13 (2 73 )))(178 (70 (166 176 ))))))(65 (78 89 )))((173 (39 (124 ((50 195 )(101 123 )))))(150 162 )))(((48 204 )(137 163 ))(125 127 )))(37 115 ))((((23 171 )(35 181 ))(46 131 ))(93 169 )))((((148 (17 ((117 (58 ((189 (19 (53 (16 (198 (108 (((((3 197 )(25 ((((118 ((7 12 )(175 196 )))(47 95 ))((40 (54 (9 (30 94 ))))(120 (116 (97 112 )))))(126 (109 (20 24 ))))))(177 180 ))((((22 149 )(29 66 ))(34 ((67 104 )(72 186 ))))(71 (82 122 ))))(38 199 ))))))))((102 184 )(106 183 )))))((((14 (76 (59 179 )))(27 28 ))(152 (61 164 )))(15 57 )))))(41 63 ))(85 128 ))((79 (68 (11 ((83 84 )(96 (156 (192 (193 194 ))))))))(161 (200 201 )))))(62 (119 ((130 (81 (174 ((6 (45 69 ))(75 (151 (155 168 )))))))(56 103 )))))(91 ((5 145 )(10 (136 (44 (140 182 )))))))(170 (80 (4 (144 (77 110 ))))))((55 (154 202 ))(107 (111 (87 (86 158 ))))))))(92 165 )))*
(0 ((88 (((((((1 ((21 (157 (31 60 )))(134 (64 114 ))))(51 74 ))(((18 (147 (100 190 )))((42 121 )((98 (159 ((129 191 )(132 185 ))))(105 (167 (139 187 ))))))(26 (49 143 ))))(90 (142 203 )))(153 172 ))(52 ((((135 (141 (8 36 )))(33 43 ))(99 188 ))(146 (113 133 )))))(((((((127 (125 (((138 (160 ((32 (13 (2 73 )))(178 (70 (166 176 ))))))(78 (65 89 )))(37 115 ))))(((((23 171 )(35 181 ))(46 131 ))(93 169 ))(((173 (124 ((39 (50 195 ))(101 123 ))))(150 162 ))((48 204 )(137 163 )))))((((148 (17 ((117 (58 ((189 (19 (53 (16 (198 (108 (((((3 197 )(25 ((((118 ((7 12 )(175 196 )))(47 95 ))((40 (54 (9 (30 94 ))))(120 (116 (97 112 )))))(126 (109 (20 24 ))))))(177 180 ))((((22 149 )(29 66 ))(34 ((67 104 )(72 186 ))))(71 (82 122 ))))(38 199 ))))))))((102 184 )(106 183 )))))(((((14 76 )(59 179 ))(27 28 ))(152 (61 164 )))(15 57 )))))(41 63 ))(85 128 ))((79 (68 (11 ((83 84 )(96 (156 (192 (193 194 ))))))))(161 (200 201 )))))(62 (119 ((130 (81 (174 ((6 (45 69 ))(75 (151 (155 168 )))))))(56 103 )))))(91 ((5 145 )(10 (136 (44 (140 182 )))))))(170 (80 (4 (144 (77 110 ))))))(((55 (154 202 ))(111 (86 158 )))(87 107 )))))(92 165 )))*
(0 ((88 (((((((1 ((157 (31 (21 60 )))(134 (64 114 ))))(51 74 ))(((18 (147 (100 190 )))((42 121 )((98 (159 (129 (191 (132 185 )))))(105 (167 (139 187 ))))))(26 (49 143 ))))(90 (142 203 )))(153 172 ))(52 ((((135 (141 (8 36 )))(33 43 ))(99 188 ))(146 (113 133 )))))(((((((((((138 (160 ((32 (13 (2 73 )))(178 (70 (166 176 ))))))(65 (78 89 )))((173 (124 ((39 (101 123 ))(50 195 ))))(150 162 )))(((48 204 )(137 163 ))(125 127 )))(37 115 ))((((23 171 )(35 181 ))(46 131 ))(93 169 )))((((148 (17 ((117 (58 ((189 (19 (53 (16 (198 (108 (((((3 197 )(25 ((((118 ((7 12 )(175 196 )))(47 95 ))((40 (54 (9 (30 94 ))))(120 (116 (97 112 )))))(126 (109 (20 24 ))))))(177 180 ))((((22 149 )(29 66 ))(34 ((67 104 )(72 186 ))))(71 (82 122 ))))(38 199 ))))))))((102 184 )(106 183 )))))((((14 (76 (59 179 )))(27 28 ))(152 (61 164 )))(15 57 )))))(41 63 ))(85 128 ))((79 (68 (11 ((83 84 )(96 (156 (192 (193 194 ))))))))(161 (200 201 )))))(62 (119 ((130 (81 (174 ((6 (45 69 ))(75 (151 (155 168 )))))))(56 103 )))))(91 ((5 145 )(10 (136 (44 (140 182 )))))))(170 (80 (4 (144 (77 110 ))))))((55 (154 202 ))(107 (111 (87 (86 158 ))))))))(92 165 )))*
(0 ((88 (((((((1 ((157 (31 (21 60 )))(134 (64 114 ))))(51 74 ))(((18 (147 (100 190 )))((42 121 )(((98 105 )(167 (139 187 )))((159 (129 191 ))(132 185 )))))(26 (49 143 ))))(90 (142 203 )))(153 172 ))(52 ((((135 (141 (8 36 )))(33 43 ))(99 188 ))(146 (113 133 )))))((((((((((138 (160 ((32 (13 (2 73 )))(178 (70 (166 176 ))))))(125 127 ))(65 (78 89 )))(37 115 ))(((((23 171 )(35 181 ))(46 131 ))(93 169 ))(((173 (124 ((39 (101 123 ))(50 195 ))))(150 162 ))((48 204 )(137 163 )))))((((148 (17 ((117 (58 ((189 (19 (53 (16 (198 (108 (((((3 197 )(25 ((((118 ((7 12 )(175 196 )))(47 95 ))((40 (54 (9 (30 94 ))))(120 (116 (97 112 )))))(126 (109 (20 24 ))))))(177 180 ))((((22 149 )(29 66 ))(34 ((67 104 )(72 186 ))))(71 (82 122 ))))(38 199 ))))))))((102 184 )(106 183 )))))((((14 (76 (59 179 )))(27 28 ))(152 (61 164 )))(15 57 )))))(41 63 ))(85 128 ))((79 (68 ((11 (96 (156 (192 (193 194 )))))(83 84 ))))(161 (200 201 )))))(62 (119 ((130 (81 (174 ((6 (45 69 ))(75 (151 (155 168 )))))))(56 103 )))))(91 ((5 145 )(10 (136 (44 (140 182 )))))))(170 (80 (4 (144 (77 110 ))))))((55 (154 202 ))(87 (107 (111 (86 158 ))))))))(92 165 )))*
(0 ((88 (((((((1 ((157 (31 (21 60 )))(134 (64 114 ))))(51 74 ))(((18 (147 (100 190 )))((42 121 )(105 ((98 (159 (191 (129 (132 185 )))))(167 (139 187 ))))))(26 (49 143 ))))(90 (142 203 )))(153 172 ))(52 ((((135 (141 (8 36 )))(33 43 ))(99 188 ))(146 (113 133 )))))((((((((((138 (160 ((32 (13 (2 73 )))(178 (70 (166 176 ))))))(125 127 ))(65 (78 89 )))(37 115 ))(((((23 171 )(35 181 ))(46 131 ))(93 169 ))(((173 (124 ((123 (39 101 ))(50 195 ))))(150 162 ))((48 204 )(137 163 )))))((((148 (17 ((117 (58 ((189 (19 (53 (16 (198 (108 (((((3 197 )(25 ((((118 ((7 12 )(175 196 )))(47 95 ))((40 (54 (9 (30 94 ))))(120 (116 (97 112 )))))(126 (109 (20 24 ))))))(177 180 ))((((22 149 )(29 66 ))(34 ((67 104 )(72 186 ))))(71 (82 122 ))))(38 199 ))))))))((102 184 )(106 183 )))))((((14 (76 (59 179 )))(27 28 ))(152 (61 164 )))(15 57 )))))(41 63 ))(85 128 ))((79 (68 (11 ((83 84 )(96 (156 (192 (193 194 ))))))))(161 (200 201 )))))(62 (119 ((130 (81 (174 ((6 (45 69 ))(75 (151 (155 168 )))))))(56 103 )))))(91 ((5 145 )(10 (136 (44 (140 182 )))))))(170 (80 (4 (144 (77 110 ))))))((55 (154 202 ))(107 (111 (87 (86 158 ))))))))(92 165 )))*
(0 ((88 (((((((1 ((21 (157 (31 60 )))(134 (64 114 ))))(51 74 ))(((18 (147 (100 190 )))((42 121 )(105 ((98 (159 ((129 191 )(132 185 ))))(167 (139 187 ))))))(26 (49 143 ))))(90 (142 203 )))(153 172 ))(52 ((((135 (141 (8 36 )))(33 43 ))(99 188 ))(146 (113 133 )))))((((((((((138 (160 ((32 (13 (2 73 )))(178 (70 (166 176 ))))))(125 127 ))(65 (78 89 )))(37 115 ))(((((23 171 )(35 181 ))(46 131 ))(93 169 ))(((173 (124 ((50 (39 195 ))(101 123 ))))(150 162 ))((48 204 )(137 163 )))))((((148 (17 ((117 (58 ((189 (19 (53 (16 (198 (108 (((((3 197 )(25 ((((118 ((7 12 )(175 196 )))(47 95 ))((40 (54 (9 (30 94 ))))(120 (116 (97 112 )))))(126 (109 (20 24 ))))))(177 180 ))((((22 149 )(29 66 ))(34 ((67 104 )(72 186 ))))(71 (82 122 ))))(38 199 ))))))))((102 184 )(106 183 )))))(((((14 76 )(59 179 ))(27 28 ))(152 (61 164 )))(15 57 )))))(41 63 ))(85 128 ))((79 (68 (11 ((83 84 )(96 (156 (192 (193 194 ))))))))(161 (200 201 )))))(62 (119 ((130 (81 (174 ((6 (45 69 ))(75 (151 (155 168 )))))))(56 103 )))))(91 ((5 145 )(10 (136 (44 (140 182 )))))))(170 (80 (4 (144 (77 110 ))))))((55 (154 202 ))(107 (111 (87 (86 158 ))))))))(92 165 )))*
(0 ((88 (((((((1 (64 114 ))(26 (49 143 )))((((((159 ((18 98 )((105 (42 121 ))(167 (139 187 )))))(129 191 ))(132 185 ))(134 (157 (31 (21 60 )))))(51 74 ))(147 (100 190 ))))(90 (142 203 )))(153 172 ))(52 ((((135 (141 (8 36 )))(33 43 ))(99 188 ))(146 (113 133 )))))((((((((((138 (160 ((32 (13 (2 73 )))(178 (70 (166 176 ))))))(125 127 ))(65 (78 89 )))(37 115 ))(((((23 171 )(35 181 ))(46 131 ))(93 169 ))(((173 (124 ((39 (50 195 ))(101 123 ))))(150 162 ))((48 204 )(137 163 )))))((((148 (17 ((117 (58 ((189 (19 (53 (16 (198 (108 (((((3 197 )(25 ((((118 ((7 12 )(175 196 )))(47 95 ))((40 (54 (9 (30 94 ))))(120 (116 (97 112 )))))(126 (109 (20 24 ))))))(177 180 ))((((22 149 )(29 66 ))(34 ((67 104 )(72 186 ))))(71 (82 122 ))))(38 199 ))))))))((102 184 )(106 183 )))))((((14 (76 (59 179 )))(27 28 ))(152 (61 164 )))(15 57 )))))(41 63 ))(85 128 ))((79 (68 (11 ((83 84 )(96 (156 (192 (193 194 ))))))))(161 (200 201 )))))(62 (119 ((130 (81 (174 ((6 (45 69 ))(75 (151 (155 168 )))))))(56 103 )))))(91 ((5 145 )(10 (136 (44 (140 182 )))))))(170 (80 (4 (144 (77 110 ))))))(((55 (154 202 ))(111 (86 158 )))(87 107 )))))(92 165 )))*
(0 ((88 (((((((1 ((21 (157 (31 60 )))(134 (64 114 ))))(51 74 ))(((18 (147 (100 190 )))((42 121 )((((159 (98 105 ))(129 191 ))(132 185 ))(187 (139 167 )))))(26 (49 143 ))))(90 (142 203 )))(153 172 ))(52 ((((135 (141 (8 36 )))(33 43 ))(99 188 ))(146 (113 133 )))))(((((((((((138 (160 ((32 (13 (2 73 )))(178 (70 (166 176 ))))))(65 (78 89 )))((173 (124 ((50 (39 195 ))(101 123 ))))(150 162 )))(((48 204 )(137 163 ))(125 127 )))(37 115 ))((((23 171 )(35 181 ))(46 131 ))(93 169 )))((((148 (17 ((117 (58 ((189 (19 (53 (16 (198 (108 (((((3 197 )(25 ((((118 ((7 12 )(175 196 )))(47 95 ))((40 (54 (9 (30 94 ))))(120 (116 (97 112 )))))(126 (109 (20 24 ))))))(177 180 ))((((22 149 )(29 66 ))(34 ((67 104 )(72 186 ))))(71 (82 122 ))))(38 199 ))))))))((102 184 )(106 183 )))))(((((14 76 )(59 179 ))(27 28 ))(152 (61 164 )))(15 57 )))))(41 63 ))(85 128 ))((79 (68 (11 ((83 84 )(96 (156 (192 (193 194 ))))))))(161 (200 201 )))))(62 (119 ((130 (81 (174 ((6 (45 69 ))(75 (151 (155 168 )))))))(56 103 )))))(91 ((5 145 )(10 (136 (44 (140 182 )))))))(170 (80 (4 (144 (77 110 ))))))((55 (154 202 ))(107 (111 (87 (86 158 ))))))))(92 165 )))*
(0 ((88 (((((((1 ((157 (31 (21 60 )))(134 (64 114 ))))(51 74 ))(((18 (147 (100 190 )))((42 121 )(((98 105 )(167 (139 187 )))(159 (191 (129 (132 185 )))))))(26 (49 143 ))))(90 (142 203 )))(153 172 ))(52 ((((135 (141 (8 36 )))(33 43 ))(99 188 ))(146 (113 133 )))))((((((((((138 (160 ((32 (13 (2 73 )))(178 (70 (166 176 ))))))(125 127 ))(65 (78 89 )))(37 115 ))(((((23 171 )(35 181 ))(46 131 ))(93 169 ))(((173 (124 ((123 (39 101 ))(50 195 ))))(150 162 ))((48 204 )(137 163 )))))((((148 (17 ((117 (58 ((189 (19 (53 (16 (198 (108 (((((3 197 )(25 ((((118 ((7 12 )(175 196 )))(47 95 ))((40 (54 (9 (30 94 ))))(120 (116 (97 112 )))))(126 (109 (20 24 ))))))(177 180 ))((((22 149 )(29 66 ))(34 ((67 104 )(72 186 ))))(71 (82 122 ))))(38 199 ))))))))((102 184 )(106 183 )))))((((14 (76 (59 179 )))(27 28 ))(152 (61 164 )))(15 57 )))))(41 63 ))(85 128 ))((79 (68 (11 ((83 84 )(96 (156 (192 (193 194 ))))))))(161 (200 201 )))))(62 (119 ((130 (81 (174 ((6 (45 69 ))(75 (151 (155 168 )))))))(56 103 )))))(91 ((5 145 )(10 (136 (44 (140 182 )))))))(170 (80 (4 (144 (77 110 ))))))((55 (154 202 ))(107 (111 (87 (86 158 ))))))))(92 165 )))*
(0 ((88 (((((((1 ((134 ((129 (191 (159 (98 ((105 (42 121 ))(167 (139 187 )))))))(132 185 )))(51 74 )))((157 (31 (21 60 )))(64 114 )))((18 (147 (100 190 )))(26 (49 143 ))))(90 (142 203 )))(153 172 ))(52 ((((135 (141 (8 36 )))(33 43 ))(99 188 ))(146 (113 133 )))))((((((((((138 (160 ((32 (13 (2 73 )))(178 (70 (166 176 ))))))(78 (65 89 )))(37 115 ))(125 127 ))(((((23 171 )(35 181 ))(46 131 ))(93 169 ))(((173 (124 ((123 (39 101 ))(50 195 ))))(150 162 ))((48 204 )(137 163 )))))((((148 (17 ((117 (58 ((189 (19 (53 (16 (198 (108 (((((3 197 )(25 ((((118 ((7 12 )(175 196 )))(47 95 ))((40 (54 (9 (30 94 ))))(120 (116 (97 112 )))))(126 (109 (20 24 ))))))(177 180 ))((((22 149 )(29 66 ))(34 ((67 104 )(72 186 ))))(71 (82 122 ))))(38 199 ))))))))((102 184 )(106 183 )))))(((((14 76 )(59 179 ))(27 28 ))(152 (61 164 )))(15 57 )))))(41 63 ))(85 128 ))((79 (68 ((11 (96 (156 (192 (193 194 )))))(83 84 ))))(161 (200 201 )))))(62 (119 ((130 (81 (174 ((6 (45 69 ))(75 (151 (155 168 )))))))(56 103 )))))(91 ((5 145 )(10 (136 (44 (140 182 )))))))(170 (80 (4 (144 (77 110 ))))))((55 (154 202 ))((111 (86 158 ))(87 107 ))))))(92 165 )))*
(0 ((88 (((((((1 ((134 ((129 (191 (159 (98 ((105 (42 121 ))(167 (139 187 )))))))(132 185 )))(51 74 )))((157 (31 (21 60 )))(64 114 )))(((18 100 )(147 190 ))(26 (49 143 ))))(90 (142 203 )))(153 172 ))(52 ((((135 (141 (8 36 )))(33 43 ))(99 188 ))(146 (113 133 )))))((((((((((138 (160 ((32 (13 (2 73 )))(178 (70 (166 176 ))))))(78 (65 89 )))(37 115 ))(125 127 ))(((((23 171 )(35 181 ))(46 131 ))(93 169 ))(((173 (124 ((39 (50 195 ))(101 123 ))))(150 162 ))((48 204 )(137 163 )))))((((148 (17 ((117 (58 ((189 (19 (53 (16 (198 (108 (((((3 197 )(25 ((((118 ((7 12 )(175 196 )))(47 95 ))((40 (54 (9 (30 94 ))))(120 (116 (97 112 )))))(126 (109 (20 24 ))))))(177 180 ))((((22 149 )(29 66 ))(34 ((67 104 )(72 186 ))))(71 (82 122 ))))(38 199 ))))))))((102 184 )(106 183 )))))(((((14 76 )(59 179 ))(27 28 ))(152 (61 164 )))(15 57 )))))(41 63 ))(85 128 ))((79 (68 ((11 (96 (156 (192 (193 194 )))))(83 84 ))))(161 (200 201 )))))(62 (119 ((130 (81 (174 ((6 (45 69 ))(75 (151 (155 168 )))))))(56 103 )))))(91 ((5 145 )(10 (136 (44 (140 182 )))))))(170 (80 (4 (144 (77 110 ))))))((55 (154 202 ))(107 (111 (87 (86 158 ))))))))(92 165 )))*
(0 ((88 (((((((1 ((21 (157 (31 60 )))(134 (64 114 ))))(51 74 ))(((18 (147 (100 190 )))((42 121 )((98 (159 (129 (191 (132 185 )))))(105 (167 (139 187 ))))))(26 (49 143 ))))(90 (142 203 )))(153 172 ))(52 ((((135 (141 (8 36 )))(33 43 ))(99 188 ))(146 (113 133 )))))(((((((((((138 (160 ((32 (13 (2 73 )))(178 (70 (166 176 ))))))(65 (78 89 )))((173 ((123 (124 (39 101 )))(50 195 )))(150 162 )))(((48 204 )(137 163 ))(125 127 )))(37 115 ))((((23 171 )(35 181 ))(46 131 ))(93 169 )))((((148 (17 ((117 (58 ((189 (19 (53 (16 (198 (108 (((((3 197 )(25 ((((118 ((7 12 )(175 196 )))(47 95 ))((40 (54 (9 (30 94 ))))(120 (116 (97 112 )))))(126 (109 (20 24 ))))))(177 180 ))((((22 149 )(29 66 ))(34 ((67 104 )(72 186 ))))(71 (82 122 ))))(38 199 ))))))))((102 184 )(106 183 )))))((((14 (76 (59 179 )))(27 28 ))(152 (61 164 )))(15 57 )))))(41 63 ))(85 128 ))((79 (68 (11 ((83 84 )(96 (156 (192 (193 194 ))))))))(161 (200 201 )))))(62 (119 ((130 (81 (174 ((6 (45 69 ))(75 (151 (155 168 )))))))(56 103 )))))(91 ((5 145 )(10 (136 (44 (140 182 )))))))(170 (80 (4 (144 (77 110 ))))))((55 (154 202 ))(107 (111 (87 (86 158 ))))))))(92 165 )))*
(0 ((88 (((((((1 ((157 (31 (21 60 )))(134 (64 114 ))))(51 74 ))(((18 (147 (100 190 )))((42 121 )((98 (159 (191 (129 (132 185 )))))(105 (167 (139 187 ))))))(26 (49 143 ))))(90 (142 203 )))(153 172 ))(52 ((((135 (141 (8 36 )))(33 43 ))(99 188 ))(146 (113 133 )))))(((((((((((138 (160 ((32 (13 (2 73 )))(178 (70 (166 176 ))))))(65 (78 89 )))((173 ((50 (39 195 ))(123 (101 124 ))))(150 162 )))(((48 204 )(137 163 ))(125 127 )))(37 115 ))((((23 171 )(35 181 ))(46 131 ))(93 169 )))((((148 (17 ((117 (58 ((189 (19 (53 (16 (198 (108 (((((3 197 )(25 ((((118 ((7 12 )(175 196 )))(47 95 ))((40 (54 (9 (30 94 ))))(120 (116 (97 112 )))))(126 (109 (20 24 ))))))(177 180 ))((((22 149 )(29 66 ))(34 ((67 104 )(72 186 ))))(71 (82 122 ))))(38 199 ))))))))((102 184 )(106 183 )))))((((14 (76 (59 179 )))(27 28 ))(152 (61 164 )))(15 57 )))))(41 63 ))(85 128 ))((79 (68 (11 ((83 84 )(96 (156 (192 (193 194 ))))))))(161 (200 201 )))))(62 (119 ((130 (81 (174 ((6 (45 69 ))(75 (151 (155 168 )))))))(56 103 )))))(91 ((5 145 )(10 (136 (44 (140 182 )))))))(170 (80 (4 (144 (77 110 ))))))((55 (154 202 ))(107 (87 (111 (86 158 ))))))))(92 165 )))*
(0 ((88 (((((((1 ((21 (157 (31 60 )))(134 (64 114 ))))(51 74 ))(((18 (147 (100 190 )))((42 121 )((98 (159 ((129 191 )(132 185 ))))(105 (167 (139 187 ))))))(26 (49 143 ))))(90 (142 203 )))(153 172 ))(52 ((((135 (141 (8 36 )))(33 43 ))(99 188 ))(146 (113 133 )))))((((((((((138 (160 ((32 (13 (2 73 )))(178 (70 (166 176 ))))))(78 (65 89 )))(37 115 ))(125 127 ))(((((23 171 )(35 181 ))(46 131 ))(93 169 ))(((173 (124 ((101 (39 123 ))(50 195 ))))(150 162 ))((48 204 )(137 163 )))))((((148 (17 ((117 (58 ((189 (19 (53 (16 (198 (108 (((((3 197 )(25 ((((118 ((7 12 )(175 196 )))(47 95 ))((40 (54 (9 (30 94 ))))(120 (116 (97 112 )))))(126 (109 (20 24 ))))))(177 180 ))((((22 149 )(29 66 ))(34 ((67 104 )(72 186 ))))(71 (82 122 ))))(38 199 ))))))))((102 184 )(106 183 )))))(((((14 76 )(59 179 ))(27 28 ))(152 (61 164 )))(15 57 )))))(41 63 ))(85 128 ))((79 (68 ((11 (96 (156 (192 (193 194 )))))(83 84 ))))(161 (200 201 )))))(62 (119 ((130 (81 (174 ((6 (45 69 ))(75 (151 (155 168 )))))))(56 103 )))))(91 ((5 145 )(10 (136 (44 (140 182 )))))))(170 (80 (4 (144 (77 110 ))))))((55 (154 202 ))(107 (111 (87 (86 158 ))))))))(92 165 )))*
(0 ((88 (((((((1 ((157 (31 (21 60 )))(134 (64 114 ))))(51 74 ))(((18 (147 (100 190 )))((42 121 )(((98 105 )(167 (139 187 )))(159 (191 (129 (132 185 )))))))(26 (49 143 ))))(90 (142 203 )))(153 172 ))(52 ((((135 (141 (8 36 )))(33 43 ))(99 188 ))(146 (113 133 )))))(((((((((((138 (160 ((32 (13 (2 73 )))(178 (70 (166 176 ))))))(65 (78 89 )))((173 ((50 (39 195 ))(123 (101 124 ))))(150 162 )))(((48 204 )(137 163 ))(125 127 )))(37 115 ))((((23 171 )(35 181 ))(46 131 ))(93 169 )))((((148 (17 ((117 (58 ((189 (19 (53 (16 (198 (108 (((((3 197 )(25 ((((118 ((7 12 )(175 196 )))(47 95 ))((40 (54 (9 (30 94 ))))(120 (116 (97 112 )))))(126 (109 (20 24 ))))))(177 180 ))((((22 149 )(29 66 ))(34 ((67 104 )(72 186 ))))(71 (82 122 ))))(38 199 ))))))))((102 184 )(106 183 )))))(((((14 76 )(59 179 ))(27 28 ))(152 (61 164 )))(15 57 )))))(41 63 ))(85 128 ))((79 (68 (11 ((83 84 )(96 (156 (192 (193 194 ))))))))(161 (200 201 )))))(62 (119 ((130 (81 (174 ((6 (45 69 ))(75 (151 (155 168 )))))))(56 103 )))))(91 ((5 145 )(10 (136 (44 (140 182 )))))))(170 (80 (4 (144 (77 110 ))))))((55 (154 202 ))(107 (111 (87 (86 158 ))))))))(92 165 )))*
(0 ((88 (((((((1 ((21 (157 (31 60 )))(134 (64 114 ))))(51 74 ))(((18 (147 (100 190 )))((42 121 )(((98 105 )(167 (139 187 )))(159 ((129 191 )(132 185 ))))))(26 (49 143 ))))(90 (142 203 )))(153 172 ))(52 ((((135 (141 (8 36 )))(33 43 ))(99 188 ))(146 (113 133 )))))((((((((((138 (160 ((32 (13 (2 73 )))(178 (70 (166 176 ))))))(125 127 ))(65 (78 89 )))(37 115 ))(((((23 171 )(35 181 ))(46 131 ))(93 169 ))(((173 (124 ((123 (39 101 ))(50 195 ))))(150 162 ))((48 204 )(137 163 )))))((((148 (17 ((117 (58 ((189 (19 (53 (16 (198 (108 (((((3 197 )(25 ((((118 ((7 12 )(175 196 )))(47 95 ))((40 (54 (9 (30 94 ))))(120 (116 (97 112 )))))(126 (109 (20 24 ))))))(177 180 ))((((22 149 )(29 66 ))(34 ((67 104 )(72 186 ))))(71 (82 122 ))))(38 199 ))))))))((102 184 )(106 183 )))))(((((14 76 )(59 179 ))(27 28 ))(152 (61 164 )))(15 57 )))))(41 63 ))(85 128 ))((79 (68 (11 ((83 84 )(96 (156 (192 (193 194 ))))))))(161 (200 201 )))))(62 (119 ((130 (81 (174 ((6 (45 69 ))(75 (151 (155 168 )))))))(56 103 )))))(91 ((5 145 )(10 (136 (44 (140 182 )))))))(170 (80 (4 (144 (77 110 ))))))((55 (154 202 ))((111 (86 158 ))(87 107 ))))))(92 165 )))*
(0 ((88 (((((((1 ((157 (31 (21 60 )))(134 (64 114 ))))(51 74 ))(((18 (147 (100 190 )))((42 121 )(((98 105 )(167 (139 187 )))(159 ((129 191 )(132 185 ))))))(26 (49 143 ))))(90 (142 203 )))(153 172 ))(52 ((((135 (141 (8 36 )))(33 43 ))(99 188 ))(146 (113 133 )))))(((((((((((138 (160 ((32 (13 (2 73 )))(178 (70 (166 176 ))))))(65 (78 89 )))((173 ((123 (124 (39 101 )))(50 195 )))(150 162 )))(((48 204 )(137 163 ))(125 127 )))(37 115 ))((((23 171 )(35 181 ))(46 131 ))(93 169 )))((((148 (17 ((117 (58 ((189 (19 (53 (16 (198 (108 (((((3 197 )(25 ((((118 ((7 12 )(175 196 )))(47 95 ))((40 (54 (9 (30 94 ))))(120 (116 (97 112 )))))(126 (109 (20 24 ))))))(177 180 ))((((22 149 )(29 66 ))(34 ((67 104 )(72 186 ))))(71 (82 122 ))))(38 199 ))))))))((102 184 )(106 183 )))))((((14 (76 (59 179 )))(27 28 ))(152 (61 164 )))(15 57 )))))(41 63 ))(85 128 ))((79 (68 (11 ((83 84 )(96 (156 (192 (193 194 ))))))))(161 (200 201 )))))(62 (119 ((130 (81 (174 ((6 (45 69 ))(75 (151 (155 168 )))))))(56 103 )))))(91 ((5 145 )(10 (136 (44 (140 182 )))))))(170 (80 (4 (144 (77 110 ))))))((55 (154 202 ))(107 (87 (111 (86 158 ))))))))(92 165 )))*
(0 ((88 (((((((1 ((134 ((129 (191 (159 (98 ((105 (42 121 ))(167 (139 187 )))))))(132 185 )))(51 74 )))((157 (31 (21 60 )))(64 114 )))((18 (147 (100 190 )))(26 (49 143 ))))(90 (142 203 )))(153 172 ))(52 ((((135 (141 (8 36 )))(33 43 ))(99 188 ))(146 (113 133 )))))((((((((((138 (160 ((32 (13 (2 73 )))(178 (70 (166 176 ))))))(125 127 ))(65 (78 89 )))(37 115 ))(((((23 171 )(35 181 ))(46 131 ))(93 169 ))(((173 (124 ((123 (39 101 ))(50 195 ))))(150 162 ))((48 204 )(137 163 )))))((((148 (17 ((117 (58 ((189 (19 (53 (16 (198 (108 (((((3 197 )(25 ((((118 ((7 12 )(175 196 )))(47 95 ))((40 (54 (9 (30 94 ))))(120 (116 (97 112 )))))(126 (109 (20 24 ))))))(177 180 ))((((22 149 )(29 66 ))(34 ((67 104 )(72 186 ))))(71 (82 122 ))))(38 199 ))))))))((102 184 )(106 183 )))))((((14 (76 (59 179 )))(27 28 ))(152 (61 164 )))(15 57 )))))(41 63 ))(85 128 ))((79 (68 (11 ((83 84 )(96 (156 (192 (193 194 ))))))))(161 (200 201 )))))(62 (119 ((130 (81 (174 ((6 (45 69 ))(75 (151 (155 168 )))))))(56 103 )))))(91 ((5 145 )(10 (136 (44 (140 182 )))))))(170 (80 (4 (144 (77 110 ))))))(((55 (154 202 ))(111 (86 158 )))(87 107 )))))(92 165 )))*
(0 ((88 (((((((1 ((157 (31 (21 60 )))(134 (64 114 ))))(51 74 ))(((18 (147 (100 190 )))((42 121 )((98 (159 ((129 191 )(132 185 ))))(105 (167 (139 187 ))))))(26 (49 143 ))))(90 (142 203 )))(153 172 ))(52 ((((135 (141 (8 36 )))(33 43 ))(99 188 ))(146 (113 133 )))))((((((((((138 (160 ((32 (13 (2 73 )))(178 (70 (166 176 ))))))(125 127 ))(65 (78 89 )))(37 115 ))(((((23 171 )(35 181 ))(46 131 ))(93 169 ))(((173 (124 ((123 (39 101 ))(50 195 ))))(150 162 ))((48 204 )(137 163 )))))((((148 (17 ((117 (58 ((189 (19 (53 (16 (198 (108 (((((3 197 )(25 ((((118 ((7 12 )(175 196 )))(47 95 ))((40 (54 (9 (30 94 ))))(120 (116 (97 112 )))))(126 (109 (20 24 ))))))(177 180 ))((((22 149 )(29 66 ))(34 ((67 104 )(72 186 ))))(71 (82 122 ))))(38 199 ))))))))((102 184 )(106 183 )))))((((14 (76 (59 179 )))(27 28 ))(152 (61 164 )))(15 57 )))))(41 63 ))(85 128 ))((79 (68 (11 ((83 84 )(96 (156 (192 (193 194 ))))))))(161 (200 201 )))))(62 (119 ((130 (81 (174 ((6 (45 69 ))(75 (151 (155 168 )))))))(56 103 )))))(91 ((5 145 )(10 (136 (44 (140 182 )))))))(170 (80 (4 (144 (77 110 ))))))((55 (154 202 ))((111 (86 158 ))(87 107 ))))))(92 165 )))*
(0 ((88 (((((((1 ((21 (157 (31 60 )))(134 (64 114 ))))(51 74 ))(((18 (147 (100 190 )))((42 121 )((((159 (98 105 ))(129 191 ))(132 185 ))(187 (139 167 )))))(26 (49 143 ))))(90 (142 203 )))(153 172 ))(52 ((((135 (141 (8 36 )))(33 43 ))(99 188 ))(146 (113 133 )))))((((((((((138 (160 ((32 (13 (2 73 )))(178 (70 (166 176 ))))))(125 127 ))(65 (78 89 )))(37 115 ))(((((23 171 )(35 181 ))(46 131 ))(93 169 ))(((173 (124 ((195 (39 50 ))(101 123 ))))(150 162 ))((48 204 )(137 163 )))))((((148 (17 ((117 (58 ((189 (19 (53 (16 (198 (108 (((((3 197 )(25 ((((118 ((7 12 )(175 196 )))(47 95 ))((40 (54 (9 (30 94 ))))(120 (116 (97 112 )))))(126 (109 (20 24 ))))))(177 180 ))((((22 149 )(29 66 ))(34 ((67 104 )(72 186 ))))(71 (82 122 ))))(38 199 ))))))))((102 184 )(106 183 )))))((((14 (76 (59 179 )))(27 28 ))(152 (61 164 )))(15 57 )))))(41 63 ))(85 128 ))((79 (68 ((11 (96 (156 (192 (193 194 )))))(83 84 ))))(161 (200 201 )))))(62 (119 ((130 (81 (174 ((6 (45 69 ))(75 (151 (155 168 )))))))(56 103 )))))(91 ((5 145 )(10 (136 (44 (140 182 )))))))(170 (80 (4 (144 (77 110 ))))))(((55 (154 202 ))(111 (86 158 )))(87 107 )))))(92 165 )))*
(0 ((88 (((((((1 ((21 (157 (31 60 )))(134 (64 114 ))))(51 74 ))(((18 (147 (100 190 )))((42 121 )((98 (159 ((129 191 )(132 185 ))))(105 (167 (139 187 ))))))(26 (49 143 ))))(90 (142 203 )))(153 172 ))(52 ((((135 (141 (8 36 )))(33 43 ))(99 188 ))(146 (113 133 )))))(((((((127 (125 (((138 (160 ((32 (13 (2 73 )))(178 (70 (166 176 ))))))(78 (65 89 )))(37 115 ))))(((((23 171 )(35 181 ))(46 131 ))(93 169 ))(((173 (124 ((101 (39 123 ))(50 195 ))))(150 162 ))((48 204 )(137 163 )))))((((148 (17 ((117 (58 ((189 (19 (53 (16 (198 (108 (((((3 197 )(25 ((((118 ((7 12 )(175 196 )))(47 95 ))((40 (54 (9 (30 94 ))))(120 (116 (97 112 )))))(126 (109 (20 24 ))))))(177 180 ))((((22 149 )(29 66 ))(34 ((67 104 )(72 186 ))))(71 (82 122 ))))(38 199 ))))))))((102 184 )(106 183 )))))(((((14 76 )(59 179 ))(27 28 ))(152 (61 164 )))(15 57 )))))(41 63 ))(85 128 ))((79 (68 (11 ((83 84 )(96 (156 (192 (193 194 ))))))))(161 (200 201 )))))(62 (119 ((130 (81 (174 ((6 (45 69 ))(75 (151 (155 168 )))))))(56 103 )))))(91 ((5 145 )(10 (136 (44 (140 182 )))))))(170 (80 (4 (144 (77 110 ))))))(107 ((55 (154 202 ))(111 (87 (86 158 ))))))))(92 165 )))*
(0 ((88 (((((((1 ((157 (31 (21 60 )))(134 (64 114 ))))(51 74 ))(((18 (147 (100 190 )))((42 121 )((98 (159 (129 (191 (132 185 )))))(105 (167 (139 187 ))))))(26 (49 143 ))))(90 (142 203 )))(153 172 ))(52 ((((135 (141 (8 36 )))(33 43 ))(99 188 ))(146 (113 133 )))))((((((((((138 (160 ((32 (13 (2 73 )))(178 (70 (166 176 ))))))(78 (65 89 )))(37 115 ))(125 127 ))(((((23 171 )(35 181 ))(46 131 ))(93 169 ))(((173 (124 ((39 (101 123 ))(50 195 ))))(150 162 ))((48 204 )(137 163 )))))((((148 (17 ((117 (58 ((189 (19 (53 (16 (198 (108 (((((3 197 )(25 ((((118 ((7 12 )(175 196 )))(47 95 ))((40 (54 (9 (30 94 ))))(120 (116 (97 112 )))))(126 (109 (20 24 ))))))(177 180 ))((((22 149 )(29 66 ))(34 ((67 104 )(72 186 ))))(71 (82 122 ))))(38 199 ))))))))((102 184 )(106 183 )))))((((14 (76 (59 179 )))(27 28 ))(152 (61 164 )))(15 57 )))))(41 63 ))(85 128 ))((79 (68 (11 ((83 84 )(96 (156 (192 (193 194 ))))))))(161 (200 201 )))))(62 (119 ((130 (81 (174 ((6 (45 69 ))(75 (151 (155 168 )))))))(56 103 )))))(91 ((5 145 )(10 (136 (44 (140 182 )))))))(170 (80 (4 (144 (77 110 ))))))((55 (154 202 ))((111 (86 158 ))(87 107 ))))))(92 165 )))*
(0 ((88 (((((((1 ((157 (31 (21 60 )))(134 (64 114 ))))(51 74 ))(((18 (147 (100 190 )))((42 121 )((98 (159 ((129 191 )(132 185 ))))(105 (167 (139 187 ))))))(26 (49 143 ))))(90 (142 203 )))(153 172 ))(52 ((((135 (141 (8 36 )))(33 43 ))(99 188 ))(146 (113 133 )))))((((((((((138 (160 ((32 (13 (2 73 )))(178 (70 (166 176 ))))))(125 127 ))(65 (78 89 )))(37 115 ))(((((23 171 )(35 181 ))(46 131 ))(93 169 ))(((173 (124 (39 ((50 195 )(101 123 )))))(150 162 ))((48 204 )(137 163 )))))((((148 (17 ((117 (58 ((189 (19 (53 (16 (198 (108 (((((3 197 )(25 ((((118 ((7 12 )(175 196 )))(47 95 ))((40 (54 (9 (30 94 ))))(120 (116 (97 112 )))))(126 (109 (20 24 ))))))(177 180 ))((((22 149 )(29 66 ))(34 ((67 104 )(72 186 ))))(71 (82 122 ))))(38 199 ))))))))((102 184 )(106 183 )))))(((((14 76 )(59 179 ))(27 28 ))(152 (61 164 )))(15 57 )))))(41 63 ))(85 128 ))((79 (68 (11 ((83 84 )(96 (156 (192 (193 194 ))))))))(161 (200 201 )))))(62 (119 ((130 (81 (174 ((6 (45 69 ))(75 (151 (155 168 )))))))(56 103 )))))(91 ((5 145 )(10 (136 (44 (140 182 )))))))(170 (80 (4 (144 (77 110 ))))))((55 (154 202 ))(107 (87 (111 (86 158 ))))))))(92 165 )))*
(0 ((88 (((((((1 ((21 (157 (31 60 )))(134 (64 114 ))))(51 74 ))(((18 (147 (100 190 )))((42 121 )(105 ((98 (159 (191 (129 (132 185 )))))(167 (139 187 ))))))(26 (49 143 ))))(90 (142 203 )))(153 172 ))(52 ((((135 (141 (8 36 )))(33 43 ))(99 188 ))(146 (113 133 )))))((((((((((138 (160 ((32 (13 (2 73 )))(178 (70 (166 176 ))))))(125 127 ))(65 (78 89 )))(37 115 ))(((((23 171 )(35 181 ))(46 131 ))(93 169 ))(((173 (124 ((123 (39 101 ))(50 195 ))))(150 162 ))((48 204 )(137 163 )))))((((148 (17 ((117 (58 ((189 (19 (53 (16 (198 (108 (((((3 197 )(25 ((((118 ((7 12 )(175 196 )))(47 95 ))((40 (54 (9 (30 94 ))))(120 (116 (97 112 )))))(126 (109 (20 24 ))))))(177 180 ))((((22 149 )(29 66 ))(34 ((67 104 )(72 186 ))))(71 (82 122 ))))(38 199 ))))))))((102 184 )(106 183 )))))(((((14 76 )(59 179 ))(27 28 ))(152 (61 164 )))(15 57 )))))(41 63 ))(85 128 ))((79 (68 ((11 (96 (156 (192 (193 194 )))))(83 84 ))))(161 (200 201 )))))(62 (119 ((130 (81 (174 ((6 (45 69 ))(75 (151 (155 168 )))))))(56 103 )))))(91 ((5 145 )(10 (136 (44 (140 182 )))))))(170 (80 (4 (144 (77 110 ))))))(107 ((55 (154 202 ))(111 (87 (86 158 ))))))))(92 165 )))*
(0 ((88 (((((((1 ((21 (157 (31 60 )))(134 (64 114 ))))(51 74 ))(((18 (147 (100 190 )))((42 121 )(((98 105 )(167 (139 187 )))(159 (191 (129 (132 185 )))))))(26 (49 143 ))))(90 (142 203 )))(153 172 ))(52 ((((135 (141 (8 36 )))(33 43 ))(99 188 ))(146 (113 133 )))))(((((((((((138 (160 ((32 (13 (2 73 )))(178 (70 (166 176 ))))))(65 (78 89 )))((173 ((39 124 )((50 195 )(101 123 ))))(150 162 )))(((48 204 )(137 163 ))(125 127 )))(37 115 ))((((23 171 )(35 181 ))(46 131 ))(93 169 )))((((148 (17 ((117 (58 ((189 (19 (53 (16 (198 (108 (((((3 197 )(25 ((((118 ((7 12 )(175 196 )))(47 95 ))((40 (54 (9 (30 94 ))))(120 (116 (97 112 )))))(126 (109 (20 24 ))))))(177 180 ))((((22 149 )(29 66 ))(34 ((67 104 )(72 186 ))))(71 (82 122 ))))(38 199 ))))))))((102 184 )(106 183 )))))(((((14 76 )(59 179 ))(27 28 ))(152 (61 164 )))(15 57 )))))(41 63 ))(85 128 ))((79 (68 (11 ((83 84 )(96 (156 (192 (193 194 ))))))))(161 (200 201 )))))(62 (119 ((130 (81 (174 ((6 (45 69 ))(75 (151 (155 168 )))))))(56 103 )))))(91 ((5 145 )(10 (136 (44 (140 182 )))))))(170 (80 (4 (144 (77 110 ))))))((55 (154 202 ))(107 (87 (111 (86 158 ))))))))(92 165 )))*
(0 ((88 (((((((1 ((157 (31 (21 60 )))(134 (64 114 ))))(51 74 ))(((18 (147 (100 190 )))((42 121 )((((159 (98 105 ))(129 191 ))(132 185 ))(187 (139 167 )))))(26 (49 143 ))))(90 (142 203 )))(153 172 ))(52 ((((135 (141 (8 36 )))(33 43 ))(99 188 ))(146 (113 133 )))))(((((((((((138 (160 ((32 (13 (2 73 )))(178 (70 (166 176 ))))))(65 (78 89 )))((173 ((123 (39 (101 124 )))(50 195 )))(150 162 )))(((48 204 )(137 163 ))(125 127 )))(37 115 ))((((23 171 )(35 181 ))(46 131 ))(93 169 )))((((148 (17 ((117 (58 ((189 (19 (53 (16 (198 (108 (((((3 197 )(25 ((((118 ((7 12 )(175 196 )))(47 95 ))((40 (54 (9 (30 94 ))))(120 (116 (97 112 )))))(126 (109 (20 24 ))))))(177 180 ))((((22 149 )(29 66 ))(34 ((67 104 )(72 186 ))))(71 (82 122 ))))(38 199 ))))))))((102 184 )(106 183 )))))((((14 (76 (59 179 )))(27 28 ))(152 (61 164 )))(15 57 )))))(41 63 ))(85 128 ))((79 (68 (11 ((83 84 )(96 (156 (192 (193 194 ))))))))(161 (200 201 )))))(62 (119 ((130 (81 (174 ((6 (45 69 ))(75 (151 (155 168 )))))))(56 103 )))))(91 ((5 145 )(10 (136 (44 (140 182 )))))))(170 (80 (4 (144 (77 110 ))))))((55 (154 202 ))((111 (86 158 ))(87 107 ))))))(92 165 )))*
(0 ((88 (((((((1 ((157 (31 (21 60 )))(134 (64 114 ))))(51 74 ))(((18 (147 (100 190 )))((42 121 )((98 (159 (191 (129 (132 185 )))))(105 (167 (139 187 ))))))(26 (49 143 ))))(90 (142 203 )))(153 172 ))(52 ((((135 (141 (8 36 )))(33 43 ))(99 188 ))(146 (113 133 )))))((((((((((138 (160 ((32 (13 (2 73 )))(178 (70 (166 176 ))))))(78 (65 89 )))(37 115 ))(125 127 ))(((((23 171 )(35 181 ))(46 131 ))(93 169 ))(((173 (124 ((195 (39 50 ))(101 123 ))))(150 162 ))((48 204 )(137 163 )))))((((148 (17 ((117 (58 ((189 (19 (53 (16 (198 (108 (((((3 197 )(25 ((((118 ((7 12 )(175 196 )))(47 95 ))((40 (54 (9 (30 94 ))))(120 (116 (97 112 )))))(126 (109 (20 24 ))))))(177 180 ))((((22 149 )(29 66 ))(34 ((67 104 )(72 186 ))))(71 (82 122 ))))(38 199 ))))))))((102 184 )(106 183 )))))(((((14 76 )(59 179 ))(27 28 ))(152 (61 164 )))(15 57 )))))(41 63 ))(85 128 ))((79 (68 ((11 (96 (156 (192 (193 194 )))))(83 84 ))))(161 (200 201 )))))(62 (119 ((130 (81 (174 ((6 (45 69 ))(75 (151 (155 168 )))))))(56 103 )))))(91 ((5 145 )(10 (136 (44 (140 182 )))))))(170 (80 (4 (144 (77 110 ))))))((55 (154 202 ))((111 (86 158 ))(87 107 ))))))(92 165 )))*
(0 ((88 (((((((1 ((21 (157 (31 60 )))(134 (64 114 ))))(51 74 ))(((18 (147 (100 190 )))((42 121 )((98 (159 ((129 191 )(132 185 ))))(105 (167 (139 187 ))))))(26 (49 143 ))))(90 (142 203 )))(153 172 ))(52 ((((135 (141 (8 36 )))(33 43 ))(99 188 ))(146 (113 133 )))))((((((((((138 (160 ((32 (13 (2 73 )))(178 (70 (166 176 ))))))(125 127 ))(65 (78 89 )))(37 115 ))(((((23 171 )(35 181 ))(46 131 ))(93 169 ))(((173 (124 ((39 (101 123 ))(50 195 ))))(150 162 ))((48 204 )(137 163 )))))((((148 (17 ((117 (58 ((189 (19 (53 (16 (198 (108 (((((3 197 )(25 ((((118 ((7 12 )(175 196 )))(47 95 ))((40 (54 (9 (30 94 ))))(120 (116 (97 112 )))))(126 (109 (20 24 ))))))(177 180 ))((((22 149 )(29 66 ))(34 ((67 104 )(72 186 ))))(71 (82 122 ))))(38 199 ))))))))((102 184 )(106 183 )))))((((14 (76 (59 179 )))(27 28 ))(152 (61 164 )))(15 57 )))))(41 63 ))(85 128 ))((79 (68 (11 ((83 84 )(96 (156 (192 (193 194 ))))))))(161 (200 201 )))))(62 (119 ((130 (81 (174 ((6 (45 69 ))(75 (151 (155 168 )))))))(56 103 )))))(91 ((5 145 )(10 (136 (44 (140 182 )))))))(170 (80 (4 (144 (77 110 ))))))((55 (154 202 ))(107 (87 (111 (86 158 ))))))))(92 165 )))*
(0 ((88 (((((((1 ((21 (157 (31 60 )))(134 (64 114 ))))(51 74 ))(((18 (147 (100 190 )))((42 121 )(105 ((98 (159 ((129 191 )(132 185 ))))(167 (139 187 ))))))(26 (49 143 ))))(90 (142 203 )))(153 172 ))(52 ((((135 (141 (8 36 )))(33 43 ))(99 188 ))(146 (113 133 )))))(((((((127 (125 (((138 (160 ((32 (13 (2 73 )))(178 (70 (166 176 ))))))(78 (65 89 )))(37 115 ))))(((((23 171 )(35 181 ))(46 131 ))(93 169 ))(((173 (124 ((101 (39 123 ))(50 195 ))))(150 162 ))((48 204 )(137 163 )))))((((148 (17 ((117 (58 ((189 (19 (53 (16 (198 (108 (((((3 197 )(25 ((((118 ((7 12 )(175 196 )))(47 95 ))((40 (54 (9 (30 94 ))))(120 (116 (97 112 )))))(126 (109 (20 24 ))))))(177 180 ))((((22 149 )(29 66 ))(34 ((67 104 )(72 186 ))))(71 (82 122 ))))(38 199 ))))))))((102 184 )(106 183 )))))((((14 (76 (59 179 )))(27 28 ))(152 (61 164 )))(15 57 )))))(41 63 ))(85 128 ))((79 (68 ((11 (96 (156 (192 (193 194 )))))(83 84 ))))(161 (200 201 )))))(62 (119 ((130 (81 (174 ((6 (45 69 ))(75 (151 (155 168 )))))))(56 103 )))))(91 ((5 145 )(10 (136 (44 (140 182 )))))))(170 (80 (4 (144 (77 110 ))))))((55 (154 202 ))(107 (111 (87 (86 158 ))))))))(92 165 )))*
(0 ((88 (((((((1 ((21 (157 (31 60 )))(134 (64 114 ))))(51 74 ))(((18 (147 (100 190 )))((42 121 )((((159 (98 105 ))(129 191 ))(132 185 ))(187 (139 167 )))))(26 (49 143 ))))(90 (142 203 )))(153 172 ))(52 ((((135 (141 (8 36 )))(33 43 ))(99 188 ))(146 (113 133 )))))(((((((((((138 (160 ((32 (13 (2 73 )))(178 (70 (166 176 ))))))(65 (78 89 )))((173 (124 ((101 (39 123 ))(50 195 ))))(150 162 )))(((48 204 )(137 163 ))(125 127 )))(37 115 ))((((23 171 )(35 181 ))(46 131 ))(93 169 )))((((148 (17 ((117 (58 ((189 (19 (53 (16 (198 (108 (((((3 197 )(25 ((((118 ((7 12 )(175 196 )))(47 95 ))((40 (54 (9 (30 94 ))))(120 (116 (97 112 )))))(126 (109 (20 24 ))))))(177 180 ))((((22 149 )(29 66 ))(34 ((67 104 )(72 186 ))))(71 (82 122 ))))(38 199 ))))))))((102 184 )(106 183 )))))((((14 (76 (59 179 )))(27 28 ))(152 (61 164 )))(15 57 )))))(41 63 ))(85 128 ))((79 (68 (11 ((83 84 )(96 (156 (192 (193 194 ))))))))(161 (200 201 )))))(62 (119 ((130 (81 (174 ((6 (45 69 ))(75 (151 (155 168 )))))))(56 103 )))))(91 ((5 145 )(10 (136 (44 (140 182 )))))))(170 (80 (4 (144 (77 110 ))))))((55 (154 202 ))(107 (111 (87 (86 158 ))))))))(92 165 )))*
(0 ((88 (((((((1 ((21 (157 (31 60 )))(134 (64 114 ))))(51 74 ))(((18 (147 (100 190 )))((42 121 )((98 (159 ((129 191 )(132 185 ))))(105 (167 (139 187 ))))))(26 (49 143 ))))(90 (142 203 )))(153 172 ))(52 ((((135 (141 (8 36 )))(33 43 ))(99 188 ))(146 (113 133 )))))(((((((((((138 (160 ((32 (13 (2 73 )))(178 (70 (166 176 ))))))(65 (78 89 )))((173 (124 ((101 (39 123 ))(50 195 ))))(150 162 )))(((48 204 )(137 163 ))(125 127 )))(37 115 ))((((23 171 )(35 181 ))(46 131 ))(93 169 )))((((148 (17 ((117 (58 ((189 (19 (53 (16 (198 (108 (((((3 197 )(25 ((((118 ((7 12 )(175 196 )))(47 95 ))((40 (54 (9 (30 94 ))))(120 (116 (97 112 )))))(126 (109 (20 24 ))))))(177 180 ))((((22 149 )(29 66 ))(34 ((67 104 )(72 186 ))))(71 (82 122 ))))(38 199 ))))))))((102 184 )(106 183 )))))((((14 (76 (59 179 )))(27 28 ))(152 (61 164 )))(15 57 )))))(41 63 ))(85 128 ))((79 (68 (11 ((83 84 )(96 (156 (192 (193 194 ))))))))(161 (200 201 )))))(62 (119 ((130 (81 (174 ((6 (45 69 ))(75 (151 (155 168 )))))))(56 103 )))))(91 ((5 145 )(10 (136 (44 (140 182 )))))))(170 (80 (4 (144 (77 110 ))))))((55 (154 202 ))(107 (111 (87 (86 158 ))))))))(92 165 )))*
(0 ((88 (((((((1 ((157 (31 (21 60 )))(134 (64 114 ))))(51 74 ))(((18 (147 (100 190 )))((42 121 )((98 (159 ((129 191 )(132 185 ))))(105 (167 (139 187 ))))))(26 (49 143 ))))(90 (142 203 )))(153 172 ))(52 ((((135 (141 (8 36 )))(33 43 ))(99 188 ))(146 (113 133 )))))(((((((((((138 (160 ((32 (13 (2 73 )))(178 (70 (166 176 ))))))(65 (78 89 )))((173 (124 (39 ((50 195 )(101 123 )))))(150 162 )))(((48 204 )(137 163 ))(125 127 )))(37 115 ))((((23 171 )(35 181 ))(46 131 ))(93 169 )))((((148 (17 ((117 (58 ((189 (19 (53 (16 (198 (108 (((((3 197 )(25 ((((118 ((7 12 )(175 196 )))(47 95 ))((40 (54 (9 (30 94 ))))(120 (116 (97 112 )))))(126 (109 (20 24 ))))))(177 180 ))((((22 149 )(29 66 ))(34 ((67 104 )(72 186 ))))(71 (82 122 ))))(38 199 ))))))))((102 184 )(106 183 )))))(((((14 76 )(59 179 ))(27 28 ))(152 (61 164 )))(15 57 )))))(41 63 ))(85 128 ))((79 (68 (11 ((83 84 )(96 (156 (192 (193 194 ))))))))(161 (200 201 )))))(62 (119 ((130 (81 (174 ((6 (45 69 ))(75 (151 (155 168 )))))))(56 103 )))))(91 ((5 145 )(10 (136 (44 (140 182 )))))))(170 (80 (4 (144 (77 110 ))))))((55 (154 202 ))(107 (87 (111 (86 158 ))))))))(92 165 )))*
(0 ((88 (((((((1 ((157 (31 (21 60 )))(134 (64 114 ))))(51 74 ))(((18 (147 (100 190 )))((42 121 )((98 (159 ((129 191 )(132 185 ))))(105 (167 (139 187 ))))))(26 (49 143 ))))(90 (142 203 )))(153 172 ))(52 ((((135 (141 (8 36 )))(33 43 ))(99 188 ))(146 (113 133 )))))((((((((((138 (160 ((32 (13 (2 73 )))(178 (70 (166 176 ))))))(78 (65 89 )))(37 115 ))(125 127 ))(((((23 171 )(35 181 ))(46 131 ))(93 169 ))(((173 (124 ((195 (39 50 ))(101 123 ))))(150 162 ))((48 204 )(137 163 )))))((((148 (17 ((117 (58 ((189 (19 (53 (16 (198 (108 (((((3 197 )(25 ((((118 ((7 12 )(175 196 )))(47 95 ))((40 (54 (9 (30 94 ))))(120 (116 (97 112 )))))(126 (109 (20 24 ))))))(177 180 ))((((22 149 )(29 66 ))(34 ((67 104 )(72 186 ))))(71 (82 122 ))))(38 199 ))))))))((102 184 )(106 183 )))))((((14 (76 (59 179 )))(27 28 ))(152 (61 164 )))(15 57 )))))(41 63 ))(85 128 ))((79 (68 (11 ((83 84 )(96 (156 (192 (193 194 ))))))))(161 (200 201 )))))(62 (119 ((130 (81 (174 ((6 (45 69 ))(75 (151 (155 168 )))))))(56 103 )))))(91 ((5 145 )(10 (136 (44 (140 182 )))))))(170 (80 (4 (144 (77 110 ))))))((55 (154 202 ))((111 (86 158 ))(87 107 ))))))(92 165 )))*
(0 ((88 (((((((1 ((21 (157 (31 60 )))(134 (64 114 ))))(51 74 ))(((18 (147 (100 190 )))((42 121 )((((159 (98 105 ))(129 191 ))(132 185 ))(187 (139 167 )))))(26 (49 143 ))))(90 (142 203 )))(153 172 ))(52 ((((135 (141 (8 36 )))(33 43 ))(99 188 ))(146 (113 133 )))))((((((((((138 (160 ((32 (13 (2 73 )))(178 (70 (166 176 ))))))(125 127 ))(65 (78 89 )))(37 115 ))(((((23 171 )(35 181 ))(46 131 ))(93 169 ))(((173 (124 ((123 (39 101 ))(50 195 ))))(150 162 ))((48 204 )(137 163 )))))((((148 (17 ((117 (58 ((189 (19 (53 (16 (198 (108 (((((3 197 )(25 ((((118 ((7 12 )(175 196 )))(47 95 ))((40 (54 (9 (30 94 ))))(120 (116 (97 112 )))))(126 (109 (20 24 ))))))(177 180 ))((((22 149 )(29 66 ))(34 ((67 104 )(72 186 ))))(71 (82 122 ))))(38 199 ))))))))((102 184 )(106 183 )))))((((14 (76 (59 179 )))(27 28 ))(152 (61 164 )))(15 57 )))))(41 63 ))(85 128 ))((79 (68 ((11 (96 (156 (192 (193 194 )))))(83 84 ))))(161 (200 201 )))))(62 (119 ((130 (81 (174 ((6 (45 69 ))(75 (151 (155 168 )))))))(56 103 )))))(91 ((5 145 )(10 (136 (44 (140 182 )))))))(170 (80 (4 (144 (77 110 ))))))(((55 (154 202 ))(111 (86 158 )))(87 107 )))))(92 165 )))*
(0 ((88 (((((((1 ((134 (((159 (98 ((105 (42 121 ))(167 (139 187 )))))(129 191 ))(132 185 )))(51 74 )))((157 (31 (21 60 )))(64 114 )))((18 (100 (147 190 )))(26 (49 143 ))))(90 (142 203 )))(153 172 ))(52 ((((135 (141 (8 36 )))(33 43 ))(99 188 ))(146 (113 133 )))))((((((((((138 (160 ((32 (13 (2 73 )))(178 (70 (166 176 ))))))(125 127 ))(65 (78 89 )))(37 115 ))(((((23 171 )(35 181 ))(46 131 ))(93 169 ))(((173 (124 ((123 (39 101 ))(50 195 ))))(150 162 ))((48 204 )(137 163 )))))((((148 (17 ((117 (58 ((189 (19 (53 (16 (198 (108 (((((3 197 )(25 ((((118 ((7 12 )(175 196 )))(47 95 ))((40 (54 (9 (30 94 ))))(120 (116 (97 112 )))))(126 (109 (20 24 ))))))(177 180 ))((((22 149 )(29 66 ))(34 ((67 104 )(72 186 ))))(71 (82 122 ))))(38 199 ))))))))((102 184 )(106 183 )))))((((14 (76 (59 179 )))(27 28 ))(152 (61 164 )))(15 57 )))))(41 63 ))(85 128 ))((79 (68 ((11 (96 (156 (192 (193 194 )))))(83 84 ))))(161 (200 201 )))))(62 (119 ((130 (81 (174 ((6 (45 69 ))(75 (151 (155 168 )))))))(56 103 )))))(91 ((5 145 )(10 (136 (44 (140 182 )))))))(170 (80 (4 (144 (77 110 ))))))(((55 (154 202 ))(111 (86 158 )))(87 107 )))))(92 165 )))*
(0 ((88 (((((((1 ((134 ((129 (191 (159 (98 ((105 (42 121 ))(167 (139 187 )))))))(132 185 )))(51 74 )))((157 (31 (21 60 )))(64 114 )))(((18 143 )(147 (100 190 )))(26 49 )))(90 (142 203 )))(153 172 ))(52 ((((135 (141 (8 36 )))(33 43 ))(99 188 ))(146 (113 133 )))))((((((((((138 (160 ((32 (13 (2 73 )))(178 (70 (166 176 ))))))(125 127 ))(65 (78 89 )))(37 115 ))(((((23 171 )(35 181 ))(46 131 ))(93 169 ))(((173 (124 ((39 (101 123 ))(50 195 ))))(150 162 ))((48 204 )(137 163 )))))((((148 (17 ((117 (58 ((189 (19 (53 (16 (198 (108 (((((3 197 )(25 ((((118 ((7 12 )(175 196 )))(47 95 ))((40 (54 (9 (30 94 ))))(120 (116 (97 112 )))))(126 (109 (20 24 ))))))(177 180 ))((((22 149 )(29 66 ))(34 ((67 104 )(72 186 ))))(71 (82 122 ))))(38 199 ))))))))((102 184 )(106 183 )))))(((((14 76 )(59 179 ))(27 28 ))(152 (61 164 )))(15 57 )))))(41 63 ))(85 128 ))((79 (68 ((11 (96 (156 (192 (193 194 )))))(83 84 ))))(161 (200 201 )))))(62 (119 ((130 (81 (174 ((6 (45 69 ))(75 (151 (155 168 )))))))(56 103 )))))(91 ((5 145 )(10 (136 (44 (140 182 )))))))(170 (80 (4 (144 (77 110 ))))))((55 (154 202 ))(107 (87 (111 (86 158 ))))))))(92 165 )))*
(0 ((88 (((((((1 ((134 (((159 (98 ((105 (42 121 ))(167 (139 187 )))))(129 191 ))(132 185 )))(51 74 )))((157 (31 (21 60 )))(64 114 )))((18 (100 (147 190 )))(26 (49 143 ))))(90 (142 203 )))(153 172 ))(52 ((((135 (141 (8 36 )))(33 43 ))(99 188 ))(146 (113 133 )))))(((((((((((138 (160 ((32 (13 (2 73 )))(178 (70 (166 176 ))))))(65 (78 89 )))((173 ((39 (123 (101 124 )))(50 195 )))(150 162 )))(((48 204 )(137 163 ))(125 127 )))(37 115 ))((((23 171 )(35 181 ))(46 131 ))(93 169 )))((((148 (17 ((117 (58 ((189 (19 (53 (16 (198 (108 (((((3 197 )(25 ((((118 ((7 12 )(175 196 )))(47 95 ))((40 (54 (9 (30 94 ))))(120 (116 (97 112 )))))(126 (109 (20 24 ))))))(177 180 ))((((22 149 )(29 66 ))(34 ((67 104 )(72 186 ))))(71 (82 122 ))))(38 199 ))))))))((102 184 )(106 183 )))))((((14 (76 (59 179 )))(27 28 ))(152 (61 164 )))(15 57 )))))(41 63 ))(85 128 ))((79 (68 (11 ((83 84 )(96 (156 (192 (193 194 ))))))))(161 (200 201 )))))(62 (119 ((130 (81 (174 ((6 (45 69 ))(75 (151 (155 168 )))))))(56 103 )))))(91 ((5 145 )(10 (136 (44 (140 182 )))))))(170 (80 (4 (144 (77 110 ))))))((55 (154 202 ))(107 (111 (87 (86 158 ))))))))(92 165 )))*
(0 ((88 (((((((1 ((157 (31 (21 60 )))(134 (64 114 ))))(51 74 ))(((18 (147 (100 190 )))((42 121 )((98 (159 (129 (191 (132 185 )))))(105 (167 (139 187 ))))))(26 (49 143 ))))(90 (142 203 )))(153 172 ))(52 ((((135 (141 (8 36 )))(33 43 ))(99 188 ))(146 (113 133 )))))((((((((((138 (160 ((32 (13 (2 73 )))(178 (70 (166 176 ))))))(78 (65 89 )))(37 115 ))(125 127 ))(((((23 171 )(35 181 ))(46 131 ))(93 169 ))(((173 (124 ((39 (101 123 ))(50 195 ))))(150 162 ))((48 204 )(137 163 )))))((((148 (17 ((117 (58 ((189 (19 (53 (16 (198 (108 (((((3 197 )(25 ((((118 ((7 12 )(175 196 )))(47 95 ))((40 (54 (9 (30 94 ))))(120 (116 (97 112 )))))(126 (109 (20 24 ))))))(177 180 ))((((22 149 )(29 66 ))(34 ((67 104 )(72 186 ))))(71 (82 122 ))))(38 199 ))))))))((102 184 )(106 183 )))))(((((14 76 )(59 179 ))(27 28 ))(152 (61 164 )))(15 57 )))))(41 63 ))(85 128 ))((79 (68 ((11 (96 (156 (192 (193 194 )))))(83 84 ))))(161 (200 201 )))))(62 (119 ((130 (81 (174 ((6 (45 69 ))(75 (151 (155 168 )))))))(56 103 )))))(91 ((5 145 )(10 (136 (44 (140 182 )))))))(170 (80 (4 (144 (77 110 ))))))(((55 (154 202 ))(111 (86 158 )))(87 107 )))))(92 165 )))*
(0 ((88 (((((((1 ((21 (157 (31 60 )))(134 (64 114 ))))(51 74 ))(((18 (147 (100 190 )))((42 121 )(((98 105 )(167 (139 187 )))(159 (191 (129 (132 185 )))))))(26 (49 143 ))))(90 (142 203 )))(153 172 ))(52 ((((135 (141 (8 36 )))(33 43 ))(99 188 ))(146 (113 133 )))))(((((((((((138 (160 ((32 (13 (2 73 )))(178 (70 (166 176 ))))))(65 (78 89 )))((173 (124 ((50 (39 195 ))(101 123 ))))(150 162 )))(((48 204 )(137 163 ))(125 127 )))(37 115 ))((((23 171 )(35 181 ))(46 131 ))(93 169 )))((((148 (17 ((117 (58 ((189 (19 (53 (16 (198 (108 (((((3 197 )(25 ((((118 ((7 12 )(175 196 )))(47 95 ))((40 (54 (9 (30 94 ))))(120 (116 (97 112 )))))(126 (109 (20 24 ))))))(177 180 ))((((22 149 )(29 66 ))(34 ((67 104 )(72 186 ))))(71 (82 122 ))))(38 199 ))))))))((102 184 )(106 183 )))))((((14 (76 (59 179 )))(27 28 ))(152 (61 164 )))(15 57 )))))(41 63 ))(85 128 ))((79 (68 (11 ((83 84 )(96 (156 (192 (193 194 ))))))))(161 (200 201 )))))(62 (119 ((130 (81 (174 ((6 (45 69 ))(75 (151 (155 168 )))))))(56 103 )))))(91 ((5 145 )(10 (136 (44 (140 182 )))))))(170 (80 (4 (144 (77 110 ))))))((55 (154 202 ))((111 (86 158 ))(87 107 ))))))(92 165 )))*
(0 ((88 (((((((1 ((157 (31 (21 60 )))(134 (64 114 ))))(51 74 ))(((18 (147 (100 190 )))((42 121 )((((159 (98 105 ))(129 191 ))(132 185 ))(187 (139 167 )))))(26 (49 143 ))))(90 (142 203 )))(153 172 ))(52 ((((135 (141 (8 36 )))(33 43 ))(99 188 ))(146 (113 133 )))))(((((((127 (125 (((138 (160 ((32 (13 (2 73 )))(178 (70 (166 176 ))))))(78 (65 89 )))(37 115 ))))(((((23 171 )(35 181 ))(46 131 ))(93 169 ))(((173 (124 ((39 (101 123 ))(50 195 ))))(150 162 ))((48 204 )(137 163 )))))((((148 (17 ((117 (58 ((189 (19 (53 (16 (198 (108 (((((3 197 )(25 ((((118 ((7 12 )(175 196 )))(47 95 ))((40 (54 (9 (30 94 ))))(120 (116 (97 112 )))))(126 (109 (20 24 ))))))(177 180 ))((((22 149 )(29 66 ))(34 ((67 104 )(72 186 ))))(71 (82 122 ))))(38 199 ))))))))((102 184 )(106 183 )))))(((((14 76 )(59 179 ))(27 28 ))(152 (61 164 )))(15 57 )))))(41 63 ))(85 128 ))((79 (68 ((11 (96 (156 (192 (193 194 )))))(83 84 ))))(161 (200 201 )))))(62 (119 ((130 (81 (174 ((6 (45 69 ))(75 (151 (155 168 )))))))(56 103 )))))(91 ((5 145 )(10 (136 (44 (140 182 )))))))(170 (80 (4 (144 (77 110 ))))))(107 ((55 (154 202 ))(111 (87 (86 158 ))))))))(92 165 )))*
(0 ((88 (((((((1 ((157 (31 (21 60 )))(134 (64 114 ))))(51 74 ))(((18 (147 (100 190 )))((42 121 )((98 (159 (129 (191 (132 185 )))))(105 (167 (139 187 ))))))(26 (49 143 ))))(90 (142 203 )))(153 172 ))(52 ((((135 (141 (8 36 )))(33 43 ))(99 188 ))(146 (113 133 )))))(((((((127 (125 (((138 (160 ((32 (13 (2 73 )))(178 (70 (166 176 ))))))(78 (65 89 )))(37 115 ))))(((((23 171 )(35 181 ))(46 131 ))(93 169 ))(((173 (124 ((39 (101 123 ))(50 195 ))))(150 162 ))((48 204 )(137 163 )))))((((148 (17 ((117 (58 ((189 (19 (53 (16 (198 (108 (((((3 197 )(25 ((((118 ((7 12 )(175 196 )))(47 95 ))((40 (54 (9 (30 94 ))))(120 (116 (97 112 )))))(126 (109 (20 24 ))))))(177 180 ))((((22 149 )(29 66 ))(34 ((67 104 )(72 186 ))))(71 (82 122 ))))(38 199 ))))))))((102 184 )(106 183 )))))((((14 (76 (59 179 )))(27 28 ))(152 (61 164 )))(15 57 )))))(41 63 ))(85 128 ))((79 (68 (11 ((83 84 )(96 (156 (192 (193 194 ))))))))(161 (200 201 )))))(62 (119 ((130 (81 (174 ((6 (45 69 ))(75 (151 (155 168 )))))))(56 103 )))))(91 ((5 145 )(10 (136 (44 (140 182 )))))))(170 (80 (4 (144 (77 110 ))))))((55 (154 202 ))(107 (111 (87 (86 158 ))))))))(92 165 )))*
(0 ((88 (((((((1 ((21 (157 (31 60 )))(134 (64 114 ))))(51 74 ))(((18 (147 (100 190 )))((42 121 )((98 (159 (129 (191 (132 185 )))))(105 (167 (139 187 ))))))(26 (49 143 ))))(90 (142 203 )))(153 172 ))(52 ((((135 (141 (8 36 )))(33 43 ))(99 188 ))(146 (113 133 )))))(((((((127 (125 (((138 (160 ((32 (13 (2 73 )))(178 (70 (166 176 ))))))(78 (65 89 )))(37 115 ))))(((((23 171 )(35 181 ))(46 131 ))(93 169 ))(((173 (124 ((39 (101 123 ))(50 195 ))))(150 162 ))((48 204 )(137 163 )))))((((148 (17 ((117 (58 ((189 (19 (53 (16 (198 (108 (((((3 197 )(25 ((((118 ((7 12 )(175 196 )))(47 95 ))((40 (54 (9 (30 94 ))))(120 (116 (97 112 )))))(126 (109 (20 24 ))))))(177 180 ))((((22 149 )(29 66 ))(34 ((67 104 )(72 186 ))))(71 (82 122 ))))(38 199 ))))))))((102 184 )(106 183 )))))((((14 (76 (59 179 )))(27 28 ))(152 (61 164 )))(15 57 )))))(41 63 ))(85 128 ))((79 (68 ((11 (96 (156 (192 (193 194 )))))(83 84 ))))(161 (200 201 )))))(62 (119 ((130 (81 (174 ((6 (45 69 ))(75 (151 (155 168 )))))))(56 103 )))))(91 ((5 145 )(10 (136 (44 (140 182 )))))))(170 (80 (4 (144 (77 110 ))))))((55 (154 202 ))(107 (87 (111 (86 158 ))))))))(92 165 )))*
(0 ((88 (((((((1 ((134 ((129 (191 (159 (98 ((105 (42 121 ))(167 (139 187 )))))))(132 185 )))(51 74 )))((157 (31 (21 60 )))(64 114 )))((18 (100 (147 190 )))(26 (49 143 ))))(90 (142 203 )))(153 172 ))(52 ((((135 (141 (8 36 )))(33 43 ))(99 188 ))(146 (113 133 )))))((((((((((138 (160 ((32 (13 (2 73 )))(178 (70 (166 176 ))))))(125 127 ))(65 (78 89 )))(37 115 ))(((((23 171 )(35 181 ))(46 131 ))(93 169 ))(((173 (124 ((101 (39 123 ))(50 195 ))))(150 162 ))((48 204 )(137 163 )))))((((148 (17 ((117 (58 ((189 (19 (53 (16 (198 (108 (((((3 197 )(25 ((((118 ((7 12 )(175 196 )))(47 95 ))((40 (54 (9 (30 94 ))))(120 (116 (97 112 )))))(126 (109 (20 24 ))))))(177 180 ))((((22 149 )(29 66 ))(34 ((67 104 )(72 186 ))))(71 (82 122 ))))(38 199 ))))))))((102 184 )(106 183 )))))((((14 (76 (59 179 )))(27 28 ))(152 (61 164 )))(15 57 )))))(41 63 ))(85 128 ))((79 (68 ((11 (96 (156 (192 (193 194 )))))(83 84 ))))(161 (200 201 )))))(62 (119 ((130 (81 (174 ((6 (45 69 ))(75 (151 (155 168 )))))))(56 103 )))))(91 ((5 145 )(10 (136 (44 (140 182 )))))))(170 (80 (4 (144 (77 110 ))))))((55 (154 202 ))(87 (107 (111 (86 158 ))))))))(92 165 )))*
(0 ((88 (((((((1 ((21 (157 (31 60 )))(134 (64 114 ))))(51 74 ))(((18 (147 (100 190 )))((42 121 )(((98 105 )(167 (139 187 )))(159 ((129 191 )(132 185 ))))))(26 (49 143 ))))(90 (142 203 )))(153 172 ))(52 ((((135 (141 (8 36 )))(33 43 ))(99 188 ))(146 (113 133 )))))(((((((127 (125 (((138 (160 ((32 (13 (2 73 )))(178 (70 (166 176 ))))))(78 (65 89 )))(37 115 ))))(((((23 171 )(35 181 ))(46 131 ))(93 169 ))(((173 (124 ((50 (39 195 ))(101 123 ))))(150 162 ))((48 204 )(137 163 )))))((((148 (17 ((117 (58 ((189 (19 (53 (16 (198 (108 (((((3 197 )(25 ((((118 ((7 12 )(175 196 )))(47 95 ))((40 (54 (9 (30 94 ))))(120 (116 (97 112 )))))(126 (109 (20 24 ))))))(177 180 ))((((22 149 )(29 66 ))(34 ((67 104 )(72 186 ))))(71 (82 122 ))))(38 199 ))))))))((102 184 )(106 183 )))))(((((14 76 )(59 179 ))(27 28 ))(152 (61 164 )))(15 57 )))))(41 63 ))(85 128 ))((79 (68 ((11 (96 (156 (192 (193 194 )))))(83 84 ))))(161 (200 201 )))))(62 (119 ((130 (81 (174 ((6 (45 69 ))(75 (151 (155 168 )))))))(56 103 )))))(91 ((5 145 )(10 (136 (44 (140 182 )))))))(170 (80 (4 (144 (77 110 ))))))((55 (154 202 ))(107 (111 (87 (86 158 ))))))))(92 165 )))*
(0 ((88 (((((((1 ((21 (157 (31 60 )))(134 (64 114 ))))(51 74 ))(((18 (147 (100 190 )))((42 121 )(((98 105 )(167 (139 187 )))(159 (191 (129 (132 185 )))))))(26 (49 143 ))))(90 (142 203 )))(153 172 ))(52 ((((135 (141 (8 36 )))(33 43 ))(99 188 ))(146 (113 133 )))))(((((((127 (125 (((138 (160 ((32 (13 (2 73 )))(178 (70 (166 176 ))))))(78 (65 89 )))(37 115 ))))(((((23 171 )(35 181 ))(46 131 ))(93 169 ))(((173 (124 ((123 (39 101 ))(50 195 ))))(150 162 ))((48 204 )(137 163 )))))((((148 (17 ((117 (58 ((189 (19 (53 (16 (198 (108 (((((3 197 )(25 ((((118 ((7 12 )(175 196 )))(47 95 ))((40 (54 (9 (30 94 ))))(120 (116 (97 112 )))))(126 (109 (20 24 ))))))(177 180 ))((((22 149 )(29 66 ))(34 ((67 104 )(72 186 ))))(71 (82 122 ))))(38 199 ))))))))((102 184 )(106 183 )))))((((14 (76 (59 179 )))(27 28 ))(152 (61 164 )))(15 57 )))))(41 63 ))(85 128 ))((79 (68 (11 ((83 84 )(96 (156 (192 (193 194 ))))))))(161 (200 201 )))))(62 (119 ((130 (81 (174 ((6 (45 69 ))(75 (151 (155 168 )))))))(56 103 )))))(91 ((5 145 )(10 (136 (44 (140 182 )))))))(170 (80 (4 (144 (77 110 ))))))(107 ((55 (154 202 ))(111 (87 (86 158 ))))))))(92 165 )))*
(0 ((88 (((((((1 ((21 (157 (31 60 )))(134 (64 114 ))))(51 74 ))(((18 (147 (100 190 )))((42 121 )(((98 105 )(167 (139 187 )))(159 ((129 191 )(132 185 ))))))(26 (49 143 ))))(90 (142 203 )))(153 172 ))(52 ((((135 (141 (8 36 )))(33 43 ))(99 188 ))(146 (113 133 )))))((((((((((138 (160 ((32 (13 (2 73 )))(178 (70 (166 176 ))))))(78 (65 89 )))(37 115 ))(125 127 ))(((((23 171 )(35 181 ))(46 131 ))(93 169 ))(((173 (124 ((123 (39 101 ))(50 195 ))))(150 162 ))((48 204 )(137 163 )))))((((148 (17 ((117 (58 ((189 (19 (53 (16 (198 (108 (((((3 197 )(25 ((((118 ((7 12 )(175 196 )))(47 95 ))((40 (54 (9 (30 94 ))))(120 (116 (97 112 )))))(126 (109 (20 24 ))))))(177 180 ))((((22 149 )(29 66 ))(34 ((67 104 )(72 186 ))))(71 (82 122 ))))(38 199 ))))))))((102 184 )(106 183 )))))((((14 (76 (59 179 )))(27 28 ))(152 (61 164 )))(15 57 )))))(41 63 ))(85 128 ))((79 (68 ((11 (96 (156 (192 (193 194 )))))(83 84 ))))(161 (200 201 )))))(62 (119 ((130 (81 (174 ((6 (45 69 ))(75 (151 (155 168 )))))))(56 103 )))))(91 ((5 145 )(10 (136 (44 (140 182 )))))))(170 (80 (4 (144 (77 110 ))))))((55 (154 202 ))(107 (87 (111 (86 158 ))))))))(92 165 )))*
(0 ((88 (((((((1 ((21 (157 (31 60 )))(134 (64 114 ))))(51 74 ))(((18 (147 (100 190 )))((42 121 )(((98 105 )(167 (139 187 )))(159 ((129 191 )(132 185 ))))))(26 (49 143 ))))(90 (142 203 )))(153 172 ))(52 ((((135 (141 (8 36 )))(33 43 ))(99 188 ))(146 (113 133 )))))((((((((((138 (160 ((32 (13 (2 73 )))(178 (70 (166 176 ))))))(78 (65 89 )))(37 115 ))(125 127 ))(((((23 171 )(35 181 ))(46 131 ))(93 169 ))(((173 (124 ((123 (39 101 ))(50 195 ))))(150 162 ))((48 204 )(137 163 )))))((((148 (17 ((117 (58 ((189 (19 (53 (16 (198 (108 (((((3 197 )(25 ((((118 ((7 12 )(175 196 )))(47 95 ))((40 (54 (9 (30 94 ))))(120 (116 (97 112 )))))(126 (109 (20 24 ))))))(177 180 ))((((22 149 )(29 66 ))(34 ((67 104 )(72 186 ))))(71 (82 122 ))))(38 199 ))))))))((102 184 )(106 183 )))))((((14 (76 (59 179 )))(27 28 ))(152 (61 164 )))(15 57 )))))(41 63 ))(85 128 ))((79 (68 (11 ((83 84 )(96 (156 (192 (193 194 ))))))))(161 (200 201 )))))(62 (119 ((130 (81 (174 ((6 (45 69 ))(75 (151 (155 168 )))))))(56 103 )))))(91 ((5 145 )(10 (136 (44 (140 182 )))))))(170 (80 (4 (144 (77 110 ))))))((55 (154 202 ))(87 (107 (111 (86 158 ))))))))(92 165 )))*
(0 ((88 (((((((1 ((21 (157 (31 60 )))(134 (64 114 ))))(51 74 ))(((18 (147 (100 190 )))((42 121 )((98 (159 (129 (191 (132 185 )))))(105 (167 (139 187 ))))))(26 (49 143 ))))(90 (142 203 )))(153 172 ))(52 ((((135 (141 (8 36 )))(33 43 ))(99 188 ))(146 (113 133 )))))((((((((((138 (160 ((32 (13 (2 73 )))(178 (70 (166 176 ))))))(125 127 ))(65 (78 89 )))(37 115 ))(((((23 171 )(35 181 ))(46 131 ))(93 169 ))(((173 (124 ((101 (39 123 ))(50 195 ))))(150 162 ))((48 204 )(137 163 )))))((((148 (17 ((117 (58 ((189 (19 (53 (16 (198 (108 (((((3 197 )(25 ((((118 ((7 12 )(175 196 )))(47 95 ))((40 (54 (9 (30 94 ))))(120 (116 (97 112 )))))(126 (109 (20 24 ))))))(177 180 ))((((22 149 )(29 66 ))(34 ((67 104 )(72 186 ))))(71 (82 122 ))))(38 199 ))))))))((102 184 )(106 183 )))))(((((14 76 )(59 179 ))(27 28 ))(152 (61 164 )))(15 57 )))))(41 63 ))(85 128 ))((79 (68 ((11 (96 (156 (192 (193 194 )))))(83 84 ))))(161 (200 201 )))))(62 (119 ((130 (81 (174 ((6 (45 69 ))(75 (151 (155 168 )))))))(56 103 )))))(91 ((5 145 )(10 (136 (44 (140 182 )))))))(170 (80 (4 (144 (77 110 ))))))((55 (154 202 ))((111 (86 158 ))(87 107 ))))))(92 165 )))*
(0 ((88 (((((((1 ((21 (157 (31 60 )))(134 (64 114 ))))(51 74 ))(((18 (147 (100 190 )))((42 121 )(((98 105 )(167 (139 187 )))(159 (191 (129 (132 185 )))))))(26 (49 143 ))))(90 (142 203 )))(153 172 ))(52 ((((135 (141 (8 36 )))(33 43 ))(99 188 ))(146 (113 133 )))))((((((((((138 (160 ((32 (13 (2 73 )))(178 (70 (166 176 ))))))(78 (65 89 )))(37 115 ))(125 127 ))(((((23 171 )(35 181 ))(46 131 ))(93 169 ))(((173 (124 ((50 (39 195 ))(101 123 ))))(150 162 ))((48 204 )(137 163 )))))((((148 (17 ((117 (58 ((189 (19 (53 (16 (198 (108 (((((3 197 )(25 ((((118 ((7 12 )(175 196 )))(47 95 ))((40 (54 (9 (30 94 ))))(120 (116 (97 112 )))))(126 (109 (20 24 ))))))(177 180 ))((((22 149 )(29 66 ))(34 ((67 104 )(72 186 ))))(71 (82 122 ))))(38 199 ))))))))((102 184 )(106 183 )))))((((14 (76 (59 179 )))(27 28 ))(152 (61 164 )))(15 57 )))))(41 63 ))(85 128 ))((79 (68 (11 ((83 84 )(96 (156 (192 (193 194 ))))))))(161 (200 201 )))))(62 (119 ((130 (81 (174 ((6 (45 69 ))(75 (151 (155 168 )))))))(56 103 )))))(91 ((5 145 )(10 (136 (44 (140 182 )))))))(170 (80 (4 (144 (77 110 ))))))((55 (154 202 ))((111 (86 158 ))(87 107 ))))))(92 165 )))*
(0 ((88 (((((((1 ((134 (((159 (98 ((105 (42 121 ))(167 (139 187 )))))(129 191 ))(132 185 )))(51 74 )))((157 (31 (21 60 )))(64 114 )))((18 (147 (100 190 )))(26 (49 143 ))))(90 (142 203 )))(153 172 ))(52 ((((135 (141 (8 36 )))(33 43 ))(99 188 ))(146 (113 133 )))))(((((((127 (125 (((138 (160 ((32 (13 (2 73 )))(178 (70 (166 176 ))))))(78 (65 89 )))(37 115 ))))(((((23 171 )(35 181 ))(46 131 ))(93 169 ))(((173 (124 ((39 (101 123 ))(50 195 ))))(150 162 ))((48 204 )(137 163 )))))((((148 (17 ((117 (58 ((189 (19 (53 (16 (198 (108 (((((3 197 )(25 ((((118 ((7 12 )(175 196 )))(47 95 ))((40 (54 (9 (30 94 ))))(120 (116 (97 112 )))))(126 (109 (20 24 ))))))(177 180 ))((((22 149 )(29 66 ))(34 ((67 104 )(72 186 ))))(71 (82 122 ))))(38 199 ))))))))((102 184 )(106 183 )))))(((((14 76 )(59 179 ))(27 28 ))(152 (61 164 )))(15 57 )))))(41 63 ))(85 128 ))((79 (68 ((11 (96 (156 (192 (193 194 )))))(83 84 ))))(161 (200 201 )))))(62 (119 ((130 (81 (174 ((6 (45 69 ))(75 (151 (155 168 )))))))(56 103 )))))(91 ((5 145 )(10 (136 (44 (140 182 )))))))(170 (80 (4 (144 (77 110 ))))))(107 ((55 (154 202 ))(111 (87 (86 158 ))))))))(92 165 )))*
(0 ((88 (((((((1 ((157 (31 (21 60 )))(134 (64 114 ))))(51 74 ))(((18 (147 (100 190 )))((42 121 )(105 ((98 (159 (191 (129 (132 185 )))))(167 (139 187 ))))))(26 (49 143 ))))(90 (142 203 )))(153 172 ))(52 ((((135 (141 (8 36 )))(33 43 ))(99 188 ))(146 (113 133 )))))((((((((((138 (160 ((32 (13 (2 73 )))(178 (70 (166 176 ))))))(78 (65 89 )))(37 115 ))(125 127 ))(((((23 171 )(35 181 ))(46 131 ))(93 169 ))(((173 (124 ((123 (39 101 ))(50 195 ))))(150 162 ))((48 204 )(137 163 )))))((((148 (17 ((117 (58 ((189 (19 (53 (16 (198 (108 (((((3 197 )(25 ((((118 ((7 12 )(175 196 )))(47 95 ))((40 (54 (9 (30 94 ))))(120 (116 (97 112 )))))(126 (109 (20 24 ))))))(177 180 ))((((22 149 )(29 66 ))(34 ((67 104 )(72 186 ))))(71 (82 122 ))))(38 199 ))))))))((102 184 )(106 183 )))))(((((14 76 )(59 179 ))(27 28 ))(152 (61 164 )))(15 57 )))))(41 63 ))(85 128 ))((79 (68 ((11 (96 (156 (192 (193 194 )))))(83 84 ))))(161 (200 201 )))))(62 (119 ((130 (81 (174 ((6 (45 69 ))(75 (151 (155 168 )))))))(56 103 )))))(91 ((5 145 )(10 (136 (44 (140 182 )))))))(170 (80 (4 (144 (77 110 ))))))((55 (154 202 ))(107 (111 (87 (86 158 ))))))))(92 165 )))*
(0 ((88 (((((((1 ((157 (31 (21 60 )))(134 (64 114 ))))(51 74 ))(((18 (147 (100 190 )))((42 121 )(((98 105 )(167 (139 187 )))(159 ((129 191 )(132 185 ))))))(26 (49 143 ))))(90 (142 203 )))(153 172 ))(52 ((((135 (141 (8 36 )))(33 43 ))(99 188 ))(146 (113 133 )))))(((((((127 (125 (((138 (160 ((32 (13 (2 73 )))(178 (70 (166 176 ))))))(78 (65 89 )))(37 115 ))))(((((23 171 )(35 181 ))(46 131 ))(93 169 ))(((173 (124 ((39 (101 123 ))(50 195 ))))(150 162 ))((48 204 )(137 163 )))))((((148 (17 ((117 (58 ((189 (19 (53 (16 (198 (108 (((((3 197 )(25 ((((118 ((7 12 )(175 196 )))(47 95 ))((40 (54 (9 (30 94 ))))(120 (116 (97 112 )))))(126 (109 (20 24 ))))))(177 180 ))((((22 149 )(29 66 ))(34 ((67 104 )(72 186 ))))(71 (82 122 ))))(38 199 ))))))))((102 184 )(106 183 )))))(((((14 76 )(59 179 ))(27 28 ))(152 (61 164 )))(15 57 )))))(41 63 ))(85 128 ))((79 (68 (11 ((83 84 )(96 (156 (192 (193 194 ))))))))(161 (200 201 )))))(62 (119 ((130 (81 (174 ((6 (45 69 ))(75 (151 (155 168 )))))))(56 103 )))))(91 ((5 145 )(10 (136 (44 (140 182 )))))))(170 (80 (4 (144 (77 110 ))))))((55 (154 202 ))(107 (87 (111 (86 158 ))))))))(92 165 )))*
(0 ((88 (((((((1 ((21 (157 (31 60 )))(134 (64 114 ))))(51 74 ))(((18 (147 (100 190 )))((42 121 )(((98 105 )(167 (139 187 )))(159 (191 (129 (132 185 )))))))(26 (49 143 ))))(90 (142 203 )))(153 172 ))(52 ((((135 (141 (8 36 )))(33 43 ))(99 188 ))(146 (113 133 )))))((((((((((138 (160 ((32 (13 (2 73 )))(178 (70 (166 176 ))))))(78 (65 89 )))(37 115 ))(125 127 ))(((((23 171 )(35 181 ))(46 131 ))(93 169 ))(((173 (124 ((123 (39 101 ))(50 195 ))))(150 162 ))((48 204 )(137 163 )))))((((148 (17 ((117 (58 ((189 (19 (53 (16 (198 (108 (((((3 197 )(25 ((((118 ((7 12 )(175 196 )))(47 95 ))((40 (54 (9 (30 94 ))))(120 (116 (97 112 )))))(126 (109 (20 24 ))))))(177 180 ))((((22 149 )(29 66 ))(34 ((67 104 )(72 186 ))))(71 (82 122 ))))(38 199 ))))))))((102 184 )(106 183 )))))((((14 (76 (59 179 )))(27 28 ))(152 (61 164 )))(15 57 )))))(41 63 ))(85 128 ))((79 (68 ((11 (96 (156 (192 (193 194 )))))(83 84 ))))(161 (200 201 )))))(62 (119 ((130 (81 (174 ((6 (45 69 ))(75 (151 (155 168 )))))))(56 103 )))))(91 ((5 145 )(10 (136 (44 (140 182 )))))))(170 (80 (4 (144 (77 110 ))))))(107 ((55 (154 202 ))(111 (87 (86 158 ))))))))(92 165 )))*
(0 ((88 (((((((1 ((21 (157 (31 60 )))(134 (64 114 ))))(51 74 ))(((18 (147 (100 190 )))((42 121 )((98 (159 ((129 191 )(132 185 ))))(105 (167 (139 187 ))))))(26 (49 143 ))))(90 (142 203 )))(153 172 ))(52 ((((135 (141 (8 36 )))(33 43 ))(99 188 ))(146 (113 133 )))))(((((((127 (125 (((138 (160 ((32 (13 (2 73 )))(178 (70 (166 176 ))))))(78 (65 89 )))(37 115 ))))(((((23 171 )(35 181 ))(46 131 ))(93 169 ))(((173 (124 ((101 (39 123 ))(50 195 ))))(150 162 ))((48 204 )(137 163 )))))((((148 (17 ((117 (58 ((189 (19 (53 (16 (198 (108 (((((3 197 )(25 ((((118 ((7 12 )(175 196 )))(47 95 ))((40 (54 (9 (30 94 ))))(120 (116 (97 112 )))))(126 (109 (20 24 ))))))(177 180 ))((((22 149 )(29 66 ))(34 ((67 104 )(72 186 ))))(71 (82 122 ))))(38 199 ))))))))((102 184 )(106 183 )))))(((((14 76 )(59 179 ))(27 28 ))(152 (61 164 )))(15 57 )))))(41 63 ))(85 128 ))((79 (68 (11 ((83 84 )(96 (156 (192 (193 194 ))))))))(161 (200 201 )))))(62 (119 ((130 (81 (174 ((6 (45 69 ))(75 (151 (155 168 )))))))(56 103 )))))(91 ((5 145 )(10 (136 (44 (140 182 )))))))(170 (80 (4 (144 (77 110 ))))))((55 (154 202 ))((111 (86 158 ))(87 107 ))))))(92 165 )))*
(0 ((88 (((((((1 ((21 (157 (31 60 )))(134 (64 114 ))))(51 74 ))(((18 (147 (100 190 )))((42 121 )((((159 (98 105 ))(129 191 ))(132 185 ))(187 (139 167 )))))(26 (49 143 ))))(90 (142 203 )))(153 172 ))(52 ((((135 (141 (8 36 )))(33 43 ))(99 188 ))(146 (113 133 )))))((((((((((138 (160 ((32 (13 (2 73 )))(178 (70 (166 176 ))))))(125 127 ))(65 (78 89 )))(37 115 ))(((((23 171 )(35 181 ))(46 131 ))(93 169 ))(((173 (124 ((123 (39 101 ))(50 195 ))))(150 162 ))((48 204 )(137 163 )))))((((148 (17 ((117 (58 ((189 (19 (53 (16 (198 (108 (((((3 197 )(25 ((((118 ((7 12 )(175 196 )))(47 95 ))((40 (54 (9 (30 94 ))))(120 (116 (97 112 )))))(126 (109 (20 24 ))))))(177 180 ))((((22 149 )(29 66 ))(34 ((67 104 )(72 186 ))))(71 (82 122 ))))(38 199 ))))))))((102 184 )(106 183 )))))(((((14 76 )(59 179 ))(27 28 ))(152 (61 164 )))(15 57 )))))(41 63 ))(85 128 ))((79 (68 ((11 (96 (156 (192 (193 194 )))))(83 84 ))))(161 (200 201 )))))(62 (119 ((130 (81 (174 ((6 (45 69 ))(75 (151 (155 168 )))))))(56 103 )))))(91 ((5 145 )(10 (136 (44 (140 182 )))))))(170 (80 (4 (144 (77 110 ))))))((55 (154 202 ))(107 (111 (87 (86 158 ))))))))(92 165 )))*
(0 ((88 (((((((1 ((134 ((129 (191 (159 (98 ((105 (42 121 ))(167 (139 187 )))))))(132 185 )))(51 74 )))((157 (31 (21 60 )))(64 114 )))((18 (147 (100 190 )))(26 (49 143 ))))(90 (142 203 )))(153 172 ))(52 ((((135 (141 (8 36 )))(33 43 ))(99 188 ))(146 (113 133 )))))((((((((((138 (160 ((32 (13 (2 73 )))(178 (70 (166 176 ))))))(125 127 ))(65 (78 89 )))(37 115 ))(((((23 171 )(35 181 ))(46 131 ))(93 169 ))(((173 (124 ((39 (50 195 ))(101 123 ))))(150 162 ))((48 204 )(137 163 )))))((((148 (17 ((117 (58 ((189 (19 (53 (16 (198 (108 (((((3 197 )(25 ((((118 ((7 12 )(175 196 )))(47 95 ))((40 (54 (9 (30 94 ))))(120 (116 (97 112 )))))(126 (109 (20 24 ))))))(177 180 ))((((22 149 )(29 66 ))(34 ((67 104 )(72 186 ))))(71 (82 122 ))))(38 199 ))))))))((102 184 )(106 183 )))))((((14 (76 (59 179 )))(27 28 ))(152 (61 164 )))(15 57 )))))(41 63 ))(85 128 ))((79 (68 (11 ((83 84 )(96 (156 (192 (193 194 ))))))))(161 (200 201 )))))(62 (119 ((130 (81 (174 ((6 (45 69 ))(75 (151 (155 168 )))))))(56 103 )))))(91 ((5 145 )(10 (136 (44 (140 182 )))))))(170 (80 (4 (144 (77 110 ))))))((55 (154 202 ))(107 (111 (87 (86 158 ))))))))(92 165 )))*
(0 ((88 (((((((1 ((157 (31 (21 60 )))(134 (64 114 ))))(51 74 ))(((18 (147 (100 190 )))((42 121 )((98 (159 (129 (191 (132 185 )))))(105 (167 (139 187 ))))))(26 (49 143 ))))(90 (142 203 )))(153 172 ))(52 ((((135 (141 (8 36 )))(33 43 ))(99 188 ))(146 (113 133 )))))(((((((127 (125 (((138 (160 ((32 (13 (2 73 )))(178 (70 (166 176 ))))))(78 (65 89 )))(37 115 ))))(((((23 171 )(35 181 ))(46 131 ))(93 169 ))(((173 (124 ((39 (101 123 ))(50 195 ))))(150 162 ))((48 204 )(137 163 )))))((((148 (17 ((117 (58 ((189 (19 (53 (16 (198 (108 (((((3 197 )(25 ((((118 ((7 12 )(175 196 )))(47 95 ))((40 (54 (9 (30 94 ))))(120 (116 (97 112 )))))(126 (109 (20 24 ))))))(177 180 ))((((22 149 )(29 66 ))(34 ((67 104 )(72 186 ))))(71 (82 122 ))))(38 199 ))))))))((102 184 )(106 183 )))))(((((14 76 )(59 179 ))(27 28 ))(152 (61 164 )))(15 57 )))))(41 63 ))(85 128 ))((79 (68 ((11 (96 (156 (192 (193 194 )))))(83 84 ))))(161 (200 201 )))))(62 (119 ((130 (81 (174 ((6 (45 69 ))(75 (151 (155 168 )))))))(56 103 )))))(91 ((5 145 )(10 (136 (44 (140 182 )))))))(170 (80 (4 (144 (77 110 ))))))((55 (154 202 ))((111 (86 158 ))(87 107 ))))))(92 165 )))*
[truncated: 24,648 more chars]
