# Supplementary material for: A new Early Cretaceous lizard in Myanmar amber with exceptionally preserved integument
Source: Sci Rep. 2022 Jan 31;12:1660. doi: 10.1038/s41598-022-05735-5 (PMC8803969; doi:10.1038/s41598-022-05735-5)
Supplement: Supplementary file 2 — Supplementary Information 2. [file 41598_2022_5735_MOESM2_ESM.zip › phylog-results/morphology-onto_unknown-add/morpho_ontounk_add.tnt]

mxram 250 ;
taxname +128 ;

xread 'morphology, ontogenetic chars scored, additive' 700 205
&[num] 
Gephyrosaurus_bridensis 00000?001000000000000?000000?00000010000000?0?0??0000000000??000100000000?000000000?0?0100??0?0?000001000000?00001010001?00000000000000000000000?00000001010000?00?001??????????0?00000??0100??????0??0????0???????000000?0?00?0?0000000?00?0?0100?0000000?0?001000?00000000000?00000100?0?000?0?0????00?00000??????????????????0??000??????01?00000100????????00000000140?100002000?1?????0000?0000000?00??00001?00000000000014004440000000?000?0000???????????????????????000?0?010000000????????????00??00000??000000000?000001000??00000??0000?????????????????000????0?0???1??0???????1?????????????????????????????????????? 
Aciprion_formosum 10000???0000?00?0000000??0001?000??10000000???0300000001120??1????000?2?0?0001?1000???0100??020?000?01101000?011?1020000000000000100000000000001000020?0002000?0?????000010?000?1?101??????00????0????????????????0????????????????????0???????0???001?00?????1??????000??0??0000?0000?0?00010?0???????2??0000????000000????????0?0000?????00????00?000???0??0??01?00001???100010002001?00001001201202?010?0000000000000001???0000?3?00000000000?2000??????????????????????????????????????????????????????????????????????????????????????????????????????????????????????????????????????1000?00???????????????????????????????? 
Acontias_percivali 000100100000000?01?00100000000000??01230000?0?0??1000001110??00001?1?0?????????????????101??0210000?11100002000013011000?00000032000000002000020?????0?0012?0?00?1?01020020?0000111112000022001102000011100011?21?0010111???00?000020120000?0??220?010002310??1?131?0000?01??0011?1001?0??2?21?0?010011210000000102??0120010?0?00?01?0?2??0011010??01000110?0101010000?240?00010200300000?0010011010000010?00010?100000001000?000122200000000000?00000100??001???????0430030111?0?10000??????001??????02??????????1?????1????0?????0???0?000???1???????????????????1?????????????????????10000202222110?0?100112011000011001100??1 
Acrochordus_granulatus 1000??021????1?002111????000????23?0?2?11000322??01?100?1?0101?????00?31?110????0??1?1?100?10??200002??1?00?2?000?2???23100000??000??12?1?0021????????????????1??????0020311010???01130?40203001131001110022110011100?0031130?02?00?010?0???000042001?10????0?02131200201?02000101021000??2?200201?????0002201000????11?0?00??03311210000012???10??0000??20?2111111101101?1?0?0??00010?11?101100?1??2??????2130?1?01??????0???23000321100111101?1000001??0??01???????0444000314?111303000021?001??????02??????????1?????1????1?????1???1???????1???????????????????1???????????????????????0000?0000?00??11024???????01?04?11?1??1 
Adamisaurus_magnidentatus 10100???00?0100?00?0000?000000000??01040000?0?0?100000021?0??0010000001?0?000100001?1?11?1??0004000?01100000002013010001010000000000000000000001100001000?10100000000010??0?00101?101?00?0???????0?00010?0001??0???0?0??0??000?000?0?100?00?0??010?0000002?0?01?000?0100?01??0101??000?010000??0?0000012?00000??1?000000????????0?0000?????0010?000?0?0???0??0??01?0100040?00?0?2000002000?01001001?020?10??00100010000?00000?040122100000000000?0001???????????????????????????0?1????????????????????????????????????????????????????????????????????????????????????????????????????????0000?0000?????????????????????????????? 
Adriosaurus_suessi 1?100???1???????????????????????0??0????????0???100?0?0?1???????0?00??0?0?00???0???????1?0??0?0?000??1??000???????0??1??????000?00?0?????????0????????????????0???0??????????????????????????????????????????????????????????????????????????????????????????????????????????0???????????????????0??0?1??00000??????????????????????????????????????????????????0??????????0?????????????????????????????????????????????????????????1????1??0???????????????????????0410002?11????3?30??????1?????????10??0??101?1?????1????0?????0???0?000??001??????0???0????0??011??????00????0??300???0??0?0?00?????????????????????????????? 
Aeluroscalabotes_felinus 100000200000100?00?00000000000000??1131000100?0300000001110??0000?01?1??0??????????????102??0000000?0111?000000013010100000000040000001?1?001001?00000?2????010011001020020?00001210120040?201000000001110011??11?0010100??000?010000100010?0??030?000000221?01?131?0000?01??0011?0000?0??2?20?0?001001200000000100120000000???00?0000?2??00010100000?0001100011010000?240?0000010?300000?001003101002001100000011000000000010000044400000000000?000001101[01]01000010200200000012?0?11020???0?10000?2002001000121010001011001020001010010010001?0010[01]01120110000000100000000[01]10001000000000??0000?0000?00010110100100011010001100??0 
Afronatrix_anoscopus 1100??001??4000002111????0100?0?23?0?2211001322??02010012?0121?????00?31?010????0??3?0?100101??200002??1?00?2?000?2???23100000??0010212?1?0021????????????????1??????0020311010???0113024020300113100111003211001110??0031130?22?01?010?0???010042001011????0?02131200201?02100101022010??2?200211?????0002201000????11?0000??01301211201012???10?00001102012101111101101?2?0?0??00310?1??101201?1??2??????2130?1?000000000???24200331100111101?000001???0??01???????04420?0311?1?13030000???001??????02??????????1?????1????1?????1???1???????1???????????????????1???????????????????????0000?0000?00??110????????????????1????0 
Agama_agama      1020004200?0000?01000?11100010000??10000000?0?0300000001120??32000000?2?0?000?00100???0100??0100000?011010100020110200030000000?0100000100100000?00010001210000000000000000?000010101200102010000000001000000??01?0000000??000?000000100000?0??010?0010001?0?01?111?0000?11??0000?0000?0?00100?0?0101?121000000101000000000100?00?0000?0??00010100000001010100010100000130?20200100000?0???010010010000110?0000000000010001?0?1010032010000??1???001000100?00011000001000000103?0?10030???0?100011100200101011100100000000100000100001100000000010001120111000000100001010011001000000000??1000?0000?002001001000000?00?0?0010???0 
Agkistrodon_contortrix 100??0101?14001002111????0000?0?2210?2?110003?3??02110011?0111?????00?31?010????0??0?0?100100??100002??1?0??2?0?0?????4?????00??0010?12?1?0021????????????????1??????0020310010???0113024020300113100111002211001110??003113??12?0[01]??10?0???00?0421???12????1?02131100201?0200011?021000??2?200111?????0002201000????11?0010??011?1212300012???10?00002102012101111101101?2?0?0??00310??1??01200?1??2??????2130?1?001000000???????0121100111101?0020001?00??01???????0442030312?111303000021?001??????02??????????1?????1????1?????1???1???????1???????????????????1???????????????????????0000?0000?00??11024???????01?04?11????1 
Aigialosaurus_dalmaticus ??????????????????11?????????0?????1???????????400000?0?110??2??0?00??0?0?0001?0??3???01?0??020?0???0110000???????01?1?0?0?0000?00?0?0??00???0?1??0?200??12??00???00?????????0????101????1???????????????????????????????????????????????????????????????????????????????????????????????????????0????????????????????????????????????????????????????0?????????????01?2???0????00??00???????10???1?0??????????0???0??????????00?1???1?0??1??????0???????????????????0400000211010???30???20?1???????????????????????????????0?????????010?0??002??????0???0??0000?0????????00????0????0???0000?0?00?0???????????????????????????? 
Aiolosaurus_oriens 110?10100000000?02?101?1000?1?000?????????0?0????0???????????0000100000???0001?00?????0???????????????1???0???00??0111000001000??00??0000100001??00??0?0?1????0?0100101?00??0000110011?0?0?????????0??11?0???0?2???0?1??1??1???0?0?????1?????????0??10???????????????????????0??1?2??0???????????0??0?1???????????????????????????????????????????????????????????00110040?0000?0010100?0?1010112010120011110000000000000001100202222100111??010?0000????????????????????????????????????????????????????????????????????????????????????????????????????????????????????????????????????????????????????????????????????????????? 
Amphiesma_stolatum 1100?0101??4000002111????0100?0?23?0?2212001323??02010012?0?21?????00?31?010????0??2?0?100100??200002??1?00?2?000?2???23100000??0010212?1?0021????????????????1??????0020310010???0113014020?001131001110032110011101?0031130?22?01?010?0???0100420010110???0?02131200201?02100101022010??2?201211?????0002201000????11?0010??01301211201012???10?00001102012101111111101?2?0?0??00310?1??101201?1??2??????2130?1?000000000???24200331100111101?001001???0??01???????0442030312?111303000021?001??????02??????????1?????1????1?????1???1???????1???????????????????1???????????????????????0000?0000?00??110???????????????113???0 
Amphiglossus_splendidus 000000100000000?02?00120000000000??01030000?0?0400000001110??0000130100?0?010100022?0?0101??0110100?01100002000014011000001000032000000002000000?00000000110?00111001020020?0000111012001022000000000011100010?21?0110101??100?00002?100000?0??120?010002310?11?131?0000?01??0010?1001?0??2?20?0?00000121000000010000000001110?00?0000?0??0001010001000011001001010000?240?00010200000100?0010021011020010?00010?1000000010010000133300000000000?000001101001000000300410000?02???1?000?????1000[01]?101210000010101002111100111011101002?010000000100011101110030001000000001100010100000001021020222211010010????????????????100??? 
Amphisbaena_fuliginosa 100000200100000?01001001100100000??0024100000????0000004??0??1?????1???????????????????1?0??1?00000?02?1?0??2?001401?000?0010011200000??1?0001???00???????????1??????1????????????011200?024001112000011100011?21?0010111??112?000000100000?0??220?0000013?0??1?111?1001?01??0211?42???01?2?20?0?1?????200300000102???210??2?1022?01?0?1??02???13?021?0?01013231010100?240?0?0103000?1?????000010001010?10?202?110?1??????0012000221100000010000?00000110??01000????0?4200?0?12???100?0???3??00???????????????????1?????1??????????????????????1????????????????????????????????????????????000?0000?00??100041200110?01000???1??0 
Anelytropsis_papillosus 100000120010000002?00121000100000??01040000?0?0??00001011?0??0000?01?0?????????????????100??0?10000?11?1?0002?0014011000?00100010000000?1?0001????????????????????????????????????1112002023011112000011100010?21?0010121??100?00000010?0?0?0??2?0?0000033?0??1?111?1000?01??0111??2???00?2?20?0?0101112000000000?2???220??0??1?0?01?0?2??0010013??1100?110122?0010100?240?0?01020?3?1?????1???2101?0[012]1?10?0001010000000000011000121210000110000?0000000???001??0????0441020210???1?010??????00???????????????????1?????1??????????????????????1????????11??????0??????????????????????????0000?0000?00???1000123011??01000?10???? 
Anilius_scytale  1100??0110110000010111?100010001000002311000301??01010023?0001?????1???????????????????100001?01000001?1?2??2?000?1??123000000?2000010201?0021????????????????1??????000000?0000?111130000210011121001110002111310101?0020020101?000010?030001004200100003?00?01131000000?01000100100?10??2?200001?????0001101000????11?0010??011111?1100012???11?00100002012121111011101?00?02?1000?1?????1?1?0?000100?00?211011?01??????010?22002221000111101?1000001??0??01???????0444230311?1013030000???001??????02??????????1?????1??????????0???01??????1???????????????????0???????????????????????0000?0000?00??11024????????1?0???101??1 
Anniella_pulchra 100000100000?00000?00000000100000??0124000000?0??0000001120??0000??0?00?0?1???????2?0??100??1?02000?0111?0??2?0013011000?00000012000000?01000001?00020?100??001?????100?010?0000111111001022001111000011100010?21?0010111??001?000000101020?0??020?0100023?0?01?121?0000?01??0011?22?0?11??020?0?11???12100000001020??1200?0???00?01?0?1??0010010?000?01010021110100010030?011110010000001001012001002001100000010000100010110000112110000110000?000001100?001???????0430030213???10001???2??001??????0[12]??????????1?????1????1?????1???01001???1???????????????????1?????????????????????102100?01110103010012000000?0010?11101??1 
Anolis_carolinensis 10000?000200000?01?00001000010000??11000000?0?0?10000001120??0200000002?0?000110000?0?0100??1200000?01101000001113020000000000000100000000000001010120000010000000000002000?000010101200002000000000001000010??01?0000000??000?000000100000?0??010?0000001?0?21?101?0000?01?00000?0000?0000010?0?0100112100000000100000000?100?00?0000?0??00010100000?0101001001010000?140?2000010?3?000?1?1???21012020012000000?0000000001010000033300000000000?200000101?01011000000000000013?0?12020???101000[01]?[12]00[23]10100011101100001000[01]?[02]000100000100000000010001120111000000100000010011001000000000??2000?0000?0010011010000000000000010?010 
Anomochilus_leonardi 11000?0110110000010111?100010001000002311000121??01010013?0001?????1???????????????????100000?01000011?1?2??2?000?1??020000100?2000010201?0011????????????????1??????1??????0?????11130000220?1112100011000211111010100021120101?000010?0000010041?0100003?00?1?131000000?1??001???00000??2?20?0?1?????0001101000????11?0000??011111?0010012???11??0100002012121111111101?000?0?000010?13??01101200010?200?210011?000000000???02000111000111?00??0000????????????????0????30311???1?0?0000???0????????0??????????????????????0?????0???01??????1???????????????????1???????????????????????0000?0000?00??110?????????????????????0 
Aparallactus_werneri 10000?0010??000001011????0000?0?0000?2211000301??01010013?01?1?????00?31?010????0??0?0?100100??10000???1?10?2?000?3??023100000??0010112?1?0021????????????????1??????02003??0?0???01130?10210011131001110022110011101?0031130??3?00?010?0300010042001?11????0?02131200001?02000101021000??2?200111?????2002201000????11?0??0??01?011?0001012???11?00001?02012101111101101?2?0?0??00210?13?101201?1??2??????2130?1?000000000???24200231100111101?1010002000??01???????04420?0311?1013030000???001??????02??????????1?????1????1?????1???1???????1???????????????????1???????????????????????0000?0000?00??11024????????1?0???13???0 
Armandisaurus_explorator ?00000100000000?00000001?00010?00??10000000?0?0200000001120??0200000002?0?000??1000?0?0100??000?000?0110200000111201000000000000010000010000000100002000002?000?00000000000?000110101200?0???????0?00?100?000??0???000000??000??00?0010?000?0??010?0010001?0?01?111?00?0?01??0000?0000?0?00010?0?010001??00000000?00000000?????00?00?0?????001?1000?0000??0??00?0100000140?100000003000001?0?0010011020012000000?0?????????01?000033?00000000000?2000?????????????????????????????1?0??????????????????????????????????????????????????????????????????????????????????????????????????????1000?00???????????????????????????????? 
Aspidites_melanocephalus 1100??011?11000002011????0010?0111?0?2311000221??01010012?0001?????00?31?110????0??4?1?100001??2000011?1?00?2?000?2???23000000??0003102?1?0021????????????????1??????002031?010???01130140202001131001110012111011100?0020120?02?00?010?0???0010420010120???0?02131100201?02000101011010??2?200211?????000?202000????11?0010??01301200101011???11?0010?002012101111111101?100?0?000010?11??01100?000100100?211011?01??????0???23000221100111101?100001???0??01???????04442?0311?1013030000???001??????02??????????1?????1????0?????0???0???????1???????????????????0???????????????????????0010?0000?00??11024???????01?04?11????0 
Aspidoscelis_tigris 10000?000000100?01000100000010000??10000000?0?0300000002110??2??0?000?0?0?000200012???0110??0003000?0111?00010001401100000000003010000000000000010012000012?100000000000000?0000111011001022000000000011100010?01?0010111??102?000000110100?0??020?0000003?0?01?101?1000?00100111?2000?0101020?0?01001121000000010000000011100?00?0000?0??0001110000000001000001010000?140?000010000001000101021001102001200001010100000000110000133300000000000?100001111101000111000200000012?0?13002???0?100010100200000110110102101100101000111000100000010011101110111000000100000001110001010000000??2000?0000?00100100402010100010301101??0 
Atractaspis_irregularis 110??02010??010001111????0000?0?0000?2311000321??00010012?0101?????1???????????????????100100??200002??1?1??2?0?0?????4????000??0000112?1?0021????????????????1??????0010310010???01130?40?0401113100111002211001110??0031130??3?00??10?0300010????01?11??????021312?0201?1??0010?021000??2?200211?????0002101000????11?0010??01301200000012???11??0100102012101111111100???0?0??00210?11??01201?1??2??????0130?1?01??????0??????0010???01?110????200????0??01???????0444230311?1?13030000???001??????02??????????1?????1????1?????1???1???????1???????????????????1???????????????????????0000?0000?00??11024????????1?0???13???0 
Azemiops_feae    110??0101?14001002111????0000?0?1200?2311000322??01010012?0101?????00?31?110????0??4?1?100100??200002??1?00?2?0?0?????4?????00??1010212?1?0021????????????????1??????0020310010???0113024020200113100111002211001110??0031130?12?00?010?030?01?0421??0110???1?02131100201?0200011?021000??2?200211?????0002201000????11?0010??01[13]?1210000012???10??0001102012101111011101?2?0?0??00010??1?101200?1??2??????2130?1?001000000???????0121100111101?1020001000??01???????04430?0311?1113030000???001??????02??????????1?????1????1?????1???1???????1???????????????????1???????????????????????0000?0000?00??110????????????????1????0 
Basiliscus_basiliscus 100000200000000?00000001000010000??10000000?0?0300000001120??2??0?000?2?0?000110000???0100??22?0000?0110200000111202000000000000010000000000000101002000002?00000000000?000?00001010120000?000000000001000000??01?0000000??000?000000110000?0??010?0000001?0?01?101?0000?00000000?0000?0000010?0?0100012100000000200000000?100?00?0000?0??00010100000001010000010100000140?0?00000030010?00010010012000010?0000000000000001010000033300000000000020000010??01001000000000000012?0?130?0?????100010[01]003010010111011021011000?10001000011000000[01]0010?0112011?00000010000?0?0011001[01]?0000000??1000?0000?0010010?????????0??????10?010 
Bipes_biporus    1001002002000000?1?00001000?00000??1134100000????000001???0??1?????1???????????????????1?0??1?00001?12?1?0??2?001301?000?0000012200000??1?0001????????????????1?0????0000?0?000??11112000024001112000011100010?21?0110011??11??00000010?000?0??220?000001300??1?121?1001?01??0211?41???01?2?20?0?1?????210310000102???210??2?1022?01?0?1??0010013??21?0?01013231010100?230?0?0101100?1?????1??010010010?10?2001110000000000012000131100000010000?000001100?01000111000441030?12???10020???3??0001030000110000?00110000201????1?????012?01001??000100002011100102001011?????????????????????0000?0000?00??100041200?100010?011010?0 
Bipes_canaliculatus 100100200200000??1?00001000?00000??1134100000????000001???0??1?????1???????????????????1?0??1?00001?12?1?0??2?001301?000?0000012200000??1?0001????????????????1?0????0000?0?000??11112000024001112000011100010?21?0110011??110?00000010?000?0??220?00000130???1?121?1001?01??0211?41???01?2?20?0?1?????210310000102???210??2?1022?01?0?1??0010013??21?0?01013231010100?230?0?0101100?1?????1??010010010?10?2001110000000000012000131100000010000?000001100?01000111000440030?12???10020??????0000?30000110000?00110000101????1?????012?01001??000100002011100112001011?????????????????????0000?0000?00??110????????????????10???0 
Boa_constrictor  1100??001?12001002011????001000?220002?11000213??01010012?0001?????00?31?010????0??4?1?100001??1000111?1?00?2?000?2???23000000??0003102?1?0011????????????????1??????002030?010???01130?20203001131001110012111011100?002012??02?00?010?0???001042101012????1?02131100201?02000101011010??2?201001?????000?202000????11?0010??01111201100111???10?00011002012101111101101?100?0?000010?11?1011012000100100?211011?01??????0???23000321100111101?100001???0??01???????04442?0311?101303000021?001??????02??????????1?????1????0?1???0???0???????1???????????????????0???????????????????????0000?0000?00??11024???????01?04?11?1??1 
Bothrops_asper   110??0101?14001002111????0000?0?2210?2?10000302??02110011?0011?????00?31?010????0??0?0?100100??100002??1?00?2?0?0?????4?????00??0010?12?1?0021????????????????1??????0020310010???01130240?0400113100111002211001110??003113??12?00?010?0???00?0421???12????1?02131100201?0200011?021000??2?200211?????0002201000????11?0010??011?1212300012???10??0002102012101111001101???0?0??00310?????01200?1??2??????2130?1?001000000???????0121100111101?002001??00??01???????04441?0312?111303000021?001??????02??????????1?????1????1?????1???1???????1???????????????????1???????????????????????0000?0000?00??10024????????1?0???1????1 
Brachylophus_fasciatus 100000000000000?00000001100010000??10000000?0?0?10000001120??0200000002?0?000111000?0?0100??0200000?011010000011130100000000000?0100000100000001200020000020000000000000000?000110101200102000000000001000000??01?0000000??000?000000111000?0??010?0010001?0?01?111?0000?00100000?0000?0?00010?0?0100012100000000100000000?100?00?0000?0??000101000[01]0?0[01]010000010100000140?10000000300000100100100110200120000101000000000100?0000232000000000000200000101001011000400000000013?0?13032?????10001000021000011[01]101[01]000011000?200010000000000000001000112011100000010000????0110011?0000000??2000?0000?0010010????????????????10?000 
Brachymeles_gracilis 00000?000000000?02?00120000000000??01030000?0?0??0000001110??2??0?201???0?0?0100022???0101??0110100?01110002000014011000001000022000000002000000?00000000110?00111001020020?0000111012002022000000000011100010?21?0010101??100?000020110000?0??120?010002310?11?131?0000?01??0010?1001?0??2?20?0?000001210000000100000000011?0?00?0000?1??0001010000000001010001010000?240?00010200000100?0010021011020010?0001011000000010010000133300000000000?000001101001000000100400000102?0?10010???2010000?100[234]11000011101102111100111011001002?010001?00000011201110011000000000001100010100[01]2000102102022221102001001120010??011?0?100??? 
Brookesia_brygooi 10200??200?0000?10010??1100000000??10000000?0?0??1000002300???????000???0?000400100????100??0200011?00?0100?0?20100000020000000?2203?1011?100000?00010001120000?0000000???0?10?02001131000240000?2?1???????????????10000????00?00?000110000?0??110?0000001?0?01?111?000??11??0000?0000?0?001?0?0?1?????2000020000010?01100?100?00?0000?2??00010101000?00010101010100000030?202001000?1??0??0?0112010010?10?000001001??????110?1000132010000??1???201002200?031??011002000010002?0?10030?????00000?210?2110100?00111?????1????000010012?01110000011111121110101001010111012011101011001011??3000?0000?00?0012????????????????100??0 
Calabaria_reinhardtii 1100?0211??201?102011????0010?010000?2311000302??01010012?0001?????00?3??010????0??4?0?100?10??1000011?1?00?2?000?2???23000000??0000102?1?0011????????????????1??????002030?010???01130110200001131001110002111010100?002012??02?00?010?0300011041?010110???0?1?131100101?1??00101000000??2?201001?????0002201000????11?0010??01111211100111???10?00101002012101111111101?100?0?000010?13?1011012000100200?011011?01??????0???23000321100111101??00001???0??01???????04442?0311?101303001020?001??????02??????????1?????1????0?1???0???0???????1???????????????????0???????????????????????0010?0000?00??11024???????01?04?11?1??0 
Callopistes_maculatus 10000?000000000?00000101000010000??10000000?0?0300000002110??0000100001?0?000200012?0?1110??1200000?0111?00000001301100000000003000000000000000010002000012?100001001000000?0000111011002021000010000011100010?01?0010101??102?000000110100?0??020?0000003?0?01?101?1000?00100011?2000?0101020?0?01001121000000010000000011100?00?0000?0??0001110001000101000001010000?140?0000100000030000010110011020011000010?0100000000110010132300000000000?100001111001000111000100000012?0?13002???0?10001?101200000010110000001000100010111000000000010011101120111000000100000001110001010000000??0000?0000?00100100412011100010201101110 
Calotes_emma     102000420000000?01000?11100010000??10000000?0?0300000001120??32000000?2?0?000400100???0100??0100000?01101010002?120200030000000?0100000?1?100000?00020001220000000000000000?000010101200002000001000001000000??01?0200000??000?000000120000?0??010?0010001?0?01?101?0000?11??0000?0000?0?00100?0?0101?121000000102000000000100?00?0000?0??00010101010001010100010100000140?20200100000000??010012010000110?00010100000100011101010132010000??1???001000100?01011000001000000103?0?10030?????10001120030010101110110000010010[12]00011000010000000001000112011100000010000[01]010011001000000000??1000?0000?0020010??????0????????0100??0 
Carusia_intermedia 0000012?0000000?01?00000000000000??11010010?0?010000000?1?0??2????10000?0?0001?0022???01?2??0200000?011000020000?301?00000100001000000001?000001?00000000010000101001???????????1?101?0??0??????????0????000????????????1??????0?0?????00????????0??1?0003?0?2???3???000?0???0?10??000?000102??0?0?0??12?00000???????0??????????0?0000?????001???00???0????????1??000??2???00?1?1000?0200??0?011101?020?1????00?1010???0?000??0000433?00000?0?????000???????????????????????0???0?1????????????????????????????????????????????????????????????????????????????????????????????????????????3000?00??0????????????????????????????? 
Casarea_dussumieri 1100??001011000002011????0010?0?2200?2310000311??01010012?0101?????00?31?010????0??4?0?100101??1000011?1?10?2?000?2???23000010??0000102?1?0011????????????????1??????0010300010???01130020201011131001110022111011101?0020120?02?00?010?0???0000420010110??00?01131100101?02000101011010??2?200101?????0002201000????11?0000??01101201000012???10?00001002012101111111101?000?0?000010?11?101101?1?010?100?211011?000000000???23000321100111101?10000????0??01?????????????0?????11????000????01??????02??????????1?????1????1?????1???1???????1???????????????????1???????????????????????0000?0000??0??110?????????????????????0 
Catactegenys_solaster ??????????????????????????????????????????????????????????????????????????????????????????????????????????????????????????????????????????????????????????????????????????????????????????????????????????????????????????????????????????????????????????????????????????????????????????????????????????????????????????????????????????????????????????????????0000?24?????1????302?1???????????00?0??0??????????????????????????200000000000?1?00????????????????????????????????????????????????????????????????????????????????????????????????????????????????????????????????????????????????????????????????????????????? 
Causus_rhombeatus 110???001?14000002111????0000?0?2210?2?12001223??02010011?0121?????00?31?010????0??4?0?100100??100002??1?0??2?0?0?????4?????00??0000212?1?0021????????????????1??????0020310010???0113024020400113100111002211031110??003113??12?00??10?0???02?04?0?????????1?02131100201?0200011?021010??2?200211?????0002101000????11?0000??011?1210300012???10??0001102012101111111100???0?0??00210?????01200?1??2???????130?1?001000000???????0131100111101?0020001?00??01???????0442030311?1113030000???001??????02??????????1?????1????1?????1???1???????1???????????????????1???????????????????????0000?0000?00??11024????????1?0???13???0 
Celestus_enneagrammus 100010110020100000?00100000000000??01040000?0?0?20000002120??0000000000?0?001100012?0?0102??0010000?01100001000013011000000000010000000001000001200020000110000111001010010?0000111011001023000000000011100010?21?0010101??101?000010100020?0??020?010001200?01?111?0000?00000010?2000?0001020?0?00000121000000010000000001110?00?0000?0??00010110010?00010000010100000140?001120010003001001021001002001102000010001100010010000032200000010000?1000011010011??000110410000202???10010???2?10001110020000011[01]1001000111001110111010000010000000101011[01]0111002000100000000110001[01]10002000102101111110101000012???????0??????100??1 
Chalarodon_madagascariensis 100000100000000?00000001000010100??10000000?0?0200000001121??1?????00?2?0?000112000???0100??0000000?01101000000112020000000000000100000000000001000020000020000000000000000?000010101200002000000000001000000??01?0000000??000?000000110000?0??010?0010001?0?01?111?0000?00000000?0000?0?00010?0?01000121000000001000000000100?00?0000?0??00010100010001010?00010100000140?2000010030000000010111012020110?00000?0000000001010000033300000000000?200000100?01011000000000000012?0?11020?????10000?1004000001111001000011000?200010000100000000001000112011100000010000001?011001000000000??1000?0000?001001001000000?00?0?00100110 
Chamaeleo_laevigatus 102000320??0000?00010??1100010000??10000000?0?0??10000023?0???????000???0?000400100????100??12?0011?2??1?00?002?100000020000000?2200?1011?100000?10020000020000?0000000???0?10?020011310?0?100000201???????????????10000????00?00?000?10000?0??110?0000001?0?01?111?000??11??0000?0000?0?00100?0?1?????2?0002000010000100??110?00?0000?2??0001010100110?010101010100000030?2?2001000?1?????01010?010010?10??0000?001??????01??1000032010000??1???20100220[01]?031??0????2000030002?0?10030?????00000?300[34]2110100?00111?????1????000010012?011101?0021111121??01020010101?1???0111110?1002011??1000?0000?0030010????????????????10???0 
Clidastes        1110012?021?000???11?????1???0?????100?0000???0?1110000??10??2??0?00??0?0?000300003???1100??0202000?011000003?0???01?10000010000200000??000000010000200001??0?0?00000000000?000010101200?1???????0?????????????????????????????????????????????01???0???0?????1?10??00?0?001?0?00????2?00???2??0?0?00??0?000000?10000010001?????0?0000?0???010?1000?00010?0131?101?001?2???0000?000000?12??01101??10?202?11?0?01??00??????000?000222210000111001?0000????????????????041000021001013?30??????0?????????10??01?????1?????0????0?0?0?00??01201??101?1???00???0???100?011??????00????01??10???0000?0000?0?0?????????????????????????? 
Coleonyx_variegatus 10000?000000100000?00000000010000??1131000000?0300000001110??0000?01?1??0??????????????102??0010000?01?1?000000013010000000100040000001?02001001?00010?2????010??100?1???????????2101200402401000000001100011??11?0010000??000?010000100010?0??030?0000002?1?01?131?0000?01??0010?0000?0??2?20?0?001001200000000100110000000???00?0000?2??0001010000100001200001010000?240?0000010?30000??011??31010020011000000?0000000100010000144400000000000?0000001011010000102?0200000002???11020???0?10100?100200100012101002101100111000101002?010001?0010001120110010000100000000111001000010000??0000?0000?000?0100100100011010001100??0 
Colobosaura_modesta 100110100120100?00?00121000010000??11020000?0?0?20000000?00??00001001?0?0?010100012?0?0112??0100000?0111?002000013011000000000030000001003000000?00010000110100011001001000?0000111011001021000000000011100010?01?0010101??102?001000110000?0??020?000001301?01?111?0000?00??0010?2000?00?2?20?0?0000012100000001000000001?110?00?0000?1??00011101?00?0001000001010000?240?100001000002000101023101002001200001010100000000010000043300000000000?1000021???020001110?0200000102?0?13002?????10001?1???????????11??0???????1??01????0???0??0???00????11?0???0???????0??????11?001??00???0???2000?0000?00?0?10041231110?01020?11???? 
Coluber_constrictor 1100??001??4000002111????0000?0?2200?2212001323??02010024?0121?????00?31?010????0??3?0?100101??200002??1?00?2?000?2???23100000??0011212?1?0021????????????????1??????0020311010???01130240203001131001110032110011101?003113??22?00?010?0???0000420010100???0?02131200201?02100101021010??2?200211?????0002201000????11?0010??01301210001012???10?00001102013101111111101?2?0?0??00310?1??101201?1??2??????2130?1?000000000???24000221100111101?1000002000??01???????04430?0312?101303000021?001??????02??????????1?????1????1?????1???1???????1???????????????????1???????????????????????0000?0000?00??11024???????01?04?113???0 
Cordylosaurus_subtessellatus 100000100000000?01?00120000000000??00030000?0?0400000001010??00000000???0?021100012?0?0102??0110202?11110000?0001401100000010003000000000200000020000000?11010001120?020020?000010101200?023000000000011100010?21?0010101??100?000000100000?0??020?0100003?1?11?131?0000?00000011?2000?0??2?21?0?010001210001000100000000?1110?00?0010?0??0001010001000?11000001010000?240?00010100000100000101110100201110200?01000000001000?000133300000000000?00000120??011?00001?0400000?02?0?1?002?????10?0???????0??????1???0??????0???0?????0???0??00??00????11?0???0???????0??????11?001??00???0?10?101?2222010?0000011220110001000?101??0 
Corytophanes_cristatus 100000200020000?0000000??00011000??10000000?0?0200000001120??2??0?000?2?0?000110000???0100??22?0000?00102000001?1202000000000000010000000000000??1002000122?00000000000?000?000010101200102000000?00001000000??01?0?00000??000?000000110000?0??010?0000001?0?01?121?0000?01??0000?0000?000001??0?0001?12100000000110000000?100?00?0000????00010100000001010000010100000140?0000?0003001?000010?10012010010?00000?0000000001010000033300000000000?200000100?01011000000000000013?0?13030???1010000?[01]00[23]001000111001021001000?2000100000100000000010001120111000000100001010011001000000000??2000?0000?001001001000000?00?0?0010?010 
Cricosaura_typica 10000?000200000??200012??00010000??1133000000?0?30000001110??2??0??00?0???021100012???0102??0000001?11110002000013011000000000011000001?1?002020?0000000012?00000100102?020?0000101012102023000000000011100010?21?0200101??000?000000110000?0??120?1000003?0?01?131?0000?01??0111?3000?0010020?0?0100012100000001011000000?0???00?0100?2??00000100001?00110?0001010000?240?0?01020?302?1???1???11010010?10?1001010000000000000000132300000000000?000001101101010000300200000002?0?10000???1?10000?100200000011100101111100101011001002?010000000100011101110120001000000001100010[01]0010000??2000?0000?001001001122??1?1010?0?101??0 
Crotaphytus_collaris 10000?000000000000000101100010000??10000000?0?0000000001120??1????000?2?0?000110000???0100??0000000?01101000001111020000000000000100000000000001010020000020000000000000100?000010101200102100000000001000000??01?0000000??000?000000110000?0??010?0000001?0?01?111?0000?00000000?0000?0000010?0?01001121000000001000000000100?00?0000?0??00010100000000010000010100000140?10?0110020010011010010012020110?000000000000000100?0000232200000?00000200000101001001000400000000012?0?13030???1010000?0002000001111101000011000?2000100000100000000010001120111000000100000010011001010000000??2000?0000?001001001000000?00?0?00100010 
Ctenomastax_parva 10000?000000000?0000000?000010000??10000000?0?0100000001120??2110000000?0?0001?0000?0?0100??0?0?000?01101000?01??202000000000000010000000000000100002000002?000000000000000?00001?101?0??0?00?????????????????????0?????????0?????0??1?00??????010?000?001?0?01??????00???1??0000?0000?0?00010?0?0??0?1???00?0????????????????????0000???????????00???0???????????00000130?000000000001??0??1?01001?02??10?000?00000000000100?001023200000000000??010?????????????????????????????1????????????????????????????????????????????????????????????????????????????????????????????????????????1000?0000?????????????????????????????? 
Cylindrophis_ruffus 1100??011011000001011????0010001000002311000121??010100?3?0001?????00?31?010????0??1?0?100001??1000001?1?20?2?000?1??123000000??000110201?0011????????????????1??????002010?0000??1113000020101?12100111000211131010100020120101?00?010?030001004200100003?00?01131000000?01000100011010??2?200001?????0001101000????11?0000??011011010?0012???11?00011002012121111011101?000?1?000010?11?1011012000000200?211011?01??????0???22000221000111101?000001???0??01???????0444030311?1013030000???001??????02??????????1?????1????0?1???0???0100????1???????????????????0???????????????????????0000?0000?00??11024???????01?04?110???1 
Daboia_russelii  110??0101?14001002111????0000?0?23?0?2?12000323??02110011?0111?????00?31?010????0??2?0?100100??100002??1?0??2?0?0?????4?????00??0013112?1?0021????????????????1??????0020310010???0113024020400113100111002211001110??003113??22?00??10?0???02?04?1?????????1?02131100201?0200011?021000??2?200211?????0002201000????11?0010??011?1212300012???10??0102102012101111101101???0?0??00210??1??01200?1??2??????2130?1?001000000???????0121100111101?002001??00??01???????0443030311?1113030000???001??????02??????????1?????1????1?????1???1???????1???????????????????1???????????????????????0000?0000?00??11024???????01?04?11????1 
Dalinghosaurus_longidigitus 10000???0000000?0001?1?100001000???1000000000??3000?0?01110??0000?00000???000???011?0?0000??020?0?0?01100000??00020100000000000?00???0??1????001????20?0002???0?0000100???????0?[12]?0011?0?02????????????????????????00000?????0?????0?0[01]??0??000010??????0100?000111?0000?0000001??0000?0100??0???0???????00000??1?0?1000???????00??0000[12]???00101??10000??????0?10100000?40?0?01000??00300??0102??01?0200110?1[01]001??000?001101000003320000000000000000????????????????0[23]000[01]001[12]??0100000002000?????????00??01?101?0210??0010?01110000??00000??0010????10???0?02001?00?????1110010?000000???30?0?0000?????????????????????????????? 
Delma_borea      100000100100100?00000120000000000??1033000000?0?20000101410??0000?01?1?????????????????002??0210000?11?1?002000013010000000100032000001?1?001010?00010?2????011??????1??00??00???2101200401300000000001100011??01?0000000??100?000000100010?1??030?0000002?0?01?121?0000?01??0011??000?0??2?21?0?000011200000000101000010??0???00?0000?0??00000100000?0?01200001010000?230?2000020030000?001???0?0100200110000001000000000000?0001?3?10000100000??0000110??01000???????????00???0?1?020??????01???????????????????0?????1??????????????????????????????????????????????????????????????????0000?0000?0011?11????????????????10???0 
Dibamus_novaeguineae 100000220010100002?00121200100000??01040000?0?1??00001011?0??1?????1???????????????????100??0?11000?11?1?1?02?0014011000?00100000000000?1?0001????????????????1???????????????????1112002024011112000011100010?21?0010122??200?00000010?0?0?0??2?0?000003320??1?111?1000?01??0111??2???00?2?21?0?1?????2000000000?2???2200?0??1?0?01?0?2??0010013??11?01110122?0010000?240?0?01020?3?1?????1???2101?021?10?0001011000000000011000132110000110000?000001100?101???????0441020210???1?010??????0000?31??41?0100?00??1?????1????0?????01??01000??01???????????????????0101112011?110??????????0000?0000?00??01000023??10?01000?100??0 
Dinilysia_patagonica ????????10??????02011????001?0?10??00120000???1??01100022?000000??0000300010???00??40??100001?0100000111?00?2?00?11??11300000002000010201?0011????????????????1??????002000?00?0?1111300?0??0?1112?0??1????????????01??????????????0?10???0?0?0020?01000?3?0?0011?1000000?0100?100200000?0101?1001?????0?011010??????01?00?0??011?01000000?1???10?000000??0?210111???1102??0000?000010?13?101101202?020?10??00?01001??????0???2?00?2?110011?????0000?????????????????0??????2??01?130?????20?0?????????????????????????????????????????????????????????????????????????????????????????????0?00?0000?????????????????????????????? 
Diplometopon_zarudnyi 110100200200000??1?00001000000000??0124100?00?????00?004??0??1?????1???????????????????1?0??1?00000?12?1?0??2?001401?000?00002??????????1?00?1????????????????1??????1????????????1112000024001112000011100010?21?0010111??010?00000011?000?0??220?0000013?0??1?111?1001?01??0211??001??1?2?20?0?1?????210310000102???2100?2?1022?01?0?0??0010013?021?0101013231010000?030?0?0203000011????1???10000011200??02?11??1??????00120001111011000??1??0201001100?010101????0440030?11???10030??????0000?31??01?0100?????1?????1????1?????1???0100????1???????????????????1???????????????????????0000?0000?00??110????????????????10???0 
Dipsosaurus_dorsalis 100000[12]00010000?00000001100010000??10000000?0?0200000001120??0200000002?0?000111000?0?0100??0000000?011020000011120100000000000?0100000100000001000020000020000000000000000?000110101200202100000000001000000??01?0000000??000?000000111000?0??210?0010001?0?01?111?0000?01??0001?0000?0000010?0?01000121000000001000000000100?00?0000?0??00010100010000010000010100000140?1000000?30000010010111011020012000000?000000000100?000023300000000000?200000101001011000000000000013?0?13002???101000100002000001111001000011000?2000110000000000010010001120111000000100000012011001010000000??1000?0000?0010010010000000000000010?000 
Dyticonastis_rensbergeri 1100012?0100000?00?00030100000000??0124100000????0000003??0??0000101?0?????????????????1?0??1?00000?0111?0??2?001401?000?0?10002200000?0??000011?0002000012?101?1?0??0??0?0???00?1???????????????2?00011100010?2??0010111??110?000000100000?0???20?000001300??1?100?10?1?01??02?1?22???0001020?0?1??????0030000?102???2200?2?0022?0100?1???010013??21001??0?32310100000230?1000021030000001010111011020112010000100001000?01120002121000001?0000?0000?????????????????????????????1????????????????????????????????????????????????????????????????????????????????????????????????????????2000?0?000????1???????????????????????? 
Eichstaettisaurus 0?0?0?0?00?000??01000?0??000?0000??001?00?0?0??10000??01?10??00?0000000?0?0001?00?2?0?00?2??0?0?000?01100000??0??301?0?00000000?00?0????00??0001000?2000002?000?11001001000?00001??012?0?0??????????????????????????????????????????????????????2????0???????0???3???0?0?0???0?10?0?00?0???02??000?00?1??00000??????????????????????????????????????????????????0?00000?40?0?0??0000?03????01??1?01?020?1????000??00????0?000?000044?0000?0??0???0?00????????????????0400000002?0??1020??????0?????????00?????????0??1???????000???0???00000??001??0??10???0?00001?000?????1100???00?000???0000?0000?0???????????????????????????? 
Elgaria_multicarinata 100000100000000?00000100000000000??10040000?0?0?10000002120??0000200000?0?000100012?0?0102??0100000?01100000000013011000000000030000000001000001200020000110000111001000010?0000111011001023000000000011100010?21?0010101??101?000010110020?0??020?010001200?01?111?0000?00000010?2000?0001020?0?00000121000000010000000001110?00?0000?0??00010110010?0001000001010000?140?01102001000300100102120100200110200101000110001001?000033300000000000?1000011010011??00001040000000200?10001???2010000?10020000001110010001110011101110100010000000001010111011100000010000000011000101000000010210111111010100101200000000010011101000 
Enyalioides_laticeps 100000200020100?00000001000011000??10000000?0?0200000001120??0200000002?0?000111000?0?0100??0200000?0110100000111101000000000000010000000000000100002000002?000000000000000?000011101200102200000000001000000??01?0000000??000?000000100000?0??010?0010001?0?11?131?0000?00000000?0000?0000010?0?0100112100000000100000000?100?00?0000?0??00010100000?01010000010100000140?0000000010010000010010012020012000000000000000010100000433000000000000200000101001011000000000000012?0?12020?????1000100002100000111001000011000?2000100000100000000010001120111000000100000000011001[01]10000000??20010110000110010????????????????10?010 
Eoxanta_lacertifrons 0?000?0?0000000?01?00121000010000??01110000?0?0?2?000002110??0000120000?0?01?1?00?2?0?0102??0000000?0110000?0000130110000011000200000000020000012000000000110001010?1???0???00??1??0?200002??????0?00011?0001??2??00?0??1??100?000?20??0000?0??120?010001300?01?131??000?01??0011?1000?000102??0?0??0?12?000000???0000??00??????0?000??????00101000?1000110?00?101?0000240?00010000000100010100110?1020010?00010?000???0?1000?000122200000000000?2000???????????????????????00????1??????????0?????????0???????????????????????????????????????????????????????????????????????????????????2?0???????????????????????????????????? 
Epicrates_cenchria 1100??001?13001002011????0010?0?2200?2211000212??01010012?0001?????00?31?010????0??3?1?100001??1000111?1?00?2?000?2???23000000??0003102?1?0011????????????????1??????002030?010???01130140201001131001110012111011100?0020120?12?00?010?03000110421010110???1?02131100201?02000101011010??2?201001?????000?202000????11?0010??01111201100111???10?00101002012101111111101?100?0?000010?11?1011012000100100?211011?01??????0???23000321100111101?100001???0??01???????04442?0311?101303000021?001??????02??????????1?????1????0?1???0???0?0?0???1???????????????????011?????????????????????0000?0000?00??11024???????01?0??110???1 
Eryx_colubrinus  1100??01??12?1?002011????0010?0?1000?2311000303??01?10012?0101?????00?31?010????0??4?0?100001??1000111?1?10?2?000?2???23000000??000??02?1?0011????????????????1??????002030?010???01130140201001131001110012110010100?002012??02?00?010?030?0210420?????????0?02131100201?02000101000000??2?201001?????000?202000????11?0000??01111201100111???10?00000002012101111011101?100?0?000010?11?101101?000100100?211011?01??????0???23000221100111101?100001???0??01???????0444030311?101303011121?001??????02??????????1?????1????0?1???0???0???????1???????????????????0???????????????????????0000?0000?00??11024???????01?04?11?1??1 
Estesia_mongoliensis 100000100000000?020101?1?0001???0??00120000?0?04000??002120??2??0?000?0?0?00?1?00?2???0102??010?000?0111?000?0001301?1000001000120?000??01000001??0?2100012??00101001010000?00001?10110??0???????0?0001????????????01101????01????00?10???0????020??100002?0?0001?1?0000?00000011?2000?10010???0?????????000000?1000?010001?????0?0010?????00??1000?0000010?30?10100110040?0000?0?10?0?????01???????020?111?0000??00??????011002023221001111?01000000????????????????????????0????100??????????????????????????????????????????????????????????????????????????????????????????????????????1??0?00???????????????????????????????? 
Eublepharis_macularius 10000?000000100?00?00010000000000??1131000000?0300000001110??0000?01?1??0??????????????102??0000000?0111?000000013010000000000040000001?02001001000010?2????010011001020020?000012101200402301000000001100011??11?0010000??000?010000100010?0??030?0000002?1?01?131?0000?01??0010?0000?0??2?20?0?001001200000000100110000000???03?0000?2??0001010000100001200001010000?240?0000010?30000??0010031010020011000000?0000000010010000144400000000000?000001101101000010200200000002?0?11020???0?10100?100200[01]00010100102[01]?110011000111[01]0010010001?0010001120110000000100000000111001000000000??0000?0000?00000100100100011010001100000 
Eugongylus_rufescens 10000?000000000?02?00120000000000??11010000?0?0400000001110??20?01301???0?01110?022???0102??0100000?01100002000013011000001000031000000002000000200000000110100111001020020?0000111012002022000000000011100011?21?0210101??100?000020110000?0??020?010003320??1?121?0000?01??0010?1001?0??2?20?0?0000012100000001000000000?110?00?0000?0??00010100000?0111001001010000?240?00010200300000?0010011011020010?000101000000001000?000043300000000000?000001101001000000300400000202?0?11000?????10000?10121000001110[01]102111100111011101002?010000000100011[12]01110100001000000001100010100100001021020222211010010011200100?01110?100??0 
Eupodophis_descouensis 11200???10??00?0????1??????????????0?????0??1?????????0????????????000?10010???0???4?1?????0??????????????0???0???1?????0??0000??????02??????1????????????????1??????00?????0100???1130??0?????????0?1????????????10?????00?0?????????0???0???1?420???11????????1?1????00?0??????1?1??0??????0?????????0???????????????????0??????1??10????????1????1?????????????1??????????????????0??????????????????????????1?????????0?????0003?1?0?11??????00?0????????????????04420??313?101313???????001??????0???????????1?????1??????????0???01001???1???????????????????011??????1?????????????????0?000000???????????????????????????? 
Exiliboa_placata 1000?0111?13001001011????0010?0?11?0?2210000302??01010012?0101?????00?31?010????0??1?0?100011??1000011?1?1??2?000?2???23000000??0000102?1?0011????????????????1??????002030?010???01130120201001131001110012111010100?0020120?02?00?010?03000110420010110???1?02131100101?02000101001010??2?200001?????0002201000????11?0000??01111211100012???10?00000102012101111111101?2?0?0??00010?11?101101?02?2??????211011?01??????0???20000331100111101?10000[01]??00??01???????0??????311???1???0000???001??????02??????????1?????1??????????????????????1???????????????????0???????????????????????0000?0000?00??110????????????????1????1 
Feylinia_polylepis 100000100000000?12?00100000100000??01020000?0?0??00001011?0??0000????0?????????????????100??0110100?01110002000014011000?0?10003200000001?0001????????????????01?1001020020?0000111112001023001112000011100010?21?0110111??100?00002012?000?0???20?010003310??1?131?1000?01??0111??1???0????20?0?010101210000000101000110??0???00?01?0?1??0001010?00000?0100?101010000?240?00010200000100?0010111010020110?000101100000001000?000222210000100000?00000[12]10??001??0????0430000211?0?1?001??????001??????31?1?0??00??0000201????1?????1???0100????1???????????????????1?????????????????????10100202222110??110????????????????10???? 
Gambelia_wislizenii 10000?000000000?00000101000010000??10010000?0?0000000001120??1????000?2?0?000110000???0100??0000000?0110100000111202000000000000010000000000000101002000002?000000000002100?000010101200202000000000001000000??01?0000000??000?000000110000?0??010?0000001?0?000111?0000?00000000?0000?0?00010?0?01000121000000001000000000100?00?0000?0??00010100010000010000010100000140?100001002001001001011101?020110?00000?00000000010100000333200000000000200000101001001000400000000012?0?12020?????1000100002000001111101021011000?2000100001100000000010001120111000000100000010011001010000000??0000?0000?0010010010000000000000010?010 
Gekko_gecko      10000?000000100?02?00100000000000??1131000200?0300000001110??0000?01?1?????????????????102??0010000?01?1?000000013010000000000032000001?1?001001?00020?2????011??????001000?0000?2101200202200001000001100011??11?0210100??000?010000100010?0??030?0000002?1?21?131?0000?01??0011?2000?0??2?21?0?0010012000000001001200000?0???00?0000?2??00010100001?0001200001010000?240?0000010030000?0011??3101002001200000010000000110010000044400000000000?0000001011010?0000200200000002?0?01020???0?10100?[12]00[23]00000010100?021011001110001100000000001?00100011201100[01]0000100000?0?110001[01]000000000?000101110000110110100100011010001100000 
Geocalamus_acutus 110000200200?00??1?010?1000000000??0124100000?????000004??0??1?????1???????????????????1?0??1?00000?02?1?0??2?0014?0?000?00001???0000???1?0001????????????????1??????1????????????0112000024001112000011100010?21?0010011??112?00000?10?020?0??220?0000013?0??1?131?1001?01??0211?41???01?2?20?0?1?????210300000102???210??2?1022?01?0?1??02???13?021?0?01013231010000?220?0?0103000?1?????00000?000010?10?2021110?1??????001200011110000?110000?000001000?0000011100??????0??????1?0?0??????001??????0101?00?00??1?????1??????????????0100????1???????????????????1???????????????????????0000?0000?00??110????????????????10???0 
Gilmoreteius     10?00????0??00??0000?0???00000??0??000?0000?0?0?300?00021?0??0010000000?0?000100001?0?11?0??0004000?0110000001?01303?0000100000000?0?0000000?0011???010000101000000001??????????1?101100?0?????????0?010?000???????0100?????00?????0010??00?0??110??00000?????1?000??100?01??0101???00?0100?0??0?0?00?12?00000??????00?0????????0?0??0?0???0010???0?0?0???0??0??01?0000?40?0000?0?0000?100?01?0??01?0?0?10???0?0?010000?0000??000133300000000000?2001????????????????0200000?01?0??2?????????0?0???????0??????100?0210?1001100111??00??00000??00???????0???0?00000?000????1100010?00?000???1000?0000?0???????????????????????????? 
Globaura_venusta 000000200000000?01?00120000010000??11010000?0?03000000021?0??0000120000?0?0101?00?2?0??1?2??011?100?01100000?000?301?0000011000200000000????0001?00000000011000101001020020?000010101200?0?????????????????????????0?0?????100?000?2?100000????020?01000?3?0?01?131?0000?00000010?1000?0001020?0?0?00??2?00000????0000??????????0?0000?????00101?00???0???0??0??01??0002?0?00?10000000200010100?001?020?100000101000000101000?000123?0000000000002000??????????????????????????????????????????????????????????????????????????????????????????????????????????????????????????????????????2000?00???????????????????????????????? 
Gobiderma_pulchrum 1000001?000000??000001?0000010000??00120000?0?0400000002120??0000100000?0?0001?00?2?0?0102??000?001?01100000?00013011000000100011000000001000001200?2000012?000101001012000?00001?101100?0?????????000111001???2??00?1??1??10??000????01020????0?0?0100002?0?000131??000?000?0011?2000?000102??0?0??0?12??0000?????00000????????0?001??????00101?00?1?0???0??0??0100110040?0000?001010110?1010??20100200111?0000000000000001100001322100111??01?00000???????????????????????????0?1?0????????0?????????0????????????????????????????????1??0???????????????????????????????????????????????2001?111?0?0??????????????????????????? 
Gobinatus_arenosus 10000?0?0000100?00?00??1?0000?000??010?0000?0?0?20000002110??0010000000?0?0001?00?1?0?1100??0104000?01100000?020?303?0000100000?0000000?0000000110000100002?100?00000010000?00101?101200?0??????????0????000???0????????0??000?000?????0????????10?00?00?2?0?0??1????000?000?0?01?0000?00000???0?0????1??0000?????000000????????0?0000?????0010??00???0?????00???100000140?0000000000030001010010011020010??001000100000000???0001?23000000??????2001?????????????????????00001?0?1????????????????????????????????????????????????????????????????????????????????????????????????????????1000?0000?????????????????????????????? 
Gonatodes_albogularis 10000?000110000?01?00100000000000??1132000200?0400000001110??0000?01?1?????????????????102??0011000?01?1?000000013010000000100030000001?1?000000?00010?2????01???????????????????210120030?301000000001100011??11?0000000??000?000000100010?0??030?000001201?21?131?0000?01??0111?0000?0??2?21?0?0000012000000001001000000?1?0?03?0000?2??00010100001?0001100001010000?240?00010200300?0?0?11??3101002001100000?10000000100010000143300000000000?000001101101000000200200000002???01020?????10000?10020000001010000000110011100011[01]002?010001?001000112011001000010000000[03]110001000010000??0000?0000?0010012010010001101000110?000 
Haasiophis_terrasanctus ???00???10?????002111????001?0010??00??1??????????????022?0??1????000?3?0010???0?????0?1?0001?0?00000111?00???0???11?12300?00???00?0?0??1?0011????????????????1??????0020?0?0000??011300?0???????????1??????????????????????0????????10???????1??20???????????021311?0100?0200?101???0100?2?201??1?????0?011000????????????0??????1??100???1???1???0??0?????????0?1?111?1?0??00???0010?1??001?0??0101?0100??1???1?01??????0?0?2?00?331100111??1?100?0????????????????04420???13?1???130???21?101??????0???????????1?????1????0?11??01??01001???1???????????????????011??????1011??01???0???0000?0000?0???????????????????????????? 
Heloderma_horridum 1000000000001000020101?0000000000??0024000000?0??0000002110??0000101???????????????????102??0000000?0111?00000001?0110000001000120000000010000112000200001210000?1??1002100?0000111011001022000000000011100110021?0011001??101?000000101020?0??130?0100003?1?01?131?0000?01??0011?2000?1101020?0?0100112100000001010000000?110?00?0010?2??00010110010?00010030010100110041?0000?001010110?10100120100200111000000000000000010002023211001110001??0100011010011??000000410001212?1?10030???2010000?11??0100001?001100011001??2000100000000000000010?1110011?0?000010000000?1100010?00?00000?200101110000100101300010000010011101010 
Heloderma_suspectum 10000?000000100?020101?0000000000??0024000000?0??0000002110??0000101???????????????????102??0000000?0111?00000001?0110000001000120000000010000112000200001110000????1002100?000011101100?023000000000011100110021?0011001??101?000000101020?0??130?0100003?1?01?131?0000?01??0011?2000?1101020?0?010011210000000101000000010???00?0010?2??00010110010?00010030010100110041?0000?001010110?1010012010020011100000?00000000001000202321100111?001??010001101[01]011??000000410001212?0?10030???2010000?11??01000011001100011001??2000000000[01]000000?0010?0111011100000010000000?1100011?00000000?2001011100002001013000?0000010011101010 
Helodermoides_tuberculatus 1000??2?0000100?00000101000000000??00040000?0?0?40000002120??20?0200000?0?0011?00?2???0102??010?000?01100002?00013011000000000011000000001000001200121000010000101001001000?00101??0?100?0?????????00011100010?2??0010101???01?000?0???1020?0??020?010?002?0?0001?1?00?0?000?0010?2000?0001020?0?0??0?12?0000?0?????0????0?????????000???????????10???00????0??1???????140?001000010002?000??001201102?01??2??0010001100?10???0000?3?000000??000?0000?????????????????????????????1???????20?????????????????????????????????????????????????????????????????????????????????????????????212??1?1111010??????????????????????????? 
Hongshanxi_xiei  100?0???0????0??1?00??0??000?000???110?000????0[34]000?0?0[01]000??????0?00?????0?010?0?0???0111??00????000111?000?00??301?0?000?0000?00??000?1????001?000[12]0000[01]2???0?00001???????????1???1?????????????????????????????????????????????????????????????????????????001[23]???0?000000001?????????0???????0??0?1????????????????????????0???????????001????1?000????????????000?140???????????????????????01?0?0?1??????0???0???????0??0000332000000?00???0000????????????????0200002?02?????0[012]00000020?0??0????00?????????00?0???????00010000??01000??0011?0??[12]0???0?00001?001?????1000?1?00?000?0?0??1010???0???????????????????????????? 
Hoyalacerta_sanzi 0?0??????????0?????????????????????0?00000??0????00???0?0?????????????????00?????????????0??0?????0?01???00???0??301?0?0?000000?000??0??0????001????[12]0?00?2???0?????????????????[12]?001200?02??????????????????????????????????????????????????????0???????????????0???000?0???001???0?????0???????0????1?????????????????????????????????????????????????????????????00????????????????????????????????????????????00000000000?0000[34]44000?00??????00?0????????????????0[34]0000200????100???????20?????????00??01?10???????????????????????0??????001??????????????????000????????????0??000?0?0????00000????????????????????????????? 
Huehuecuetzpalli_mixtecus 0?0?012?01??00?00000??0?000010000??1000000??0??100000?00100??0200000002?0?00000000?00?0100??000?0?0?0100000???0???01?0???00?000?00?000??00??000100??20000?2??00?00?00000000?00001?10120??0?00?1??????????????????????1????????????????????????????????????????????????0??????0???????????????????0????1?100000?????????????????00?????????????????????0?????????0??0000?40?0?0000000?0?????01????01?020?10???000?0????????000??00?433000??0?0????0000???????1????????0000000002?0?01000???0?1000??10??0000001?10??0000??00???00010?00??00000??001???00?0???0?00001000?????0110001?00?000???1000?0000?0???????????????????????????? 
Hymenosaurus_clarki ?????????????????????????????0??0??0?0?000??0?0?4?0?000???0??0000120?00?0??????0??2????1?2??011?100?01100000?0?0?301?00000110???10?00????????001?00000000?11000?010010????????0010101200?0????????????????????????????????????????????????????????????????????10?3???000?000?0010??000?000102??0?0100?1??000???????000?1????????0?000??????001???00?1??0110?????01000?0240?00?1?00000010001010121011000010?0001010000001010???0001??2000?0???????2000??????????????????????????????????????????????????????????????????????????????????????????????????????????????????????????????????????2?????????????????????????????????????? 
Isodontosaurus_gracilis 10000???00??000?0000000??00010000??10000000?0?0200000001121??1????000???1?000??0000?0?01?0??000?000?01101000?0?1?202000000000000110000?00000000100002000022?000?00??01??????????1?10120??0???????????????0????????0????????????????????0???????0????1???0?????1?1????0?0?01??0000?0000?0?000?0?0?0?00?12??0000?????00000????????0?0000?????0010??00???0??????0??0100000140?0020000010020000010012011020010?00010?0000000001???0000?2200000000000?2000???????????????????????0???0?1????????????????????????????????????????????????????????????????????????????????????????????????????????0000?0000?????????????????????????????? 
Jucaraseps_grandipes 1???????????????0010?????000?001???011?00???????1000??0???0??0000?1??1?????????????????1?1??010????0010??00???0?0201???00000000?00???????????001?????0?00?2???0??????0??????????1??01??????????????????????????????0?0??????????????????????????????????????????????????????????????????????????????????????????????????????????????????????????????????????????????????????????0????0?????0?????01?0?0?1???????0??01??00100??0000?2?000?????????0???????????????????040000???????1?000??????0?????????00??01?101?0??????????0111??????0100???001??0???0???0?0?001?0???????100010?00?000??00??0?00000????????????????????????????? 
Kallimodon_pulchellus 00000??0100000??00000??0000?00000??000000?????????0?0000000??0002000000?0????0?0????1??0?0??1?0?000?0000000??00???00??0?00?00???00?0?????????000??0?000???00?00?00??01??????????0?0?0???????????????????????????????????????00?0?????1???0??????00?0?00000?0?20200???0?0??1??0?????00????????????????????00000???????????????????????0?1??????????0???0???????????00000????2?00020???1?????00?0??00?00??00????01??0100??0?000???00022010000??1??00000????????????????0000000001?0?01000??????0?????????10??00?001?0?00??0????0?00??00??01000??00?0?????????0?00000?00?????00000?1?00?000???0000?0000?0???????????????????????????? 
Lacerta_viridis  10000?000000100?02?00111000000000??01040000?0?0?10000002100??00001300?0?0?001100002?0?0112??0000000?11100000000014011000001000010000000000000000100020000110100001001000010?0000101011001022000000000011100011?21?0010101??102?000000100000?0??020?1100003?0?01?111?0000?00000011?2000?0?00020?0?01000121000000010000000001110?00?0000?0??00010100000?0001000001010000?240?0000010000030001010110011020012000000000000000000100000333000000000000100000101001000000300400000002???11000???001000101002001000111001021111001110110010000000000000100011101110[01]0000100000000110001000000000??310101000000100100312201100010201101000 
Lachesis_muta    110???001?14000002111????0000?0?23?0?2?10000302??02110011?0111?????00?31?010????0??0?0?100100??100002??1?0??2?0?0?????4?????00??0000?12?1?0021????????????????1??????0020310010???0113024020300113100111002211001110??003113??12?00??10?0???00?0421???12????1?02131100201?0200011?021000??2?200211?????0002201000????11?0010??011?1212300012???10??0002102012101111001101???0?0??00010?????01200?1??2??????2130?1?001000000???????0121100111101?0020002000??01???????0444230312?111303000021?001??????02??????????1?????1????1?????1???1???????1???????????????????1???????????????????????0000?0000?00??11024????????1?0???1????0 
Lampropeltis_getula 1100??001?14000002111????0000?0?2200?2212001323??02010014?0121?????00?31?010????0??3?0?100101??200002??1?00?2?000?2???23100000??0010212?1?0021????????????????1??????0020311010???0113024020?001131001110032110011101?003113??22?00??10?0???0100420010110???0?02131200201?02100101021010??2?200211?????0002201000????11?0010??0130121100101[12]???10?00001102012101111111101?2?0?0??00310?1??10120??1??2??????2130?1?000000000???24000221100111101?100001??00??01???????04442?0312?101303000021?001??????02??????????1?????1????1?????1???1???????1???????????????????1???????????????????????0000?0000?00??11024???????01?04?11????0 
Lanthanotus_borneensis 110000200000000?111101?1000010000??00130000?0?0??0000001120??0000101?0?????????????????100??0103000?0111?00000001?01110000?10003100000000101002120012100012?0000?1001000000?0000111011002022000000000011100211031?0010001??101?0000001010?0?0??020?0100003?1?001131?0000?00100011?2000?1101020?0?0000112100000001010?0001010???00?0011?2??00010110110000010130010100110041?0000?001010010?1010112010020111100000?000000000011?02022221001111001?00000011010011??01001041000120311010030???3120000?21??000000111011000110001?1000000000101000000010?0112011100200000000?00?1100011100020000?0101011100003?010140?0??00?1?0111101100 
Laticauda_colubrina 1100??001??4000002111????0000?0?23?0?2?11000301??01110012?0021?????00?31?010????0??3?1?100001??100002??1?10?2?000?2???2?10??00??0003212?1?0021????????????????1??????0020310010???0113004020200???1001110020110011101?003113???4?00??10?0???020042001???????1?02131200201?02000101?00?00??2?201211?????000?201000????11?0000??01101100000012???10?00101102012101111101101?1?0?0??00310?13??01200?1??2??????0110?1?000000000?????1?0121100111101?1020001000??01???????0444230312?1113030000???001??????02??????????1?????1????1?????1???1???????1???????????????????1???????????????????????0000?0000?00??11024???????01?04?113???0 
Leiocephalus_barahonensis 10000?000000000?00000001200010000??10010000?0?0200000001120??0200000002?0?000111000?0?0100??0000000?01101000001112020000000000000100000000000001000020000120000000000001000?000010101200102100000000001000000??01?0000000??000?000000110000?0??010?0010001?0?11?121?0000?01??0000?0000?0?00010?0?0100112100000000100000000?100?00?0000?0??00010100000?0101000001010000?140?2000020?3000001001012101202011200000010000000001010000033300000000000?200000101001011000400000000012?0?11020???1010001010030000011110[01]10000110010000010[01]000100000010010001120111000000100000010011001000000000??1000?0000?001001001000??0?00?0?0010?000 
Leiolepis_belliana 102000300000000?00000011100010000??10000000?0?0300000001120??32000000?2?0?000110020???0100??0000000?011010000020120200010000000?0100000100000000001120000220000000000000000?000010101100102000000000001000010??01?0100000??000?000000100000?0??010?0000001?0?01?111?0000?11??0000?2000?0?00000?0?01001121000000001000000000100?00?0000?0??00010100000?00010100010100000140?20200100000000??010010010010110?000101000000000100?1010223011000??1???201001101001001100000000000003?0?10030???0?10001101??0000001010100200110010[13]00[01]11000[01]100000000010001120111000000100000010011001010000000??0000?0000?00200100100000000000?00100010 
Leiosaurus_catamarcensis 100000200200000?01000001000010000??10000000?0?0300000001120??0200000002?0?000110000?0?0101??0000000?01101000001111020000000000000100000000000001010020000020000000000001000?000010101200002100000000001000000??01?0000000??000?000000120000?0??010?0000001?0?01?111?0000?00100000?0000?0?00010?0?0000012100000000100000000?100?00?0000?0??00010100011001010000010100000130?2000010030000010010010012020010?00000?0000000001010000023200000000000?20000010??01000000??00000?00?2?0?12020?????1000??????????????1???0??0??00???00??0?0???0??00??00????11?011?0????0??0??????01?001??00???0???2000?0000?00?0?12????????????????10?01? 
Lepidophyma_flavimaculatum 10000?000000000?02000101200000000??01040000?0?0??1100002110??2??0??00?0???020200002???0012??0010001?11110002000013001002001000010000001?1?001000?0000000111000001121102?020?0000101011102024000000000011100110?21?0200101??000?000001110000?0??220?0000003?0?01?121?0000?01??0211?3000?0010020?0?00000121000100010110000?01110?00?0310?2??0001010100000011000001010000?240?0001020?302?1??11???10010020110?1001010100000000010000032200000000000?200001101101010000300200000002?0?10000???1?10000?11??0000001110[01]10210110010[12]011101002?010000000101011[12]0111010000100000000110001000010000??000??0000?00100100112201101010?01101001 
Leptotyphlops_nigroterminus 100001211??0100111011????001001?0??00241000?0?2??00?10012?0101?????1???????????????????100000???0?002??1?1??2?000?1??012000000?2000010201?00?1????????????????1??????1????????????01130040?4001012101?1100?2100210100000200201?0?000010?0001010??0?0100103?0??1?13100?000?1??1???????????????????1?????0010001000????1???010??011?01?0000012???11??01001?2012?01111??1101??0??0?000010?13??01101201001?210??0?0010000000000??????00011000011?01??00?002100??01???????0444040311?1013030000???001??????02??????????1?????1????0?1???01??01001??01???????????????????011?????????????????????0000?0000?00??11024???0??001?04?1101??0 
Lialis_burtonis  10010?000100000?02?001100000?0000??1133000100?0??00001011?0??0000?01?0?????????????????102??0210000?01?1?000000014010000000000032000001?1?0011??????????????0?1??????1??00??00???2101200401100000000001100011??01?0000000??100?00000010?010?1??030?000001200?01?121?0000?01??0010?3000?0??2?20?0?000001200000000101000000?00???00?0110?0??00000100000?0?01200001010100?240?2000020030000?001???0?01002001100001010000000000010000044410000100000?000001101001000000000420030011?0?10020??????0100?31??0110000?00?10001111????0?????0?2?01001??01???????????????????0111112?????????????????0000?0000?00010110?00100011010201100??0 
Lichanura_trivirgata 1100??011??2001102011????0010?0?2200?2311000322??01010012?0101?????00?31?010????0??1?0?100011??1000011?1?10?2?000?2???23000000??0000102?1?0011????????????????1??????002030?010???01130130200001131001110012110010100?002012??02?00?010?03000110421??0110???0?02131100101?02000101000000??2?200001?????0002?00000????11?0000??01111211100012???10?00000002012101011011101?1?0?0??00010?11?101101?00?2??????111011?01??????0???23000321100111101?100001???0??01???????0444230311?101303011121?001??????02??????????1?????1????0?1???0???0???????1???????????????????0???????????????????????0000?0000?00??11024???????01?04?1101??1 
Liolaemus_bellii 10000?000000000?00000001100010000??10030000?0?0100000001121??0200000002?0?000112000?0?0100??0000000?0110100000011202000000000001010000000000000100002000012?000000000001100?000010101200?02200000000001000000??01?0000000??000?000000110000?0??010?0010001?0?11?131?0000?00000000?0000?0?00010?0?01000120000000001000000000100?00?0000?2??00010100010000010000010100000130?2001010030000010010211012020012000000?000000000100?000023200000000000?200000101001000000400000000012?0?11020?????100010[01]00200000011111100001100[01]0[12]0011000010000000000100011201110100001000000100110010000[01]0000??0000?0000?001001001000??0??000?0?100011 
Liotyphlops_albirostris 100??121???0?10011?11????001001?0??00241000?0?2??01?10012?0101?????00?????10????0??4???100000????0002??1?1??2?0?0?1???3??0??00??20????3?1????1????????????????1??????1????????????11130000?40?10121021110002101310100?002002?1?0?00?010?0???01???0???0110?????1?131??0000?1??0010?021000??2?20?011?????10010?1100????1???0?0??011?01?001??12????1??00001??012?01111??1102??0??0?0000?1?????01????010000110??0?0010000000000?????0?0111000011000??00?0????????????????0444130311?1013030000???0????????0??????????????????????0?????1???0???????1???????????????????1???????????????????????0000?0000?00??100?????????????????????? 
Liushusaurus_acanthocaudata 1?0??????0??00??02?0?1??0000?0?0???0????????????400???01110??0110000000?0?0001?0??[12]???01????0?110?0?0111?00???0??201?0?00000000?00???0??0????0010???20?0002???0100001000????????10001[12]???02????????????????????????????????????????????????????????????????????????????0?????00??????????????0???0??????100000??1???1???????10?0???????????001??????1???????0???0???10?????????????????????0???????????????????0???000????0???0000?2?000??0??????0???????????????????020000[12]002???11000???0??010??10???000101?111?0110??001??00110001??00000??0010?111101??0?00001?0000???1100010?00?000???00?0?00000????????????????????????????? 
Loxocemus_bicolor 1100??011011000002011????0010?010000?2311000211??01010013?0001?????00?31?110????0??3?1?100001??2000011?1?20?2?000?2???23000000??0000102?1?0011????????????????1??????002030?010???1113014020001113100111001211101110100020120?02?00?010?030?0100420010110??00?02131100001?02000101011010??2?200211?????0002201000????11?0010??01101211000011???10?00101002012101111111101?000?0?000010?11??01101?020100200?211011?00000000010?22001321100111101?100001???0??01???????04442?0311?101303000021?001??????02??????????1?????1????0?1???0???01??????1???????????????????0???????????????????????0010?0000?00??11024???????01?04?110???0 
Lycophidion_capense 1100??001??4000001111????0000?0?23?0?2311000301??01010012?0021?????00?3??010????0??2?0?100101??100002??1?1??2?000?3???23100000??2010112?1?0021????????????????1??????0020310010???0113024020300113100111001210001?100?0031130??3?00??10?0???0000420010110???0?02131200201?02000101021000??2?200111?????0002201000????11?0010??01101210000012???10??0001102012101111111101?0?0?0??00310?1???0?20??1??2??????2130?1?000000000???23000331100111101?0000001??0??01???????04441?0311?1?13030000???001??????02??????????1?????1????1?????1???1???????1???????????????????1???????????????????????0000?0000?00??11024???????01?0????????0 
Macrocephalosaurus 10?00????0??00??0000?0???00000??0??000?0000?0?0?300?00021?0??0010000000?0?000100001?0?11?0??0004000?0110000001?01303?0000100000000?0?0000000?0011???010000101000000001??????????1?101100?0?????????0?010?000???????0100?????00?????0010??00?0??110??00000?????1?000??100?01??0101???00?0100?0??0?0?00?12?00000??????00?0????????0?0??0?0???0010???0?0?0???0??0??01?0000?40?0000?0?0000?100?01?0??01?0?0?10???0?0?010000?0000??000133300000000000?2001????????????????0200000?01?0??2?????????0?0???????0??????100?0210?1001100111??00??00000??00???????0???0?00000?000????1100010?00?000???1000?0000?0???????????????????????????? 
Meyasaurus       1?0?0???01??000?0??0????0000?000???1?1?001??0?01000??001100??0110100000?0?000?00010?0?0100??0?0?1?0?01100000???????????0000000??0????????????00?????10000?2???0?001100??????????1?001[12]?0?02?????????????????????????????????????????????????????????????????????????0000?0???0???????????????????0??0?1?100010?????????????????0???????0???00????????????????????1?0000140???????000?0000??000???01?020010???0?0000000?00010??????3?300000000000?1000????????????????0100002002??011020000??20?00?1002?00??11?111?01101?00110011100????01000???01??????????????????00?????1110010?00?000???2??0?000000???????????????????????????? 
Micrurus_fulvius 1101??001?14000002111????0000?0?2200?2211000321??01010013?0021?????1???????????????????100001??100002??1?2??2?000?2???2?10??00??0013112?1?0021????????????????1??????0020310010???01130140202001131001110022110011101?0031130??4?00?010?030?0000?20010110???1?02131200201?02000101010?00??2?200111?????0002201000????11?0000??01311100001012???10?00101102012101111011101?2?0?0??00310?11?101200?1??2??????2110?1?000000000???????0121100111101?102000?000??01???????0444230312?1113030000???001??????02??????????1?????1????1?????1???1???????1???????????????????1???????????????????????0000?0000?00??11024???????01?0??11????0 
Mimeosaurus_crassus 10100?000?0??00???0????????0???00??10000000?0?020000000112???2??0?000?2?0?000??0000???0100??0?0?000?01101000?010?202?0010000000?0100000100000001010020100021000?00000000000?000010101?0??0?00?0????0?010???0??????0?????????0?????????000???????10?000?0?????????????000?0???0?00?0000?0?0000??0?0100?12??00000???0??0?0???????00?000??????001????????0?????????01?00??1???1000?0000?03000???00??????2??1????01??00???????100?1010222?0??0???000?20?0?????????????????????????????1????????????????????????????????????????????????????????????????????????????????????????????????????????3000?0000?????????????????????????????? 
Morunasaurus_annularis 100000200?20000?00?00101000011000??11000000?0?0200000001120??0200000002?0?000111010?0?0100??0200000?01101000001111010000000000000100000000000001?0002000002?0000?0000000000?000011101200102200000000001000000??01?0000000??000?000000110000?0??010?0010001?0?11?131?0000?00000001?0000?0000010?0?0100112100000000110000000?100?00?0000?0??00010100000001010000010100000140?0000000010020000010110012020012000000?000000000100?000033300000000000?200000101001011000000000000012?0?12020?????1000100002000001111111000011000?100110000000[01]0000100100011201110000001000000000110010[01]0000000??2000?0000?011001001000??00?000?0?10?01? 
Myrmecodaptria_microphagosa 0000012?0000000?0??00?00?0000???0??11010010?0?03000?00011?0??2????10000?0?00?1?00?2????1?2??000?000?01100002?000?301?000001000?1000?00??1????001?000000000200?01010010010?0?00001?10??0??0?????????????????????????????????????????????0???????0????1?????????1?1?1?0000?01??0?10?1000?0001?2??0?0?????2??0000????????????????????0000?????0010??0??????????????0?00100?40?0?0101000001?0?001001101?020?10??000010000000000???0000???000?0???????00?0?????????????????????????????????????????????????????????????????????????????????????????????????????????????????????????????????????02????????0????????????????????????????? 
Naja_naja        1000??001?13001002111????0010?0?2200?2212001323??01010012?0121?????00?31?010????0??3?0?100100??100002??1?00?2?000?2???2?100?00??0012212?1?0021????????????????1??????0020310010???01130240203001131001110022110011100?0031130?12?00??10?030?0000?20010120???1?02131200201?02000101011?00??2?200211?????0002201000????11?0000??01101210000012???12?00001102012101111111101?2?0?0??00310?11??01201?1??2??????2110?1?000000000?????1?0121100111101?00200[01]??00??01???????04441?0312?111303000021?001??????02??????????1?????1????1?????1???1???????1???????????????????1???????????????????????0000?0000?00??10024???????01?04?113???0 
Najash_rionegrina ?????????????????????????????????????????0????????????0????????????????????????????????1?0001?0100000111????20????????????????????????????????????????????????1??????0?200000?00???11300?0?????112????????????????????????????????????????????????????????????????????0????????????????????????????????0?011000??????01?0??0????1?0??000???1???11??0??0??????1?10101????200???????00?0??????????????????????????????????????????????2?10????????????????????????????????????????1013030???20?0?1??????????????????1?????1????0?11??01??01001???1???????????????????010?????????????????????0??????00?????????????????????????????? 
Natrix_natrix    1100??001??4000002111????0100?0?23?0?2212001323??02010022?0121?????00?31?010????0??2?0?100101??200002??1?00?2?000?2???23100000??0010212?1?0021????????????????1??????0020311010???01130240204001131001110032110011101?0031130?22?00??10?0???0100420010110???0?02131200201?02100101022010??2?201211?????0002201000????11?0000??01301211201012???10?00001102012101111111101?2?0?0??00310?11?10120??1??2??????2130?1?000000000???24200331100111101?000000???0??01???????0443030312?1113030000???001??????02??????????1?????1????1?????1???1???????1???????????????????1???????????????????????0000?0000?00??10024????????1?0???13???0 
Norellius_nyctisaurops ??????????????????0????????0?0000??00130?00?0?0300000001010??00?0000000?0?00???0012???0002??0?1?000?01100000?0?1??0???000000000200?00?1???000001?00020?00?2??1???????000??0????0?????????????????0??????????????????00?????????????0??00??????00???000?002?0?01?131?00?0?01??0010?0000?0?01020???0??0????0000?0?1001100????????03?000??2???0010100????0???1??0??01??????????00????00002??00010010?1?020?1????0?0??00??????0???0??0????00?00????????????????????????????????????????????????????????????????????????????????????????????????????????????????????????????????????????????????0000?0000?????????????????????????????? 
Notechis_scutatus 110???001?14000002111????0000?0?2200?2211001323??01010012?0121?????00?31?010????0??2?0?100101??100002??1?00?2?000?2?????10??00??0010212?1?0021????????????????1??????0020310010???01130240203001131001110022110011101?003113??12?00?010?0???02?0420010??????1?02131200201?02000101011?10??2?200211?????0002201000????11?0000??011?1210000012???12?00101102012101111111101?2?0?0??00310?11??01200?1??2??????2110?1?00000?000?????1?0231100111101?002001??00??01???????04430?0311?111303000021?001??????02??????????1?????1????1?????1???1???????1???????????????????1???????????????????????0000?0000?00??11024????????1?0????????1 
Oplurus_cyclurus 10000?000000000?00000001000010100??10000000?0?0400000001120??1?????00?2?0?000112000???0100??0000000?0110100000011202000000000000010000000000000101002000002?000000000002000?000010101200002000000000001000000??01?0000000??000?000000110000?0??010?0010001?0?00?111?0000?00000000?0000?0?00010?0?01000121000000001000000000100?00?0000?0??00010100010001010000010100000140?2000?10010010000010120012020110?00000?0000000001010000023200000000000?200000101001001000400000000012?0?11020???1010001000020000011[01]1[01]1[01]000011000?200[01]10000[01]00000000000000112011100000010000001[04]0110010[01]0000000??2000?0000?001001001000000?00?0?0010?110 
Pachyrhachis_problematicus 1??00???1?????????11????????????0??00?????????????????0?2?0??1????000?310010???00??4?1?1?0001???00000111?00???0???11?1?300?00???20?0?02?1?0011????????????????1??????0020?1?0100???1130?40?00?0???????????????????????????????????????0???????1??20?????????????131??0200????0?10101?0000?2?20???1?????0?0??0?0????????????0???????????????????1??????0???????????11?11?20??????0?00?0??????1?0???1??2???????1??1??1??????0??????0?22???01???????0??0???????????????????????313?1?1?1????????101??????0???????????1?????1????0?11??01??01001???1???????????????????011??????101?1??????????0000?0000?????????????????????????????? 
Palaeoxantusia_Wyoming 10000?0?0010000?01?00????00000000??01030000?0?0?30000001110??2????000?0?0?020200002???0002??001?001?1111?00??000?3011000001000010000001?1?001020?00000001110000011211?20020?00??1?1012?000??????????0????100???2???1????1??000?00????1?0000????220?1000003?0?01?1?1??000?01??0111?3000?001002??0?0??0?12?000100????100??????????0?0000?????001010?0?1?0?1?0??0010100000240?0001020?302010001?0110010020110?100101010??0??00010000232200000000000?2000????????????????020??00002?0?1?0????????0?????????0?????????????????????0?????0???01??0???????????????????????????????????????????????3000?0000?0???????????????????????????? 
Palepidophyma_kyrentos ?????????1???0??0??????????????????01???????????40?0??011?0??2??0??0??0???0202000?????00?2??0?10???11110?00??????30??0???0??00??0??0????0????020???????2?1????00112110????????0?????1????0????????????????????????????????????????????0????????120?????003??000?131?0????01??0111??????0???????????????2??0????????????????????????????2???0?1????????????????????0000?24??00?1020?302?1???01011001?0??1110?00101010?00?0?0???00?2?2200000000000?2000??????????????????????????????????????????????????????????????????????????????????????????????????????????????????????????????????????0??0??000?????????????????????????????? 
Paramacellodus   100?00200000000?01?001?00000??000??0?010000?0?0??00000000??????????????????????????????1?2??001000??011000?0?0001301100000000001000000?0?????00??00000000?1000?????0??????????????????0????????????0???????????????0?0??????????0????????????????0?011?003?0?000?????0?0?000?0?10?2000?000102??0?0????1?????????????????????????0?0???????????????????????????????000??240?00?1?0000002?000??0011?????0?1????0?????0??????00100000332000000?0000?2000???????????????????????????0??????????????????????????????????????????????????????????????????????????????????????????????????0???????2?????????????????????????????????????? 
Pareas_hamptoni  1100??001??4000001111????0000?0?13?0?2311000302??01010011?0121?????00?31?010????0??2?0?100100??200002??1?00?2?0?0?2????1100000??2010112?1?0021????????????????1??????001030?000???01130240203001131001110022110011101?0031130?22?00?010?0???0000?2101?110???0?02131200201?02000101021010??2?201211?????0002201000????11?0000??01101210000012???10??000110201210111111110202?0?0??00010?1??10120??1??2??????2130?1?000000000???1??00221100111101?10000[01]???0??01???????0444040311?1013030000???001??????02??????????1?????1????1?????1???1???????1???????????????????1???????????????????????0000?0000?00??110?????????????????????0 
Parmeosaurus_scutatus 1000001?0000000?0??00??0000000000??01010000?0?0?3000000?110??0010000000?0?00???00?2?0??100??000?100?01100000?00??301?000000000010000000??????001?00020000???10???????0??0?0?0???1?101200?0???????0?00?11?000???2???0?0??1??100?000??01?0000??????0??100003?0?0001???0000?000?0?10?2000?000102??0?0?00?12?00000????00?000????????0?0000?????001?1?00?0?0???0??0??01??000230?00010000000300000100?101?020?10?0001000000000010010000033300000000000020?0???????????????????????0?2?0?1???0??????0?????????00????????????????????0?????0???01000??00?0?????????????????0?0????1??????????????1021020221?010??????????????????????????? 
Peltosaurus_granulosus 100000200020000?01?00100000000000??10040000?0?0?10000002120??20?0?00??0?0?0011?0012???0102??0100000?011000?1000013011000000000010000000001000001200020?00010000111001000010?000011101100?02??000?0?00011?00010?2??0010100??101?000?00101020?0??020?0100002?0?000131?0000?00000010?2000?0001020?0?0100112?000000?10000000001?????0?0000?2???00101110?0000??0?000?0100000140?00100001000200100100100110200110200001000110001001000003330000001000000000???????1??????????????02010??11?????????0?????????0??????????000??1001?1????????????????????????????????????????????????????????????21210111111010??????????????????????????? 
Petrosaurus_mearnsi 100000100000000?01000101000011000??10000000?0?0000000001121??0200000002?0?000111010?0?0100??0000000?0110100000111202000000000000010000000000000100002000002?000000000000010?000010101200202200000000001000000??01?0000000??000?000000100000?0??010?0010001?0?01?121?0000?01??0000?0000?0?00010?0?01000121000000001100000000100?00?0000?0??0001010000000001001001010000?140?2000010030000010010121012020010?0000010000000001010000033300000000000?200000101101001000401000000002?0?11020???101000100002000000111001000011000?2000100000100000000010001120111000000100000010011001000000000??1000?0000?00100100100000000000?00100000 
Phelsuma_lineata 10000?000000000?12?00120000000000??1132000100?0?10000001110??0000?01?1?????????????????102??0010000?01?1?000000014010000000000012000001?1?001000?00000?2????011??????000000?0000?2101200302301000000001100011??01?0000000??000?010000100010?0???30?000001201?21?131?0000?01??0011?0000?0??2?21?0?000001200000000100100000000???03?0000?2??00010100001?0001200001010000?240?0000000030000?0011????01002001200000010000000110010000143300000000000?000000101101000000200200000002?0?01020???0?10000?100200000011110102101101??101[01]100001000000000010001120110000000010000000110001000000001??0000?0000?001[01]0100100100011010001100??0 
Pholidobolus_montium 100110100120100?01?00120000000000??1133000000?0300000000?00??00001101?0?0?000100022?0?0111??0100000?0111?002000013011000001000031000001003000000?00000000110100001001001000?0000111011001021000000000011100110?01?0010101??102?001000110000?0??020?000001300?01?111?0000?01??0010?2000?0001020?0?0100012100000001000000001?110?00?0000?0??00010101?0000001000001010000?240?100001003000000001023101102001200001010100000000010010042200000000000?100001111002000111000100000102?0?13002?????100010100210000[01]10111002111100111011101000001000000011101110111000000100000000110001010000000??0000?0000?0010010041221110?01020?11?110 
Phrynosoma_platyrhinos 100000100000000?00000??1100011000??10000000?0?0100000001120??1?????00?2?0?000111000???0100??02?0?01?001010000011110?000000010000010000001?000000?0002000122?000000??0010010?000010101200002400000000?010????????1?000000????00?00?000100000?0??010?0010001?0?21?121?0000?01??0000?0000?0000010?0?0001?120000000001000000000100?00?0000?0??0001010001100101000001010000?140?0000?000100100100102??010020210?00000?0000000001010000132200000000000?200000100?01000000001000010013?0?11030???10?000102002000000101000000011000?[02]000100000000000000010001120111002100100000010011001000004000??2000?0000?00200100100000000000?00100000 
Phrynosomimus_asper 1?10????0000000?00000001?000??000??10000?0????02000000011????21?0?000?2?0?000??0000???0100??000?0?0?01101000???0??0??0??0000000?01?000???????001?1?02010002?000?00??0???0????????????????0??????????0??????????0??0????????????????????????????????????0??????1???????????1??0000?0000?0?00000?0???????2?????????????0??????????0?0000?????00???????????????????0??00???????0?????00??3?00??????????????1?????????0???????1???????????00000??000??????????????????????????????????1?????????????????????????????????????00?????????????????????????????????????????????????????????????????3000?0000?????????????????????????????? 
Phymaturus_palluma 100000200000000?00000001100010000??10000000?0?0100000001121??[01]?????00?2?0?000112020???0100??0000000?0110100000111202000000000000010000000000000100002000002?000000000001010?000010101200102100000000001000000??01?0000000??000?000000110000?0??010?0010001?0?01?131?0000?00000000?0000?0?00010?0?0100012100000000010000000?100?00?0000?0??00010100000?00010110010100000140?100101002000000001021001202011200000000000000001010000013300000000000?200000101001000000[014]00000000002?0?11020?????10001000020000001110[01]1000010000?200[01]10000010000000001[01]001120111000000100000011011001010000000??1000?0000?001001001000??0??000?0?10?011 
Physignathus_cocincinus 102000320000000?00000?11100000000??10000000?0?0300000001120??32000000?2?0?001?001?0???0100??0?00000?011010100020110200020000000?0100000100100000000010000210000000000000000?000010101200002000001000001000000??01?0000000??000?000000120000?0??110?0000001?0?01?111?0000?11??0000?0000?0?00100?0?01000121000000101000000000100?00?0000?0??00010100011001010110010100000140?2020?100000000??010012011000110?00000?000001000111?1010122010000??1???201000200?01011000000100000003?0?10030???0?1000101002001000111011020001001010001000001000000000100011201110000001000010?0011001010000000??0000?0000?002001001?00000?00?0?00100010 
Platecarpus_tympaniticus 1110012?021?000???11?????????0?????100?0000???0??1100?0??10??2??0?000?0?0?001300003???1100??1202000?011000003?0???01?10000010000200000??000?000100002000012?0?0000000000000?000010101200?12???0??0??????????????????????????0??0?????1??0??????010??00000?????1??0???0????01?0?00??002?000002??0?0?00?10?000000?10100010101????00?0000?????00??1100100010?0131010100012241?00?0?0?0000?120?0?10120101202011?1?00?000????0?000?0002223010001?000110000????????????????040000021001013?30???20?1??????????0???1?101?1?????1??????????????012?1??101?????00????????0??011??????00??2?0???10???0100?0000?0?31????????????????????????? 
Platysaurus_pungweensis 100001220000000?01?00100000000000??01030000?0?0300000001110??000000000??0?021200022?0?0102??0010201?111000010000140110000010000100000000?2000000?00000000110100011201020020?0000101012002023000000000011100110?11?0010101??100?000000100000?0??030?1100003?0?11?131?0000?01??0011?2000?0001020?0?010001210001000100000000?1110?00?0000?0??00010100000?0?110000010100000240?00010200000100?0010111010020010?1000010001100010010000033300000000000?00000110??01000000010200000102?0?11010???1010?00?00020000001110?100011100101001001001000000000010001?101110?00001?000????1100??0?00?000?1?200101200010?00100111201100010001??1??0 
Plestiodon_fasciatus 00000?000000000002?00120000000000??01020000?0?0?20000001110??0000130100?0?011100022?0?0102??0110100?01100002000013011000001000020000000002000001200000000110100111001020020?000011101200?023000000000011100010?21?0010101??100?000020110000?0??020?010002300?11?131?0000?00000010?1001?0?01020?0?0000012100000001001000000?110?00?0000????0001010001000011000001010000?240?00010100000200?0010011011020010?00010110000000100100000333000000000000000001101001000000100200000002?0?11000???2010001?100210000011101102111100111011001002?010001?001000111011101000010000000011000101001000010210202222110100100112101000011001100??0 
Plica_plica      101000100020?00?0000000?000011000??10000000?0?0300000001120??0200000002?0?000111000?0?0100??0000000?0110100000111202000000000000010000000000000100002000002?000000000001000?00001010120010?100000000001000000??01?0000000??000?000000111000?0??010?0000001?0?11?121?0000?00000000?0000?0000010?0?0100012100000000100000000?100?00?0000?0??00010100000?0101000001010000?140?2000020?3?00?010110?21010020110?0000000000000001010000023300000000000?200000101001011000100000000002?0?1?020?????10001000020000011[01]111[01]000011000?200000000010000000001000112011100000010000101[01]011001010000000??1000?0000?001001001000????00?0?00100000 
Plotosaurus      1?10012?0210000???110????100?0?????100?0000???0?0110000??10??2??0?00??0?0?000300003???11?0??0202000?011000003?00??0101000001000?200000000000000100?02000012?010?00000000000?0000?0101200?1?00??????00010?000???1???0010?0??000?00000??10000????010?0000002?0?01?10??001??001?0?11??0?2?000202??0?0??1?10?000000???0000?0????????0?0000?0???010?1000?000?????3???0101012241?0000?0000001120001101201012010110?001?000100001000?00022322100011000110000????????????????042000021?01010?30???????????????????????????0000??0??????????????012?1??101?????00???1???100????????????????????1????0000?0000?0???????????????????????????? 
Pogona_vitticeps 102000420000000?00000?11100010000??10000000?0?0300000001120??32000000?2?0?000400100???0100??0000000?011010100020110200030000000?010000011?100000?00010001220000000000000000?000010101200102010000000001000000??01?0000000??000?000000100000?0??010?0010001?0?01?111?0000?11??0000?0000?0?00100?0?000101210000001020000000001?0?00?0000?0??00010100000001010100010100000140?20200100000000??010012010000110?00010000000100011101010132010000??1???001000?00?010000000?0100000103?0?10030???0?10001100?200?0001110110000000010100?101000?00000??0010001120111000000100000??0011001000000000??1000?0000?0020010010000000000000010???0 
Polrussia_mongoliensis ???????????????????????????0???0???10000000???00000000011?1??1?????00???1?0001???00???01?0??020?000?01101000?0????02??000000000?01?000???0???001?0002000002?000?00000???????????1?10??0??0????????????????????????0????????????????????????????0?0??1???0?????101????000?000?0000?0000?0?????0?0?0??0?12??000???????00????????????0????????0010???????0????????????00001???0000?0103000000?01002001?020?10??0010?000?100001???0000?220000000000000000???????????????????????0???0?1????????????????????????????????????????????????????????????????????????????????????????????????????????0?00?0?00?????????????????????????????? 
Polychrus_marmoratus 100001200?20000?0000000?000011000??10000000?0?0?10000001120??2??0?000?2?0?000110000???0100??0200000?0111?00000101202000000000000010000000200000100012000012?000000000000000?0000101012001021000000000010000?0???1?0000000??000?000000100000?0??010?0000003?0?01?121?0000?00000000?0000?0?00010?0?0101?12100000000110?000000100?00?0000?0??0001010000000001000001010000?140?0000000?30000010010120012020010?0000000000000001010000033300000000000?200000100?00011000000200000013?0?13030???10100010200320[01]00010101000000[01]000?0000100011[01]00000010010001120111000000100000010011001010000000??2000?0000?001001101000??0?00?0?00100010 
Polyglyphanodon_sternbergi 100000100000000?00?00001000000000??01040000?0?0?20000002110??0010000000?0?000100001?0?1101??0004000?01100000012013030000010000000000000000000001100001000010100?000001??????????1?101?00?0?????????0001010001??0???010??0??000?000?00120?00?0??110?000000?????1?001?0100?01??0101??000?010000??0?0??0??2?00000??????00?0??????????0000?????001????0?0?0???0??0?10100000040?0000?0000003100?01001001?0?0?1??0?01?0010000?00000?00013330?0000??????2001????????????????0200000001?0?12000??????0?????????0?0?01?100?0200??0010?0?????00??00000???01?00?1?0??10?00000?0000??????0??1?00?000???1000?0000?0???????????????????????????? 
Pontosaurus      10100?0?1110000?0?11????0000?00????10????0?????400000001110??2??0?00000?0?0001?0??2???0100??0000000?0110000???0???2??1?00000000?00?0?0???????001??0?2000012??00?000010000?0?00001?101????1??????????0???????????????????????????0??????????????????????????????????????0?0????0????????????????0?0??0?10?0000???????????????????????????????????????????????????0??0????????000?0?00?0112??010?1201?0?0?111?0000??000000010?0?????2??100?01??????0??0????????????????0410002211?1??3?30???20?1?0??2???010???0??01?0??0??00???0?????0???01000??0011000?00???0?00001?011?????000012?0???00???0000?0?00?0???????????????????????????? 
Priscagama_gobiensis 10100?000000000?00000?01100011000??10000000?0?0300000001120??2??0?000?2?0?0001?0000???0100??0000000?011010000010?20200010000000?0100000100000001010020000021000000000000000?000010101200?0?00????0?000100?000??0??00?0000??000?000?0?1?0000????010?0000001?0?01?1?1?0000?010?0000?0000?0?00000?0?0100012??0010??0?0000000??????00?0000????00010??00??00???0??0??0100000140?1000100000030000010010011020010?000000000000000100?1010232000000??000020?0???????????????????????0???0?1????????????????????????????????????????????????????????????????????????????????????????????????????????3000?0000?????????????????????????????? 
Pristidactylus_torquatus 10000?000200000?00000001000010000??10010000?0?0300000001120??0200000002?0?000110000?0?0100??0100000?01101000001112020000000000000100000000000001010020000120000000000001000?00001010120010?200000000001000000??01?0000000??000?000000110000?0??010?0000001?0?01?111?0000?00000000?0000?0?00010?0?0100012100000000100000000?100?00?0000????00010100000000010000010100000140?2000?10030000000010010011020010?00000?0000000001010000033200000000000?2000001010010[01]1000400000000012?0?12020?????1000100002100000111101000011000?100[01]10000[01]100000000010001120111000000100000010011001010000000??2000?0000?001001201000000?00?0?00100010 
Pseudopus_apodus 10001?000000000000000110000000000??00010000?0?0?40000002120??0000210100?0?011100012?0?0102??0100000?01100000000014011000000000010000000001000001200010000120000111001000010?0000111011001024000000000011100110?21?0001001??101?000000001020?0??020?0100002?0?000121?0000?00000010?2000?00?2020?0?00000121000000010000000001110?00?0000?0??0001011101000001001001010000?040?0111200100020011010110010020011000000?000110001001?00002220000001000000000011010011??000010420030213???10031???2??0000?31??0100001000?0000010000?3??????????0100[01]???1?????????????????????????????????????????10210111111010100101200000000010?11101??0 
Python_molurus   1100??011?11000002011????0010?0111?0?2211000221??02010012?0001?????00?31?110????0??4?1?100001??2000111?1?0??2?000?2???23000000??0003102?1?0021????????????????1??????002030?010???01130140201001131001110012111010101?0020120?02?00?010?0???0010420010120???0?02131100201?02000101011010??2?201211?????000?202000????11?0010??01301201101011???10?00001002012101111111101?100?0?000010?11??01101?000100100?211011?01??????0???23001321100111101?100001???0??01???????04442?0311?101303000021?001??????02??????????1?????1????0?1???0???0???????1???????????????????0???????????????????????0010?0000?00??11024???????01?04?11????0 
Retinosaurus     1000??0?011?000?000000?10000??000??00?3000000?0?200?000211???00?000000????0?0???0?????00?2??0?1?00??011??00?000?13021?00000000011000000?1?00101??000?000012?0000110?100?020?000011?012004024000000000011100010?21?001010???000?000000110000?0??120?0100?0300?11?1?1?0000?01??0011??000?01?1021?0?0100?1?00000000100100000?1????00?0100?????000?100?01000???0000101?000?240?00010100000?0??001011001?010?110?00?0?0000000000010000133300000000000?0000???????1??????????00000002???1?0????????0?????????00??0??101?0??1?10010??????????????????00100????0???????00?????????????????????????????????????????1??????????????????????? 
Rhacodactylus_auriculatus 10000?000000100?01?00100000000000??1132000300?0?110000011?0??0000?01?2?????????????????002??0?10000?01?1?000001014010000000000030000001?1?001001?00000?2????011??????002000?0000?2101200202300001000001100010??01?0000000??000?000000100010?0??030?0000002?1?01?131?0000?01??0011?1000?0??2?21?0?001001200000000100120000?00???03?0000?2??0001010000100?01200001010000?240?0000010030010?0011??3101002001100?0001000000010000?00003330000000000??000001101101000000200200000002?0?00020???0?10100?1002?000001?100?021011001120001100010000001?001000112011001000010000000[024]111001000000000??0000?0000?00010110100100011010?01100??0 
Rhineura_floridana 1100012000?0000?00?0003?100000000??0124100000????0000003??0??1?????1???????????????????1?0??1?00001?01?1?0??2?001401??00?0?10002200000??1?000021?0002?01??20101?11???0000?0?000??11112000024001112000011100011?01?0010101??110?000000100000?0??220?000001300??1?110?1001?01??0211?22???0001021?0?1?????210300000102???210012?0022?01?0?0??0010013?021?0101013231010000?030?0?0001103??0???1????100110201110?001010000100000?120002111000001?0000?000001100?011???????0441030?11???10020???20?001??????02??????????1?????1??????????????0100????1???????????????????1???????????????????????2000?0000?00??110041200110?01000?101??0 
Saichangurvel_davidsoni ?0000???0000000?0000000??0001?00???100000??????2000???011????0110000000?0?00?1?0??0?0?01?0??000?000?011010000011?102?0000000000?01?00?0?0000000100??2000002?0001000010000?0?00001??01??0????????????????????????????????????????????????????????1???0????????????????0???????0?00?0000?0?????????0??00?2?00000???????????????????????????????????????????????????????00???????0?????00?0???0?0???01?0?0?1????0?0?000??0?0??01000003??000000??????20?????????1????????0000000?01???11020??????0?????????010??1?11??0???1??????0111??0???00000??001000???0??10??0?01?00?0????110????00???0???1000?0?00?0???????????????????????????? 
Sakurasaurus_shokawensis 110?0????001000?01?00101?000?0?0?????100000???04100?0002110??2000?1[01]?10?0?0?????0[12]?????101??0?1110??01100000?000?30110000000000?00???????????001?00?10?00?2?0?0?????????????????1?001??0?02????????????????????????01011????00?00000?10??0??000010??????0100?1001?1?00????0000???????????????????0????1?1??????00000?000???????00???????????????????????????00?101?0100140?0??11000000[12]??000?0???01?0?0?1???00000??000?00010??0000?3300000000000?0000?????????????????????????????110??????????????????????????????????????????????????0000????????????????????????0??????????????0????????2????00000????????????????????????????? 
Saltuarius_cornutus 000000200020100?00000110000000000??1033000300?0301000001110??0000?01?2?????????????????002??0210000?01?1?000001?14010000000000030000001?1?001001?00120?2????001??????002000?0000?210120040?300001000001100010??01?0000100??000?000000100010?0??030?0000002?1?01?131?0000?01??00?1?000??0??2?20?0?001001200000000100120000??0???03?0000?2??00010100001?0?01200001010000?240?0000010?30000?0?11??0?01002001200000010000000100010000044400000000000?00000[01]101101000000200200000002?0?0?020?????10[01]00?20[01]300000010110002101101??10001000010010001?0010001120110000000110000000110001000000001??2000?0000?0001011?????????1??????100??0 
Saniwa           110010100000000?111101??000?10000??001200?0?0?04000000021?0??20001000?0?0?0001?00?????01?0??0?0?000?01100000?0001301010000010???1000000001010021200120000?2??00101?010?00???00001?10??0??0?????????000111?0110?0??0001011??101?000?00101020?0??0?0?0100001?1?000131?0000?000?0?11??000?1?0102????0?00?1210000?????1??0??????????0?0??0?????00????0??0?0???0?30?101?011?041?0000?001010110?10?011201?020?11???000000???????01100001332100111??01??00000??????1????????0400001202?101?030???3120000??00?000000????1?0??????????0?????0???00000??001010?12011?0?000010000????11?0011?00?0000?01100?0000?0???????????????????????????? 
Sauromalus_ater  100000[12]00000000?00000001000010000??10000000?0?0300000001120??0200000002?0?000111010?0?0100??0000000?0110100000101201000000000000010000000000000100002000002?000000000000000?00011010120010?100000000001000000??01?0000000??000?000000101000?0??010?0010001?0?01?111?0000?01??0000?0000?0?00010?0?01000121000000002000000000100?00?0000?0??00010100001001010000010100000130?0000000030000011010012011020112000010?000000000100?000023300000000000?200000101001000000100000000013?0?13002???1010000?000200000[01]101100000011000?200010000[01]10000000001000112011100000010000000?0110010?0000000??2000?0000?001001001000000?0000?0010?000 
Scandensia_ciervensis 0????????1??00??0?00?????000???????1?100????????????????????????????????????????????1????1????????????????????????0??0???0???0???????????????0???????0?00?2?????????????????????????????????????????????????????????????????????????????????????????????????????????????????????????????????????????????????????????????????????????????????????????????????????????00?240???????011?0??0??0????????0??????????????0???00000??????3?1000001??????????0?????0?010?????0[12]000020?????0?000?????20?????????0????1?101?0?????00?1?0?11100???0?000??0010??0020???0?00001?00????????00?0?00?000???0????[12][12]???????????????????????????????? 
Sceloporus_variabilis 10000?000000000?00000001000011000??10000000?0?0100000001120??0200000002?0?000111000?0?0100??0100000?01101000001112020000000000000100000000000001000020000120000000000000010?000010101200102200000000001000000??01?0000000??000?000000110000?0??010?0010001?0?01?131?0000?01??0000?0000?0000010?0?0100012100000000100000000?100?00?0000?0??00010100000?0001000001010000?140?2000010020000010010121012020010?0000010000000001010000033300000000000?200000101001001000401000000012?0?11020?????10001010030000011[01]101[01]000011000?00001000001000000000100011201110[01]00001000000100110010000[01]0000??1000?0000?0010010????????????????12??00 
Scincus_scincus  ?02000[12]000?0000?02?00101000000000??01020000?0?0400000001110??20?01201?0?0?010100022???0102??0110100?01100002000013011000001000021000000002000001200010000010100111001020020?0000111012001021000000000011100010?21?0010101??100?000000110000?0??220?010002300?11?131?0000?00000010?1001?0?01020?0?00000121000000010000000001110?00?0000?1??0001010001000011000001010100?240?00010100000100?0010011011000010?0001010000000010100000123200000000000?00000110??01000000100300000102?0?11000?????10000?101210000011100102101100111011001002?000001?0010[01]011201110102300000000001100010100[01]?20010210202222110100100112001000011001100000 
Shinisaurus_crocodilurus 100000200000000?00010??1100000000??10010010?0?0300000002120??2??0?00??0?0?000100012???0100??0200000?11100000000013001000000000011100000001000000200120001110100001001000000?000011101100102200000000001110001??11?0000101??101?000000101020?0??020?0100002?0?01?121?0000?00100010?2000?0001020?0?00000121000000010100000001110?00?0000?2??00010110010001010110010100100240?0001100000030000010010011020011000000?00000000001100000322000001100000000001100?011??0????0200000203?0?11001???2010000?10020000001011000000110010?000100000000000000011?0112011?0?000010000????1100011?00?00000?3101010100001001012000000000100111010?1 
Sineoamphisbaena_hexatabularis 10000????0???0??0000????000000??0??001????????????????011?0??00??0000???0?011?00????0?10?2??01140?0?1011?00????0??0??000010000??1??0?0??0????00?????01000010??0?0????1????????????011????0????11?????????????????????0??????0????????10???0????2?0??????1??0?01?13??1?0??01??02????000??100????0?????????00000????2???220????????????0??????1001??01100?????32?101?0000???????0???00?????????????0??0????10????0??00??0????010000142?0100?0??000?00????????????????????????0????0?1?0????????0?????????0????1?100???????0?????????????????????00???????????????????????????????????????????2000?0000?????????????????????????????? 
Smaug_mossambicus 100001200020000?02000120000000000??10030000?0?0400000001110??020000000??0?021200022?0?0102??0010201?11110002001014011000001000010000000002000000?00000000110100011201020020?0000101012002022000000000011100111?11?0010101??100?000000100000?0??030?1100003?0?11?131?0000?01??0011?2000?0000020?0?000001210001000100000000??110?00?0000?0??00000100000?0?110000010100000240?00010200000200?0010111010020010?0000010001100010010000033300000000000?20000110??01000000??02000?0002?0?11010???1010000?00020000001110?1000111001010111010010010000000100011201110?00001?000????1100010?00?000?1020010121101010?100111201100010001101??1 
Spathorhynchus_fossorium 110000200200000??0?00030000000000??0124100000????0000003??0??0000101?0?????????????????1?0??1?00000?0111?0??2?001401??00?0?10002200000??1?00?011?0002000012?101?1????0000?0???00?1111200?0240011?2?00011100010?2??0010101??110?000000100000?0???20?000001300??1?100?1001?01??02?1?22???0001020?0?1?????2??3000??102???22??12?0022?0100?0???2???13?02100????132310100000230?100001103000000001001001102011201001010000100010112000212100000110000?0000?????????????????????30?11???100????????0?????????????????????????????????????????????????????????????????????????????????????????????2000?0000?????1???????????????????????? 
Sphenodon_punctatus 00000?021000000?00000000000000000??00000000?0?0??0000000000??0012000000?0?000000000?1?0000??1?00000?00000000000?0100000200100000000000001?000000?00000000100000000?001??????????0?010000100000001000000?00000??00??010000??000?000000100000?0??100?0000000?0?202000?000??01??0?00?0000?0000000?0?0000000000000000010?0?00??0???00?0000?0??000000??000000?0??0?100000000040?2?0002000?1?????00100?010000?00?010010?01??????0?0?100022201000???1??000000010??01000000000100000002?0?01010???0?10000??????000000?000?000000000?000000000??010?0000010?0000000?0?0000?0000????0000000?00?0000??0000?0000?000?01000000000000000000?0000 
Sphenomorphus_solomonis 00000?000000000?01?00120000000000??11110000?0?0?30000001110??0000130100?0?010100022?0?0102??0110100?01100002000014011000001000032000000002000000?00000000110100111001020020?0000101012002022000000000011100010?21?0210101??100?000020120000?0??220?010003320??1?121?0000?01??0010?1001?0??2?20?0?000001210000000100000000??110?00?0000????00011100001?0?11002001010000?240?00010200300000?0010111011020010?0001010000000010010000133300000000000?000001201001000000300200000202?0?1?000?????100010101211000111101102111100111011101002?010000000101011101110120001000000011100010100100001021020222211010010011210100?01110?100??? 
Stenocercus_guentheri 100000100000000?01000001000010000??10000000?0?0300000001120??0200000002?0?000111000?0?0100??0000000?01101000001012020000000000000100000000000001000020000120000000000001010?000010101200002100000000001000000??01?0000000??000?000000110000?0??010?0000001?0?11?101?0000?00000000?0000?0?00010?0?01000121000000001000000000100?00?0000?0??00010100000?0101000001010000?140?20?0020030000010010121011020110?00000?000000000100?000023200000000000?200000101001001000400000000002?0?11020?????100010100200[01]0011111[01]10000110010100010000010000000001000112011100000010000001[02]011001000000000??1000?0000?0010010????????????????10???0 
Strophurus_ciliaris 10000?000000000?0000?000000010000??1033000300?0300000001020??0000?01?1?????????????????002??0010000?01?10002001013010000000000031000001?1?001001?00020?2????01???????????????????2101200401201000000001100010??01?0000000??000?000000100010?0??030?0000002?0?01?131?0000?01??0011?2000?0??2?21?0?001001200000000100110000??0???03?0000?2??0001010000100?01200001010000?240?0000010?30010?0011??3101002001200000010000000000010000044400000000000??00?00101101000000200200000?02???01020?????10000?100200100011100102101101??10011100000010001?0010001120111010000100000001110001000010000??0000?0000?0001011010010001?01000?100??0 
Takydromus_sexlineatus 100000100000000?02?00121000000000??01010000?0?0?10000001400??2????300???0?001100002???0112??0000000?11100000000013011000001000020000000003000000100020000110100001001000010?0000101011002023000000000011100011?21?0000101??102?000000100000?0??020?0100003?0?01?121?0000?00000010?2000?0?00020?0?0100012100000001000000000?110?00?0000?0??00010100000?0001000001010000?240?0000010000020001010111011020012000000?000000000000?0000433000000000000100001101102000000300200000?02???11020???0?100010[01]00[23]0000001110010211110011101110100[01]0000000000100011[01]011[01]0[01]000010000000[01]110001010000000??110101000000100100312301100010201101000 
Tchingisaurus_multivagus 10000?0?0?0??00????????????0?00?0??0?010000?0?0?100000021?0??0010000000?0?00???00?1?0??1?0??000?000?01100000?010?30?0000000000000000000?00000001?00021000?20100???0000???0??00001?101200?0?????????????????????????0?0??????00?000???0?0?????????0??1?00??????????1???00?0?00??????????0???????0?0??0?????0000??1???0???????????0?0????????00??1??????0?????????????0001???0000000000030001010020011020010?0000000000000000010000033?000000?????02001???????????????????????001?0?1???????????????????????????????0????????????????????????????????????????????????????????????????????????2??0?000??????????????????????????????? 
Teius_teyou      10000?000000100?00000100000010000??10000000?0?0400000002110??0010100000?0?000200012?0?1110??0003000?0111?00010001401100000000002010000000000000010002000002?100000000000000?0000111011001022000000000011100010?01?0110101??102?000000120100?0??020?0000003?0?01?101?1000?00100111?2000?0101020?0?0100112100000001000000001?100?00?0000?0??00011100001?0001010001010100?140?00001000000300010102100110200120000100010000000010?0000222000000?0000?100001111001000101000200000012?0?13002???0?100010100200000011110102101100101000111000[01]000000[01]00111011[12]011100000010000000111[01]00101000?000??1000?0000?00100100402010100010301101110 
Temujinia_ellisoni ????????0?0????????????????0???00??1?000000?0?0100000001120??0110000000?0?0001?0000?0?0100??010?000?0110100000??????00000000000001?0?0000000000100002000002?0001000010000?0?00001?10120??0???????0????????????????0????????????????????0???????0?0?0000001?0?01?1?1??000?01??0000?0000?0?000?0?0?0?00????000100???000000??????0?0?0000?????00101?00?0?00??0?000?01??0001???0000000010020010010010011020010?00000?0000000001???0000?3200000000000?2000???????????????????????0???0?12???????????????????????????????????????????????????????????????????????????????????????????????????????1?00?0000?????????????????????????????? 
Tepexisaurus_tepexii 10000???0????????????????????????????0?0?0????0?4?0???0?1????2????000?0?0?02?1?00?2??????2???????????11??00???0???????0000100????????????????00???0??00001???000??0?1020?20?00001??01200?0??????????????????????????????????0??????????????????0?0?????0?3?0?01??3???00???1??0?11?2000?00100???0?0??0??????????????10????????????????0????????0???0???0???????????00000240?00010000200000?001001001?02001????010?010?????000??000?4430000000?000?2000????????????????0200000002???1?0????????0?0???????000?01?1???0??1??0????0?????0???0??00???010101?10???0?00001?00??????110010?00?000??????0?0000?0???????????????????????????? 
Teratoscincus_przewalskii 10000?000010000?01000100000000000??0031000200?0300000001110??0000?01?1?????????????????002??0000000?0111?000000013010000000000030000001?1?001000?0?010??????011??????1???????????2101200?023000000000011000011??1?0010100??000?010000100010?0??030?0000002?0?21?131?0000?01??0010?0000?0??2?20?0?001001200000000100110000??0???03?0000?2??000101000010??01200001010000?240?000001003000000101003101002001100000000000000100010000043300000000000?00000010??011001102?0200000002?0?01020???0?10000?????000000101?0?0210110011100011001[01]0010001?0020?011?011?0?00001?0000?0?1110011?00?0000??2?0100000?0011?10010010001?01000?100??0 
Thamnophis_marcianus 1100??001??4000002111????0100?0?23?0?2212001323??02010012?0021?????00?31?010????0??2?0?100101??200002??1?00?2?000?2???23100000??0010212?1?0021????????????????1??????0020311010???01130140204001131001110032110011101?003113??22?00??10?0???010042001?110???0?02131200201?02100101022010??2?201211?????0002201000????11?0000??01301211201012???11?00101102012101111111101?2?0?0??00310?1??101201?1??2??????2130?1?000000000???24200331100111101?000001??00??01???????0442030312?111303000021?001??????02??????????1?????1????1?????1???1???????1???????????????????1???????????????????????0000?0000?00??11024???????01?04?113???1 
Tiliqua_scincoides 00010?000000000?00?00120000000000??11010000?0?0400000001110??2??0?301???0?011100022???0102??0010000?0110000200001401100100100003200000001?000000?00000001010100111001020020?0010111012002022000010000011100010?21?0210101??100?000020120000?0??220?010003320??1?101?1000?01??0110?1001?0??2020?0?0000012100000001000000000?110?00?0000?1??0001010100100011002001010000?20??10020200300000?0010021011010010?0001010000000000010000032200000000000?000001101001000000300410000202?0?11000?????10000?10121000011110010[12]11110011[12]011[01]01002?010000?0010001120111012000[01]0000000?1100010100120001020020222211010010011200100001100110?001 
Trachyboa_boulengeri 1100??011?13001002011????0010?0?2200?2310000222??02010012?0001?????00?31?110????0??4?1?100111??200002??1?0??2?000?2???21100000??0000102?1?0011????????????????1??????0020300010???01130140202001131001110012111310100?0020020?12?00?010?031?0110420010100???0?02131100201?02000101011000??2?200201?????0002201000????11?0000??01301211100012???11?00001102012101111111101?2?0?0??00010?11?101100?02?2??????2130?1?000000000???13000231100111101?10000????0??01???????0441030311?1113030000???001??????02??????????1?????1????0?????0???0???????1???????????????????0???????????????????????0000?0000?00??110????????????????10???1 
Trachylepis_quinquetaeniata 00000?000000000?02?00100000000000??11010000?0?0300000001110??2??0?301???0?011100022???0102??0110100?01100002000013011000001000030000000002000000?00000000010100111001020020?000011101200?02200000000001110001??21?0210101??100?000020110000?0??120?010003320??1?131?0000?01??0010?1001?0??2?20?0?01000121000000010000000001110?00?0000?0??00010100000?0011002001010100?240?00010100300100?0010020011020010?000101100000001000?000033300000000000?000001101101000000300200000102?0?11000???2010000?101200000111100102111100111011001002?01000000010?011201110?00001000000011100011100?0000102002022221101001001120010000110011?0??0 
Trogonophis_wiegmanni 110100200200000??1?00001000000000??0124100000?????000004??0??1?????1???????????????????1?0??1?00000?02?1?0??2?001401?000?00001?2?00000??1?0001????????????????1?0????02???0???0??11112002024001112000011100010?11?0010011??110?00000011?000?0??220?0000013?0??1?111?1001?01??0211??001?01?2?20?0?1????1200300000102???210012?1022?01?0?0??0010013?021[01]0101013231010100?030?0?0203000011????1?????000011100??0?1110?1??????00120001211011000??1???000001100?0101011?0004300?0?12???1?030??????001??????02??????????1?????1????1?????1???0100????1???????????????????1???????????????????????0000?0000?00??11004???????0?????1101??1 
Tropidophis_haetianus 1100??011?13001002011????0010?0?2200?2310000222??02010011?0001?????00?31?110????0??4?1?100111??200002??1?0??2?000?2???21100000??0000102?1?0011????????????????1??????0010300010???01130140202001131001110012111310100?0020020?12?00?010?031?0110420010100???0?02131100201?02000101011000??2?200101?????0002201000????11?0000??01301211100012???11?00001002012101111111101?2?0?0??00010?11?101101?02?2??????2130?1?000000?00???13000331100111101?10000[01]???0??01???????04441?0311?111303000021?001??????02??????????1?????1????0?1???0???0???????1???????????????????0???????????????????????0000?0000?00??11024???????01?04?1101??1 
Tupinambis_teguixin 10000?000000000001?00111000010000??11000000?0?0300000002410??0000100002?0?000200012?0?1110??1200000?0111?00010001401100000000003000000000000000010002000012?100001001000000?0000111011001020000010000011100010?01?0010101??102?000000100100?0??020?0000003?0?01?101?1000?01??0111?2000?0101020?0?0000112100000001000000001?100?00?0000?0??00011100000?0101011001010010?140?000001000003000001011001102001200001010100000000110010043220000000000?2000022110011??111000100000012?0?13002???0?10000?10020000001011[01]001111100[01]0[12]0[01]011100010000000001[01]10112011100000010000000?1100010?0000000??2000?0000?00100100412011100010201101110 
Tylosaurus       1110012?021?000???11?????1???0?????100?0000???0?01100?0??10??2??0?00??0?0?001300003???1100??0202000?011000003?0???01?1000001000?200000??000??011?0002000012?0?0?00000000000?000010101200?1????????????????00????????????0??????????????????????01???0???0?????1?10??00?0?00100?00??002?00???2??0?0?00??0?000000?????????00???????????0????????????????01??0?3??????0012241?0000?000000?12??01101?0100202?11???00??00?10001000?0002222100001?000110000????????????????040000021001010?30???30?0?0???????100101?001?1??????????0?????0???01201??101?1???00???0???100?011??????00??2?00??10???0?00?0000?0?11????????????????????????? 
Typhlophis_squamosus 100???21???0?10011?11????001001?0??00241000?0?2??01?10012?0101?????00?????10????0??4???100000???0?002??1?0??2?0?0?1???3??0??00??20????3?1????1????????????????1??????1????????????11130000?40?10121021110002100310100?002002???0?00??10?0???01???0???0110?????1?131??0000?1??0010?021000??2?20?011?????10???0?200????1???0?0??011?01?001??12????0??00001??012?01111??1102??0??0?0000?1?????01????010000110??0?0010000000000?????0?0111000011000??00?0????????????????0444130311??01?0??000???0????????0????????????????????????????????????????????????????????????????????????????????????0000?0000?00??100?????????????????????? 
Typhlops_jamaicensis 1000?011???0100101011????000000?0??00241000?0?2??100?0012?0?01?????1???????????????????100000???0?0011?1?1??2?0?0?????1?????00?20000?02?1??0?1????????????????1??????1????????????111300402400111210311100?2100110100?002002?1?0?0??0?0????101??4????0110?????1?1310??000?1??1?????????0?????????1?????001000?000????1???010??011?01?0010012???11??0000102013?11111??11040?0??1?0002?1??0??01000?010010110??000011000000000?????0?0101000011001??00?0020?0??01???????04441?0311?1013030000???001??????02??????????1?????1????1?????0???1???????1???????????????????1???????????????????????0000?0000?00??110????????????????1?1??0 
Uma_scoparia     100000[12]00000000?00000001100011000??10000000?0?0000000001121??1?????00?2?0?000112000???0100??0000000?0110100000111202000000000000010000001?000001?00120000120000000000010010?000010101200102100000000001000000??01?0000000??000?000000100000?0??010?0010001?0?01?121?0000?01??0000?0000?0000010?0?01000121000000001000000000100?00?0000?0??00010100000?0101000001010000?140?10000100300000100100110120202110000000000000000100?000023300000000000?200000101001011000401000000002?0?11020???101000101002000001111011000011000?0000100000100000000010001120111000000000000012011001000000000??0000?0000?00200100100000000000?0010?000 
Ungaliophis_continentalis 1000??011?13001002011????0010?0101?0?2310000321??01010012?0101?????00?31?010????0??2?0?100001??1000011?1?10?2?000?2???21000000??0001102?1?0011????????????????1??????002030?010???01130140201001131001110012101010100?0020120?02?00??10?03000110420010110???0?02131100101?02000101?01010??2?201001?????0002201000????11?0010??01111211100012???11?0000010?012101111111101?1?0?0??00010??1??01100?02?2??????211011?01??????0???20000221100111101?10000????0??01???????0??????311???1???0000???001??????02??????????1?????1????0?????0???0???????1???????????????????0???????????????????????0000?0000?00??110????????????????1????1 
Uranoscodon_superciliosus 10000?000000000?00000001000011000??10000000?0?0300000001120??0200000002?0?000111000?0?0100??0000000?0110100000111202000000000000010000000000000000002000002?000000000000010?000010101200102100000000001000000??01?0000000??000?000000110000?0??010?0000001?0?01?121?0000?00000000?0000?0000010?0?01000121000000001000000000100?00?0000?2??0001010001000101000001010000?140?2000010030000010010121012020110?00000?000000000100?000023300000000000?2000001010010[01]1000100000000002?0?11030?????1000101002000001111111000011000?2000100000000000000010001120111000000100000010011001010000000??0000?0000?001001001000??0?00?0?0010?010 
Uromastyx_aegyptia 102000[23]00200?00?00110??1100010000??1?000000?0?0400000001120??1?????00?2?0?000?10020???0100??0200000?011010000020120?00000010000?010000011?000001?01010001020000000000000000?000010101200?02200000000001000010??01?0010000??000?000000101000?0??210?0000003?0?01?111?0000?11??0000?2000?0?00010?0?00000121000000001000000000100?00?0000?0??00010100010001010110010100000040?20210100000000??010012010010110?00000?000000000000?00?0122011000??1???001001101001000000000000000003?0?10030???0?100011010?0000001011100000110010000110000[01]000000[01]10010001120111000000100000012011001[01]10000000??0000?0000?0020010????????????????100??0 
Uropeltis_melanogaster 1000001100110000010111?110010001000002311000122??01010013?0001?????1???????????????????100001??200002??1?2??2?00??1??023000000??000011201?0011????????????????1??????1????????????111300002400111210001100021110101000?021120001?000?10?0??00100?1?0100033000?1?131000000?1??00100100000??2?200001?????2001?0?000????11?0??0??011011?0000012???12??0??0?02012121111111101?000?1?000010?11??011012000100200?010011?01??????0???10000211100111101??00001???0??01???????04430?0311?1013030000???001??????02??????????1?????1??????????????????????????????????????????????????????????????????0000?0000?00??110????????????????1????? 
Urostrophus_vautieri 10000?000200000?01000001000010000??10000000?0?0400000001120??0200000002?0?000110000?0?0101??0000000?01101000001112020000000000000100000000000001010020000120000000000002000?000010101200102200000000001000000??01?0000000??000?000000110000?0??010?0000001?0?01?111?0000?00000000?0000?0?00010?0?01000121000000001000000000110?00?0000?2??00010100011000010000010100000140?2000010030000000010011012020010?00000?000000000100?000033200000000000?20000010??01000000??00000?00?2?0?1?010?????1000??????????????1???0??0??00???00??0?0???0??0???00????11?011?0????0??0??????01?001??00???0???2000?0000?00?0?12????????????????10?010 
Uta_stansburiana 10000?000000000?00000001000011000??10000000?0?0000000001121??0200000002?0?000112000?0?0100??0000000?0110100000111202000000000000010000000000000100002000012?000000000000010?000010101200202200000000001000000??01?0000000??000?000000100000?0??010?0010001?0?01?121?0000?01??0000?0000?0000010?0?0100012100000000110000000?100?00?0000?0??0001010000000001000001010000?140?1000010020000010010121012020010?000000000000000100?000023300000000000?200000101001000000401000000002?0?11020???101000101002000000111011000011000?0000100000100000000010001120111000000100000010011001000000000??0000?0000?00100100100000000000?0010?000 
Varanus_acanthurus 111000200210000??21101?1000010000??0?22000000?0300000001120??2??0?00??0?0?000100?2????0100??0000000?0110000000001?011100000100010000000001020021000020010?2?000101001001000?0000111011004022000000000011100010?31?0011011??103?000000101020?0??020?0100001?1?01?131?0000?01??0011?2000?1101020?0?0000012100000001010?000100110?00?0011?0??00010110110000010130010100110041?0000?001010110?1010112010020011100000?000000000011?02022221001111001??000002100?101??11041040000220311010030???3120000?21??000000111111000100000?2000100011000000000010101120111000000100000000110001010000000??0100?0000?001001024???????01?04?110???0 
Varanus_exanthematicus 1100002001100000?21101?1100010000??0?22000000?0400000002120??20?0?00??0?0?000100?2????0101??0000000?0110000000001?010100000100010000000001020021200120010?2?000101001000000?0000111011002022000000000011100110?01?0011011??103?000000101020?0??020?0100001?1?01?131?0000?01??0011?2000?1101020?0?00000121000000010000000101110?00?0010?0??00010100110000010130010100110041?0000?00101021001010112010020011100000?000000000011000023220001101001??000002100?111??110?0040000221411010030???3120000?2001000000101111000100000?2000010011000000000010?011201110?000010000?00?1100011100?4000??1100?0100?001001024??????001?04?1101100 
Varanus_salvator 1100101001100000121101?1100010000??0?22000000?0?10000002120??2??0?00??0?0?000100?2????0100??0200000?0110000000001?011100000100011000000001020021200020010?2?000101001000000?0000111011003022000000000011100010?01?0011011??103?000000101020?0??020?0100001?1?01?131?0000?01??0011?2000?1101020?0?00000121000000010000000100110?00?0010?0??00010110110000010130010100110041?0000?001010110?1010112010020011100000?000000000011002023221001111001??000002100?111??11041040000221411010030???3120000?21??0000001011110000?0000?2000010011000000000010?011201110?000010000?00?1100010?00?00000?1101011110001?00024???????01?04?110???0 
Xantusia_vigilis 10000?020010000001000121100000000??01030000?0?0?20000001010??2000000000?0?020?00022???0002??0000001?11100002000013011000000000010000001?1?001020?0000000012?00001101102?020?00001010121040?300000000001111001??21?0200101??000?000001110000?0??120?1000003?0?01?131?0000?01??0111?3000?0010020?0?010001210001000101100000010???00?0100?2??000001?000?000110?0001010000?240?0001020?302?1??01???11010020110?1001010000000000010000232200000000000?000001101101010000200200000002?0?10000???1?10000?11??00000011101102111100101011001002?01000000010101110111000000100000000110001010000000??2000?0000?00100110112201101010?01101001 
Xenochrophis_piscator 1100??001??4000002111????0100?0?23?0?2212001323??02010012?0121?????00?31?010????0??0?0?100101??200002??1??0?2?000?2???23100000??0010212?1?0021????????????????1??????0020311010???01130240203001131001110032110011100?003113??22?00?010?0???0100420010110???0?02131200201?02100101022010??2?201211?????0002201000????11?0000??01301211201012???11?00101102012101111111101?2?0?0??00310?11??01201?1??2??????2130?1?000000000???24200331100111101?100001??00??01???????0442030312?111303000021?001??????02??????????1?????1????1?????1???1???????1???????????????????1???????????????????????0000?0000?00??110????????????????13???0 
Xenodermus_javanicus 1110??011??3001001111????0010?0?23?0?2?11000301??01010012?0101?????00?31?110????0??4?1?100101??200002??1?00?2?000?2???23100000??0010102?1?0021????????????????1??????0020311010???01130140202001131001110022111011101?0021130?02?0[01]?010?0???001042001???????0?02131200201?02100101021010??2?201211?????0002201000????11?0000??0110110000?012???10??0101102012101111111101?2?0?0??00010?1??101101?1??2??????113011?000000000???20000331100111101?0000001000??01???????0443030312?111303000021?001??????02??????????1?????1????1?????1???1???????1???????????????????1???????????????????????0000?0000?00??11024??????001?04?11?1??0 
Xenopeltis_unicolor 1100??011011000002011????0010?0?1000?2310000221??01010013?0001?????10??????????????????100001?01000011?1?2??2?000?2????3000000??00?2102?1?0011????????????????1??????002030?010???11130120200011131001110012111011101?0020120?02?00?010?030?0100420010110???0?02131100001?02000101011010??2?201111?????0002201000????11?0010??01101211000012???10?000000020121011110?1101?0???0??00010??0??01000?1??2??????2110?1?0000?000000?200?4441100101101?1000001??0??01???????0444030311?10130300002??001??????02??????????1?????1????1?????1???1???????1???????????????????1???????????????????????0000?0000?00??11024???0??001?04?110???0 
Xenophidion_schaeferi 1100??001?11000002011????0010?0101?0?2?11000321??0?010012?0001?????1???????????????????100?01??200002??1?1??2?000?2???23000010??0000102?1?0011????????????????1??????0020301010???0113002020?00113100111001211121?100?0020120?02?00?010?03000100420010110???0?02131100101?02000101011010??2?200001?????0002201000????11?0000??01101100?00012???11?00?0110?012101111111101?0?0?0??00010?11?101100?02?2??????2100?1?0000?0000???23000321100111101?1000001?00??01???????0443030311?1013030000???001??????02??????????1?????1????1?????1???1???????1???????????????????1???????????????????????0000?0000?00??110?????????????????????? 
Xenosaurus_grandis 100001200220000??0000101000000000??10020010?0?0200000002120??2??0?00??0?0?010100022???0102??0000001?1110000000001301100000000001000000000100000120002000101010010011000?000?0000111012002022000000000011100010?21?0000101??101?000010101020?0??020?0100002?0?01?131?0000?01??0010?2000?0001020?0?0100012100000001000000000?110?00?0000?0??00010100010?0001000001010000?240?00000001000300110101110110200110200001000010000000?000033300000000000?10000010??011??000000400000202?0?11030???2?10000?0[01]??0000001010000001110010100010000[01]001000000010001100111010000100000000110001010010000??3101010100001001012000?0000010011101001 
Xenosaurus_platyceps 100001200220000??0000101000000000??10020010?0?0100000002120??0000000000?0?010100022?0?0102??0000001?1110000000001301100000000001000000000100000120002000101010010011000?000?0000111011002022000000000011100010?21?0000101??101?000010100020?0??020?0100002?0?01?131?0000?01??0010?2000?0001020?0?00000121000000010000000001110?00?0000?0??00010100000000010000010100000240?0000000100030011010111011020011010000?0000100000010000033300000000000??0000010??011???????04000?0202?0?11030???2?1000??1????0??????10??0??????0???0?????0???0??00??00????11?011?0???????0??????11?001??00???0???310101110000?0?10120?????????0?1?10???1 
Yabeinosaurus    100?0???010?00??011001??00001000???001?001000??[34]000??002120??20?0?10110?0?00010?0[12]??0?0101??02010?1001100000??00?30110000001000?00???0???????001?00?10?00110?00100001000?????0??1?001100?02????????0?????????????????0??????????????????????????1?????????????0000?00?0000000001?????????001?????0??????100?00????????00???????0????????????????????????????00?101?010?140?0?00[12]00???0???????????011010?10???0000?0000000010000000333000000000000[01]000????????????????0200001?02???110?00000?10?????????00??01?101?0211??0011?0000??00??01000??0011?01000???0?00000?001????11100???00?000???20?0?0000?0???????????????????????????1 
Zapsosaurus_sceliphros ????????????????0????????0?0???00??1?000000???0100000001121??1????000?2?0?000??0000????1?0??010?000?01101000?0????02??000?00000?01?000??00???0???????0?00?????0???00?00?000?00001?10??0??0????????????????????????0?????????0???????????????????????????????????1????0?0??1??0000?0000?0?00010?0?0??0?1???0000??????00??????????0?000??????001???00?0?00??0?????0?000??040?0000?00?3001?0????001001?02??1??0?01000000000001?????00??30000000?000?2000???????????????????????0???0?1????????????????????????????????????????????????????????????????????????????????????????????????????????0??0?0000?????????????????????????????? 
Zonosaurus_ornatus 100000100000100?01000120000000000??00030000?0?0?30000001110??0?000000???0?021100012?0?0102??0110202?11100001000014011000001000010000000002000000200000000110100011201020020?0000101012001023000010000011100010?21?0010101??100?000000110000?0??020?0100003?0?11?131?0000?00000011?2000?0?01020?0?0000012100010001000000000?110?00?0010?0??00010100000?0111000001010000?240?000101000002000001012001002001101001010000000010010000033200000000000?100001101001[01]?0000000400000002?0?11010???1010000?1012000000111001021111001110111010011010000000100011[12]011100200010000000111000101000000010?101?2212010100100112201100010001101??0 

&[num] 
Gephyrosaurus_bridensis ????????????????????????????????????????????????????????????????????????????????? 
Aciprion_formosum ????????????????????????????????????????????????????????????????????????????????? 
Acontias_percivali 100010??01001101100000110000000?1011?0101?0?02000200001000100?0101000110001?????? 
Acrochordus_granulatus 0000000010000?0000??00?00001001???1??0?0?0000200001000000001??0001010000001?????? 
Adamisaurus_magnidentatus ????????????????????????????????????????????????????????????????????????????????? 
Adriosaurus_suessi ????????????????????????????????????????????????????????????????????????????????? 
Aeluroscalabotes_felinus 1001001120000?0000?000?0000000000001100000000200100000000000000001000000100000001 
Afronatrix_anoscopus 1000001121001?01110?00101001001???1??001001012000210001011100?0001010000001?????? 
Agama_agama      1000000041100?1100010001000000000000000000000000011001100010001001110000000000100 
Agkistrodon_contortrix 1001001121001?01110?00?01101001???1??001001012000210001011100?0001010010021?????? 
Aigialosaurus_dalmaticus ????????????????????????????????????????????????????????????????????????????????? 
Aiolosaurus_oriens ????????????????????????????????????????????????????????????????????????????????? 
Amphiesma_stolatum 1001001121001?01110?10?01001001???1??001001012000210001011100?0001010000001?????? 
Amphiglossus_splendidus 1001111101001101100010?1000000010000000010000200020000100010000001000100000000000 
Amphisbaena_fuliginosa 1000001101001?00?0??00?00000011???1??000100002100300001001101?1101001100001?????? 
Anelytropsis_papillosus 1001111101001?00?0???0?10000011???1??00010010200020000100010000101000000001?????? 
Anilius_scytale  10010[01]1101001101110?10?10001011??01??00010[01]002000200001011100?0101000010021?????? 
Anniella_pulchra 1000001121001101100010?10000000?001??000000002000200001000100?0101000000001?????? 
Anolis_carolinensis 1000000041100?1100010011000000000001011000000200001002000111000001110001000010000 
Anomochilus_leonardi ????????????????????????????????????????????????????????????????????????????????? 
Aparallactus_werneri 1000001121001?01110?10?01001001???1??000001012000200001011100?0001000010021?????? 
Armandisaurus_explorator ????????????????????????????????????????????????????????????????????????????????? 
Aspidites_melanocephalus 1000001121001?01110?10?00001001???1??001011012000200001011100?00010000100200????? 
Aspidoscelis_tigris 100000110100101100000111000000010000000010000000000000000110110001111100000000000 
Atractaspis_irregularis 1001001121001?01110?10?01001001???1??001001012000200001011100?0011000000001?????? 
Azemiops_feae    100[01]001121001?01110?10?01001001???1??000001012000200001011100?0001000010001?????? 
Basiliscus_basiliscus 1000001141100?1100010011000000010000000000001000031012100110000002111000000000000 
Bipes_biporus    1000001101001?01110?00?00000011???1??000100002100300001001101?1101001100001?00000 
Bipes_canaliculatus 1000001111001?01110?00?00000011???1??000100002100300001001101?1101001100001?00000 
Boa_constrictor  1001000040000?0000??00?00001001???1??000000012000200001011100?00010000100200????? 
Bothrops_asper   1001001121100?01100?01000101001???1??001001012000210001011100?00010100[01]0001?????? 
Brachylophus_fasciatus 1000000[01]41000?00000100010000000000000110000002000?1011100111010002110000000000100 
Brachymeles_gracilis 1000?01131001?01100010010000000??001100010000200020000100010000001000100000000000 
Brookesia_brygooi 00?0??0041100?0000?0000000000000011??0?0?0000200100000000001?00001110[01]00000000110 
Calabaria_reinhardtii 1000001121001?01100?10?10001001???1??000011012000200001011100?01010000[01]0022?????? 
Callopistes_maculatus 10010[01]01310010110000000100000000000010001000[01]000000000000110[01]00001111000000001000 
Calotes_emma     1000000141100?0100010001000000000000000000000200011011100011000001110000000000100 
Carusia_intermedia ????????????????????????????????????????????????????????????????????????????????? 
Casarea_dussumieri ????????????????????????????????????????????????????????????????????????????????? 
Catactegenys_solaster ????????????????????????????????????????????????????????????????????????????????? 
Causus_rhombeatus 1001001121001?01110?01101001001???1??001001012000210001011100?0001000010001?????? 
Celestus_enneagrammus 100000112100110110000111000000010001000010000200020100100010000001000100000000001 
Chalarodon_madagascariensis 1000000041101011000101010000000000000000000000000110110001110000?1111000000000100 
Chamaeleo_laevigatus 00?100?041000?0000?000?000000000011??1?00?00020000001100000000000200000000000?010 
Clidastes        ????????????????????????????????????????????????????????????????????????????????? 
Coleonyx_variegatus 1000000[01]20000?0000??00?0000000000001?00001000200000000000010001001100000100000000 
Colobosaura_modesta 100000111100100110000011000000011000000010000210011000100110000001011100000000001 
Coluber_constrictor 1001001121001?01110?10?01001001???1??001001012000200001011100?0001000000001?????? 
Cordylosaurus_subtessellatus 1001011101001101100010?1000000011000200000000210031100010110110001111100000000100 
Corytophanes_cristatus 1000000[01]41000?11000000[01]00000000000000100[01]00000001?1011100111000001110100000000100 
Cricosaura_typica 1001001101001101100000?10000001???00000010000000000000000110110001001100000001001 
Crotaphytus_collaris 100000004100101100010000[01]0000000000000000000[01]000000000000110010001111001000000100 
Ctenomastax_parva ????????????????????????????????????????????????????????????????????????????????? 
Cylindrophis_ruffus 1000001101001?01110?10?00001001???1??000?01012000200001000100?0101000000001?????? 
Daboia_russelii  1001001140100?0?000?00?00001001???1??001001012000210001011100?0001010010001?????? 
Dalinghosaurus_longidigitus ????????????????????????????????????????????????????????????????????????????????? 
Delma_borea      1001011101001?01100000100000001???010000101002000200001001100000011000000001????? 
Dibamus_novaeguineae 10011???01001?00?0???0??0000011???1??000110102000200001000100001010000000021????? 
Dinilysia_patagonica ????????????????????????????????????????????????????????????????????????????????? 
Diplometopon_zarudnyi 100100111100??00?0??0??0?000011?0?1??0010?00021?0300001000101?0001001100001?????? 
Dipsosaurus_dorsalis 1000000041000?0000?1010000000000000000000000100000101100011001000[12]111000000000100 
Dyticonastis_rensbergeri ????????????????????????????????????????????????????????????????????????????????? 
Eichstaettisaurus ????????????????????????????????????????????????????????????????????????????????? 
Elgaria_multicarinata 100000[01]1310011010000011100000001000?000000000200021000110010000001011000000000001 
Enyalioides_laticeps 1001000040100?0000?00000000000000000000000000200011011000111010002111000000000100 
Eoxanta_lacertifrons ????????????????????????????????????????????????????????????????????????????????? 
Epicrates_cenchria 1001001101000?01100?[01]01[01]0001001???1??000011012000200001011100?00010000100200????? 
Eryx_colubrinus  1001001110000?0000?000?00001001???1??000010002000200001011100?0001010010020?????? 
Estesia_mongoliensis ????????????????????????????????????????????????????????????????????????????????? 
Eublepharis_macularius 1010001130000?0000?000?0000000000000000000000200100000000110001001000001000000000 
Eugongylus_rufescens 1001001111001001100000?1000000010001200010000200020000100010000001000000000000000 
Eupodophis_descouensis ????????????????????????????????????????????????????????????????????????????????? 
Exiliboa_placata 1000001111001?01110?10?00001001???1??000001012000200001011100?0001000010020?????? 
Feylinia_polylepis 100110?101001?01110?10?10000001??01??000100002000200001000100?0111000000001?????? 
Gambelia_wislizenii 1000000041000?0000010101000000000000000000001000000000000110010001111001000000100 
Gekko_gecko      1011011130000??000?000?00000001???00000000000200100000000100001001000000100010000 
Geocalamus_acutus 1000001121001?00?0??10?01000011???1??000100002100300001000101?0101101100001?????? 
Gilmoreteius     ????????????????????????????????????????????????????????????????????????????????? 
Globaura_venusta ????????????????????????????????????????????????????????????????????????????????? 
Gobiderma_pulchrum ?0?????????00??000?????0000?????????????????????????????????????????????????????? 
Gobinatus_arenosus ????????????????????????????????????????????????????????????????????????????????? 
Gonatodes_albogularis 1011101010000?0000?000?00000001?0?01100000000200000000000110000001100000020000000 
Haasiophis_terrasanctus ????????????????????????????????????????????????????????????????????????????????? 
Heloderma_horridum 1001000121000?0000??0010000000000001?00000001000100000000110100001101100000000000 
Heloderma_suspectum 1001000121000?0000?00010000000010000000000001000100000000110100001101100000000000 
Helodermoides_tuberculatus ?0?????????00?0??????0?0000?????????????????????????????????????????????????????? 
Hongshanxi_xiei  ????????????????????????????????????????????????????????????????????????????????? 
Hoyalacerta_sanzi ????????????????????????????????????????????????????????????????????????????????? 
Huehuecuetzpalli_mixtecus ????????????????????????????????????????????????????????????????????????????????? 
Hymenosaurus_clarki ????????????????????????????????????????????????????????????????????????????????? 
Isodontosaurus_gracilis ????????????????????????????????????????????????????????????????????????????????? 
Jucaraseps_grandipes ????????????????????????????????????????????????????????????????????????????????? 
Kallimodon_pulchellus ????????????????????????????????????????????????????????????????????????????????? 
Lacerta_viridis  100111110100100110001??000000001000000000000000001100010011011000111111[01]000000000 
Lachesis_muta    1001001120000?01100?00000101001???1??001001012000210001011100?0001010010001?????? 
Lampropeltis_getula 1000001121001?01110?10?01001001???1??001001012000200001011100?0001000010001?????? 
Lanthanotus_borneensis 00?1????40100?0000?000?00000001???1??0?0?1001201100000000110000001010000000001000 
Laticauda_colubrina 1000001121001?01110?10?01001001???1??000001002000200001011100?0002100000001?????? 
Leiocephalus_barahonensis 10?0001021101011100101100000000000002000[01]?00020001102210001000000[12]010001000000100 
Leiolepis_belliana 1000000041100?0000?1010000000000000000000000[01]000001000000110010001111000000000100 
Leiosaurus_catamarcensis 00?000004100001000000001000000000001000000000000000000000100000001110000000000100 
Lepidophyma_flavimaculatum 1001011101001001100010111000001???000000?0200200100000000110100001111101000000000 
Leptotyphlops_nigroterminus 11010?1?11010?0010???0?00010011???1??0?0?10002000200001000100?0111000010001?????? 
Lialis_burtonis  1000000121000?01100100?00000001???010000000002000200001001100000010000000001????? 
Lichanura_trivirgata 1001001100000?0000??00000001001???1??000011012000200001011100?0002000010022?????? 
Liolaemus_bellii 1000001041001011000101[01]1000000000000000000000200011000000010000001111000000000100 
Liotyphlops_albirostris 1100001121000?00?0??00?00011001???1??000?10002000200001000100?0111000100001?????? 
Liushusaurus_acanthocaudata ????????????????????????????????????????????????????????????????????????????????? 
Loxocemus_bicolor 1001001121001101110?10?10001001???1??001001012000200001011100?0001000000010?????? 
Lycophidion_capense 1000001121001?01110?10?01001001???1??001001012000200001011100?0001000010001?????? 
Macrocephalosaurus ????????????????????????????????????????????????????????????????????????????????? 
Meyasaurus       ????????????????????????????????????????????????????????????????????????????????? 
Micrurus_fulvius 1001001121001?01110?10?01001001???1??001001012000200001011100?0001000000001?????? 
Mimeosaurus_crassus ????????????????????????????????????????????????????????????????????????????????? 
Morunasaurus_annularis 1000000041000?1100000000000000000000000000001000101010000110010001111000000000100 
Myrmecodaptria_microphagosa ????????????????????????????????????????????????????????????????????????????????? 
Naja_naja        1001011121001?01110?10101001001???1??001001012000200001011100?0001000010001?????? 
Najash_rionegrina ????????????????????????????????????????????????????????????????????????????????? 
Natrix_natrix    1001001121001?01110?10?01001001???1??001001012000210001011100?0001010000001?????? 
Norellius_nyctisaurops ????????????????????????????????????????????????????????????????????????????????? 
Notechis_scutatus 1000001121001?01110?10?01001001???1??001001012000200001011100?0001000000021?????? 
Oplurus_cyclurus 100000004110101100110101000000000000100000001000020000000110001001111000000000100 
Pachyrhachis_problematicus ????????????????????????????????????????????????????????????????????????????????? 
Palaeoxantusia_Wyoming ?0???????1?0????????????????????????????????????????????????????????????????????? 
Palepidophyma_kyrentos ????????????????????????????????????????????????????????????????????????????????? 
Paramacellodus   ????????????????????????????????????????????????????????????????????????????????? 
Pareas_hamptoni  1001001121001?01110?01101001001???1??001001002000200001011100?0001000010001?????? 
Parmeosaurus_scutatus ???????????01??11?0???????0?????????????????????????????????????????????????????? 
Peltosaurus_granulosus ?0???????1?010011?0????0000?????????????????????????????????????????????????????? 
Petrosaurus_mearnsi 10000000410010110001010100000000000020000000000000000000011001000111100100000000[01] 
Phelsuma_lineata 1001011110000?0000?000?00000001??001000000000200001000000110020000101000000010000 
Pholidobolus_montium 10000011110010011000001100000001000000001000010003100000011010000101110000000[01]000 
Phrynosoma_platyrhinos 1000000031000?11000100?100000000001??00010000000101000000110010001110001100000100 
Phrynosomimus_asper ????????????????????????????????????????????????????????????????????????????????? 
Phymaturus_palluma 1000000041000?0000000000[01]0000000000000000000110000000000011000[01]001111001000000100 
Physignathus_cocincinus 1000000040100?0000?10000000000000000000000000000011011000110010002111000000000100 
Platecarpus_tympaniticus ????????????????????????????????????????????????????????????????????????????????? 
Platysaurus_pungweensis 100100110100100110001??0000000010000000000000100000000010110010001111101100000100 
Plestiodon_fasciatus 1001001121001001100010?1000000010001000010000200020000100010000001000100000000000 
Plica_plica      1000000041100?1100010001000000000000000000000000111011100010000002111000000000100 
Plotosaurus      ????????????????????????????????????????????????????????????????????????????????? 
Pogona_vitticeps 1000000041100?0000010000000000000000000000000000111000100111010001110000000000100 
Polrussia_mongoliensis ????????????????????????????????????????????????????????????????????????????????? 
Polychrus_marmoratus 1000000141000?0100000110000000000000011000000200011000100011000001110000000000?01 
Polyglyphanodon_sternbergi ????????????????????????????????????????????????????????????????????????????????? 
Pontosaurus      ????????????????????????????????????????????????????????????????????????????????? 
Priscagama_gobiensis ????????????????????????????????????????????????????????????????????????????????? 
Pristidactylus_torquatus 1000000041000?11000101[01]0000000000000000000000000000000000110000001100000000000000 
Pseudopus_apodus 1000000131001101100000110000000[01]0001?0001000020002100011001000000101000000000???? 
Python_molurus   1000001121001?01110?01100001001???1??001011012000200001011100?00010000100200????? 
Retinosaurus     10011111010010011000101100000011?0000010000002000300000001101???????????????00000 
Rhacodactylus_auriculatus 10[01]1001141000?0000?000?00000001???0100000?00020000000000000000100100000010001000[01] 
Rhineura_floridana 1000001111001?00?????0?0?0001?????1??001000002100300001001101?0101001001001?????? 
Saichangurvel_davidsoni ????????????????????????????????????????????????????????????????????????????????? 
Sakurasaurus_shokawensis ????????????????????????????????????????????????????????????????????????????????? 
Saltuarius_cornutus 1011[01][01]1140000??000?000?00000001???0100000100020010000000010000[01][01]00000000100000001 
Saniwa           ????????????????????????????????????????????????????????????????????????????????? 
Sauromalus_ater  00?0?0?041000?0000?0000000000000000000000?001000020000000[01]10010001111000000000[01]00 
Scandensia_ciervensis ????????????????????????????????????????????????????????????????????????????????? 
Sceloporus_variabilis 100000004110101100010101000000000000000000001200011000100110010001111001000000100 
Scincus_scincus  1001001121001001100000?1000000011001200010000200020000100110000001000100100000000 
Shinisaurus_crocodilurus 1000000041000?11000000[01]100000000001??00000001200100000000110000002110100000000000 
Sineoamphisbaena_hexatabularis ????????????????????????????????????????????????????????????????????????????????? 
Smaug_mossambicus 100100111100100110001?100000000100000000000001001000000001101000?1111100100000000 
Spathorhynchus_fossorium ????????????????????????????????????????????????????????????????????????????????? 
Sphenodon_punctatus 1001000040000?0000?000?000000000001??00011000000100011000110000002000000000001000 
Sphenomorphus_solomonis 1000001111001001100000?100000001000110001?000200020000100010000001000100000000000 
Stenocercus_guentheri 100000004110101100010101000000000000200000000200011011100010000002111000000000100 
Strophurus_ciliaris 1011111120000?0000?000?00000001??001000001000200100000000000001111000000100010101 
Takydromus_sexlineatus 100111110100100110011??0000000000000000000000000011000000111010001011100000000001 
Tchingisaurus_multivagus ????????????????????????????????????????????????????????????????????????????????? 
Teius_teyou      100100110100101100000111000000010000000010000000000000000110110001111000000000000 
Temujinia_ellisoni ????????????????????????????????????????????????????????????????????????????????? 
Tepexisaurus_tepexii ????????????????????????????????????????????????????????????????????????????????? 
Teratoscincus_przewalskii 1011101100000?0000?010?00000001???00000000000200020000100010000001000000000001?00 
Thamnophis_marcianus 1001001121001?01110?10?01001001???1??001001012000210001011100?0001010010001?????? 
Tiliqua_scincoides 10000011110010011000001100000001?000200010000200020000100010000001000000000000000 
Trachyboa_boulengeri 1001000110000?00000?10?00001001???1??011?00012000110001011100?0002010010021?????? 
Trachylepis_quinquetaeniata 100000112100100110001??1000000011001000010000200021100100010000001010000000000000 
Trogonophis_wiegmanni 1000001100001?01110?001?1000011???1??000100002100300001000101?0001001100001?????? 
Tropidophis_haetianus 10?0001121001?01110?10?01001001???1??001001012000200001011100?0001000010021?????? 
Tupinambis_teguixin 1001011101001001[01]0000011000000010000000010000000000000000110110001111100000001000 
Tylosaurus       ????????????????????????????????????????????????????????????????????????????????? 
Typhlophis_squamosus ????????????????????????????????????????????????????????????????????????????????? 
Typhlops_jamaicensis 1100001?11010?00?0???0?00011011???1??000?10002000200001000100?0111000000001?????? 
Uma_scoparia     1000000041000?1100010101000000000000100010001000000000000110010000111001000000100 
Ungaliophis_continentalis 1001001131001?01110?1??00001001???1??001011012000200001011100?00010000100220????? 
Uranoscodon_superciliosus 1000000041100?0000010001000000000000000000000000011011100111000002111000000000100 
Uromastyx_aegyptia 1000000031000?1000000100000000000000000010000000100000000110010000111000000000100 
Uropeltis_melanogaster 1000001111001?01?10?10?01001011???1??000110002000200001000100?0111[01]00100001?????? 
Urostrophus_vautieri 1000000041000?11000001[01]1000000000000000000001000000000000110000001111000000000000 
Uta_stansburiana 100000004100101100010101000000000000200000001000011000000110010001111001000000100 
Varanus_acanthurus 1000000041000?0000?0000100000000000000000100120100100000011000000?11100000000100? 
Varanus_exanthematicus 1001000040000?0000?000000000000000000000010?1001000000000010000002001000000001000 
Varanus_salvator 1001000041000?1100000001000000000000000001001001001000000111001002011000000001000 
Xantusia_vigilis 1001111101001001100000110000001???0000000000000000000000011011000110110000000[01]000 
Xenochrophis_piscator 1001001121001?01110?10?01001001???1??001001012000210001011100?0001010000001?????? 
Xenodermus_javanicus 1000001100100?0000??00?00001001???1??001001002001200100011100?0001010010021?????? 
Xenopeltis_unicolor 1001000121001?0?110?10?10001001???1??001001012000200001011100?0001000000001?????? 
Xenophidion_schaeferi ????????????????????????????????????????????????????????????????????????????????? 
Xenosaurus_grandis 1000000041000?1100000000000000010000000000001000100000000110100001101100000000000 
Xenosaurus_platyceps 1000000141000?11000000000000000100000000000010001000000001101000011[01]100000000[01]000 
Yabeinosaurus    ????????????????????????????????????????????????????????????????????????????????? 
Zapsosaurus_sceliphros ????????????????????????????????????????????????????????????????????????????????? 
Zonosaurus_ornatus 1001111111001001100010?0100000010000200000000200011100010110110001011100000000000 

; 

ccode - . ;
ccode + 2 6 9 11 17 24 32 37 38 40 42 44 47 48 50 55 57 62 64 65 66 69 79 81 82 83 89 92 96 98 100 101 104 105 107 110 113 119 125 127 128 129 131 132 139 140 142 148 151 154 166 167 177 181 183 184 186 187 188 202 203 207 215 216 219 222 230 237 241 247 249 250 255 257 259 262 267 270 275 276 282 284 287 299 300 301 302 305 308 310 311 315 325 327 336 339 342 345 346 348 349 359 360 363 367 368 371 374 381 387 388 389 391 393 395 413 414 417 418 419 420 434 439 453 454 455 456 457 458 459 462 467 474 476 482 485 486 487 517 528 534 569 571 583 587 588 589 592 601 ;
ccode + 618 652 655 675 683 ;

proc/;
