# Supplementary material for: A new Early Cretaceous lizard in Myanmar amber with exceptionally preserved integument
Source: Sci Rep. 2022 Jan 31;12:1660. doi: 10.1038/s41598-022-05735-5 (PMC8803969; doi:10.1038/s41598-022-05735-5)
Supplement: Supplementary file 2 — Supplementary Information 2. [file 41598_2022_5735_MOESM2_ESM.zip › phylog-results/combined-onto_unknown-add/combi_ontounk_add.tre]

tread 'tree(s) from TNT, for data in combi_ontounk_add.tnt'
(0 ((88 (111 ((87 (((((((((55 (((98 (((((1 (64 114 ))(26 49 ))(((18 143 )((129 (159 191 ))(132 185 )))(((42 121 )(190 (100 147 )))(105 134 ))))((51 74 )(167 (139 187 ))))(60 (21 (31 157 )))))((52 (((188 (99 ((8 36 )(135 141 ))))(33 43 ))(146 (113 133 ))))(90 (142 203 ))))(153 172 )))(170 (80 (4 (144 (77 110 ))))))(((((((((38 (199 (3 (197 (126 (((((7 (12 196 ))(118 175 ))(47 95 ))((109 (20 24 ))((97 120 )(112 116 ))))((25 (9 (30 94 )))(40 54 ))))))))(34 ((67 (29 66 ))(104 (72 186 )))))(198 (108 (22 149 ))))(53 (19 189 )))(16 ((71 (82 122 ))(177 180 ))))(106 183 ))(102 184 ))(58 117 ))((5 145 )(10 (136 (44 (140 182 )))))))(((79 ((11 68 )(83 84 )))((((17 41 )(63 148 ))(85 128 ))(200 201 )))(161 (96 (156 (193 (192 194 )))))))(((162 ((((14 76 )(59 179 ))(27 28 ))(152 (61 164 ))))(93 169 ))(((23 171 )(35 181 ))(46 131 ))))(127 (125 ((((2 (32 (((13 73 )(138 160 ))((70 166 )(176 178 )))))((150 (173 (50 (195 (124 (123 (39 101 )))))))((48 204 )(137 163 ))))(65 (78 89 )))(37 115 )))))(62 (119 (((6 (45 69 ))((75 130 )(81 174 )))((56 103 )(155 (151 168 )))))))(107 (15 57 )))(91 (154 202 ))))(86 158 ))))(92 165 )))*
(0 ((88 (111 ((((((((((55 (((98 (((((1 (64 114 ))(26 49 ))(((18 143 )((129 (159 191 ))(132 185 )))(((42 121 )(190 (100 147 )))(105 134 ))))((51 74 )(167 (139 187 ))))(21 (60 (31 157 )))))((52 (((188 (99 ((8 36 )(135 141 ))))(33 43 ))(146 (113 133 ))))(90 (142 203 ))))(153 172 )))(((((((((38 (199 (3 (197 (126 (((((7 (12 196 ))(118 175 ))(47 95 ))((109 (20 24 ))((97 120 )(112 116 ))))((25 (9 (30 94 )))(40 54 ))))))))(34 ((67 (29 66 ))(104 (72 186 )))))(198 (108 (22 149 ))))(53 (19 189 )))(16 ((122 (71 82 ))(177 180 ))))(106 183 ))(102 184 ))(58 117 ))((5 145 )(10 (136 (44 (140 182 )))))))(((79 ((11 68 )(83 84 )))((((17 41 )(63 148 ))(85 128 ))(200 201 )))(161 (96 (156 (193 (192 194 )))))))(((162 ((((14 76 )(59 179 ))(27 28 ))(152 (61 164 ))))(93 169 ))(((23 171 )(35 181 ))(46 131 ))))(127 (125 ((((2 (32 (((13 73 )(138 160 ))((70 166 )(176 178 )))))((150 (173 (50 (195 (124 (123 (39 101 )))))))((48 204 )(137 163 ))))(65 (78 89 )))(37 115 )))))(62 (119 (((6 (45 69 ))((75 130 )(81 174 )))((56 103 )(155 (151 168 )))))))(107 (15 57 )))(170 (80 (4 (144 (77 110 ))))))(91 (154 202 )))(87 (86 158 )))))(92 165 )))*
(0 ((88 (111 ((((((((((55 ((((98 (((((1 (64 114 ))(26 49 ))(((18 143 )((129 (159 191 ))(132 185 )))(((42 121 )(190 (100 147 )))(105 134 ))))((51 74 )(167 (139 187 ))))(21 (60 (31 157 )))))(52 (((188 (99 ((8 36 )(135 141 ))))(33 43 ))(146 (113 133 )))))(90 (142 203 )))(153 172 )))(170 (80 (4 (144 (77 110 ))))))(91 (((((((((38 (199 (3 (197 (126 (((((7 (12 196 ))(118 175 ))(47 95 ))((109 (20 24 ))((97 120 )(112 116 ))))((25 (9 (30 94 )))(40 54 ))))))))(34 ((67 (29 66 ))(104 (72 186 )))))(198 (108 (22 149 ))))(53 (19 189 )))(16 ((71 (82 122 ))(177 180 ))))(106 183 ))(102 184 ))(58 117 ))((5 145 )(10 (136 (44 (140 182 ))))))))(((79 ((11 68 )(83 84 )))((((17 41 )(63 148 ))(85 128 ))(200 201 )))(161 (96 (156 (193 (192 194 )))))))(((162 ((((14 76 )(59 179 ))(27 28 ))(152 (61 164 ))))(93 169 ))(((23 171 )(35 181 ))(46 131 ))))(127 (125 ((((2 (32 (((13 73 )(138 160 ))((70 166 )(176 178 )))))((150 (173 (50 (195 (39 (124 (101 123 )))))))((48 204 )(137 163 ))))(65 (78 89 )))(37 115 )))))(62 (119 (((6 (45 69 ))((75 130 )(81 174 )))((56 103 )(155 (151 168 )))))))(107 (15 57 )))(87 (86 158 )))(154 202 ))))(92 165 )))*
(0 ((88 (111 ((((((((((55 ((((98 (((((1 (64 114 ))(26 49 ))(((18 143 )((129 (159 191 ))(132 185 )))(((42 121 )(190 (100 147 )))(105 134 ))))((51 74 )(167 (139 187 ))))(60 (21 (31 157 )))))(90 (142 203 )))(52 (((188 (99 ((8 36 )(135 141 ))))(33 43 ))(146 (113 133 )))))(153 172 )))(170 (80 (4 (144 (77 110 ))))))(91 (((((((((38 (199 (3 (197 (126 (((((7 (12 196 ))(118 175 ))(47 95 ))((109 (20 24 ))((97 120 )(112 116 ))))((25 (9 (30 94 )))(40 54 ))))))))(34 ((67 (29 66 ))(104 (72 186 )))))(198 (108 (22 149 ))))(53 (19 189 )))(16 ((71 (82 122 ))(177 180 ))))(106 183 ))(102 184 ))(58 117 ))((5 145 )(10 (136 (44 (140 182 ))))))))(((79 (68 (11 (83 84 ))))((((17 41 )(63 148 ))(85 128 ))(200 201 )))(161 (96 (156 (193 (192 194 )))))))(((162 ((((14 76 )(59 179 ))(27 28 ))(152 (61 164 ))))(93 169 ))(((23 171 )(35 181 ))(46 131 ))))(127 (125 ((((2 (32 (((13 73 )(138 160 ))((70 166 )(176 178 )))))((150 (173 (50 (195 (123 (39 (101 124 )))))))((48 204 )(137 163 ))))(65 (78 89 )))(37 115 )))))(62 (119 (((6 (45 69 ))((75 130 )(81 174 )))((56 103 )(155 (151 168 )))))))(107 (15 57 )))(87 (86 158 )))(154 202 ))))(92 165 )))*
(0 ((88 (111 ((((((((((55 (((98 (((((1 (64 114 ))(26 49 ))(((18 143 )((129 (159 191 ))(132 185 )))(((42 121 )(190 (100 147 )))(105 134 ))))((51 74 )(167 (139 187 ))))(60 (21 (31 157 )))))((52 (((188 (99 ((8 36 )(135 141 ))))(33 43 ))(146 (113 133 ))))(90 (142 203 ))))(153 172 )))(((((((((38 (199 (3 (197 (126 (((((7 (12 196 ))(118 175 ))(47 95 ))((109 (20 24 ))((97 120 )(112 116 ))))((25 (9 (30 94 )))(40 54 ))))))))(34 ((67 (29 66 ))(104 (72 186 )))))(198 (108 (22 149 ))))(53 (19 189 )))(16 ((71 (82 122 ))(177 180 ))))(106 183 ))(102 184 ))(58 117 ))((5 145 )(10 (136 (44 (140 182 )))))))(((79 (68 (11 (83 84 ))))((((17 41 )(63 148 ))(85 128 ))(200 201 )))(161 (96 (156 (193 (192 194 )))))))(((162 ((((14 76 )(59 179 ))(27 28 ))(152 (61 164 ))))(93 169 ))(((23 171 )(35 181 ))(46 131 ))))(127 (125 ((((2 (32 (((13 73 )(138 160 ))((70 166 )(176 178 )))))((150 (173 (50 ((39 195 )(123 (101 124 ))))))((48 204 )(137 163 ))))(65 (78 89 )))(37 115 )))))(62 (119 (((6 (45 69 ))((75 130 )(81 174 )))((56 103 )(155 (151 168 )))))))(107 (15 57 )))(170 (80 (4 (144 (77 110 ))))))(91 (154 202 )))(87 (86 158 )))))(92 165 )))*
(0 ((88 (111 ((((((((((55 ((((98 (((((1 (64 114 ))(26 49 ))(((18 143 )((129 (159 191 ))(132 185 )))(((42 121 )(190 (100 147 )))(105 134 ))))((51 74 )(167 (139 187 ))))(60 (21 (31 157 )))))(52 (((188 (99 ((8 36 )(135 141 ))))(33 43 ))(146 (113 133 )))))(90 (142 203 )))(153 172 )))(170 (80 (4 (144 (77 110 ))))))(91 (((((((((38 (199 (3 (197 (126 (((((7 (12 196 ))(118 175 ))(47 95 ))((109 (20 24 ))((97 120 )(112 116 ))))((25 (9 (30 94 )))(40 54 ))))))))(34 ((67 (29 66 ))(104 (72 186 )))))(198 (108 (22 149 ))))(53 (19 189 )))(16 ((122 (71 82 ))(177 180 ))))(106 183 ))(102 184 ))(58 117 ))((5 145 )(10 (136 (44 (140 182 ))))))))(((79 ((11 68 )(83 84 )))((((17 41 )(63 148 ))(85 128 ))(200 201 )))(161 (96 (156 (193 (192 194 )))))))(((162 ((((14 76 )(59 179 ))(27 28 ))(152 (61 164 ))))(93 169 ))(((23 171 )(35 181 ))(46 131 ))))(127 (125 ((((2 (32 (((13 73 )(138 160 ))((70 166 )(176 178 )))))((150 (173 (50 (195 (124 (39 (101 123 )))))))((48 204 )(137 163 ))))(65 (78 89 )))(37 115 )))))(62 (119 (((6 (45 69 ))((75 130 )(81 174 )))((56 103 )(155 (151 168 )))))))(107 (15 57 )))(87 (86 158 )))(154 202 ))))(92 165 )))*
(0 ((88 (111 ((((((((((55 (((98 (((((1 (64 114 ))(26 49 ))(((18 143 )((129 (159 191 ))(132 185 )))(((42 121 )(190 (100 147 )))(105 134 ))))((51 74 )(167 (139 187 ))))(21 (60 (31 157 )))))((52 (((188 (99 ((8 36 )(135 141 ))))(33 43 ))(146 (113 133 ))))(90 (142 203 ))))(153 172 )))(((((((((38 (199 (3 (197 (126 (((((7 (12 196 ))(118 175 ))(47 95 ))((109 (20 24 ))((97 120 )(112 116 ))))((25 (9 (30 94 )))(40 54 ))))))))(34 ((67 (29 66 ))(104 (72 186 )))))(198 (108 (22 149 ))))(53 (19 189 )))(16 ((122 (71 82 ))(177 180 ))))(106 183 ))(102 184 ))(58 117 ))((5 145 )(10 (136 (44 (140 182 )))))))(((79 (68 (11 (83 84 ))))((((17 41 )(63 148 ))(85 128 ))(200 201 )))(161 (96 (156 (193 (192 194 )))))))(((162 ((((14 76 )(59 179 ))(27 28 ))(152 (61 164 ))))(93 169 ))(((23 171 )(35 181 ))(46 131 ))))(127 (125 ((((2 (32 (((13 73 )(138 160 ))((70 166 )(176 178 )))))((150 (173 (50 (195 (123 (124 (39 101 )))))))((48 204 )(137 163 ))))(65 (78 89 )))(37 115 )))))(62 (119 (((6 (45 69 ))((75 130 )(81 174 )))((56 103 )(155 (151 168 )))))))(107 (15 57 )))(170 (80 (4 (144 (77 110 ))))))(91 (154 202 )))(87 (86 158 )))))(92 165 )))*
(0 ((88 (111 ((((((((((55 ((((98 (((((1 (64 114 ))(26 49 ))(((18 143 )((129 (159 191 ))(132 185 )))(((42 121 )(190 (100 147 )))(105 134 ))))((51 74 )(167 (139 187 ))))(60 (21 (31 157 )))))(203 (90 142 )))(52 (((188 (99 ((8 36 )(135 141 ))))(33 43 ))(146 (113 133 )))))(153 172 )))(170 (80 (4 (144 (77 110 ))))))(91 (((((((((38 (199 (3 (197 (126 (((((7 (12 196 ))(118 175 ))(47 95 ))((109 (20 24 ))((97 120 )(112 116 ))))((25 (9 (30 94 )))(40 54 ))))))))(34 ((67 (29 66 ))(104 (72 186 )))))(198 (108 (22 149 ))))(53 (19 189 )))(16 ((71 (82 122 ))(177 180 ))))(106 183 ))(102 184 ))(58 117 ))((5 145 )(10 (136 (44 (140 182 ))))))))(((79 ((11 68 )(83 84 )))((((17 41 )(63 148 ))(85 128 ))(200 201 )))(161 (96 (156 (193 (192 194 )))))))(((162 ((((14 76 )(59 179 ))(27 28 ))(152 (61 164 ))))(93 169 ))(((23 171 )(35 181 ))(46 131 ))))(127 (125 ((((2 (32 (((13 73 )(138 160 ))((70 166 )(176 178 )))))((150 (173 (50 (195 (123 (101 (39 124 )))))))((48 204 )(137 163 ))))(65 (78 89 )))(37 115 )))))(62 (119 (((6 (45 69 ))((75 130 )(81 174 )))((56 103 )(155 (151 168 )))))))(107 (15 57 )))(87 (86 158 )))(154 202 ))))(92 165 )))*
(0 ((88 (111 ((87 (((((((((55 (((98 (((((1 (64 114 ))(26 49 ))(((18 143 )((129 (159 191 ))(132 185 )))(((42 121 )(190 (100 147 )))(105 134 ))))((51 74 )(167 (139 187 ))))(21 (60 (31 157 )))))((52 (((188 (99 ((8 36 )(135 141 ))))(33 43 ))(146 (113 133 ))))(90 (142 203 ))))(153 172 )))(((((((((38 (199 (3 (197 (126 (((((7 (12 196 ))(118 175 ))(47 95 ))((109 (20 24 ))((97 120 )(112 116 ))))((25 (9 (30 94 )))(40 54 ))))))))(34 ((67 (29 66 ))(104 (72 186 )))))(198 (108 (22 149 ))))(53 (19 189 )))(16 ((122 (71 82 ))(177 180 ))))(106 183 ))(102 184 ))(58 117 ))((5 145 )(10 (136 (44 (140 182 )))))))(((79 ((11 68 )(83 84 )))((((17 41 )(63 148 ))(85 128 ))(200 201 )))(161 (96 (156 (193 (192 194 )))))))(((162 ((((14 76 )(59 179 ))(27 28 ))(152 (61 164 ))))(93 169 ))(((23 171 )(35 181 ))(46 131 ))))(127 (125 ((((2 (32 (((13 73 )(138 160 ))((70 166 )(176 178 )))))((150 (173 (50 (195 ((39 123 )(101 124 ))))))((48 204 )(137 163 ))))(65 (78 89 )))(37 115 )))))(62 (119 (((6 (45 69 ))((75 130 )(81 174 )))((56 103 )(155 (151 168 )))))))(107 (15 57 )))(170 (80 (4 (144 (77 110 ))))))(91 (154 202 ))))(86 158 ))))(92 165 )))*
(0 ((88 (111 ((87 (((((((((55 (((98 (((((1 (64 114 ))(26 49 ))(((18 143 )((129 (159 191 ))(132 185 )))(((42 121 )(190 (100 147 )))(105 134 ))))((51 74 )(167 (139 187 ))))(21 (60 (31 157 )))))((52 (((188 (99 ((8 36 )(135 141 ))))(33 43 ))(146 (113 133 ))))(90 (142 203 ))))(153 172 )))(((((((((38 (199 (3 (197 (126 (((((7 (12 196 ))(118 175 ))(47 95 ))((109 (20 24 ))((97 120 )(112 116 ))))((25 (9 (30 94 )))(40 54 ))))))))(34 ((67 (29 66 ))(104 (72 186 )))))(198 (108 (22 149 ))))(53 (19 189 )))(16 ((71 (82 122 ))(177 180 ))))(106 183 ))(102 184 ))(58 117 ))((5 145 )(10 (136 (44 (140 182 )))))))(((79 (68 (11 (83 84 ))))((((17 41 )(63 148 ))(85 128 ))(200 201 )))(161 (96 (156 (193 (192 194 )))))))(((162 ((((14 76 )(59 179 ))(27 28 ))(152 (61 164 ))))(93 169 ))(((23 171 )(35 181 ))(46 131 ))))(127 (125 ((((2 (32 (((13 73 )(138 160 ))((70 166 )(176 178 )))))((150 (173 (50 (195 (123 (39 (101 124 )))))))((48 204 )(137 163 ))))(65 (78 89 )))(37 115 )))))(62 (119 (((6 (45 69 ))((75 130 )(81 174 )))((56 103 )(155 (151 168 )))))))(107 (15 57 )))(170 (80 (4 (144 (77 110 ))))))(91 (154 202 ))))(86 158 ))))(92 165 )))*
(0 ((88 (111 ((87 (((((((((55 (((98 (((((1 (64 114 ))(26 49 ))(((18 143 )((129 (159 191 ))(132 185 )))(((42 121 )(190 (100 147 )))(105 134 ))))((51 74 )(167 (139 187 ))))(21 (60 (31 157 )))))((52 (((188 (99 ((8 36 )(135 141 ))))(33 43 ))(146 (113 133 ))))(90 (142 203 ))))(153 172 )))(((((((((38 (199 (3 (197 (126 (((((7 (12 196 ))(118 175 ))(47 95 ))((109 (20 24 ))((97 120 )(112 116 ))))((25 (9 (30 94 )))(40 54 ))))))))(34 ((67 (29 66 ))(104 (72 186 )))))(198 (108 (22 149 ))))(53 (19 189 )))(16 ((71 (82 122 ))(177 180 ))))(106 183 ))(102 184 ))(58 117 ))((5 145 )(10 (136 (44 (140 182 )))))))(((79 ((11 68 )(83 84 )))((((17 41 )(63 148 ))(85 128 ))(200 201 )))(161 (96 (156 (193 (192 194 )))))))(((162 ((((14 76 )(59 179 ))(27 28 ))(152 (61 164 ))))(93 169 ))(((23 171 )(35 181 ))(46 131 ))))(127 (125 ((((2 (32 (((13 73 )(138 160 ))((70 166 )(176 178 )))))((150 (173 (50 (195 (123 (39 (101 124 )))))))((48 204 )(137 163 ))))(65 (78 89 )))(37 115 )))))(62 (119 (((6 (45 69 ))((75 130 )(81 174 )))((56 103 )(155 (151 168 )))))))(107 (15 57 )))(170 (80 (4 (144 (77 110 ))))))(91 (154 202 ))))(86 158 ))))(92 165 )))*
(0 ((88 (111 ((((((((((55 ((((98 (((((1 (64 114 ))(26 49 ))(((18 143 )((129 (159 191 ))(132 185 )))(((42 121 )(190 (100 147 )))(105 134 ))))((51 74 )(167 (139 187 ))))(60 (21 (31 157 )))))(90 (142 203 )))(52 (((188 (99 ((8 36 )(135 141 ))))(33 43 ))(146 (113 133 )))))(153 172 )))(170 (80 (4 (144 (77 110 ))))))(91 (((((((((38 (199 (3 (197 (126 (((((7 (12 196 ))(118 175 ))(47 95 ))((109 (20 24 ))((97 120 )(112 116 ))))((25 (9 (30 94 )))(40 54 ))))))))(34 ((67 (29 66 ))(104 (72 186 )))))(198 (108 (22 149 ))))(53 (19 189 )))(16 ((122 (71 82 ))(177 180 ))))(106 183 ))(102 184 ))(58 117 ))((5 145 )(10 (136 (44 (140 182 ))))))))(((79 ((11 68 )(83 84 )))((((17 41 )(63 148 ))(85 128 ))(200 201 )))(161 (96 (156 (193 (192 194 )))))))(((162 ((((14 76 )(59 179 ))(27 28 ))(152 (61 164 ))))(93 169 ))(((23 171 )(35 181 ))(46 131 ))))(127 (125 ((((2 (32 (((13 73 )(138 160 ))((70 166 )(176 178 )))))((150 (173 (50 (195 (39 (124 (101 123 )))))))((48 204 )(137 163 ))))(65 (78 89 )))(37 115 )))))(62 (119 (((6 (45 69 ))((75 130 )(81 174 )))((56 103 )(155 (151 168 )))))))(107 (15 57 )))(87 (86 158 )))(154 202 ))))(92 165 )))*
(0 ((88 (111 ((87 (((((((((55 (((98 (((((1 (64 114 ))(26 49 ))(((18 143 )((129 (159 191 ))(132 185 )))(((42 121 )(190 (100 147 )))(105 134 ))))((51 74 )(167 (139 187 ))))(21 (60 (31 157 )))))((52 (((188 (99 ((8 36 )(135 141 ))))(33 43 ))(146 (113 133 ))))(90 (142 203 ))))(153 172 )))(((((((((38 (199 (3 (197 (126 (((((7 (12 196 ))(118 175 ))(47 95 ))((109 (20 24 ))((97 120 )(112 116 ))))((25 (9 (30 94 )))(40 54 ))))))))(34 ((67 (29 66 ))(104 (72 186 )))))(198 (108 (22 149 ))))(53 (19 189 )))(16 ((122 (71 82 ))(177 180 ))))(106 183 ))(102 184 ))(58 117 ))((5 145 )(10 (136 (44 (140 182 )))))))(((79 (68 (11 (83 84 ))))((((17 41 )(63 148 ))(85 128 ))(200 201 )))(161 (96 (156 (193 (192 194 )))))))(((162 ((((14 76 )(59 179 ))(27 28 ))(152 (61 164 ))))(93 169 ))(((23 171 )(35 181 ))(46 131 ))))(127 (125 ((((2 (32 (((13 73 )(138 160 ))((70 166 )(176 178 )))))((150 (173 (50 (195 (123 (124 (39 101 )))))))((48 204 )(137 163 ))))(65 (78 89 )))(37 115 )))))(62 (119 (((6 (45 69 ))((75 130 )(81 174 )))((56 103 )(155 (151 168 )))))))(107 (15 57 )))(170 (80 (4 (144 (77 110 ))))))(91 (154 202 ))))(86 158 ))))(92 165 )))*
(0 ((88 (111 ((((((((((55 (((98 (((((1 (64 114 ))(26 49 ))(((18 143 )((129 (159 191 ))(132 185 )))(((42 121 )(190 (100 147 )))(105 134 ))))((51 74 )(167 (139 187 ))))(60 (21 (31 157 )))))((52 (((188 (99 ((8 36 )(135 141 ))))(33 43 ))(146 (113 133 ))))(90 (142 203 ))))(153 172 )))(170 (80 (4 (144 (77 110 ))))))(91 (((((((((38 (199 (3 (197 (126 (((((7 (12 196 ))(118 175 ))(47 95 ))((109 (20 24 ))((97 120 )(112 116 ))))((25 (9 (30 94 )))(40 54 ))))))))(34 ((67 (29 66 ))(104 (72 186 )))))(198 (108 (22 149 ))))(53 (19 189 )))(16 ((122 (71 82 ))(177 180 ))))(106 183 ))(102 184 ))(58 117 ))((5 145 )(10 (136 (44 (140 182 ))))))))(((79 ((11 68 )(83 84 )))((((17 41 )(63 148 ))(85 128 ))(200 201 )))(161 (96 (156 (193 (192 194 )))))))(((162 ((((14 76 )(59 179 ))(27 28 ))(152 (61 164 ))))(93 169 ))(((23 171 )(35 181 ))(46 131 ))))(127 (125 ((((2 (32 (((13 73 )(138 160 ))((70 166 )(176 178 )))))((150 (173 (50 (195 (123 (124 (39 101 )))))))((48 204 )(137 163 ))))(65 (78 89 )))(37 115 )))))(62 (119 (((6 (45 69 ))((75 130 )(81 174 )))((56 103 )(155 (151 168 )))))))(107 (15 57 )))(87 (86 158 )))(154 202 ))))(92 165 )))*
(0 ((88 (111 ((((((((((55 ((((98 (((((1 (64 114 ))(26 49 ))(((18 143 )((129 (159 191 ))(132 185 )))(((42 121 )(190 (100 147 )))(105 134 ))))((51 74 )(167 (139 187 ))))(60 (21 (31 157 )))))(203 (90 142 )))(52 (((188 (99 ((8 36 )(135 141 ))))(33 43 ))(146 (113 133 )))))(153 172 )))(170 (80 (4 (144 (77 110 ))))))(91 (((((((((38 (199 (3 (197 (126 (((((7 (12 196 ))(118 175 ))(47 95 ))((109 (20 24 ))((97 120 )(112 116 ))))((25 (9 (30 94 )))(40 54 ))))))))(34 ((67 (29 66 ))(104 (72 186 )))))(198 (108 (22 149 ))))(53 (19 189 )))(16 ((71 (82 122 ))(177 180 ))))(106 183 ))(102 184 ))(58 117 ))((5 145 )(10 (136 (44 (140 182 ))))))))(((79 (68 (11 (83 84 ))))((((17 41 )(63 148 ))(85 128 ))(200 201 )))(161 (96 (156 (193 (192 194 )))))))(((162 ((((14 76 )(59 179 ))(27 28 ))(152 (61 164 ))))(93 169 ))(((23 171 )(35 181 ))(46 131 ))))(127 (125 ((((2 (32 (((13 73 )(138 160 ))((70 166 )(176 178 )))))((150 (173 (50 (195 (123 (39 (101 124 )))))))((48 204 )(137 163 ))))(65 (78 89 )))(37 115 )))))(62 (119 (((6 (45 69 ))((75 130 )(81 174 )))((56 103 )(155 (151 168 )))))))(107 (15 57 )))(87 (86 158 )))(154 202 ))))(92 165 )))*
(0 ((88 (111 ((((((((((55 (((98 (((((1 (64 114 ))(26 49 ))(((18 143 )((129 (159 191 ))(132 185 )))(((42 121 )(190 (100 147 )))(105 134 ))))((51 74 )(167 (139 187 ))))(60 (21 (31 157 )))))((52 (((188 (99 ((8 36 )(135 141 ))))(33 43 ))(146 (113 133 ))))(90 (142 203 ))))(153 172 )))(((((((((38 (199 (3 (197 (126 (((((7 (12 196 ))(118 175 ))(47 95 ))((109 (20 24 ))((97 120 )(112 116 ))))((25 (9 (30 94 )))(40 54 ))))))))(34 ((67 (29 66 ))(104 (72 186 )))))(198 (108 (22 149 ))))(53 (19 189 )))(16 ((71 (82 122 ))(177 180 ))))(106 183 ))(102 184 ))(58 117 ))((5 145 )(10 (136 (44 (140 182 )))))))(((79 ((11 68 )(83 84 )))((((17 41 )(63 148 ))(85 128 ))(200 201 )))(161 (96 (156 (193 (192 194 )))))))(((162 ((((14 76 )(59 179 ))(27 28 ))(152 (61 164 ))))(93 169 ))(((23 171 )(35 181 ))(46 131 ))))(127 (125 ((((2 (32 (((13 73 )(138 160 ))((70 166 )(176 178 )))))((150 (173 (50 (195 (123 (39 (101 124 )))))))((48 204 )(137 163 ))))(65 (78 89 )))(37 115 )))))(62 (119 (((6 (45 69 ))((75 130 )(81 174 )))((56 103 )(155 (151 168 )))))))(107 (15 57 )))(170 (80 (4 (144 (77 110 ))))))(91 (154 202 )))(87 (86 158 )))))(92 165 )))*
(0 ((88 (111 ((((((((((55 ((((98 (((((1 (64 114 ))(26 49 ))(((18 143 )((129 (159 191 ))(132 185 )))(((42 121 )(190 (100 147 )))(105 134 ))))((51 74 )(167 (139 187 ))))(21 (60 (31 157 )))))(203 (90 142 )))(52 (((188 (99 ((8 36 )(135 141 ))))(33 43 ))(146 (113 133 )))))(153 172 )))(170 (80 (4 (144 (77 110 ))))))(91 (((((((((38 (199 (3 (197 (126 (((((7 (12 196 ))(118 175 ))(47 95 ))((109 (20 24 ))((97 120 )(112 116 ))))((25 (9 (30 94 )))(40 54 ))))))))(34 ((67 (29 66 ))(104 (72 186 )))))(198 (108 (22 149 ))))(53 (19 189 )))(16 ((71 (82 122 ))(177 180 ))))(106 183 ))(102 184 ))(58 117 ))((5 145 )(10 (136 (44 (140 182 ))))))))(((79 (68 (11 (83 84 ))))((((17 41 )(63 148 ))(85 128 ))(200 201 )))(161 (96 (156 (193 (192 194 )))))))(((162 ((((14 76 )(59 179 ))(27 28 ))(152 (61 164 ))))(93 169 ))(((23 171 )(35 181 ))(46 131 ))))(127 (125 ((((2 (32 (((13 73 )(138 160 ))((70 166 )(176 178 )))))((150 (173 (50 (195 (124 (101 (39 123 )))))))((48 204 )(137 163 ))))(65 (78 89 )))(37 115 )))))(62 (119 (((6 (45 69 ))((75 130 )(81 174 )))((56 103 )(155 (151 168 )))))))(107 (15 57 )))(87 (86 158 )))(154 202 ))))(92 165 )))*
(0 ((88 (111 ((((((((((55 ((((98 (((((1 (64 114 ))(26 49 ))(((18 143 )((129 (159 191 ))(132 185 )))(((42 121 )(190 (100 147 )))(105 134 ))))((51 74 )(167 (139 187 ))))(60 (21 (31 157 )))))(90 (142 203 )))(52 (((188 (99 ((8 36 )(135 141 ))))(33 43 ))(146 (113 133 )))))(153 172 )))(170 (80 (4 (144 (77 110 ))))))(91 (((((((((38 (199 (3 (197 (126 (((((7 (12 196 ))(118 175 ))(47 95 ))((109 (20 24 ))((97 120 )(112 116 ))))((25 (9 (30 94 )))(40 54 ))))))))(34 ((67 (29 66 ))(104 (72 186 )))))(198 (108 (22 149 ))))(53 (19 189 )))(16 ((71 (82 122 ))(177 180 ))))(106 183 ))(102 184 ))(58 117 ))((5 145 )(10 (136 (44 (140 182 ))))))))(((79 ((11 68 )(83 84 )))((((17 41 )(63 148 ))(85 128 ))(200 201 )))(161 (96 (156 (193 (192 194 )))))))(((162 ((((14 76 )(59 179 ))(27 28 ))(152 (61 164 ))))(93 169 ))(((23 171 )(35 181 ))(46 131 ))))(127 (125 ((((2 (32 (((13 73 )(138 160 ))((70 166 )(176 178 )))))((150 (173 (50 (195 (124 (123 (39 101 )))))))((48 204 )(137 163 ))))(65 (78 89 )))(37 115 )))))(62 (119 (((6 (45 69 ))((75 130 )(81 174 )))((56 103 )(155 (151 168 )))))))(107 (15 57 )))(87 (86 158 )))(154 202 ))))(92 165 )))*
(0 ((88 (111 ((((((((((55 (((98 (((((1 (64 114 ))(26 49 ))(((18 143 )((129 (159 191 ))(132 185 )))(((42 121 )(190 (100 147 )))(105 134 ))))((51 74 )(167 (139 187 ))))(21 (60 (31 157 )))))((52 (((188 (99 ((8 36 )(135 141 ))))(33 43 ))(146 (113 133 ))))(90 (142 203 ))))(153 172 )))(((((((((38 (199 (3 (197 (126 (((((7 (12 196 ))(118 175 ))(47 95 ))((109 (20 24 ))((97 120 )(112 116 ))))((25 (9 (30 94 )))(40 54 ))))))))(34 ((67 (29 66 ))(104 (72 186 )))))(198 (108 (22 149 ))))(53 (19 189 )))(16 ((71 (82 122 ))(177 180 ))))(106 183 ))(102 184 ))(58 117 ))((5 145 )(10 (136 (44 (140 182 )))))))(((79 (68 (11 (83 84 ))))((((17 41 )(63 148 ))(85 128 ))(200 201 )))(161 (96 (156 (193 (192 194 )))))))(((162 ((((14 76 )(59 179 ))(27 28 ))(152 (61 164 ))))(93 169 ))(((23 171 )(35 181 ))(46 131 ))))(127 (125 ((((2 (32 (((13 73 )(138 160 ))((70 166 )(176 178 )))))((150 (173 (50 (195 (123 (124 (39 101 )))))))((48 204 )(137 163 ))))(65 (78 89 )))(37 115 )))))(62 (119 (((6 (45 69 ))((75 130 )(81 174 )))((56 103 )(155 (151 168 )))))))(107 (15 57 )))(170 (80 (4 (144 (77 110 ))))))(91 (154 202 )))(87 (86 158 )))))(92 165 )))*
(0 ((88 (111 ((((((((((55 ((((98 (((((1 (64 114 ))(26 49 ))(((18 143 )((129 (159 191 ))(132 185 )))(((42 121 )(190 (100 147 )))(105 134 ))))((51 74 )(167 (139 187 ))))(60 (21 (31 157 )))))(90 (142 203 )))(52 (((188 (99 ((8 36 )(135 141 ))))(33 43 ))(146 (113 133 )))))(153 172 )))(170 (80 (4 (144 (77 110 ))))))(91 (((((((((38 (199 (3 (197 (126 (((((7 (12 196 ))(118 175 ))(47 95 ))((109 (20 24 ))((97 120 )(112 116 ))))((25 (9 (30 94 )))(40 54 ))))))))(34 ((67 (29 66 ))(104 (72 186 )))))(198 (108 (22 149 ))))(53 (19 189 )))(16 ((122 (71 82 ))(177 180 ))))(106 183 ))(102 184 ))(58 117 ))((5 145 )(10 (136 (44 (140 182 ))))))))(((79 (68 (11 (83 84 ))))((((17 41 )(63 148 ))(85 128 ))(200 201 )))(161 (96 (156 (193 (192 194 )))))))(((162 ((((14 76 )(59 179 ))(27 28 ))(152 (61 164 ))))(93 169 ))(((23 171 )(35 181 ))(46 131 ))))(127 (125 ((((2 (32 (((13 73 )(138 160 ))((70 166 )(176 178 )))))((150 (173 (50 (195 (124 (39 (101 123 )))))))((48 204 )(137 163 ))))(65 (78 89 )))(37 115 )))))(62 (119 (((6 (45 69 ))((75 130 )(81 174 )))((56 103 )(155 (151 168 )))))))(107 (15 57 )))(87 (86 158 )))(154 202 ))))(92 165 )))*
(0 ((88 (111 ((((((((((55 (((98 (((((1 (64 114 ))(26 49 ))(((18 143 )((129 (159 191 ))(132 185 )))(((42 121 )(190 (100 147 )))(105 134 ))))((51 74 )(167 (139 187 ))))(21 (60 (31 157 )))))((52 (((188 (99 ((8 36 )(135 141 ))))(33 43 ))(146 (113 133 ))))(90 (142 203 ))))(153 172 )))(170 (80 (4 (144 (77 110 ))))))(91 (((((((((38 (199 (3 (197 (126 (((((7 (12 196 ))(118 175 ))(47 95 ))((109 (20 24 ))((97 120 )(112 116 ))))((25 (9 (30 94 )))(40 54 ))))))))(34 ((67 (29 66 ))(104 (72 186 )))))(198 (108 (22 149 ))))(53 (19 189 )))(16 ((71 (82 122 ))(177 180 ))))(106 183 ))(102 184 ))(58 117 ))((5 145 )(10 (136 (44 (140 182 ))))))))(((79 (68 (11 (83 84 ))))((((17 41 )(63 148 ))(85 128 ))(200 201 )))(161 (96 (156 (193 (192 194 )))))))(((162 ((((14 76 )(59 179 ))(27 28 ))(152 (61 164 ))))(93 169 ))(((23 171 )(35 181 ))(46 131 ))))(127 (125 ((((2 (32 (((13 73 )(138 160 ))((70 166 )(176 178 )))))((150 (173 (50 (195 (123 (124 (39 101 )))))))((48 204 )(137 163 ))))(65 (78 89 )))(37 115 )))))(62 (119 (((6 (45 69 ))((75 130 )(81 174 )))((56 103 )(155 (151 168 )))))))(107 (15 57 )))(87 (86 158 )))(154 202 ))))(92 165 )))*
(0 ((88 (111 ((((((((((55 ((((98 (((((1 (64 114 ))(26 49 ))(((18 143 )((129 (159 191 ))(132 185 )))(((42 121 )(190 (100 147 )))(105 134 ))))((51 74 )(167 (139 187 ))))(21 (60 (31 157 )))))(90 (142 203 )))(52 (((188 (99 ((8 36 )(135 141 ))))(33 43 ))(146 (113 133 )))))(153 172 )))(170 (80 (4 (144 (77 110 ))))))(91 (((((((((38 (199 (3 (197 (126 (((((7 (12 196 ))(118 175 ))(47 95 ))((109 (20 24 ))((97 120 )(112 116 ))))((25 (9 (30 94 )))(40 54 ))))))))(34 ((67 (29 66 ))(104 (72 186 )))))(198 (108 (22 149 ))))(53 (19 189 )))(16 ((122 (71 82 ))(177 180 ))))(106 183 ))(102 184 ))(58 117 ))((5 145 )(10 (136 (44 (140 182 ))))))))(((79 (68 (11 (83 84 ))))((((17 41 )(63 148 ))(85 128 ))(200 201 )))(161 (96 (156 (193 (192 194 )))))))(((162 ((((14 76 )(59 179 ))(27 28 ))(152 (61 164 ))))(93 169 ))(((23 171 )(35 181 ))(46 131 ))))(127 (125 ((((2 (32 (((13 73 )(138 160 ))((70 166 )(176 178 )))))((150 (173 (50 (195 (123 (124 (39 101 )))))))((48 204 )(137 163 ))))(65 (78 89 )))(37 115 )))))(62 (119 (((6 (45 69 ))((75 130 )(81 174 )))((56 103 )(155 (151 168 )))))))(107 (15 57 )))(87 (86 158 )))(154 202 ))))(92 165 )))*
(0 ((88 (111 ((((((((((55 (((98 (((((1 (64 114 ))(26 49 ))(((18 143 )((129 (159 191 ))(132 185 )))(((42 121 )(190 (100 147 )))(105 134 ))))((51 74 )(167 (139 187 ))))(21 (60 (31 157 )))))((52 (((188 (99 ((8 36 )(135 141 ))))(33 43 ))(146 (113 133 ))))(90 (142 203 ))))(153 172 )))(170 (80 (4 (144 (77 110 ))))))(91 (((((((((38 (199 (3 (197 (126 (((((7 (12 196 ))(118 175 ))(47 95 ))((109 (20 24 ))((97 120 )(112 116 ))))((25 (9 (30 94 )))(40 54 ))))))))(34 ((67 (29 66 ))(104 (72 186 )))))(198 (108 (22 149 ))))(53 (19 189 )))(16 ((71 (82 122 ))(177 180 ))))(106 183 ))(102 184 ))(58 117 ))((5 145 )(10 (136 (44 (140 182 ))))))))(((79 ((11 68 )(83 84 )))((((17 41 )(63 148 ))(85 128 ))(200 201 )))(161 (96 (156 (193 (192 194 )))))))(((162 ((((14 76 )(59 179 ))(27 28 ))(152 (61 164 ))))(93 169 ))(((23 171 )(35 181 ))(46 131 ))))(127 (125 ((((2 (32 (((13 73 )(138 160 ))((70 166 )(176 178 )))))((150 (173 (50 (195 (124 (123 (39 101 )))))))((48 204 )(137 163 ))))(65 (78 89 )))(37 115 )))))(62 (119 (((6 (45 69 ))((75 130 )(81 174 )))((56 103 )(155 (151 168 )))))))(107 (15 57 )))(87 (86 158 )))(154 202 ))))(92 165 )))*
(0 ((88 (111 ((((((((((55 ((((98 (((((1 (64 114 ))(26 49 ))(((18 143 )((129 (159 191 ))(132 185 )))(((42 121 )(190 (100 147 )))(105 134 ))))((51 74 )(167 (139 187 ))))(60 (21 (31 157 )))))(52 (((188 (99 ((8 36 )(135 141 ))))(33 43 ))(146 (113 133 )))))(90 (142 203 )))(153 172 )))(170 (80 (4 (144 (77 110 ))))))(91 (((((((((38 (199 (3 (197 (126 (((((7 (12 196 ))(118 175 ))(47 95 ))((109 (20 24 ))((97 120 )(112 116 ))))((25 (9 (30 94 )))(40 54 ))))))))(34 ((67 (29 66 ))(104 (72 186 )))))(198 (108 (22 149 ))))(53 (19 189 )))(16 ((71 (82 122 ))(177 180 ))))(106 183 ))(102 184 ))(58 117 ))((5 145 )(10 (136 (44 (140 182 ))))))))(((79 ((11 68 )(83 84 )))((((17 41 )(63 148 ))(85 128 ))(200 201 )))(161 (96 (156 (193 (192 194 )))))))(((162 ((((14 76 )(59 179 ))(27 28 ))(152 (61 164 ))))(93 169 ))(((23 171 )(35 181 ))(46 131 ))))(127 (125 ((((2 (32 (((13 73 )(138 160 ))((70 166 )(176 178 )))))((150 (173 (50 (195 (124 (123 (39 101 )))))))((48 204 )(137 163 ))))(65 (78 89 )))(37 115 )))))(62 (119 (((6 (45 69 ))((75 130 )(81 174 )))((56 103 )(155 (151 168 )))))))(107 (15 57 )))(87 (86 158 )))(154 202 ))))(92 165 )))*
(0 ((88 (111 ((87 (((((((((55 (((98 (((((1 (64 114 ))(26 49 ))(((18 143 )((129 (159 191 ))(132 185 )))(((42 121 )(190 (100 147 )))(105 134 ))))((51 74 )(167 (139 187 ))))(60 (21 (31 157 )))))((52 (((188 (99 ((8 36 )(135 141 ))))(33 43 ))(146 (113 133 ))))(90 (142 203 ))))(153 172 )))(170 (80 (4 (144 (77 110 ))))))(((((((((38 (199 (3 (197 (126 (((((7 (12 196 ))(118 175 ))(47 95 ))((109 (20 24 ))((97 120 )(112 116 ))))((25 (9 (30 94 )))(40 54 ))))))))(34 ((67 (29 66 ))(104 (72 186 )))))(198 (108 (22 149 ))))(53 (19 189 )))(16 ((122 (71 82 ))(177 180 ))))(106 183 ))(102 184 ))(58 117 ))((5 145 )(10 (136 (44 (140 182 )))))))(((79 (68 (11 (83 84 ))))((((17 41 )(63 148 ))(85 128 ))(200 201 )))(161 (96 (156 (193 (192 194 )))))))(((162 ((((14 76 )(59 179 ))(27 28 ))(152 (61 164 ))))(93 169 ))(((23 171 )(35 181 ))(46 131 ))))(127 (125 ((((2 (32 (((13 73 )(138 160 ))((70 166 )(176 178 )))))((150 (173 (50 (195 (124 (101 (39 123 )))))))((48 204 )(137 163 ))))(65 (78 89 )))(37 115 )))))(62 (119 (((6 (45 69 ))((75 130 )(81 174 )))((56 103 )(155 (151 168 )))))))(107 (15 57 )))(91 (154 202 ))))(86 158 ))))(92 165 )))*
(0 ((88 (111 ((87 (((((((((55 (((98 (((((1 (64 114 ))(26 49 ))(((18 143 )((129 (159 191 ))(132 185 )))(((42 121 )(190 (100 147 )))(105 134 ))))((51 74 )(167 (139 187 ))))(21 (60 (31 157 )))))((52 (((188 (99 ((8 36 )(135 141 ))))(33 43 ))(146 (113 133 ))))(90 (142 203 ))))(153 172 )))(170 (80 (4 (144 (77 110 ))))))(((((((((38 (199 (3 (197 (126 (((((7 (12 196 ))(118 175 ))(47 95 ))((109 (20 24 ))((97 120 )(112 116 ))))((25 (9 (30 94 )))(40 54 ))))))))(34 ((67 (29 66 ))(104 (72 186 )))))(198 (108 (22 149 ))))(53 (19 189 )))(16 ((71 (82 122 ))(177 180 ))))(106 183 ))(102 184 ))(58 117 ))((5 145 )(10 (136 (44 (140 182 )))))))(((79 (68 (11 (83 84 ))))((((17 41 )(63 148 ))(85 128 ))(200 201 )))(161 (96 (156 (193 (192 194 )))))))(((162 ((((14 76 )(59 179 ))(27 28 ))(152 (61 164 ))))(93 169 ))(((23 171 )(35 181 ))(46 131 ))))(127 (125 ((((2 (32 (((13 73 )(138 160 ))((70 166 )(176 178 )))))((150 (173 (50 ((39 195 )(124 (101 123 ))))))((48 204 )(137 163 ))))(65 (78 89 )))(37 115 )))))(62 (119 (((6 (45 69 ))((75 130 )(81 174 )))((56 103 )(155 (151 168 )))))))(107 (15 57 )))(91 (154 202 ))))(86 158 ))))(92 165 )))*
(0 ((88 (111 ((((((((((55 ((((98 (((((1 (64 114 ))(26 49 ))(((18 143 )((129 (159 191 ))(132 185 )))(((42 121 )(190 (100 147 )))(105 134 ))))((51 74 )(167 (139 187 ))))(60 (21 (31 157 )))))(90 (142 203 )))(52 (((188 (99 ((8 36 )(135 141 ))))(33 43 ))(146 (113 133 )))))(153 172 )))(170 (80 (4 (144 (77 110 ))))))(91 (((((((((38 (199 (3 (197 (126 (((((7 (12 196 ))(118 175 ))(47 95 ))((109 (20 24 ))((97 120 )(112 116 ))))((25 (9 (30 94 )))(40 54 ))))))))(34 ((67 (29 66 ))(104 (72 186 )))))(198 (108 (22 149 ))))(53 (19 189 )))(16 ((71 (82 122 ))(177 180 ))))(106 183 ))(102 184 ))(58 117 ))((5 145 )(10 (136 (44 (140 182 ))))))))(((79 ((11 68 )(83 84 )))((((17 41 )(63 148 ))(85 128 ))(200 201 )))(161 (96 (156 (193 (192 194 )))))))(((162 ((((14 76 )(59 179 ))(27 28 ))(152 (61 164 ))))(93 169 ))(((23 171 )(35 181 ))(46 131 ))))(127 (125 ((((2 (32 (((13 73 )(138 160 ))((70 166 )(176 178 )))))((150 (173 (50 (195 (39 (123 (101 124 )))))))((48 204 )(137 163 ))))(65 (78 89 )))(37 115 )))))(62 (119 (((6 (45 69 ))((75 130 )(81 174 )))((56 103 )(155 (151 168 )))))))(107 (15 57 )))(87 (86 158 )))(154 202 ))))(92 165 )))*
(0 ((88 (111 ((((((((((55 ((((98 (((((1 (64 114 ))(26 49 ))(((18 143 )((129 (159 191 ))(132 185 )))(((42 121 )(190 (100 147 )))(105 134 ))))((51 74 )(167 (139 187 ))))(21 (60 (31 157 )))))(52 (((188 (99 ((8 36 )(135 141 ))))(33 43 ))(146 (113 133 )))))(90 (142 203 )))(153 172 )))(170 (80 (4 (144 (77 110 ))))))(91 (((((((((38 (199 (3 (197 (126 (((((7 (12 196 ))(118 175 ))(47 95 ))((109 (20 24 ))((97 120 )(112 116 ))))((25 (9 (30 94 )))(40 54 ))))))))(34 ((67 (29 66 ))(104 (72 186 )))))(198 (108 (22 149 ))))(53 (19 189 )))(16 ((71 (82 122 ))(177 180 ))))(106 183 ))(102 184 ))(58 117 ))((5 145 )(10 (136 (44 (140 182 ))))))))(((79 (68 (11 (83 84 ))))((((17 41 )(63 148 ))(85 128 ))(200 201 )))(161 (96 (156 (193 (192 194 )))))))(((162 ((((14 76 )(59 179 ))(27 28 ))(152 (61 164 ))))(93 169 ))(((23 171 )(35 181 ))(46 131 ))))(127 (125 ((((2 (32 (((13 73 )(138 160 ))((70 166 )(176 178 )))))((150 (173 (50 ((39 195 )(124 (101 123 ))))))((48 204 )(137 163 ))))(65 (78 89 )))(37 115 )))))(62 (119 (((6 (45 69 ))((75 130 )(81 174 )))((56 103 )(155 (151 168 )))))))(107 (15 57 )))(87 (86 158 )))(154 202 ))))(92 165 )))*
(0 ((88 (111 ((((((((((55 (((98 (((((1 (64 114 ))(26 49 ))(((18 143 )((129 (159 191 ))(132 185 )))(((42 121 )(190 (100 147 )))(105 134 ))))((51 74 )(167 (139 187 ))))(60 (21 (31 157 )))))((52 (((188 (99 ((8 36 )(135 141 ))))(33 43 ))(146 (113 133 ))))(90 (142 203 ))))(153 172 )))(((((((((38 (199 (3 (197 (126 (((((7 (12 196 ))(118 175 ))(47 95 ))((109 (20 24 ))((97 120 )(112 116 ))))((25 (9 (30 94 )))(40 54 ))))))))(34 ((67 (29 66 ))(104 (72 186 )))))(198 (108 (22 149 ))))(53 (19 189 )))(16 ((71 (82 122 ))(177 180 ))))(106 183 ))(102 184 ))(58 117 ))((5 145 )(10 (136 (44 (140 182 )))))))(((79 ((11 68 )(83 84 )))((((17 41 )(63 148 ))(85 128 ))(200 201 )))(161 (96 (156 (193 (192 194 )))))))(((162 ((((14 76 )(59 179 ))(27 28 ))(152 (61 164 ))))(93 169 ))(((23 171 )(35 181 ))(46 131 ))))(127 (125 ((((2 (32 (((13 73 )(138 160 ))((70 166 )(176 178 )))))((150 (173 (50 (39 (195 (123 (101 124 )))))))((48 204 )(137 163 ))))(65 (78 89 )))(37 115 )))))(62 (119 (((6 (45 69 ))((75 130 )(81 174 )))((56 103 )(155 (151 168 )))))))(107 (15 57 )))(170 (80 (4 (144 (77 110 ))))))(91 (154 202 )))(87 (86 158 )))))(92 165 )))*
(0 ((88 (111 ((87 (((((((((55 (((98 (((((1 (64 114 ))(26 49 ))(((18 143 )((129 (159 191 ))(132 185 )))(((42 121 )(190 (100 147 )))(105 134 ))))((51 74 )(167 (139 187 ))))(60 (21 (31 157 )))))((52 (((188 (99 ((8 36 )(135 141 ))))(33 43 ))(146 (113 133 ))))(90 (142 203 ))))(153 172 )))(170 (80 (4 (144 (77 110 ))))))(((((((((38 (199 (3 (197 (126 (((((7 (12 196 ))(118 175 ))(47 95 ))((109 (20 24 ))((97 120 )(112 116 ))))((25 (9 (30 94 )))(40 54 ))))))))(34 ((67 (29 66 ))(104 (72 186 )))))(198 (108 (22 149 ))))(53 (19 189 )))(16 ((71 (82 122 ))(177 180 ))))(106 183 ))(102 184 ))(58 117 ))((5 145 )(10 (136 (44 (140 182 )))))))(((79 (68 (11 (83 84 ))))((((17 41 )(63 148 ))(85 128 ))(200 201 )))(161 (96 (156 (193 (192 194 )))))))(((162 ((((14 76 )(59 179 ))(27 28 ))(152 (61 164 ))))(93 169 ))(((23 171 )(35 181 ))(46 131 ))))(127 (125 ((((2 (32 (((13 73 )(138 160 ))((70 166 )(176 178 )))))((150 (173 (50 (195 (123 (124 (39 101 )))))))((48 204 )(137 163 ))))(65 (78 89 )))(37 115 )))))(62 (119 (((6 (45 69 ))((75 130 )(81 174 )))((56 103 )(155 (151 168 )))))))(107 (15 57 )))(91 (154 202 ))))(86 158 ))))(92 165 )))*
(0 ((88 (111 ((87 (((((((((55 (((98 (((((1 (64 114 ))(26 49 ))(((18 143 )((129 (159 191 ))(132 185 )))(((42 121 )(190 (100 147 )))(105 134 ))))((51 74 )(167 (139 187 ))))(21 (60 (31 157 )))))((52 (((188 (99 ((8 36 )(135 141 ))))(33 43 ))(146 (113 133 ))))(90 (142 203 ))))(153 172 )))(((((((((38 (199 (3 (197 (126 (((((7 (12 196 ))(118 175 ))(47 95 ))((109 (20 24 ))((97 120 )(112 116 ))))((25 (9 (30 94 )))(40 54 ))))))))(34 ((67 (29 66 ))(104 (72 186 )))))(198 (108 (22 149 ))))(53 (19 189 )))(16 ((71 (82 122 ))(177 180 ))))(106 183 ))(102 184 ))(58 117 ))((5 145 )(10 (136 (44 (140 182 )))))))(((79 ((11 68 )(83 84 )))((((17 41 )(63 148 ))(85 128 ))(200 201 )))(161 (96 (156 (193 (192 194 )))))))(((162 ((((14 76 )(59 179 ))(27 28 ))(152 (61 164 ))))(93 169 ))(((23 171 )(35 181 ))(46 131 ))))(127 (125 ((((2 (32 (((13 73 )(138 160 ))((70 166 )(176 178 )))))((150 (173 (50 (195 (39 (124 (101 123 )))))))((48 204 )(137 163 ))))(65 (78 89 )))(37 115 )))))(62 (119 (((6 (45 69 ))((75 130 )(81 174 )))((56 103 )(155 (151 168 )))))))(107 (15 57 )))(170 (80 (4 (144 (77 110 ))))))(91 (154 202 ))))(86 158 ))))(92 165 )))*
(0 ((88 (111 ((((((((((55 ((((98 (((((1 (64 114 ))(26 49 ))(((18 143 )((129 (159 191 ))(132 185 )))(((42 121 )(190 (100 147 )))(105 134 ))))((51 74 )(167 (139 187 ))))(21 (60 (31 157 )))))(52 (((188 (99 ((8 36 )(135 141 ))))(33 43 ))(146 (113 133 )))))(90 (142 203 )))(153 172 )))(170 (80 (4 (144 (77 110 ))))))(91 (((((((((38 (199 (3 (197 (126 (((((7 (12 196 ))(118 175 ))(47 95 ))((109 (20 24 ))((97 120 )(112 116 ))))((25 (9 (30 94 )))(40 54 ))))))))(34 ((67 (29 66 ))(104 (72 186 )))))(198 (108 (22 149 ))))(53 (19 189 )))(16 ((71 (82 122 ))(177 180 ))))(106 183 ))(102 184 ))(58 117 ))((5 145 )(10 (136 (44 (140 182 ))))))))(((79 (68 (11 (83 84 ))))((((17 41 )(63 148 ))(85 128 ))(200 201 )))(161 (96 (156 (193 (192 194 )))))))(((162 ((((14 76 )(59 179 ))(27 28 ))(152 (61 164 ))))(93 169 ))(((23 171 )(35 181 ))(46 131 ))))(127 (125 ((((2 (32 (((13 73 )(138 160 ))((70 166 )(176 178 )))))((150 (173 (50 (195 (124 (39 (101 123 )))))))((48 204 )(137 163 ))))(65 (78 89 )))(37 115 )))))(62 (119 (((6 (45 69 ))((75 130 )(81 174 )))((56 103 )(155 (151 168 )))))))(107 (15 57 )))(87 (86 158 )))(154 202 ))))(92 165 )))*
(0 ((88 (111 ((((((((((55 ((((98 (((((1 (64 114 ))(26 49 ))(((18 143 )((129 (159 191 ))(132 185 )))(((42 121 )(190 (100 147 )))(105 134 ))))((51 74 )(167 (139 187 ))))(21 (60 (31 157 )))))(90 (142 203 )))(52 (((188 (99 ((8 36 )(135 141 ))))(33 43 ))(146 (113 133 )))))(153 172 )))(170 (80 (4 (144 (77 110 ))))))(91 (((((((((38 (199 (3 (197 (126 (((((7 (12 196 ))(118 175 ))(47 95 ))((109 (20 24 ))((97 120 )(112 116 ))))((25 (9 (30 94 )))(40 54 ))))))))(34 ((67 (29 66 ))(104 (72 186 )))))(198 (108 (22 149 ))))(53 (19 189 )))(16 ((71 (82 122 ))(177 180 ))))(106 183 ))(102 184 ))(58 117 ))((5 145 )(10 (136 (44 (140 182 ))))))))(((79 ((11 68 )(83 84 )))((((17 41 )(63 148 ))(85 128 ))(200 201 )))(161 (96 (156 (193 (192 194 )))))))(((162 ((((14 76 )(59 179 ))(27 28 ))(152 (61 164 ))))(93 169 ))(((23 171 )(35 181 ))(46 131 ))))(127 (125 ((((2 (32 (((13 73 )(138 160 ))((70 166 )(176 178 )))))((150 (173 (50 (195 (123 (39 (101 124 )))))))((48 204 )(137 163 ))))(65 (78 89 )))(37 115 )))))(62 (119 (((6 (45 69 ))((75 130 )(81 174 )))((56 103 )(155 (151 168 )))))))(107 (15 57 )))(87 (86 158 )))(154 202 ))))(92 165 )))*
(0 ((88 (111 ((((((((((55 (((98 (((((1 (64 114 ))(26 49 ))(((18 143 )((129 (159 191 ))(132 185 )))(((42 121 )(190 (100 147 )))(105 134 ))))((51 74 )(167 (139 187 ))))(60 (21 (31 157 )))))((52 (((188 (99 ((8 36 )(135 141 ))))(33 43 ))(146 (113 133 ))))(90 (142 203 ))))(153 172 )))(170 (80 (4 (144 (77 110 ))))))(91 (((((((((38 (199 (3 (197 (126 (((((7 (12 196 ))(118 175 ))(47 95 ))((109 (20 24 ))((97 120 )(112 116 ))))((25 (9 (30 94 )))(40 54 ))))))))(34 ((67 (29 66 ))(104 (72 186 )))))(198 (108 (22 149 ))))(53 (19 189 )))(16 ((71 (82 122 ))(177 180 ))))(106 183 ))(102 184 ))(58 117 ))((5 145 )(10 (136 (44 (140 182 ))))))))(((79 (68 (11 (83 84 ))))((((17 41 )(63 148 ))(85 128 ))(200 201 )))(161 (96 (156 (193 (192 194 )))))))(((162 ((((14 76 )(59 179 ))(27 28 ))(152 (61 164 ))))(93 169 ))(((23 171 )(35 181 ))(46 131 ))))(127 (125 ((((2 (32 (((13 73 )(138 160 ))((70 166 )(176 178 )))))((150 (173 (50 (195 (123 (124 (39 101 )))))))((48 204 )(137 163 ))))(65 (78 89 )))(37 115 )))))(62 (119 (((6 (45 69 ))((75 130 )(81 174 )))((56 103 )(155 (151 168 )))))))(107 (15 57 )))(87 (86 158 )))(154 202 ))))(92 165 )))*
(0 ((88 (111 ((((((((((55 ((((98 (((((1 (64 114 ))(26 49 ))(((18 143 )((129 (159 191 ))(132 185 )))(((42 121 )(190 (100 147 )))(105 134 ))))((51 74 )(167 (139 187 ))))(60 (21 (31 157 )))))(52 (((188 (99 ((8 36 )(135 141 ))))(33 43 ))(146 (113 133 )))))(90 (142 203 )))(153 172 )))(170 (80 (4 (144 (77 110 ))))))(91 (((((((((38 (199 (3 (197 (126 (((((7 (12 196 ))(118 175 ))(47 95 ))((109 (20 24 ))((97 120 )(112 116 ))))((25 (9 (30 94 )))(40 54 ))))))))(34 ((67 (29 66 ))(104 (72 186 )))))(198 (108 (22 149 ))))(53 (19 189 )))(16 ((122 (71 82 ))(177 180 ))))(106 183 ))(102 184 ))(58 117 ))((5 145 )(10 (136 (44 (140 182 ))))))))(((79 (68 (11 (83 84 ))))((((17 41 )(63 148 ))(85 128 ))(200 201 )))(161 (96 (156 (193 (192 194 )))))))(((162 ((((14 76 )(59 179 ))(27 28 ))(152 (61 164 ))))(93 169 ))(((23 171 )(35 181 ))(46 131 ))))(127 (125 ((((2 (32 (((13 73 )(138 160 ))((70 166 )(176 178 )))))((150 (173 (50 (195 (124 (123 (39 101 )))))))((48 204 )(137 163 ))))(65 (78 89 )))(37 115 )))))(62 (119 (((6 (45 69 ))((75 130 )(81 174 )))((56 103 )(155 (151 168 )))))))(107 (15 57 )))(87 (86 158 )))(154 202 ))))(92 165 )))*
(0 ((88 (111 ((((((((((55 ((((98 (((((1 (64 114 ))(26 49 ))(((18 143 )((129 (159 191 ))(132 185 )))(((42 121 )(190 (100 147 )))(105 134 ))))((51 74 )(167 (139 187 ))))(60 (21 (31 157 )))))(90 (142 203 )))(52 (((188 (99 ((8 36 )(135 141 ))))(33 43 ))(146 (113 133 )))))(153 172 )))(170 (80 (4 (144 (77 110 ))))))(91 (((((((((38 (199 (3 (197 (126 (((((7 (12 196 ))(118 175 ))(47 95 ))((109 (20 24 ))((97 120 )(112 116 ))))((25 (9 (30 94 )))(40 54 ))))))))(34 ((67 (29 66 ))(104 (72 186 )))))(198 (108 (22 149 ))))(53 (19 189 )))(16 ((71 (82 122 ))(177 180 ))))(106 183 ))(102 184 ))(58 117 ))((5 145 )(10 (136 (44 (140 182 ))))))))(((79 (68 (11 (83 84 ))))((((17 41 )(63 148 ))(85 128 ))(200 201 )))(161 (96 (156 (193 (192 194 )))))))(((162 ((((14 76 )(59 179 ))(27 28 ))(152 (61 164 ))))(93 169 ))(((23 171 )(35 181 ))(46 131 ))))(127 (125 ((((2 (32 (((13 73 )(138 160 ))((70 166 )(176 178 )))))((150 (173 (50 (195 (124 (101 (39 123 )))))))((48 204 )(137 163 ))))(65 (78 89 )))(37 115 )))))(62 (119 (((6 (45 69 ))((75 130 )(81 174 )))((56 103 )(155 (151 168 )))))))(107 (15 57 )))(87 (86 158 )))(154 202 ))))(92 165 )))*
(0 ((88 (111 ((((((((((55 ((((98 (((((1 (64 114 ))(26 49 ))(((18 143 )((129 (159 191 ))(132 185 )))(((42 121 )(190 (100 147 )))(105 134 ))))((51 74 )(167 (139 187 ))))(60 (21 (31 157 )))))(203 (90 142 )))(52 (((188 (99 ((8 36 )(135 141 ))))(33 43 ))(146 (113 133 )))))(153 172 )))(170 (80 (4 (144 (77 110 ))))))(91 (((((((((38 (199 (3 (197 (126 (((((7 (12 196 ))(118 175 ))(47 95 ))((109 (20 24 ))((97 120 )(112 116 ))))((25 (9 (30 94 )))(40 54 ))))))))(34 ((67 (29 66 ))(104 (72 186 )))))(198 (108 (22 149 ))))(53 (19 189 )))(16 ((122 (71 82 ))(177 180 ))))(106 183 ))(102 184 ))(58 117 ))((5 145 )(10 (136 (44 (140 182 ))))))))(((79 (68 (11 (83 84 ))))((((17 41 )(63 148 ))(85 128 ))(200 201 )))(161 (96 (156 (193 (192 194 )))))))(((162 ((((14 76 )(59 179 ))(27 28 ))(152 (61 164 ))))(93 169 ))(((23 171 )(35 181 ))(46 131 ))))(127 (125 ((((2 (32 (((13 73 )(138 160 ))((70 166 )(176 178 )))))((150 (173 (50 (195 (123 (124 (39 101 )))))))((48 204 )(137 163 ))))(65 (78 89 )))(37 115 )))))(62 (119 (((6 (45 69 ))((75 130 )(81 174 )))((56 103 )(155 (151 168 )))))))(107 (15 57 )))(87 (86 158 )))(154 202 ))))(92 165 )))*
(0 ((88 (111 ((((((((((55 ((((98 (((((1 (64 114 ))(26 49 ))(((18 143 )((129 (159 191 ))(132 185 )))(((42 121 )(190 (100 147 )))(105 134 ))))((51 74 )(167 (139 187 ))))(21 (60 (31 157 )))))(203 (90 142 )))(52 (((188 (99 ((8 36 )(135 141 ))))(33 43 ))(146 (113 133 )))))(153 172 )))(170 (80 (4 (144 (77 110 ))))))(91 (((((((((38 (199 (3 (197 (126 (((((7 (12 196 ))(118 175 ))(47 95 ))((109 (20 24 ))((97 120 )(112 116 ))))((25 (9 (30 94 )))(40 54 ))))))))(34 ((67 (29 66 ))(104 (72 186 )))))(198 (108 (22 149 ))))(53 (19 189 )))(16 ((122 (71 82 ))(177 180 ))))(106 183 ))(102 184 ))(58 117 ))((5 145 )(10 (136 (44 (140 182 ))))))))(((79 (68 (11 (83 84 ))))((((17 41 )(63 148 ))(85 128 ))(200 201 )))(161 (96 (156 (193 (192 194 )))))))(((162 ((((14 76 )(59 179 ))(27 28 ))(152 (61 164 ))))(93 169 ))(((23 171 )(35 181 ))(46 131 ))))(127 (125 ((((2 (32 (((13 73 )(138 160 ))((70 166 )(176 178 )))))((150 (173 (50 (195 (123 (39 (101 124 )))))))((48 204 )(137 163 ))))(65 (78 89 )))(37 115 )))))(62 (119 (((6 (45 69 ))((75 130 )(81 174 )))((56 103 )(155 (151 168 )))))))(107 (15 57 )))(87 (86 158 )))(154 202 ))))(92 165 )))*
(0 ((88 (111 ((87 (((((((((55 (((98 (((((1 (64 114 ))(26 49 ))(((18 143 )((129 (159 191 ))(132 185 )))(((42 121 )(190 (100 147 )))(105 134 ))))((51 74 )(167 (139 187 ))))(60 (21 (31 157 )))))((52 (((188 (99 ((8 36 )(135 141 ))))(33 43 ))(146 (113 133 ))))(90 (142 203 ))))(153 172 )))(((((((((38 (199 (3 (197 (126 (((((7 (12 196 ))(118 175 ))(47 95 ))((109 (20 24 ))((97 120 )(112 116 ))))((25 (9 (30 94 )))(40 54 ))))))))(34 ((67 (29 66 ))(104 (72 186 )))))(198 (108 (22 149 ))))(53 (19 189 )))(16 ((71 (82 122 ))(177 180 ))))(106 183 ))(102 184 ))(58 117 ))((5 145 )(10 (136 (44 (140 182 )))))))(((79 ((11 68 )(83 84 )))((((17 41 )(63 148 ))(85 128 ))(200 201 )))(161 (96 (156 (193 (192 194 )))))))(((162 ((((14 76 )(59 179 ))(27 28 ))(152 (61 164 ))))(93 169 ))(((23 171 )(35 181 ))(46 131 ))))(127 (125 ((((2 (32 (((13 73 )(138 160 ))((70 166 )(176 178 )))))((150 (173 (50 (195 (124 (39 (101 123 )))))))((48 204 )(137 163 ))))(65 (78 89 )))(37 115 )))))(62 (119 (((6 (45 69 ))((75 130 )(81 174 )))((56 103 )(155 (151 168 )))))))(107 (15 57 )))(170 (80 (4 (144 (77 110 ))))))(91 (154 202 ))))(86 158 ))))(92 165 )))*
(0 ((88 (111 ((((((((((55 ((((98 (((((1 (64 114 ))(26 49 ))(((18 143 )((129 (159 191 ))(132 185 )))(((42 121 )(190 (100 147 )))(105 134 ))))((51 74 )(167 (139 187 ))))(60 (21 (31 157 )))))(90 (142 203 )))(52 (((188 (99 ((8 36 )(135 141 ))))(33 43 ))(146 (113 133 )))))(153 172 )))(170 (80 (4 (144 (77 110 ))))))(91 (((((((((38 (199 (3 (197 (126 (((((7 (12 196 ))(118 175 ))(47 95 ))((109 (20 24 ))((97 120 )(112 116 ))))((25 (9 (30 94 )))(40 54 ))))))))(34 ((67 (29 66 ))(104 (72 186 )))))(198 (108 (22 149 ))))(53 (19 189 )))(16 ((122 (71 82 ))(177 180 ))))(106 183 ))(102 184 ))(58 117 ))((5 145 )(10 (136 (44 (140 182 ))))))))(((79 (68 (11 (83 84 ))))((((17 41 )(63 148 ))(85 128 ))(200 201 )))(161 (96 (156 (193 (192 194 )))))))(((162 ((((14 76 )(59 179 ))(27 28 ))(152 (61 164 ))))(93 169 ))(((23 171 )(35 181 ))(46 131 ))))(127 (125 ((((2 (32 (((13 73 )(138 160 ))((70 166 )(176 178 )))))((150 (173 (50 (39 (195 (124 (101 123 )))))))((48 204 )(137 163 ))))(65 (78 89 )))(37 115 )))))(62 (119 (((6 (45 69 ))((75 130 )(81 174 )))((56 103 )(155 (151 168 )))))))(107 (15 57 )))(87 (86 158 )))(154 202 ))))(92 165 )))*
(0 ((88 (111 ((87 (((((((((55 (((98 (((((1 (64 114 ))(26 49 ))(((18 143 )((129 (159 191 ))(132 185 )))(((42 121 )(190 (100 147 )))(105 134 ))))((51 74 )(167 (139 187 ))))(21 (60 (31 157 )))))((52 (((188 (99 ((8 36 )(135 141 ))))(33 43 ))(146 (113 133 ))))(90 (142 203 ))))(153 172 )))(170 (80 (4 (144 (77 110 ))))))(((((((((38 (199 (3 (197 (126 (((((7 (12 196 ))(118 175 ))(47 95 ))((109 (20 24 ))((97 120 )(112 116 ))))((25 (9 (30 94 )))(40 54 ))))))))(34 ((67 (29 66 ))(104 (72 186 )))))(198 (108 (22 149 ))))(53 (19 189 )))(16 ((122 (71 82 ))(177 180 ))))(106 183 ))(102 184 ))(58 117 ))((5 145 )(10 (136 (44 (140 182 )))))))(((79 ((11 68 )(83 84 )))((((17 41 )(63 148 ))(85 128 ))(200 201 )))(161 (96 (156 (193 (192 194 )))))))(((162 ((((14 76 )(59 179 ))(27 28 ))(152 (61 164 ))))(93 169 ))(((23 171 )(35 181 ))(46 131 ))))(127 (125 ((((2 (32 (((13 73 )(138 160 ))((70 166 )(176 178 )))))((150 (173 (50 (195 (123 (101 (39 124 )))))))((48 204 )(137 163 ))))(65 (78 89 )))(37 115 )))))(62 (119 (((6 (45 69 ))((75 130 )(81 174 )))((56 103 )(155 (151 168 )))))))(107 (15 57 )))(91 (154 202 ))))(86 158 ))))(92 165 )))*
(0 ((88 (111 ((((((((((55 ((((98 (((((1 (64 114 ))(26 49 ))(((18 143 )((129 (159 191 ))(132 185 )))(((42 121 )(190 (100 147 )))(105 134 ))))((51 74 )(167 (139 187 ))))(21 (60 (31 157 )))))(90 (142 203 )))(52 (((188 (99 ((8 36 )(135 141 ))))(33 43 ))(146 (113 133 )))))(153 172 )))(170 (80 (4 (144 (77 110 ))))))(91 (((((((((38 (199 (3 (197 (126 (((((7 (12 196 ))(118 175 ))(47 95 ))((109 (20 24 ))((97 120 )(112 116 ))))((25 (9 (30 94 )))(40 54 ))))))))(34 ((67 (29 66 ))(104 (72 186 )))))(198 (108 (22 149 ))))(53 (19 189 )))(16 ((71 (82 122 ))(177 180 ))))(106 183 ))(102 184 ))(58 117 ))((5 145 )(10 (136 (44 (140 182 ))))))))(((79 (68 (11 (83 84 ))))((((17 41 )(63 148 ))(85 128 ))(200 201 )))(161 (96 (156 (193 (192 194 )))))))(((162 ((((14 76 )(59 179 ))(27 28 ))(152 (61 164 ))))(93 169 ))(((23 171 )(35 181 ))(46 131 ))))(127 (125 ((((2 (32 (((13 73 )(138 160 ))((70 166 )(176 178 )))))((150 (173 (50 (195 (39 (124 (101 123 )))))))((48 204 )(137 163 ))))(65 (78 89 )))(37 115 )))))(62 (119 (((6 (45 69 ))((75 130 )(81 174 )))((56 103 )(155 (151 168 )))))))(107 (15 57 )))(87 (86 158 )))(154 202 ))))(92 165 )))*
(0 ((88 (111 ((((((((((55 ((((98 (((((1 (64 114 ))(26 49 ))(((18 143 )((129 (159 191 ))(132 185 )))(((42 121 )(190 (100 147 )))(105 134 ))))((51 74 )(167 (139 187 ))))(60 (21 (31 157 )))))(203 (90 142 )))(52 (((188 (99 ((8 36 )(135 141 ))))(33 43 ))(146 (113 133 )))))(153 172 )))(170 (80 (4 (144 (77 110 ))))))(91 (((((((((38 (199 (3 (197 (126 (((((7 (12 196 ))(118 175 ))(47 95 ))((109 (20 24 ))((97 120 )(112 116 ))))((25 (9 (30 94 )))(40 54 ))))))))(34 ((67 (29 66 ))(104 (72 186 )))))(198 (108 (22 149 ))))(53 (19 189 )))(16 ((122 (71 82 ))(177 180 ))))(106 183 ))(102 184 ))(58 117 ))((5 145 )(10 (136 (44 (140 182 ))))))))(((79 ((11 68 )(83 84 )))((((17 41 )(63 148 ))(85 128 ))(200 201 )))(161 (96 (156 (193 (192 194 )))))))(((162 ((((14 76 )(59 179 ))(27 28 ))(152 (61 164 ))))(93 169 ))(((23 171 )(35 181 ))(46 131 ))))(127 (125 ((((2 (32 (((13 73 )(138 160 ))((70 166 )(176 178 )))))((150 (173 (50 (195 (124 (123 (39 101 )))))))((48 204 )(137 163 ))))(65 (78 89 )))(37 115 )))))(62 (119 (((6 (45 69 ))((75 130 )(81 174 )))((56 103 )(155 (151 168 )))))))(107 (15 57 )))(87 (86 158 )))(154 202 ))))(92 165 )))*
(0 ((88 (111 ((87 (((((((((55 (((98 (((((1 (64 114 ))(26 49 ))(((18 143 )((129 (159 191 ))(132 185 )))(((42 121 )(190 (100 147 )))(105 134 ))))((51 74 )(167 (139 187 ))))(21 (60 (31 157 )))))((52 (((188 (99 ((8 36 )(135 141 ))))(33 43 ))(146 (113 133 ))))(90 (142 203 ))))(153 172 )))(((((((((38 (199 (3 (197 (126 (((((7 (12 196 ))(118 175 ))(47 95 ))((109 (20 24 ))((97 120 )(112 116 ))))((25 (9 (30 94 )))(40 54 ))))))))(34 ((67 (29 66 ))(104 (72 186 )))))(198 (108 (22 149 ))))(53 (19 189 )))(16 ((122 (71 82 ))(177 180 ))))(106 183 ))(102 184 ))(58 117 ))((5 145 )(10 (136 (44 (140 182 )))))))(((79 (68 (11 (83 84 ))))((((17 41 )(63 148 ))(85 128 ))(200 201 )))(161 (96 (156 (193 (192 194 )))))))(((162 ((((14 76 )(59 179 ))(27 28 ))(152 (61 164 ))))(93 169 ))(((23 171 )(35 181 ))(46 131 ))))(127 (125 ((((2 (32 (((13 73 )(138 160 ))((70 166 )(176 178 )))))((150 (173 (50 (195 ((39 123 )(101 124 ))))))((48 204 )(137 163 ))))(65 (78 89 )))(37 115 )))))(62 (119 (((6 (45 69 ))((75 130 )(81 174 )))((56 103 )(155 (151 168 )))))))(107 (15 57 )))(170 (80 (4 (144 (77 110 ))))))(91 (154 202 ))))(86 158 ))))(92 165 )))*
(0 ((88 (111 ((((((((((55 ((((98 (((((1 (64 114 ))(26 49 ))(((18 143 )((129 (159 191 ))(132 185 )))(((42 121 )(190 (100 147 )))(105 134 ))))((51 74 )(167 (139 187 ))))(21 (60 (31 157 )))))(203 (90 142 )))(52 (((188 (99 ((8 36 )(135 141 ))))(33 43 ))(146 (113 133 )))))(153 172 )))(170 (80 (4 (144 (77 110 ))))))(91 (((((((((38 (199 (3 (197 (126 (((((7 (12 196 ))(118 175 ))(47 95 ))((109 (20 24 ))((97 120 )(112 116 ))))((25 (9 (30 94 )))(40 54 ))))))))(34 ((67 (29 66 ))(104 (72 186 )))))(198 (108 (22 149 ))))(53 (19 189 )))(16 ((71 (82 122 ))(177 180 ))))(106 183 ))(102 184 ))(58 117 ))((5 145 )(10 (136 (44 (140 182 ))))))))(((79 ((11 68 )(83 84 )))((((17 41 )(63 148 ))(85 128 ))(200 201 )))(161 (96 (156 (193 (192 194 )))))))(((162 ((((14 76 )(59 179 ))(27 28 ))(152 (61 164 ))))(93 169 ))(((23 171 )(35 181 ))(46 131 ))))(127 (125 ((((2 (32 (((13 73 )(138 160 ))((70 166 )(176 178 )))))((150 (173 (50 (195 (124 (39 (101 123 )))))))((48 204 )(137 163 ))))(65 (78 89 )))(37 115 )))))(62 (119 (((6 (45 69 ))((75 130 )(81 174 )))((56 103 )(155 (151 168 )))))))(107 (15 57 )))(87 (86 158 )))(154 202 ))))(92 165 )))*
(0 ((88 (111 ((((((((((55 ((((98 (((((1 (64 114 ))(26 49 ))(((18 143 )((129 (159 191 ))(132 185 )))(((42 121 )(190 (100 147 )))(105 134 ))))((51 74 )(167 (139 187 ))))(60 (21 (31 157 )))))(203 (90 142 )))(52 (((188 (99 ((8 36 )(135 141 ))))(33 43 ))(146 (113 133 )))))(153 172 )))(170 (80 (4 (144 (77 110 ))))))(91 (((((((((38 (199 (3 (197 (126 (((((7 (12 196 ))(118 175 ))(47 95 ))((109 (20 24 ))((97 120 )(112 116 ))))((25 (9 (30 94 )))(40 54 ))))))))(34 ((67 (29 66 ))(104 (72 186 )))))(198 (108 (22 149 ))))(53 (19 189 )))(16 ((122 (71 82 ))(177 180 ))))(106 183 ))(102 184 ))(58 117 ))((5 145 )(10 (136 (44 (140 182 ))))))))(((79 (68 (11 (83 84 ))))((((17 41 )(63 148 ))(85 128 ))(200 201 )))(161 (96 (156 (193 (192 194 )))))))(((162 ((((14 76 )(59 179 ))(27 28 ))(152 (61 164 ))))(93 169 ))(((23 171 )(35 181 ))(46 131 ))))(127 (125 ((((2 (32 (((13 73 )(138 160 ))((70 166 )(176 178 )))))((150 (173 (50 (195 ((39 124 )(101 123 ))))))((48 204 )(137 163 ))))(65 (78 89 )))(37 115 )))))(62 (119 (((6 (45 69 ))((75 130 )(81 174 )))((56 103 )(155 (151 168 )))))))(107 (15 57 )))(87 (86 158 )))(154 202 ))))(92 165 )))*
(0 ((88 (111 ((((((((((55 (((98 (((((1 (64 114 ))(26 49 ))(((18 143 )((129 (159 191 ))(132 185 )))(((42 121 )(190 (100 147 )))(105 134 ))))((51 74 )(167 (139 187 ))))(21 (60 (31 157 )))))((52 (((188 (99 ((8 36 )(135 141 ))))(33 43 ))(146 (113 133 ))))(90 (142 203 ))))(153 172 )))(((((((((38 (199 (3 (197 (126 (((((7 (12 196 ))(118 175 ))(47 95 ))((109 (20 24 ))((97 120 )(112 116 ))))((25 (9 (30 94 )))(40 54 ))))))))(34 ((67 (29 66 ))(104 (72 186 )))))(198 (108 (22 149 ))))(53 (19 189 )))(16 ((71 (82 122 ))(177 180 ))))(106 183 ))(102 184 ))(58 117 ))((5 145 )(10 (136 (44 (140 182 )))))))(((79 ((11 68 )(83 84 )))((((17 41 )(63 148 ))(85 128 ))(200 201 )))(161 (96 (156 (193 (192 194 )))))))(((162 ((((14 76 )(59 179 ))(27 28 ))(152 (61 164 ))))(93 169 ))(((23 171 )(35 181 ))(46 131 ))))(127 (125 ((((2 (32 (((13 73 )(138 160 ))((70 166 )(176 178 )))))((150 (173 (50 (195 (124 (101 (39 123 )))))))((48 204 )(137 163 ))))(65 (78 89 )))(37 115 )))))(62 (119 (((6 (45 69 ))((75 130 )(81 174 )))((56 103 )(155 (151 168 )))))))(107 (15 57 )))(170 (80 (4 (144 (77 110 ))))))(91 (154 202 )))(87 (86 158 )))))(92 165 )))*
(0 ((88 (111 ((((((((((55 ((((98 (((((1 (64 114 ))(26 49 ))(((18 143 )((129 (159 191 ))(132 185 )))(((42 121 )(190 (100 147 )))(105 134 ))))((51 74 )(167 (139 187 ))))(21 (60 (31 157 )))))(90 (142 203 )))(52 (((188 (99 ((8 36 )(135 141 ))))(33 43 ))(146 (113 133 )))))(153 172 )))(170 (80 (4 (144 (77 110 ))))))(91 (((((((((38 (199 (3 (197 (126 (((((7 (12 196 ))(118 175 ))(47 95 ))((109 (20 24 ))((97 120 )(112 116 ))))((25 (9 (30 94 )))(40 54 ))))))))(34 ((67 (29 66 ))(104 (72 186 )))))(198 (108 (22 149 ))))(53 (19 189 )))(16 ((71 (82 122 ))(177 180 ))))(106 183 ))(102 184 ))(58 117 ))((5 145 )(10 (136 (44 (140 182 ))))))))(((79 ((11 68 )(83 84 )))((((17 41 )(63 148 ))(85 128 ))(200 201 )))(161 (96 (156 (193 (192 194 )))))))(((162 ((((14 76 )(59 179 ))(27 28 ))(152 (61 164 ))))(93 169 ))(((23 171 )(35 181 ))(46 131 ))))(127 (125 ((((2 (32 (((13 73 )(138 160 ))((70 166 )(176 178 )))))((150 (173 (50 (195 (124 (123 (39 101 )))))))((48 204 )(137 163 ))))(65 (78 89 )))(37 115 )))))(62 (119 (((6 (45 69 ))((75 130 )(81 174 )))((56 103 )(155 (151 168 )))))))(107 (15 57 )))(87 (86 158 )))(154 202 ))))(92 165 )))*
(0 ((88 (111 ((((((((((55 ((((98 (((((1 (64 114 ))(26 49 ))(((18 143 )((129 (159 191 ))(132 185 )))(((42 121 )(190 (100 147 )))(105 134 ))))((51 74 )(167 (139 187 ))))(60 (21 (31 157 )))))(52 (((188 (99 ((8 36 )(135 141 ))))(33 43 ))(146 (113 133 )))))(90 (142 203 )))(153 172 )))(170 (80 (4 (144 (77 110 ))))))(91 (((((((((38 (199 (3 (197 (126 (((((7 (12 196 ))(118 175 ))(47 95 ))((109 (20 24 ))((97 120 )(112 116 ))))((25 (9 (30 94 )))(40 54 ))))))))(34 ((67 (29 66 ))(104 (72 186 )))))(198 (108 (22 149 ))))(53 (19 189 )))(16 ((122 (71 82 ))(177 180 ))))(106 183 ))(102 184 ))(58 117 ))((5 145 )(10 (136 (44 (140 182 ))))))))(((79 ((11 68 )(83 84 )))((((17 41 )(63 148 ))(85 128 ))(200 201 )))(161 (96 (156 (193 (192 194 )))))))(((162 ((((14 76 )(59 179 ))(27 28 ))(152 (61 164 ))))(93 169 ))(((23 171 )(35 181 ))(46 131 ))))(127 (125 ((((2 (32 (((13 73 )(138 160 ))((70 166 )(176 178 )))))((150 (173 (50 (195 (123 (101 (39 124 )))))))((48 204 )(137 163 ))))(65 (78 89 )))(37 115 )))))(62 (119 (((6 (45 69 ))((75 130 )(81 174 )))((56 103 )(155 (151 168 )))))))(107 (15 57 )))(87 (86 158 )))(154 202 ))))(92 165 )))*
(0 ((88 (111 ((((((((((55 (((98 (((((1 (64 114 ))(26 49 ))(((18 143 )((129 (159 191 ))(132 185 )))(((42 121 )(190 (100 147 )))(105 134 ))))((51 74 )(167 (139 187 ))))(21 (60 (31 157 )))))((52 (((188 (99 ((8 36 )(135 141 ))))(33 43 ))(146 (113 133 ))))(90 (142 203 ))))(153 172 )))(170 (80 (4 (144 (77 110 ))))))(91 (((((((((38 (199 (3 (197 (126 (((((7 (12 196 ))(118 175 ))(47 95 ))((109 (20 24 ))((97 120 )(112 116 ))))((25 (9 (30 94 )))(40 54 ))))))))(34 ((67 (29 66 ))(104 (72 186 )))))(198 (108 (22 149 ))))(53 (19 189 )))(16 ((122 (71 82 ))(177 180 ))))(106 183 ))(102 184 ))(58 117 ))((5 145 )(10 (136 (44 (140 182 ))))))))(((79 ((11 68 )(83 84 )))((((17 41 )(63 148 ))(85 128 ))(200 201 )))(161 (96 (156 (193 (192 194 )))))))(((162 ((((14 76 )(59 179 ))(27 28 ))(152 (61 164 ))))(93 169 ))(((23 171 )(35 181 ))(46 131 ))))(127 (125 ((((2 (32 (((13 73 )(138 160 ))((70 166 )(176 178 )))))((150 (173 (50 (195 (39 (124 (101 123 )))))))((48 204 )(137 163 ))))(65 (78 89 )))(37 115 )))))(62 (119 (((6 (45 69 ))((75 130 )(81 174 )))((56 103 )(155 (151 168 )))))))(107 (15 57 )))(87 (86 158 )))(154 202 ))))(92 165 )))*
(0 ((88 (111 ((((((((((55 ((((98 (((((1 (64 114 ))(26 49 ))(((18 143 )((129 (159 191 ))(132 185 )))(((42 121 )(190 (100 147 )))(105 134 ))))((51 74 )(167 (139 187 ))))(21 (60 (31 157 )))))(203 (90 142 )))(52 (((188 (99 ((8 36 )(135 141 ))))(33 43 ))(146 (113 133 )))))(153 172 )))(170 (80 (4 (144 (77 110 ))))))(91 (((((((((38 (199 (3 (197 (126 (((((7 (12 196 ))(118 175 ))(47 95 ))((109 (20 24 ))((97 120 )(112 116 ))))((25 (9 (30 94 )))(40 54 ))))))))(34 ((67 (29 66 ))(104 (72 186 )))))(198 (108 (22 149 ))))(53 (19 189 )))(16 ((122 (71 82 ))(177 180 ))))(106 183 ))(102 184 ))(58 117 ))((5 145 )(10 (136 (44 (140 182 ))))))))(((79 ((11 68 )(83 84 )))((((17 41 )(63 148 ))(85 128 ))(200 201 )))(161 (96 (156 (193 (192 194 )))))))(((162 ((((14 76 )(59 179 ))(27 28 ))(152 (61 164 ))))(93 169 ))(((23 171 )(35 181 ))(46 131 ))))(127 (125 ((((2 (32 (((13 73 )(138 160 ))((70 166 )(176 178 )))))((150 (173 (50 (195 (39 (123 (101 124 )))))))((48 204 )(137 163 ))))(65 (78 89 )))(37 115 )))))(62 (119 (((6 (45 69 ))((75 130 )(81 174 )))((56 103 )(155 (151 168 )))))))(107 (15 57 )))(87 (86 158 )))(154 202 ))))(92 165 )))*
(0 ((88 (111 ((((((((((55 (((98 (((((1 (64 114 ))(26 49 ))(((18 143 )((129 (159 191 ))(132 185 )))(((42 121 )(190 (100 147 )))(105 134 ))))((51 74 )(167 (139 187 ))))(21 (60 (31 157 )))))((52 (((188 (99 ((8 36 )(135 141 ))))(33 43 ))(146 (113 133 ))))(90 (142 203 ))))(153 172 )))(((((((((38 (199 (3 (197 (126 (((((7 (12 196 ))(118 175 ))(47 95 ))((109 (20 24 ))((97 120 )(112 116 ))))((25 (9 (30 94 )))(40 54 ))))))))(34 ((67 (29 66 ))(104 (72 186 )))))(198 (108 (22 149 ))))(53 (19 189 )))(16 ((71 (82 122 ))(177 180 ))))(106 183 ))(102 184 ))(58 117 ))((5 145 )(10 (136 (44 (140 182 )))))))(((79 ((11 68 )(83 84 )))((((17 41 )(63 148 ))(85 128 ))(200 201 )))(161 (96 (156 (193 (192 194 )))))))(((162 ((((14 76 )(59 179 ))(27 28 ))(152 (61 164 ))))(93 169 ))(((23 171 )(35 181 ))(46 131 ))))(127 (125 ((((2 (32 (((13 73 )(138 160 ))((70 166 )(176 178 )))))((150 (173 (50 (195 (124 (39 (101 123 )))))))((48 204 )(137 163 ))))(65 (78 89 )))(37 115 )))))(62 (119 (((6 (45 69 ))((75 130 )(81 174 )))((56 103 )(155 (151 168 )))))))(107 (15 57 )))(170 (80 (4 (144 (77 110 ))))))(91 (154 202 )))(87 (86 158 )))))(92 165 )))*
(0 ((88 (111 ((87 (((((((((55 (((98 (((((1 (64 114 ))(26 49 ))(((18 143 )((129 (159 191 ))(132 185 )))(((42 121 )(190 (100 147 )))(105 134 ))))((51 74 )(167 (139 187 ))))(60 (21 (31 157 )))))((52 (((188 (99 ((8 36 )(135 141 ))))(33 43 ))(146 (113 133 ))))(90 (142 203 ))))(153 172 )))(170 (80 (4 (144 (77 110 ))))))(((((((((38 (199 (3 (197 (126 (((((7 (12 196 ))(118 175 ))(47 95 ))((109 (20 24 ))((97 120 )(112 116 ))))((25 (9 (30 94 )))(40 54 ))))))))(34 ((67 (29 66 ))(104 (72 186 )))))(198 (108 (22 149 ))))(53 (19 189 )))(16 ((71 (82 122 ))(177 180 ))))(106 183 ))(102 184 ))(58 117 ))((5 145 )(10 (136 (44 (140 182 )))))))(((79 ((11 68 )(83 84 )))((((17 41 )(63 148 ))(85 128 ))(200 201 )))(161 (96 (156 (193 (192 194 )))))))(((162 ((((14 76 )(59 179 ))(27 28 ))(152 (61 164 ))))(93 169 ))(((23 171 )(35 181 ))(46 131 ))))(127 (125 ((((2 (32 (((13 73 )(138 160 ))((70 166 )(176 178 )))))((150 (173 (50 (195 (123 (124 (39 101 )))))))((48 204 )(137 163 ))))(65 (78 89 )))(37 115 )))))(62 (119 (((6 (45 69 ))((75 130 )(81 174 )))((56 103 )(155 (151 168 )))))))(107 (15 57 )))(91 (154 202 ))))(86 158 ))))(92 165 )))*
(0 ((88 (111 ((((((((((55 ((((98 (((((1 (64 114 ))(26 49 ))(((18 143 )((129 (159 191 ))(132 185 )))(((42 121 )(190 (100 147 )))(105 134 ))))((51 74 )(167 (139 187 ))))(60 (21 (31 157 )))))(52 (((188 (99 ((8 36 )(135 141 ))))(33 43 ))(146 (113 133 )))))(90 (142 203 )))(153 172 )))(170 (80 (4 (144 (77 110 ))))))(91 (((((((((38 (199 (3 (197 (126 (((((7 (12 196 ))(118 175 ))(47 95 ))((109 (20 24 ))((97 120 )(112 116 ))))((25 (9 (30 94 )))(40 54 ))))))))(34 ((67 (29 66 ))(104 (72 186 )))))(198 (108 (22 149 ))))(53 (19 189 )))(16 ((71 (82 122 ))(177 180 ))))(106 183 ))(102 184 ))(58 117 ))((5 145 )(10 (136 (44 (140 182 ))))))))(((79 (68 (11 (83 84 ))))((((17 41 )(63 148 ))(85 128 ))(200 201 )))(161 (96 (156 (193 (192 194 )))))))(((162 ((((14 76 )(59 179 ))(27 28 ))(152 (61 164 ))))(93 169 ))(((23 171 )(35 181 ))(46 131 ))))(127 (125 ((((2 (32 (((13 73 )(138 160 ))((70 166 )(176 178 )))))((150 (173 (50 (195 (124 (39 (101 123 )))))))((48 204 )(137 163 ))))(65 (78 89 )))(37 115 )))))(62 (119 (((6 (45 69 ))((75 130 )(81 174 )))((56 103 )(155 (151 168 )))))))(107 (15 57 )))(87 (86 158 )))(154 202 ))))(92 165 )))*
(0 ((88 (111 ((((((((((55 (((98 (((((1 (64 114 ))(26 49 ))(((18 143 )((129 (159 191 ))(132 185 )))(((42 121 )(190 (100 147 )))(105 134 ))))((51 74 )(167 (139 187 ))))(21 (60 (31 157 )))))((52 (((188 (99 ((8 36 )(135 141 ))))(33 43 ))(146 (113 133 ))))(90 (142 203 ))))(153 172 )))(((((((((38 (199 (3 (197 (126 (((((7 (12 196 ))(118 175 ))(47 95 ))((109 (20 24 ))((97 120 )(112 116 ))))((25 (9 (30 94 )))(40 54 ))))))))(34 ((67 (29 66 ))(104 (72 186 )))))(198 (108 (22 149 ))))(53 (19 189 )))(16 ((122 (71 82 ))(177 180 ))))(106 183 ))(102 184 ))(58 117 ))((5 145 )(10 (136 (44 (140 182 )))))))(((79 ((11 68 )(83 84 )))((((17 41 )(63 148 ))(85 128 ))(200 201 )))(161 (96 (156 (193 (192 194 )))))))(((162 ((((14 76 )(59 179 ))(27 28 ))(152 (61 164 ))))(93 169 ))(((23 171 )(35 181 ))(46 131 ))))(127 (125 ((((2 (32 (((13 73 )(138 160 ))((70 166 )(176 178 )))))((150 (173 (50 (195 (123 (101 (39 124 )))))))((48 204 )(137 163 ))))(65 (78 89 )))(37 115 )))))(62 (119 (((6 (45 69 ))((75 130 )(81 174 )))((56 103 )(155 (151 168 )))))))(107 (15 57 )))(170 (80 (4 (144 (77 110 ))))))(91 (154 202 )))(87 (86 158 )))))(92 165 )))*
(0 ((88 (111 ((87 (((((((((55 (((98 (((((1 (64 114 ))(26 49 ))(((18 143 )((129 (159 191 ))(132 185 )))(((42 121 )(190 (100 147 )))(105 134 ))))((51 74 )(167 (139 187 ))))(60 (21 (31 157 )))))((52 (((188 (99 ((8 36 )(135 141 ))))(33 43 ))(146 (113 133 ))))(90 (142 203 ))))(153 172 )))(((((((((38 (199 (3 (197 (126 (((((7 (12 196 ))(118 175 ))(47 95 ))((109 (20 24 ))((97 120 )(112 116 ))))((25 (9 (30 94 )))(40 54 ))))))))(34 ((67 (29 66 ))(104 (72 186 )))))(198 (108 (22 149 ))))(53 (19 189 )))(16 ((122 (71 82 ))(177 180 ))))(106 183 ))(102 184 ))(58 117 ))((5 145 )(10 (136 (44 (140 182 )))))))(((79 ((11 68 )(83 84 )))((((17 41 )(63 148 ))(85 128 ))(200 201 )))(161 (96 (156 (193 (192 194 )))))))(((162 ((((14 76 )(59 179 ))(27 28 ))(152 (61 164 ))))(93 169 ))(((23 171 )(35 181 ))(46 131 ))))(127 (125 ((((2 (32 (((13 73 )(138 160 ))((70 166 )(176 178 )))))((150 (173 (50 (39 (195 (124 (101 123 )))))))((48 204 )(137 163 ))))(65 (78 89 )))(37 115 )))))(62 (119 (((6 (45 69 ))((75 130 )(81 174 )))((56 103 )(155 (151 168 )))))))(107 (15 57 )))(170 (80 (4 (144 (77 110 ))))))(91 (154 202 ))))(86 158 ))))(92 165 )))*
(0 ((88 (111 ((((((((((55 (((98 (((((1 (64 114 ))(26 49 ))(((18 143 )((129 (159 191 ))(132 185 )))(((42 121 )(190 (100 147 )))(105 134 ))))((51 74 )(167 (139 187 ))))(21 (60 (31 157 )))))((52 (((188 (99 ((8 36 )(135 141 ))))(33 43 ))(146 (113 133 ))))(90 (142 203 ))))(153 172 )))(170 (80 (4 (144 (77 110 ))))))(91 (((((((((38 (199 (3 (197 (126 (((((7 (12 196 ))(118 175 ))(47 95 ))((109 (20 24 ))((97 120 )(112 116 ))))((25 (9 (30 94 )))(40 54 ))))))))(34 ((67 (29 66 ))(104 (72 186 )))))(198 (108 (22 149 ))))(53 (19 189 )))(16 ((122 (71 82 ))(177 180 ))))(106 183 ))(102 184 ))(58 117 ))((5 145 )(10 (136 (44 (140 182 ))))))))(((79 (68 (11 (83 84 ))))((((17 41 )(63 148 ))(85 128 ))(200 201 )))(161 (96 (156 (193 (192 194 )))))))(((162 ((((14 76 )(59 179 ))(27 28 ))(152 (61 164 ))))(93 169 ))(((23 171 )(35 181 ))(46 131 ))))(127 (125 ((((2 (32 (((13 73 )(138 160 ))((70 166 )(176 178 )))))((150 (173 (50 (195 ((39 123 )(101 124 ))))))((48 204 )(137 163 ))))(65 (78 89 )))(37 115 )))))(62 (119 (((6 (45 69 ))((75 130 )(81 174 )))((56 103 )(155 (151 168 )))))))(107 (15 57 )))(87 (86 158 )))(154 202 ))))(92 165 )))*
(0 ((88 (111 ((((((((((55 ((((98 (((((1 (64 114 ))(26 49 ))(((18 143 )((129 (159 191 ))(132 185 )))(((42 121 )(190 (100 147 )))(105 134 ))))((51 74 )(167 (139 187 ))))(60 (21 (31 157 )))))(52 (((188 (99 ((8 36 )(135 141 ))))(33 43 ))(146 (113 133 )))))(90 (142 203 )))(153 172 )))(170 (80 (4 (144 (77 110 ))))))(91 (((((((((38 (199 (3 (197 (126 (((((7 (12 196 ))(118 175 ))(47 95 ))((109 (20 24 ))((97 120 )(112 116 ))))((25 (9 (30 94 )))(40 54 ))))))))(34 ((67 (29 66 ))(104 (72 186 )))))(198 (108 (22 149 ))))(53 (19 189 )))(16 ((71 (82 122 ))(177 180 ))))(106 183 ))(102 184 ))(58 117 ))((5 145 )(10 (136 (44 (140 182 ))))))))(((79 ((11 68 )(83 84 )))((((17 41 )(63 148 ))(85 128 ))(200 201 )))(161 (96 (156 (193 (192 194 )))))))(((162 ((((14 76 )(59 179 ))(27 28 ))(152 (61 164 ))))(93 169 ))(((23 171 )(35 181 ))(46 131 ))))(127 (125 ((((2 (32 (((13 73 )(138 160 ))((70 166 )(176 178 )))))((150 (173 (50 (39 (195 (123 (101 124 )))))))((48 204 )(137 163 ))))(65 (78 89 )))(37 115 )))))(62 (119 (((6 (45 69 ))((75 130 )(81 174 )))((56 103 )(155 (151 168 )))))))(107 (15 57 )))(87 (86 158 )))(154 202 ))))(92 165 )))*
(0 ((88 (111 ((87 (((((((((55 (((98 (((((1 (64 114 ))(26 49 ))(((18 143 )((129 (159 191 ))(132 185 )))(((42 121 )(190 (100 147 )))(105 134 ))))((51 74 )(167 (139 187 ))))(60 (21 (31 157 )))))((52 (((188 (99 ((8 36 )(135 141 ))))(33 43 ))(146 (113 133 ))))(90 (142 203 ))))(153 172 )))(((((((((38 (199 (3 (197 (126 (((((7 (12 196 ))(118 175 ))(47 95 ))((109 (20 24 ))((97 120 )(112 116 ))))((25 (9 (30 94 )))(40 54 ))))))))(34 ((67 (29 66 ))(104 (72 186 )))))(198 (108 (22 149 ))))(53 (19 189 )))(16 ((71 (82 122 ))(177 180 ))))(106 183 ))(102 184 ))(58 117 ))((5 145 )(10 (136 (44 (140 182 )))))))(((79 ((11 68 )(83 84 )))((((17 41 )(63 148 ))(85 128 ))(200 201 )))(161 (96 (156 (193 (192 194 )))))))(((162 ((((14 76 )(59 179 ))(27 28 ))(152 (61 164 ))))(93 169 ))(((23 171 )(35 181 ))(46 131 ))))(127 (125 ((((2 (32 (((13 73 )(138 160 ))((70 166 )(176 178 )))))((150 (173 (50 (195 (124 (123 (39 101 )))))))((48 204 )(137 163 ))))(65 (78 89 )))(37 115 )))))(62 (119 (((6 (45 69 ))((75 130 )(81 174 )))((56 103 )(155 (151 168 )))))))(107 (15 57 )))(170 (80 (4 (144 (77 110 ))))))(91 (154 202 ))))(86 158 ))))(92 165 )))*
(0 ((88 (111 ((((((((((55 ((((98 (((((1 (64 114 ))(26 49 ))(((18 143 )((129 (159 191 ))(132 185 )))(((42 121 )(190 (100 147 )))(105 134 ))))((51 74 )(167 (139 187 ))))(60 (21 (31 157 )))))(90 (142 203 )))(52 (((188 (99 ((8 36 )(135 141 ))))(33 43 ))(146 (113 133 )))))(153 172 )))(170 (80 (4 (144 (77 110 ))))))(91 (((((((((38 (199 (3 (197 (126 (((((7 (12 196 ))(118 175 ))(47 95 ))((109 (20 24 ))((97 120 )(112 116 ))))((25 (9 (30 94 )))(40 54 ))))))))(34 ((67 (29 66 ))(104 (72 186 )))))(198 (108 (22 149 ))))(53 (19 189 )))(16 ((122 (71 82 ))(177 180 ))))(106 183 ))(102 184 ))(58 117 ))((5 145 )(10 (136 (44 (140 182 ))))))))(((79 (68 (11 (83 84 ))))((((17 41 )(63 148 ))(85 128 ))(200 201 )))(161 (96 (156 (193 (192 194 )))))))(((162 ((((14 76 )(59 179 ))(27 28 ))(152 (61 164 ))))(93 169 ))(((23 171 )(35 181 ))(46 131 ))))(127 (125 ((((2 (32 (((13 73 )(138 160 ))((70 166 )(176 178 )))))((150 (173 (50 (195 (124 (123 (39 101 )))))))((48 204 )(137 163 ))))(65 (78 89 )))(37 115 )))))(62 (119 (((6 (45 69 ))((75 130 )(81 174 )))((56 103 )(155 (151 168 )))))))(107 (15 57 )))(87 (86 158 )))(154 202 ))))(92 165 )))*
(0 ((88 (111 ((((((((((55 ((((98 (((((1 (64 114 ))(26 49 ))(((18 143 )((129 (159 191 ))(132 185 )))(((42 121 )(190 (100 147 )))(105 134 ))))((51 74 )(167 (139 187 ))))(60 (21 (31 157 )))))(203 (90 142 )))(52 (((188 (99 ((8 36 )(135 141 ))))(33 43 ))(146 (113 133 )))))(153 172 )))(170 (80 (4 (144 (77 110 ))))))(91 (((((((((38 (199 (3 (197 (126 (((((7 (12 196 ))(118 175 ))(47 95 ))((109 (20 24 ))((97 120 )(112 116 ))))((25 (9 (30 94 )))(40 54 ))))))))(34 ((67 (29 66 ))(104 (72 186 )))))(198 (108 (22 149 ))))(53 (19 189 )))(16 ((71 (82 122 ))(177 180 ))))(106 183 ))(102 184 ))(58 117 ))((5 145 )(10 (136 (44 (140 182 ))))))))(((79 (68 (11 (83 84 ))))((((17 41 )(63 148 ))(85 128 ))(200 201 )))(161 (96 (156 (193 (192 194 )))))))(((162 ((((14 76 )(59 179 ))(27 28 ))(152 (61 164 ))))(93 169 ))(((23 171 )(35 181 ))(46 131 ))))(127 (125 ((((2 (32 (((13 73 )(138 160 ))((70 166 )(176 178 )))))((150 (173 (50 (195 (39 (124 (101 123 )))))))((48 204 )(137 163 ))))(65 (78 89 )))(37 115 )))))(62 (119 (((6 (45 69 ))((75 130 )(81 174 )))((56 103 )(155 (151 168 )))))))(107 (15 57 )))(87 (86 158 )))(154 202 ))))(92 165 )))*
(0 ((88 (111 ((87 (((((((((55 (((98 (((((1 (64 114 ))(26 49 ))(((18 143 )((129 (159 191 ))(132 185 )))(((42 121 )(190 (100 147 )))(105 134 ))))((51 74 )(167 (139 187 ))))(60 (21 (31 157 )))))((52 (((188 (99 ((8 36 )(135 141 ))))(33 43 ))(146 (113 133 ))))(90 (142 203 ))))(153 172 )))(170 (80 (4 (144 (77 110 ))))))(((((((((38 (199 (3 (197 (126 (((((7 (12 196 ))(118 175 ))(47 95 ))((109 (20 24 ))((97 120 )(112 116 ))))((25 (9 (30 94 )))(40 54 ))))))))(34 ((67 (29 66 ))(104 (72 186 )))))(198 (108 (22 149 ))))(53 (19 189 )))(16 ((122 (71 82 ))(177 180 ))))(106 183 ))(102 184 ))(58 117 ))((5 145 )(10 (136 (44 (140 182 )))))))(((79 ((11 68 )(83 84 )))((((17 41 )(63 148 ))(85 128 ))(200 201 )))(161 (96 (156 (193 (192 194 )))))))(((162 ((((14 76 )(59 179 ))(27 28 ))(152 (61 164 ))))(93 169 ))(((23 171 )(35 181 ))(46 131 ))))(127 (125 ((((2 (32 (((13 73 )(138 160 ))((70 166 )(176 178 )))))((150 (173 (50 (39 (195 (124 (101 123 )))))))((48 204 )(137 163 ))))(65 (78 89 )))(37 115 )))))(62 (119 (((6 (45 69 ))((75 130 )(81 174 )))((56 103 )(155 (151 168 )))))))(107 (15 57 )))(91 (154 202 ))))(86 158 ))))(92 165 )))*
(0 ((88 (111 ((((((((((55 (((98 (((((1 (64 114 ))(26 49 ))(((18 143 )((129 (159 191 ))(132 185 )))(((42 121 )(190 (100 147 )))(105 134 ))))((51 74 )(167 (139 187 ))))(60 (21 (31 157 )))))((52 (((188 (99 ((8 36 )(135 141 ))))(33 43 ))(146 (113 133 ))))(90 (142 203 ))))(153 172 )))(((((((((38 (199 (3 (197 (126 (((((7 (12 196 ))(118 175 ))(47 95 ))((109 (20 24 ))((97 120 )(112 116 ))))((25 (9 (30 94 )))(40 54 ))))))))(34 ((67 (29 66 ))(104 (72 186 )))))(198 (108 (22 149 ))))(53 (19 189 )))(16 ((122 (71 82 ))(177 180 ))))(106 183 ))(102 184 ))(58 117 ))((5 145 )(10 (136 (44 (140 182 )))))))(((79 ((11 68 )(83 84 )))((((17 41 )(63 148 ))(85 128 ))(200 201 )))(161 (96 (156 (193 (192 194 )))))))(((162 ((((14 76 )(59 179 ))(27 28 ))(152 (61 164 ))))(93 169 ))(((23 171 )(35 181 ))(46 131 ))))(127 (125 ((((2 (32 (((13 73 )(138 160 ))((70 166 )(176 178 )))))((150 (173 (50 (195 (124 (123 (39 101 )))))))((48 204 )(137 163 ))))(65 (78 89 )))(37 115 )))))(62 (119 (((6 (45 69 ))((75 130 )(81 174 )))((56 103 )(155 (151 168 )))))))(107 (15 57 )))(170 (80 (4 (144 (77 110 ))))))(91 (154 202 )))(87 (86 158 )))))(92 165 )))*
(0 ((88 (111 ((((((((((55 ((((98 (((((1 (64 114 ))(26 49 ))(((18 143 )((129 (159 191 ))(132 185 )))(((42 121 )(190 (100 147 )))(105 134 ))))((51 74 )(167 (139 187 ))))(21 (60 (31 157 )))))(203 (90 142 )))(52 (((188 (99 ((8 36 )(135 141 ))))(33 43 ))(146 (113 133 )))))(153 172 )))(170 (80 (4 (144 (77 110 ))))))(91 (((((((((38 (199 (3 (197 (126 (((((7 (12 196 ))(118 175 ))(47 95 ))((109 (20 24 ))((97 120 )(112 116 ))))((25 (9 (30 94 )))(40 54 ))))))))(34 ((67 (29 66 ))(104 (72 186 )))))(198 (108 (22 149 ))))(53 (19 189 )))(16 ((122 (71 82 ))(177 180 ))))(106 183 ))(102 184 ))(58 117 ))((5 145 )(10 (136 (44 (140 182 ))))))))(((79 ((11 68 )(83 84 )))((((17 41 )(63 148 ))(85 128 ))(200 201 )))(161 (96 (156 (193 (192 194 )))))))(((162 ((((14 76 )(59 179 ))(27 28 ))(152 (61 164 ))))(93 169 ))(((23 171 )(35 181 ))(46 131 ))))(127 (125 ((((2 (32 (((13 73 )(138 160 ))((70 166 )(176 178 )))))((150 (173 (50 (195 (123 (124 (39 101 )))))))((48 204 )(137 163 ))))(65 (78 89 )))(37 115 )))))(62 (119 (((6 (45 69 ))((75 130 )(81 174 )))((56 103 )(155 (151 168 )))))))(107 (15 57 )))(87 (86 158 )))(154 202 ))))(92 165 )))*
(0 ((88 (111 ((((((((((55 ((((98 (((((1 (64 114 ))(26 49 ))(((18 143 )((129 (159 191 ))(132 185 )))(((42 121 )(190 (100 147 )))(105 134 ))))((51 74 )(167 (139 187 ))))(21 (60 (31 157 )))))(90 (142 203 )))(52 (((188 (99 ((8 36 )(135 141 ))))(33 43 ))(146 (113 133 )))))(153 172 )))(170 (80 (4 (144 (77 110 ))))))(91 (((((((((38 (199 (3 (197 (126 (((((7 (12 196 ))(118 175 ))(47 95 ))((109 (20 24 ))((97 120 )(112 116 ))))((25 (9 (30 94 )))(40 54 ))))))))(34 ((67 (29 66 ))(104 (72 186 )))))(198 (108 (22 149 ))))(53 (19 189 )))(16 ((122 (71 82 ))(177 180 ))))(106 183 ))(102 184 ))(58 117 ))((5 145 )(10 (136 (44 (140 182 ))))))))(((79 ((11 68 )(83 84 )))((((17 41 )(63 148 ))(85 128 ))(200 201 )))(161 (96 (156 (193 (192 194 )))))))(((162 ((((14 76 )(59 179 ))(27 28 ))(152 (61 164 ))))(93 169 ))(((23 171 )(35 181 ))(46 131 ))))(127 (125 ((((2 (32 (((13 73 )(138 160 ))((70 166 )(176 178 )))))((150 (173 (50 (195 (123 (101 (39 124 )))))))((48 204 )(137 163 ))))(65 (78 89 )))(37 115 )))))(62 (119 (((6 (45 69 ))((75 130 )(81 174 )))((56 103 )(155 (151 168 )))))))(107 (15 57 )))(87 (86 158 )))(154 202 ))))(92 165 )))*
(0 ((88 (111 ((((((((((55 ((((98 (((((1 (64 114 ))(26 49 ))(((18 143 )((129 (159 191 ))(132 185 )))(((42 121 )(190 (100 147 )))(105 134 ))))((51 74 )(167 (139 187 ))))(21 (60 (31 157 )))))(90 (142 203 )))(52 (((188 (99 ((8 36 )(135 141 ))))(33 43 ))(146 (113 133 )))))(153 172 )))(170 (80 (4 (144 (77 110 ))))))(91 (((((((((38 (199 (3 (197 (126 (((((7 (12 196 ))(118 175 ))(47 95 ))((109 (20 24 ))((97 120 )(112 116 ))))((25 (9 (30 94 )))(40 54 ))))))))(34 ((67 (29 66 ))(104 (72 186 )))))(198 (108 (22 149 ))))(53 (19 189 )))(16 ((122 (71 82 ))(177 180 ))))(106 183 ))(102 184 ))(58 117 ))((5 145 )(10 (136 (44 (140 182 ))))))))(((79 ((11 68 )(83 84 )))((((17 41 )(63 148 ))(85 128 ))(200 201 )))(161 (96 (156 (193 (192 194 )))))))(((162 ((((14 76 )(59 179 ))(27 28 ))(152 (61 164 ))))(93 169 ))(((23 171 )(35 181 ))(46 131 ))))(127 (125 ((((2 (32 (((13 73 )(138 160 ))((70 166 )(176 178 )))))((150 (173 (50 (195 (124 (101 (39 123 )))))))((48 204 )(137 163 ))))(65 (78 89 )))(37 115 )))))(62 (119 (((6 (45 69 ))((75 130 )(81 174 )))((56 103 )(155 (151 168 )))))))(107 (15 57 )))(87 (86 158 )))(154 202 ))))(92 165 )))*
(0 ((88 (111 ((((((((((55 ((((98 (((((1 (64 114 ))(26 49 ))(((18 143 )((129 (159 191 ))(132 185 )))(((42 121 )(190 (100 147 )))(105 134 ))))((51 74 )(167 (139 187 ))))(21 (60 (31 157 )))))(90 (142 203 )))(52 (((188 (99 ((8 36 )(135 141 ))))(33 43 ))(146 (113 133 )))))(153 172 )))(170 (80 (4 (144 (77 110 ))))))(91 (((((((((38 (199 (3 (197 (126 (((((7 (12 196 ))(118 175 ))(47 95 ))((109 (20 24 ))((97 120 )(112 116 ))))((25 (9 (30 94 )))(40 54 ))))))))(34 ((67 (29 66 ))(104 (72 186 )))))(198 (108 (22 149 ))))(53 (19 189 )))(16 ((122 (71 82 ))(177 180 ))))(106 183 ))(102 184 ))(58 117 ))((5 145 )(10 (136 (44 (140 182 ))))))))(((79 (68 (11 (83 84 ))))((((17 41 )(63 148 ))(85 128 ))(200 201 )))(161 (96 (156 (193 (192 194 )))))))(((162 ((((14 76 )(59 179 ))(27 28 ))(152 (61 164 ))))(93 169 ))(((23 171 )(35 181 ))(46 131 ))))(127 (125 ((((2 (32 (((13 73 )(138 160 ))((70 166 )(176 178 )))))((150 (173 (50 (195 (39 (123 (101 124 )))))))((48 204 )(137 163 ))))(65 (78 89 )))(37 115 )))))(62 (119 (((6 (45 69 ))((75 130 )(81 174 )))((56 103 )(155 (151 168 )))))))(107 (15 57 )))(87 (86 158 )))(154 202 ))))(92 165 )))*
(0 ((88 (111 ((((((((((55 ((((98 (((((1 (64 114 ))(26 49 ))(((18 143 )((129 (159 191 ))(132 185 )))(((42 121 )(190 (100 147 )))(105 134 ))))((51 74 )(167 (139 187 ))))(60 (21 (31 157 )))))(90 (142 203 )))(52 (((188 (99 ((8 36 )(135 141 ))))(33 43 ))(146 (113 133 )))))(153 172 )))(170 (80 (4 (144 (77 110 ))))))(91 (((((((((38 (199 (3 (197 (126 (((((7 (12 196 ))(118 175 ))(47 95 ))((109 (20 24 ))((97 120 )(112 116 ))))((25 (9 (30 94 )))(40 54 ))))))))(34 ((67 (29 66 ))(104 (72 186 )))))(198 (108 (22 149 ))))(53 (19 189 )))(16 ((122 (71 82 ))(177 180 ))))(106 183 ))(102 184 ))(58 117 ))((5 145 )(10 (136 (44 (140 182 ))))))))(((79 ((11 68 )(83 84 )))((((17 41 )(63 148 ))(85 128 ))(200 201 )))(161 (96 (156 (193 (192 194 )))))))(((162 ((((14 76 )(59 179 ))(27 28 ))(152 (61 164 ))))(93 169 ))(((23 171 )(35 181 ))(46 131 ))))(127 (125 ((((2 (32 (((13 73 )(138 160 ))((70 166 )(176 178 )))))((150 (173 (50 (195 (123 (124 (39 101 )))))))((48 204 )(137 163 ))))(65 (78 89 )))(37 115 )))))(62 (119 (((6 (45 69 ))((75 130 )(81 174 )))((56 103 )(155 (151 168 )))))))(107 (15 57 )))(87 (86 158 )))(154 202 ))))(92 165 )))*
(0 ((88 (111 ((((((((((55 (((98 (((((1 (64 114 ))(26 49 ))(((18 143 )((129 (159 191 ))(132 185 )))(((42 121 )(190 (100 147 )))(105 134 ))))((51 74 )(167 (139 187 ))))(60 (21 (31 157 )))))((52 (((188 (99 ((8 36 )(135 141 ))))(33 43 ))(146 (113 133 ))))(90 (142 203 ))))(153 172 )))(((((((((38 (199 (3 (197 (126 (((((7 (12 196 ))(118 175 ))(47 95 ))((109 (20 24 ))((97 120 )(112 116 ))))((25 (9 (30 94 )))(40 54 ))))))))(34 ((67 (29 66 ))(104 (72 186 )))))(198 (108 (22 149 ))))(53 (19 189 )))(16 ((71 (82 122 ))(177 180 ))))(106 183 ))(102 184 ))(58 117 ))((5 145 )(10 (136 (44 (140 182 )))))))(((79 (68 (11 (83 84 ))))((((17 41 )(63 148 ))(85 128 ))(200 201 )))(161 (96 (156 (193 (192 194 )))))))(((162 ((((14 76 )(59 179 ))(27 28 ))(152 (61 164 ))))(93 169 ))(((23 171 )(35 181 ))(46 131 ))))(127 (125 ((((2 (32 (((13 73 )(138 160 ))((70 166 )(176 178 )))))((150 (173 (50 (195 (124 (123 (39 101 )))))))((48 204 )(137 163 ))))(65 (78 89 )))(37 115 )))))(62 (119 (((6 (45 69 ))((75 130 )(81 174 )))((56 103 )(155 (151 168 )))))))(107 (15 57 )))(170 (80 (4 (144 (77 110 ))))))(91 (154 202 )))(87 (86 158 )))))(92 165 )))*
(0 ((88 (111 ((87 (((((((((55 (((98 (((((1 (64 114 ))(26 49 ))(((18 143 )((129 (159 191 ))(132 185 )))(((42 121 )(190 (100 147 )))(105 134 ))))((51 74 )(167 (139 187 ))))(21 (60 (31 157 )))))((52 (((188 (99 ((8 36 )(135 141 ))))(33 43 ))(146 (113 133 ))))(90 (142 203 ))))(153 172 )))(170 (80 (4 (144 (77 110 ))))))(((((((((38 (199 (3 (197 (126 (((((7 (12 196 ))(118 175 ))(47 95 ))((109 (20 24 ))((97 120 )(112 116 ))))((25 (9 (30 94 )))(40 54 ))))))))(34 ((67 (29 66 ))(104 (72 186 )))))(198 (108 (22 149 ))))(53 (19 189 )))(16 ((122 (71 82 ))(177 180 ))))(106 183 ))(102 184 ))(58 117 ))((5 145 )(10 (136 (44 (140 182 )))))))(((79 (68 (11 (83 84 ))))((((17 41 )(63 148 ))(85 128 ))(200 201 )))(161 (96 (156 (193 (192 194 )))))))(((162 ((((14 76 )(59 179 ))(27 28 ))(152 (61 164 ))))(93 169 ))(((23 171 )(35 181 ))(46 131 ))))(127 (125 ((((2 (32 (((13 73 )(138 160 ))((70 166 )(176 178 )))))((150 (173 (50 (195 (39 (124 (101 123 )))))))((48 204 )(137 163 ))))(65 (78 89 )))(37 115 )))))(62 (119 (((6 (45 69 ))((75 130 )(81 174 )))((56 103 )(155 (151 168 )))))))(107 (15 57 )))(91 (154 202 ))))(86 158 ))))(92 165 )))*
(0 ((88 (111 ((((((((((55 ((((98 (((((1 (64 114 ))(26 49 ))(((18 143 )((129 (159 191 ))(132 185 )))(((42 121 )(190 (100 147 )))(105 134 ))))((51 74 )(167 (139 187 ))))(60 (21 (31 157 )))))(203 (90 142 )))(52 (((188 (99 ((8 36 )(135 141 ))))(33 43 ))(146 (113 133 )))))(153 172 )))(170 (80 (4 (144 (77 110 ))))))(91 (((((((((38 (199 (3 (197 (126 (((((7 (12 196 ))(118 175 ))(47 95 ))((109 (20 24 ))((97 120 )(112 116 ))))((25 (9 (30 94 )))(40 54 ))))))))(34 ((67 (29 66 ))(104 (72 186 )))))(198 (108 (22 149 ))))(53 (19 189 )))(16 ((122 (71 82 ))(177 180 ))))(106 183 ))(102 184 ))(58 117 ))((5 145 )(10 (136 (44 (140 182 ))))))))(((79 (68 (11 (83 84 ))))((((17 41 )(63 148 ))(85 128 ))(200 201 )))(161 (96 (156 (193 (192 194 )))))))(((162 ((((14 76 )(59 179 ))(27 28 ))(152 (61 164 ))))(93 169 ))(((23 171 )(35 181 ))(46 131 ))))(127 (125 ((((2 (32 (((13 73 )(138 160 ))((70 166 )(176 178 )))))((150 (173 (50 (195 (39 (123 (101 124 )))))))((48 204 )(137 163 ))))(65 (78 89 )))(37 115 )))))(62 (119 (((6 (45 69 ))((75 130 )(81 174 )))((56 103 )(155 (151 168 )))))))(107 (15 57 )))(87 (86 158 )))(154 202 ))))(92 165 )))*
(0 ((88 (111 ((((((((((55 ((((98 (((((1 (64 114 ))(26 49 ))(((18 143 )((129 (159 191 ))(132 185 )))(((42 121 )(190 (100 147 )))(105 134 ))))((51 74 )(167 (139 187 ))))(21 (60 (31 157 )))))(52 (((188 (99 ((8 36 )(135 141 ))))(33 43 ))(146 (113 133 )))))(90 (142 203 )))(153 172 )))(170 (80 (4 (144 (77 110 ))))))(91 (((((((((38 (199 (3 (197 (126 (((((7 (12 196 ))(118 175 ))(47 95 ))((109 (20 24 ))((97 120 )(112 116 ))))((25 (9 (30 94 )))(40 54 ))))))))(34 ((67 (29 66 ))(104 (72 186 )))))(198 (108 (22 149 ))))(53 (19 189 )))(16 ((71 (82 122 ))(177 180 ))))(106 183 ))(102 184 ))(58 117 ))((5 145 )(10 (136 (44 (140 182 ))))))))(((79 ((11 68 )(83 84 )))((((17 41 )(63 148 ))(85 128 ))(200 201 )))(161 (96 (156 (193 (192 194 )))))))(((162 ((((14 76 )(59 179 ))(27 28 ))(152 (61 164 ))))(93 169 ))(((23 171 )(35 181 ))(46 131 ))))(127 (125 ((((2 (32 (((13 73 )(138 160 ))((70 166 )(176 178 )))))((150 (173 (50 (195 (124 (101 (39 123 )))))))((48 204 )(137 163 ))))(65 (78 89 )))(37 115 )))))(62 (119 (((6 (45 69 ))((75 130 )(81 174 )))((56 103 )(155 (151 168 )))))))(107 (15 57 )))(87 (86 158 )))(154 202 ))))(92 165 )))*
(0 ((88 (111 ((((((((((55 ((((98 (((((1 (64 114 ))(26 49 ))(((18 143 )((129 (159 191 ))(132 185 )))(((42 121 )(190 (100 147 )))(105 134 ))))((51 74 )(167 (139 187 ))))(60 (21 (31 157 )))))(52 (((188 (99 ((8 36 )(135 141 ))))(33 43 ))(146 (113 133 )))))(90 (142 203 )))(153 172 )))(170 (80 (4 (144 (77 110 ))))))(91 (((((((((38 (199 (3 (197 (126 (((((7 (12 196 ))(118 175 ))(47 95 ))((109 (20 24 ))((97 120 )(112 116 ))))((25 (9 (30 94 )))(40 54 ))))))))(34 ((67 (29 66 ))(104 (72 186 )))))(198 (108 (22 149 ))))(53 (19 189 )))(16 ((71 (82 122 ))(177 180 ))))(106 183 ))(102 184 ))(58 117 ))((5 145 )(10 (136 (44 (140 182 ))))))))(((79 ((11 68 )(83 84 )))((((17 41 )(63 148 ))(85 128 ))(200 201 )))(161 (96 (156 (193 (192 194 )))))))(((162 ((((14 76 )(59 179 ))(27 28 ))(152 (61 164 ))))(93 169 ))(((23 171 )(35 181 ))(46 131 ))))(127 (125 ((((2 (32 (((13 73 )(138 160 ))((70 166 )(176 178 )))))((150 (173 (50 (195 (123 (39 (101 124 )))))))((48 204 )(137 163 ))))(65 (78 89 )))(37 115 )))))(62 (119 (((6 (45 69 ))((75 130 )(81 174 )))((56 103 )(155 (151 168 )))))))(107 (15 57 )))(87 (86 158 )))(154 202 ))))(92 165 )))*
(0 ((88 (111 ((((((((((55 ((((98 (((((1 (64 114 ))(26 49 ))(((18 143 )((129 (159 191 ))(132 185 )))(((42 121 )(190 (100 147 )))(105 134 ))))((51 74 )(167 (139 187 ))))(60 (21 (31 157 )))))(203 (90 142 )))(52 (((188 (99 ((8 36 )(135 141 ))))(33 43 ))(146 (113 133 )))))(153 172 )))(170 (80 (4 (144 (77 110 ))))))(91 (((((((((38 (199 (3 (197 (126 (((((7 (12 196 ))(118 175 ))(47 95 ))((109 (20 24 ))((97 120 )(112 116 ))))((25 (9 (30 94 )))(40 54 ))))))))(34 ((67 (29 66 ))(104 (72 186 )))))(198 (108 (22 149 ))))(53 (19 189 )))(16 ((71 (82 122 ))(177 180 ))))(106 183 ))(102 184 ))(58 117 ))((5 145 )(10 (136 (44 (140 182 ))))))))(((79 ((11 68 )(83 84 )))((((17 41 )(63 148 ))(85 128 ))(200 201 )))(161 (96 (156 (193 (192 194 )))))))(((162 ((((14 76 )(59 179 ))(27 28 ))(152 (61 164 ))))(93 169 ))(((23 171 )(35 181 ))(46 131 ))))(127 (125 ((((2 (32 (((13 73 )(138 160 ))((70 166 )(176 178 )))))((150 (173 (50 (195 (124 (123 (39 101 )))))))((48 204 )(137 163 ))))(65 (78 89 )))(37 115 )))))(62 (119 (((6 (45 69 ))((75 130 )(81 174 )))((56 103 )(155 (151 168 )))))))(107 (15 57 )))(87 (86 158 )))(154 202 ))))(92 165 )))*
(0 ((88 (111 ((((((((((55 (((98 (((((1 (64 114 ))(26 49 ))(((18 143 )((129 (159 191 ))(132 185 )))(((42 121 )(190 (100 147 )))(105 134 ))))((51 74 )(167 (139 187 ))))(60 (21 (31 157 )))))((52 (((188 (99 ((8 36 )(135 141 ))))(33 43 ))(146 (113 133 ))))(90 (142 203 ))))(153 172 )))(170 (80 (4 (144 (77 110 ))))))(91 (((((((((38 (199 (3 (197 (126 (((((7 (12 196 ))(118 175 ))(47 95 ))((109 (20 24 ))((97 120 )(112 116 ))))((25 (9 (30 94 )))(40 54 ))))))))(34 ((67 (29 66 ))(104 (72 186 )))))(198 (108 (22 149 ))))(53 (19 189 )))(16 ((122 (71 82 ))(177 180 ))))(106 183 ))(102 184 ))(58 117 ))((5 145 )(10 (136 (44 (140 182 ))))))))(((79 ((11 68 )(83 84 )))((((17 41 )(63 148 ))(85 128 ))(200 201 )))(161 (96 (156 (193 (192 194 )))))))(((162 ((((14 76 )(59 179 ))(27 28 ))(152 (61 164 ))))(93 169 ))(((23 171 )(35 181 ))(46 131 ))))(127 (125 ((((2 (32 (((13 73 )(138 160 ))((70 166 )(176 178 )))))((150 (173 (50 (195 (124 (123 (39 101 )))))))((48 204 )(137 163 ))))(65 (78 89 )))(37 115 )))))(62 (119 (((6 (45 69 ))((75 130 )(81 174 )))((56 103 )(155 (151 168 )))))))(107 (15 57 )))(87 (86 158 )))(154 202 ))))(92 165 )))*
(0 ((88 (111 ((((((((((55 (((98 (((((1 (64 114 ))(26 49 ))(((18 143 )((129 (159 191 ))(132 185 )))(((42 121 )(190 (100 147 )))(105 134 ))))((51 74 )(167 (139 187 ))))(60 (21 (31 157 )))))((52 (((188 (99 ((8 36 )(135 141 ))))(33 43 ))(146 (113 133 ))))(90 (142 203 ))))(153 172 )))(((((((((38 (199 (3 (197 (126 (((((7 (12 196 ))(118 175 ))(47 95 ))((109 (20 24 ))((97 120 )(112 116 ))))((25 (9 (30 94 )))(40 54 ))))))))(34 ((67 (29 66 ))(104 (72 186 )))))(198 (108 (22 149 ))))(53 (19 189 )))(16 ((71 (82 122 ))(177 180 ))))(106 183 ))(102 184 ))(58 117 ))((5 145 )(10 (136 (44 (140 182 )))))))(((79 ((11 68 )(83 84 )))((((17 41 )(63 148 ))(85 128 ))(200 201 )))(161 (96 (156 (193 (192 194 )))))))(((162 ((((14 76 )(59 179 ))(27 28 ))(152 (61 164 ))))(93 169 ))(((23 171 )(35 181 ))(46 131 ))))(127 (125 ((((2 (32 (((13 73 )(138 160 ))((70 166 )(176 178 )))))((150 (173 (50 (195 (123 (124 (39 101 )))))))((48 204 )(137 163 ))))(65 (78 89 )))(37 115 )))))(62 (119 (((6 (45 69 ))((75 130 )(81 174 )))((56 103 )(155 (151 168 )))))))(107 (15 57 )))(170 (80 (4 (144 (77 110 ))))))(91 (154 202 )))(87 (86 158 )))))(92 165 )))*
(0 ((88 (111 ((((((((((55 (((98 (((((1 (64 114 ))(26 49 ))(((18 143 )((129 (159 191 ))(132 185 )))(((42 121 )(190 (100 147 )))(105 134 ))))((51 74 )(167 (139 187 ))))(21 (60 (31 157 )))))((52 (((188 (99 ((8 36 )(135 141 ))))(33 43 ))(146 (113 133 ))))(90 (142 203 ))))(153 172 )))(((((((((38 (199 (3 (197 (126 (((((7 (12 196 ))(118 175 ))(47 95 ))((109 (20 24 ))((97 120 )(112 116 ))))((25 (9 (30 94 )))(40 54 ))))))))(34 ((67 (29 66 ))(104 (72 186 )))))(198 (108 (22 149 ))))(53 (19 189 )))(16 ((122 (71 82 ))(177 180 ))))(106 183 ))(102 184 ))(58 117 ))((5 145 )(10 (136 (44 (140 182 )))))))(((79 (68 (11 (83 84 ))))((((17 41 )(63 148 ))(85 128 ))(200 201 )))(161 (96 (156 (193 (192 194 )))))))(((162 ((((14 76 )(59 179 ))(27 28 ))(152 (61 164 ))))(93 169 ))(((23 171 )(35 181 ))(46 131 ))))(127 (125 ((((2 (32 (((13 73 )(138 160 ))((70 166 )(176 178 )))))((150 (173 (50 (39 (195 (123 (101 124 )))))))((48 204 )(137 163 ))))(65 (78 89 )))(37 115 )))))(62 (119 (((6 (45 69 ))((75 130 )(81 174 )))((56 103 )(155 (151 168 )))))))(107 (15 57 )))(170 (80 (4 (144 (77 110 ))))))(91 (154 202 )))(87 (86 158 )))))(92 165 )))*
(0 ((88 (111 ((((((((((55 (((98 (((((1 (64 114 ))(26 49 ))(((18 143 )((129 (159 191 ))(132 185 )))(((42 121 )(190 (100 147 )))(105 134 ))))((51 74 )(167 (139 187 ))))(60 (21 (31 157 )))))((52 (((188 (99 ((8 36 )(135 141 ))))(33 43 ))(146 (113 133 ))))(90 (142 203 ))))(153 172 )))(((((((((38 (199 (3 (197 (126 (((((7 (12 196 ))(118 175 ))(47 95 ))((109 (20 24 ))((97 120 )(112 116 ))))((25 (9 (30 94 )))(40 54 ))))))))(34 ((67 (29 66 ))(104 (72 186 )))))(198 (108 (22 149 ))))(53 (19 189 )))(16 ((122 (71 82 ))(177 180 ))))(106 183 ))(102 184 ))(58 117 ))((5 145 )(10 (136 (44 (140 182 )))))))(((79 (68 (11 (83 84 ))))((((17 41 )(63 148 ))(85 128 ))(200 201 )))(161 (96 (156 (193 (192 194 )))))))(((162 ((((14 76 )(59 179 ))(27 28 ))(152 (61 164 ))))(93 169 ))(((23 171 )(35 181 ))(46 131 ))))(127 (125 ((((2 (32 (((13 73 )(138 160 ))((70 166 )(176 178 )))))((150 (173 (50 (195 (124 (123 (39 101 )))))))((48 204 )(137 163 ))))(65 (78 89 )))(37 115 )))))(62 (119 (((6 (45 69 ))((75 130 )(81 174 )))((56 103 )(155 (151 168 )))))))(107 (15 57 )))(170 (80 (4 (144 (77 110 ))))))(91 (154 202 )))(87 (86 158 )))))(92 165 )))*
(0 ((88 (111 ((((((((((55 (((98 (((((1 (64 114 ))(26 49 ))(((18 143 )((129 (159 191 ))(132 185 )))(((42 121 )(190 (100 147 )))(105 134 ))))((51 74 )(167 (139 187 ))))(60 (21 (31 157 )))))((52 (((188 (99 ((8 36 )(135 141 ))))(33 43 ))(146 (113 133 ))))(90 (142 203 ))))(153 172 )))(170 (80 (4 (144 (77 110 ))))))(91 (((((((((38 (199 (3 (197 (126 (((((7 (12 196 ))(118 175 ))(47 95 ))((109 (20 24 ))((97 120 )(112 116 ))))((25 (9 (30 94 )))(40 54 ))))))))(34 ((67 (29 66 ))(104 (72 186 )))))(198 (108 (22 149 ))))(53 (19 189 )))(16 ((122 (71 82 ))(177 180 ))))(106 183 ))(102 184 ))(58 117 ))((5 145 )(10 (136 (44 (140 182 ))))))))(((79 ((11 68 )(83 84 )))((((17 41 )(63 148 ))(85 128 ))(200 201 )))(161 (96 (156 (193 (192 194 )))))))(((162 ((((14 76 )(59 179 ))(27 28 ))(152 (61 164 ))))(93 169 ))(((23 171 )(35 181 ))(46 131 ))))(127 (125 ((((2 (32 (((13 73 )(138 160 ))((70 166 )(176 178 )))))((150 (173 (50 (39 (195 (124 (101 123 )))))))((48 204 )(137 163 ))))(65 (78 89 )))(37 115 )))))(62 (119 (((6 (45 69 ))((75 130 )(81 174 )))((56 103 )(155 (151 168 )))))))(107 (15 57 )))(87 (86 158 )))(154 202 ))))(92 165 )))*
(0 ((88 (111 ((((((((((55 (((98 (((((1 (64 114 ))(26 49 ))(((18 143 )((129 (159 191 ))(132 185 )))(((42 121 )(190 (100 147 )))(105 134 ))))((51 74 )(167 (139 187 ))))(60 (21 (31 157 )))))((52 (((188 (99 ((8 36 )(135 141 ))))(33 43 ))(146 (113 133 ))))(90 (142 203 ))))(153 172 )))(170 (80 (4 (144 (77 110 ))))))(91 (((((((((38 (199 (3 (197 (126 (((((7 (12 196 ))(118 175 ))(47 95 ))((109 (20 24 ))((97 120 )(112 116 ))))((25 (9 (30 94 )))(40 54 ))))))))(34 ((67 (29 66 ))(104 (72 186 )))))(198 (108 (22 149 ))))(53 (19 189 )))(16 ((122 (71 82 ))(177 180 ))))(106 183 ))(102 184 ))(58 117 ))((5 145 )(10 (136 (44 (140 182 ))))))))(((79 ((11 68 )(83 84 )))((((17 41 )(63 148 ))(85 128 ))(200 201 )))(161 (96 (156 (193 (192 194 )))))))(((162 ((((14 76 )(59 179 ))(27 28 ))(152 (61 164 ))))(93 169 ))(((23 171 )(35 181 ))(46 131 ))))(127 (125 ((((2 (32 (((13 73 )(138 160 ))((70 166 )(176 178 )))))((150 (173 (50 (195 (123 (101 (39 124 )))))))((48 204 )(137 163 ))))(65 (78 89 )))(37 115 )))))(62 (119 (((6 (45 69 ))((75 130 )(81 174 )))((56 103 )(155 (151 168 )))))))(107 (15 57 )))(87 (86 158 )))(154 202 ))))(92 165 )))*
(0 ((88 (111 ((((((((((55 ((((98 (((((1 (64 114 ))(26 49 ))(((18 143 )((129 (159 191 ))(132 185 )))(((42 121 )(190 (100 147 )))(105 134 ))))((51 74 )(167 (139 187 ))))(21 (60 (31 157 )))))(52 (((188 (99 ((8 36 )(135 141 ))))(33 43 ))(146 (113 133 )))))(90 (142 203 )))(153 172 )))(170 (80 (4 (144 (77 110 ))))))(91 (((((((((38 (199 (3 (197 (126 (((((7 (12 196 ))(118 175 ))(47 95 ))((109 (20 24 ))((97 120 )(112 116 ))))((25 (9 (30 94 )))(40 54 ))))))))(34 ((67 (29 66 ))(104 (72 186 )))))(198 (108 (22 149 ))))(53 (19 189 )))(16 ((122 (71 82 ))(177 180 ))))(106 183 ))(102 184 ))(58 117 ))((5 145 )(10 (136 (44 (140 182 ))))))))(((79 (68 (11 (83 84 ))))((((17 41 )(63 148 ))(85 128 ))(200 201 )))(161 (96 (156 (193 (192 194 )))))))(((162 ((((14 76 )(59 179 ))(27 28 ))(152 (61 164 ))))(93 169 ))(((23 171 )(35 181 ))(46 131 ))))(127 (125 ((((2 (32 (((13 73 )(138 160 ))((70 166 )(176 178 )))))((150 (173 (50 (39 (195 (123 (101 124 )))))))((48 204 )(137 163 ))))(65 (78 89 )))(37 115 )))))(62 (119 (((6 (45 69 ))((75 130 )(81 174 )))((56 103 )(155 (151 168 )))))))(107 (15 57 )))(87 (86 158 )))(154 202 ))))(92 165 )))*
(0 ((88 (111 ((87 (((((((((55 (((98 (((((1 (64 114 ))(26 49 ))(((18 143 )((129 (159 191 ))(132 185 )))(((42 121 )(190 (100 147 )))(105 134 ))))((51 74 )(167 (139 187 ))))(60 (21 (31 157 )))))((52 (((188 (99 ((8 36 )(135 141 ))))(33 43 ))(146 (113 133 ))))(90 (142 203 ))))(153 172 )))(((((((((38 (199 (3 (197 (126 (((((7 (12 196 ))(118 175 ))(47 95 ))((109 (20 24 ))((97 120 )(112 116 ))))((25 (9 (30 94 )))(40 54 ))))))))(34 ((67 (29 66 ))(104 (72 186 )))))(198 (108 (22 149 ))))(53 (19 189 )))(16 ((122 (71 82 ))(177 180 ))))(106 183 ))(102 184 ))(58 117 ))((5 145 )(10 (136 (44 (140 182 )))))))(((79 ((11 68 )(83 84 )))((((17 41 )(63 148 ))(85 128 ))(200 201 )))(161 (96 (156 (193 (192 194 )))))))(((162 ((((14 76 )(59 179 ))(27 28 ))(152 (61 164 ))))(93 169 ))(((23 171 )(35 181 ))(46 131 ))))(127 (125 ((((2 (32 (((13 73 )(138 160 ))((70 166 )(176 178 )))))((150 (173 (50 (195 (124 (39 (101 123 )))))))((48 204 )(137 163 ))))(65 (78 89 )))(37 115 )))))(62 (119 (((6 (45 69 ))((75 130 )(81 174 )))((56 103 )(155 (151 168 )))))))(107 (15 57 )))(170 (80 (4 (144 (77 110 ))))))(91 (154 202 ))))(86 158 ))))(92 165 )))*
(0 ((88 (111 ((((((((((55 ((((98 (((((1 (64 114 ))(26 49 ))(((18 143 )((129 (159 191 ))(132 185 )))(((42 121 )(190 (100 147 )))(105 134 ))))((51 74 )(167 (139 187 ))))(21 (60 (31 157 )))))(90 (142 203 )))(52 (((188 (99 ((8 36 )(135 141 ))))(33 43 ))(146 (113 133 )))))(153 172 )))(170 (80 (4 (144 (77 110 ))))))(91 (((((((((38 (199 (3 (197 (126 (((((7 (12 196 ))(118 175 ))(47 95 ))((109 (20 24 ))((97 120 )(112 116 ))))((25 (9 (30 94 )))(40 54 ))))))))(34 ((67 (29 66 ))(104 (72 186 )))))(198 (108 (22 149 ))))(53 (19 189 )))(16 ((122 (71 82 ))(177 180 ))))(106 183 ))(102 184 ))(58 117 ))((5 145 )(10 (136 (44 (140 182 ))))))))(((79 (68 (11 (83 84 ))))((((17 41 )(63 148 ))(85 128 ))(200 201 )))(161 (96 (156 (193 (192 194 )))))))(((162 ((((14 76 )(59 179 ))(27 28 ))(152 (61 164 ))))(93 169 ))(((23 171 )(35 181 ))(46 131 ))))(127 (125 ((((2 (32 (((13 73 )(138 160 ))((70 166 )(176 178 )))))((150 (173 (50 (195 (124 (39 (101 123 )))))))((48 204 )(137 163 ))))(65 (78 89 )))(37 115 )))))(62 (119 (((6 (45 69 ))((75 130 )(81 174 )))((56 103 )(155 (151 168 )))))))(107 (15 57 )))(87 (86 158 )))(154 202 ))))(92 165 )))*
(0 ((88 (111 ((87 (((((((((55 (((98 (((((1 (64 114 ))(26 49 ))(((18 143 )((129 (159 191 ))(132 185 )))(((42 121 )(190 (100 147 )))(105 134 ))))((51 74 )(167 (139 187 ))))(60 (21 (31 157 )))))((52 (((188 (99 ((8 36 )(135 141 ))))(33 43 ))(146 (113 133 ))))(90 (142 203 ))))(153 172 )))(170 (80 (4 (144 (77 110 ))))))(((((((((38 (199 (3 (197 (126 (((((7 (12 196 ))(118 175 ))(47 95 ))((109 (20 24 ))((97 120 )(112 116 ))))((25 (9 (30 94 )))(40 54 ))))))))(34 ((67 (29 66 ))(104 (72 186 )))))(198 (108 (22 149 ))))(53 (19 189 )))(16 ((71 (82 122 ))(177 180 ))))(106 183 ))(102 184 ))(58 117 ))((5 145 )(10 (136 (44 (140 182 )))))))(((79 (68 (11 (83 84 ))))((((17 41 )(63 148 ))(85 128 ))(200 201 )))(161 (96 (156 (193 (192 194 )))))))(((162 ((((14 76 )(59 179 ))(27 28 ))(152 (61 164 ))))(93 169 ))(((23 171 )(35 181 ))(46 131 ))))(127 (125 ((((2 (32 (((13 73 )(138 160 ))((70 166 )(176 178 )))))((150 (173 (50 (195 (123 (39 (101 124 )))))))((48 204 )(137 163 ))))(65 (78 89 )))(37 115 )))))(62 (119 (((6 (45 69 ))((75 130 )(81 174 )))((56 103 )(155 (151 168 )))))))(107 (15 57 )))(91 (154 202 ))))(86 158 ))))(92 165 )))*
(0 ((88 (111 ((((((((((55 ((((98 (((((1 (64 114 ))(26 49 ))(((18 143 )((129 (159 191 ))(132 185 )))(((42 121 )(190 (100 147 )))(105 134 ))))((51 74 )(167 (139 187 ))))(60 (21 (31 157 )))))(203 (90 142 )))(52 (((188 (99 ((8 36 )(135 141 ))))(33 43 ))(146 (113 133 )))))(153 172 )))(170 (80 (4 (144 (77 110 ))))))(91 (((((((((38 (199 (3 (197 (126 (((((7 (12 196 ))(118 175 ))(47 95 ))((109 (20 24 ))((97 120 )(112 116 ))))((25 (9 (30 94 )))(40 54 ))))))))(34 ((67 (29 66 ))(104 (72 186 )))))(198 (108 (22 149 ))))(53 (19 189 )))(16 ((122 (71 82 ))(177 180 ))))(106 183 ))(102 184 ))(58 117 ))((5 145 )(10 (136 (44 (140 182 ))))))))(((79 (68 (11 (83 84 ))))((((17 41 )(63 148 ))(85 128 ))(200 201 )))(161 (96 (156 (193 (192 194 )))))))(((162 ((((14 76 )(59 179 ))(27 28 ))(152 (61 164 ))))(93 169 ))(((23 171 )(35 181 ))(46 131 ))))(127 (125 ((((2 (32 (((13 73 )(138 160 ))((70 166 )(176 178 )))))((150 (173 (50 (195 (124 (123 (39 101 )))))))((48 204 )(137 163 ))))(65 (78 89 )))(37 115 )))))(62 (119 (((6 (45 69 ))((75 130 )(81 174 )))((56 103 )(155 (151 168 )))))))(107 (15 57 )))(87 (86 158 )))(154 202 ))))(92 165 )))*
(0 ((88 (111 ((((((((((55 (((98 (((((1 (64 114 ))(26 49 ))(((18 143 )((129 (159 191 ))(132 185 )))(((42 121 )(190 (100 147 )))(105 134 ))))((51 74 )(167 (139 187 ))))(60 (21 (31 157 )))))((52 (((188 (99 ((8 36 )(135 141 ))))(33 43 ))(146 (113 133 ))))(90 (142 203 ))))(153 172 )))(170 (80 (4 (144 (77 110 ))))))(91 (((((((((38 (199 (3 (197 (126 (((((7 (12 196 ))(118 175 ))(47 95 ))((109 (20 24 ))((97 120 )(112 116 ))))((25 (9 (30 94 )))(40 54 ))))))))(34 ((67 (29 66 ))(104 (72 186 )))))(198 (108 (22 149 ))))(53 (19 189 )))(16 ((122 (71 82 ))(177 180 ))))(106 183 ))(102 184 ))(58 117 ))((5 145 )(10 (136 (44 (140 182 ))))))))(((79 (68 (11 (83 84 ))))((((17 41 )(63 148 ))(85 128 ))(200 201 )))(161 (96 (156 (193 (192 194 )))))))(((162 ((((14 76 )(59 179 ))(27 28 ))(152 (61 164 ))))(93 169 ))(((23 171 )(35 181 ))(46 131 ))))(127 (125 ((((2 (32 (((13 73 )(138 160 ))((70 166 )(176 178 )))))((150 (173 (50 (39 (195 (124 (101 123 )))))))((48 204 )(137 163 ))))(65 (78 89 )))(37 115 )))))(62 (119 (((6 (45 69 ))((75 130 )(81 174 )))((56 103 )(155 (151 168 )))))))(107 (15 57 )))(87 (86 158 )))(154 202 ))))(92 165 )))*
(0 ((88 (111 ((((((((((55 ((((98 (((((1 (64 114 ))(26 49 ))(((18 143 )((129 (159 191 ))(132 185 )))(((42 121 )(190 (100 147 )))(105 134 ))))((51 74 )(167 (139 187 ))))(21 (60 (31 157 )))))(52 (((188 (99 ((8 36 )(135 141 ))))(33 43 ))(146 (113 133 )))))(90 (142 203 )))(153 172 )))(170 (80 (4 (144 (77 110 ))))))(91 (((((((((38 (199 (3 (197 (126 (((((7 (12 196 ))(118 175 ))(47 95 ))((109 (20 24 ))((97 120 )(112 116 ))))((25 (9 (30 94 )))(40 54 ))))))))(34 ((67 (29 66 ))(104 (72 186 )))))(198 (108 (22 149 ))))(53 (19 189 )))(16 ((71 (82 122 ))(177 180 ))))(106 183 ))(102 184 ))(58 117 ))((5 145 )(10 (136 (44 (140 182 ))))))))(((79 ((11 68 )(83 84 )))((((17 41 )(63 148 ))(85 128 ))(200 201 )))(161 (96 (156 (193 (192 194 )))))))(((162 ((((14 76 )(59 179 ))(27 28 ))(152 (61 164 ))))(93 169 ))(((23 171 )(35 181 ))(46 131 ))))(127 (125 ((((2 (32 (((13 73 )(138 160 ))((70 166 )(176 178 )))))((150 (173 (50 (195 (123 (101 (39 124 )))))))((48 204 )(137 163 ))))(65 (78 89 )))(37 115 )))))(62 (119 (((6 (45 69 ))((75 130 )(81 174 )))((56 103 )(155 (151 168 )))))))(107 (15 57 )))(87 (86 158 )))(154 202 ))))(92 165 )))*
(0 ((88 (111 ((((((((((55 ((((98 (((((1 (64 114 ))(26 49 ))(((18 143 )((129 (159 191 ))(132 185 )))(((42 121 )(190 (100 147 )))(105 134 ))))((51 74 )(167 (139 187 ))))(60 (21 (31 157 )))))(52 (((188 (99 ((8 36 )(135 141 ))))(33 43 ))(146 (113 133 )))))(90 (142 203 )))(153 172 )))(170 (80 (4 (144 (77 110 ))))))(91 (((((((((38 (199 (3 (197 (126 (((((7 (12 196 ))(118 175 ))(47 95 ))((109 (20 24 ))((97 120 )(112 116 ))))((25 (9 (30 94 )))(40 54 ))))))))(34 ((67 (29 66 ))(104 (72 186 )))))(198 (108 (22 149 ))))(53 (19 189 )))(16 ((122 (71 82 ))(177 180 ))))(106 183 ))(102 184 ))(58 117 ))((5 145 )(10 (136 (44 (140 182 ))))))))(((79 (68 (11 (83 84 ))))((((17 41 )(63 148 ))(85 128 ))(200 201 )))(161 (96 (156 (193 (192 194 )))))))(((162 ((((14 76 )(59 179 ))(27 28 ))(152 (61 164 ))))(93 169 ))(((23 171 )(35 181 ))(46 131 ))))(127 (125 ((((2 (32 (((13 73 )(138 160 ))((70 166 )(176 178 )))))((150 (173 (50 (195 ((39 123 )(101 124 ))))))((48 204 )(137 163 ))))(65 (78 89 )))(37 115 )))))(62 (119 (((6 (45 69 ))((75 130 )(81 174 )))((56 103 )(155 (151 168 )))))))(107 (15 57 )))(87 (86 158 )))(154 202 ))))(92 165 )))*
(0 ((88 (111 ((((((((((55 (((98 (((((1 (64 114 ))(26 49 ))(((18 143 )((129 (159 191 ))(132 185 )))(((42 121 )(190 (100 147 )))(105 134 ))))((51 74 )(167 (139 187 ))))(60 (21 (31 157 )))))((52 (((188 (99 ((8 36 )(135 141 ))))(33 43 ))(146 (113 133 ))))(90 (142 203 ))))(153 172 )))(((((((((38 (199 (3 (197 (126 (((((7 (12 196 ))(118 175 ))(47 95 ))((109 (20 24 ))((97 120 )(112 116 ))))((25 (9 (30 94 )))(40 54 ))))))))(34 ((67 (29 66 ))(104 (72 186 )))))(198 (108 (22 149 ))))(53 (19 189 )))(16 ((122 (71 82 ))(177 180 ))))(106 183 ))(102 184 ))(58 117 ))((5 145 )(10 (136 (44 (140 182 )))))))(((79 ((11 68 )(83 84 )))((((17 41 )(63 148 ))(85 128 ))(200 201 )))(161 (96 (156 (193 (192 194 )))))))(((162 ((((14 76 )(59 179 ))(27 28 ))(152 (61 164 ))))(93 169 ))(((23 171 )(35 181 ))(46 131 ))))(127 (125 ((((2 (32 (((13 73 )(138 160 ))((70 166 )(176 178 )))))((150 (173 (50 (195 (123 (124 (39 101 )))))))((48 204 )(137 163 ))))(65 (78 89 )))(37 115 )))))(62 (119 (((6 (45 69 ))((75 130 )(81 174 )))((56 103 )(155 (151 168 )))))))(107 (15 57 )))(170 (80 (4 (144 (77 110 ))))))(91 (154 202 )))(87 (86 158 )))))(92 165 )))*
(0 ((88 (111 ((((((((((55 ((((98 (((((1 (64 114 ))(26 49 ))(((18 143 )((129 (159 191 ))(132 185 )))(((42 121 )(190 (100 147 )))(105 134 ))))((51 74 )(167 (139 187 ))))(21 (60 (31 157 )))))(203 (90 142 )))(52 (((188 (99 ((8 36 )(135 141 ))))(33 43 ))(146 (113 133 )))))(153 172 )))(170 (80 (4 (144 (77 110 ))))))(91 (((((((((38 (199 (3 (197 (126 (((((7 (12 196 ))(118 175 ))(47 95 ))((109 (20 24 ))((97 120 )(112 116 ))))((25 (9 (30 94 )))(40 54 ))))))))(34 ((67 (29 66 ))(104 (72 186 )))))(198 (108 (22 149 ))))(53 (19 189 )))(16 ((122 (71 82 ))(177 180 ))))(106 183 ))(102 184 ))(58 117 ))((5 145 )(10 (136 (44 (140 182 ))))))))(((79 ((11 68 )(83 84 )))((((17 41 )(63 148 ))(85 128 ))(200 201 )))(161 (96 (156 (193 (192 194 )))))))(((162 ((((14 76 )(59 179 ))(27 28 ))(152 (61 164 ))))(93 169 ))(((23 171 )(35 181 ))(46 131 ))))(127 (125 ((((2 (32 (((13 73 )(138 160 ))((70 166 )(176 178 )))))((150 (173 (50 (195 (124 (101 (39 123 )))))))((48 204 )(137 163 ))))(65 (78 89 )))(37 115 )))))(62 (119 (((6 (45 69 ))((75 130 )(81 174 )))((56 103 )(155 (151 168 )))))))(107 (15 57 )))(87 (86 158 )))(154 202 ))))(92 165 )))*
(0 ((88 (111 ((((((((((55 ((((98 (((((1 (64 114 ))(26 49 ))(((18 143 )((129 (159 191 ))(132 185 )))(((42 121 )(190 (100 147 )))(105 134 ))))((51 74 )(167 (139 187 ))))(60 (21 (31 157 )))))(52 (((188 (99 ((8 36 )(135 141 ))))(33 43 ))(146 (113 133 )))))(90 (142 203 )))(153 172 )))(170 (80 (4 (144 (77 110 ))))))(91 (((((((((38 (199 (3 (197 (126 (((((7 (12 196 ))(118 175 ))(47 95 ))((109 (20 24 ))((97 120 )(112 116 ))))((25 (9 (30 94 )))(40 54 ))))))))(34 ((67 (29 66 ))(104 (72 186 )))))(198 (108 (22 149 ))))(53 (19 189 )))(16 ((122 (71 82 ))(177 180 ))))(106 183 ))(102 184 ))(58 117 ))((5 145 )(10 (136 (44 (140 182 ))))))))(((79 (68 (11 (83 84 ))))((((17 41 )(63 148 ))(85 128 ))(200 201 )))(161 (96 (156 (193 (192 194 )))))))(((162 ((((14 76 )(59 179 ))(27 28 ))(152 (61 164 ))))(93 169 ))(((23 171 )(35 181 ))(46 131 ))))(127 (125 ((((2 (32 (((13 73 )(138 160 ))((70 166 )(176 178 )))))((150 (173 (50 (195 (123 (39 (101 124 )))))))((48 204 )(137 163 ))))(65 (78 89 )))(37 115 )))))(62 (119 (((6 (45 69 ))((75 130 )(81 174 )))((56 103 )(155 (151 168 )))))))(107 (15 57 )))(87 (86 158 )))(154 202 ))))(92 165 )))*
(0 ((88 (111 ((((((((((55 ((((98 (((((1 (64 114 ))(26 49 ))(((18 143 )((129 (159 191 ))(132 185 )))(((42 121 )(190 (100 147 )))(105 134 ))))((51 74 )(167 (139 187 ))))(21 (60 (31 157 )))))(203 (90 142 )))(52 (((188 (99 ((8 36 )(135 141 ))))(33 43 ))(146 (113 133 )))))(153 172 )))(170 (80 (4 (144 (77 110 ))))))(91 (((((((((38 (199 (3 (197 (126 (((((7 (12 196 ))(118 175 ))(47 95 ))((109 (20 24 ))((97 120 )(112 116 ))))((25 (9 (30 94 )))(40 54 ))))))))(34 ((67 (29 66 ))(104 (72 186 )))))(198 (108 (22 149 ))))(53 (19 189 )))(16 ((122 (71 82 ))(177 180 ))))(106 183 ))(102 184 ))(58 117 ))((5 145 )(10 (136 (44 (140 182 ))))))))(((79 ((11 68 )(83 84 )))((((17 41 )(63 148 ))(85 128 ))(200 201 )))(161 (96 (156 (193 (192 194 )))))))(((162 ((((14 76 )(59 179 ))(27 28 ))(152 (61 164 ))))(93 169 ))(((23 171 )(35 181 ))(46 131 ))))(127 (125 ((((2 (32 (((13 73 )(138 160 ))((70 166 )(176 178 )))))((150 (173 (50 (195 ((39 123 )(101 124 ))))))((48 204 )(137 163 ))))(65 (78 89 )))(37 115 )))))(62 (119 (((6 (45 69 ))((75 130 )(81 174 )))((56 103 )(155 (151 168 )))))))(107 (15 57 )))(87 (86 158 )))(154 202 ))))(92 165 )))*
(0 ((88 (111 ((87 (((((((((55 (((98 (((((1 (64 114 ))(26 49 ))(((18 143 )((129 (159 191 ))(132 185 )))(((42 121 )(190 (100 147 )))(105 134 ))))((51 74 )(167 (139 187 ))))(60 (21 (31 157 )))))((52 (((188 (99 ((8 36 )(135 141 ))))(33 43 ))(146 (113 133 ))))(90 (142 203 ))))(153 172 )))(((((((((38 (199 (3 (197 (126 (((((7 (12 196 ))(118 175 ))(47 95 ))((109 (20 24 ))((97 120 )(112 116 ))))((25 (9 (30 94 )))(40 54 ))))))))(34 ((67 (29 66 ))(104 (72 186 )))))(198 (108 (22 149 ))))(53 (19 189 )))(16 ((71 (82 122 ))(177 180 ))))(106 183 ))(102 184 ))(58 117 ))((5 145 )(10 (136 (44 (140 182 )))))))(((79 ((11 68 )(83 84 )))((((17 41 )(63 148 ))(85 128 ))(200 201 )))(161 (96 (156 (193 (192 194 )))))))(((162 ((((14 76 )(59 179 ))(27 28 ))(152 (61 164 ))))(93 169 ))(((23 171 )(35 181 ))(46 131 ))))(127 (125 ((((2 (32 (((13 73 )(138 160 ))((70 166 )(176 178 )))))((150 (173 (50 (195 (123 (101 (39 124 )))))))((48 204 )(137 163 ))))(65 (78 89 )))(37 115 )))))(62 (119 (((6 (45 69 ))((75 130 )(81 174 )))((56 103 )(155 (151 168 )))))))(107 (15 57 )))(170 (80 (4 (144 (77 110 ))))))(91 (154 202 ))))(86 158 ))))(92 165 )))*
(0 ((88 (111 ((((((((((55 ((((98 (((((1 (64 114 ))(26 49 ))(((18 143 )((129 (159 191 ))(132 185 )))(((42 121 )(190 (100 147 )))(105 134 ))))((51 74 )(167 (139 187 ))))(21 (60 (31 157 )))))(90 (142 203 )))(52 (((188 (99 ((8 36 )(135 141 ))))(33 43 ))(146 (113 133 )))))(153 172 )))(170 (80 (4 (144 (77 110 ))))))(91 (((((((((38 (199 (3 (197 (126 (((((7 (12 196 ))(118 175 ))(47 95 ))((109 (20 24 ))((97 120 )(112 116 ))))((25 (9 (30 94 )))(40 54 ))))))))(34 ((67 (29 66 ))(104 (72 186 )))))(198 (108 (22 149 ))))(53 (19 189 )))(16 ((122 (71 82 ))(177 180 ))))(106 183 ))(102 184 ))(58 117 ))((5 145 )(10 (136 (44 (140 182 ))))))))(((79 ((11 68 )(83 84 )))((((17 41 )(63 148 ))(85 128 ))(200 201 )))(161 (96 (156 (193 (192 194 )))))))(((162 ((((14 76 )(59 179 ))(27 28 ))(152 (61 164 ))))(93 169 ))(((23 171 )(35 181 ))(46 131 ))))(127 (125 ((((2 (32 (((13 73 )(138 160 ))((70 166 )(176 178 )))))((150 (173 (50 (195 (124 (123 (39 101 )))))))((48 204 )(137 163 ))))(65 (78 89 )))(37 115 )))))(62 (119 (((6 (45 69 ))((75 130 )(81 174 )))((56 103 )(155 (151 168 )))))))(107 (15 57 )))(87 (86 158 )))(154 202 ))))(92 165 )))*
(0 ((88 (111 ((((((((((55 ((((98 (((((1 (64 114 ))(26 49 ))(((18 143 )((129 (159 191 ))(132 185 )))(((42 121 )(190 (100 147 )))(105 134 ))))((51 74 )(167 (139 187 ))))(21 (60 (31 157 )))))(203 (90 142 )))(52 (((188 (99 ((8 36 )(135 141 ))))(33 43 ))(146 (113 133 )))))(153 172 )))(170 (80 (4 (144 (77 110 ))))))(91 (((((((((38 (199 (3 (197 (126 (((((7 (12 196 ))(118 175 ))(47 95 ))((109 (20 24 ))((97 120 )(112 116 ))))((25 (9 (30 94 )))(40 54 ))))))))(34 ((67 (29 66 ))(104 (72 186 )))))(198 (108 (22 149 ))))(53 (19 189 )))(16 ((71 (82 122 ))(177 180 ))))(106 183 ))(102 184 ))(58 117 ))((5 145 )(10 (136 (44 (140 182 ))))))))(((79 ((11 68 )(83 84 )))((((17 41 )(63 148 ))(85 128 ))(200 201 )))(161 (96 (156 (193 (192 194 )))))))(((162 ((((14 76 )(59 179 ))(27 28 ))(152 (61 164 ))))(93 169 ))(((23 171 )(35 181 ))(46 131 ))))(127 (125 ((((2 (32 (((13 73 )(138 160 ))((70 166 )(176 178 )))))((150 (173 (50 (195 (123 (124 (39 101 )))))))((48 204 )(137 163 ))))(65 (78 89 )))(37 115 )))))(62 (119 (((6 (45 69 ))((75 130 )(81 174 )))((56 103 )(155 (151 168 )))))))(107 (15 57 )))(87 (86 158 )))(154 202 ))))(92 165 )))*
(0 ((88 (111 ((((((((((55 (((98 (((((1 (64 114 ))(26 49 ))(((18 143 )((129 (159 191 ))(132 185 )))(((42 121 )(190 (100 147 )))(105 134 ))))((51 74 )(167 (139 187 ))))(21 (60 (31 157 )))))((52 (((188 (99 ((8 36 )(135 141 ))))(33 43 ))(146 (113 133 ))))(90 (142 203 ))))(153 172 )))(170 (80 (4 (144 (77 110 ))))))(91 (((((((((38 (199 (3 (197 (126 (((((7 (12 196 ))(118 175 ))(47 95 ))((109 (20 24 ))((97 120 )(112 116 ))))((25 (9 (30 94 )))(40 54 ))))))))(34 ((67 (29 66 ))(104 (72 186 )))))(198 (108 (22 149 ))))(53 (19 189 )))(16 ((122 (71 82 ))(177 180 ))))(106 183 ))(102 184 ))(58 117 ))((5 145 )(10 (136 (44 (140 182 ))))))))(((79 ((11 68 )(83 84 )))((((17 41 )(63 148 ))(85 128 ))(200 201 )))(161 (96 (156 (193 (192 194 )))))))(((162 ((((14 76 )(59 179 ))(27 28 ))(152 (61 164 ))))(93 169 ))(((23 171 )(35 181 ))(46 131 ))))(127 (125 ((((2 (32 (((13 73 )(138 160 ))((70 166 )(176 178 )))))((150 (173 (50 (195 ((39 123 )(101 124 ))))))((48 204 )(137 163 ))))(65 (78 89 )))(37 115 )))))(62 (119 (((6 (45 69 ))((75 130 )(81 174 )))((56 103 )(155 (151 168 )))))))(107 (15 57 )))(87 (86 158 )))(154 202 ))))(92 165 )))*
(0 ((88 (111 ((87 (((((((((55 (((98 (((((1 (64 114 ))(26 49 ))(((18 143 )((129 (159 191 ))(132 185 )))(((42 121 )(190 (100 147 )))(105 134 ))))((51 74 )(167 (139 187 ))))(21 (60 (31 157 )))))((52 (((188 (99 ((8 36 )(135 141 ))))(33 43 ))(146 (113 133 ))))(90 (142 203 ))))(153 172 )))(170 (80 (4 (144 (77 110 ))))))(((((((((38 (199 (3 (197 (126 (((((7 (12 196 ))(118 175 ))(47 95 ))((109 (20 24 ))((97 120 )(112 116 ))))((25 (9 (30 94 )))(40 54 ))))))))(34 ((67 (29 66 ))(104 (72 186 )))))(198 (108 (22 149 ))))(53 (19 189 )))(16 ((122 (71 82 ))(177 180 ))))(106 183 ))(102 184 ))(58 117 ))((5 145 )(10 (136 (44 (140 182 )))))))(((79 (68 (11 (83 84 ))))((((17 41 )(63 148 ))(85 128 ))(200 201 )))(161 (96 (156 (193 (192 194 )))))))(((162 ((((14 76 )(59 179 ))(27 28 ))(152 (61 164 ))))(93 169 ))(((23 171 )(35 181 ))(46 131 ))))(127 (125 ((((2 (32 (((13 73 )(138 160 ))((70 166 )(176 178 )))))((150 (173 (50 ((39 195 )(123 (101 124 ))))))((48 204 )(137 163 ))))(65 (78 89 )))(37 115 )))))(62 (119 (((6 (45 69 ))((75 130 )(81 174 )))((56 103 )(155 (151 168 )))))))(107 (15 57 )))(91 (154 202 ))))(86 158 ))))(92 165 )))*
(0 ((88 (111 ((((((((((55 (((98 (((((1 (64 114 ))(26 49 ))(((18 143 )((129 (159 191 ))(132 185 )))(((42 121 )(190 (100 147 )))(105 134 ))))((51 74 )(167 (139 187 ))))(60 (21 (31 157 )))))((52 (((188 (99 ((8 36 )(135 141 ))))(33 43 ))(146 (113 133 ))))(90 (142 203 ))))(153 172 )))(170 (80 (4 (144 (77 110 ))))))(91 (((((((((38 (199 (3 (197 (126 (((((7 (12 196 ))(118 175 ))(47 95 ))((109 (20 24 ))((97 120 )(112 116 ))))((25 (9 (30 94 )))(40 54 ))))))))(34 ((67 (29 66 ))(104 (72 186 )))))(198 (108 (22 149 ))))(53 (19 189 )))(16 ((71 (82 122 ))(177 180 ))))(106 183 ))(102 184 ))(58 117 ))((5 145 )(10 (136 (44 (140 182 ))))))))(((79 ((11 68 )(83 84 )))((((17 41 )(63 148 ))(85 128 ))(200 201 )))(161 (96 (156 (193 (192 194 )))))))(((162 ((((14 76 )(59 179 ))(27 28 ))(152 (61 164 ))))(93 169 ))(((23 171 )(35 181 ))(46 131 ))))(127 (125 ((((2 (32 (((13 73 )(138 160 ))((70 166 )(176 178 )))))((150 (173 (50 (195 (124 (123 (39 101 )))))))((48 204 )(137 163 ))))(65 (78 89 )))(37 115 )))))(62 (119 (((6 (45 69 ))((75 130 )(81 174 )))((56 103 )(155 (151 168 )))))))(107 (15 57 )))(87 (86 158 )))(154 202 ))))(92 165 )))*
(0 ((88 (111 ((((((((((55 ((((98 (((((1 (64 114 ))(26 49 ))(((18 143 )((129 (159 191 ))(132 185 )))(((42 121 )(190 (100 147 )))(105 134 ))))((51 74 )(167 (139 187 ))))(60 (21 (31 157 )))))(203 (90 142 )))(52 (((188 (99 ((8 36 )(135 141 ))))(33 43 ))(146 (113 133 )))))(153 172 )))(170 (80 (4 (144 (77 110 ))))))(91 (((((((((38 (199 (3 (197 (126 (((((7 (12 196 ))(118 175 ))(47 95 ))((109 (20 24 ))((97 120 )(112 116 ))))((25 (9 (30 94 )))(40 54 ))))))))(34 ((67 (29 66 ))(104 (72 186 )))))(198 (108 (22 149 ))))(53 (19 189 )))(16 ((122 (71 82 ))(177 180 ))))(106 183 ))(102 184 ))(58 117 ))((5 145 )(10 (136 (44 (140 182 ))))))))(((79 (68 (11 (83 84 ))))((((17 41 )(63 148 ))(85 128 ))(200 201 )))(161 (96 (156 (193 (192 194 )))))))(((162 ((((14 76 )(59 179 ))(27 28 ))(152 (61 164 ))))(93 169 ))(((23 171 )(35 181 ))(46 131 ))))(127 (125 ((((2 (32 (((13 73 )(138 160 ))((70 166 )(176 178 )))))((150 (173 (50 (195 (123 (101 (39 124 )))))))((48 204 )(137 163 ))))(65 (78 89 )))(37 115 )))))(62 (119 (((6 (45 69 ))((75 130 )(81 174 )))((56 103 )(155 (151 168 )))))))(107 (15 57 )))(87 (86 158 )))(154 202 ))))(92 165 )))*
(0 ((88 (111 ((((((((((55 (((98 (((((1 (64 114 ))(26 49 ))(((18 143 )((129 (159 191 ))(132 185 )))(((42 121 )(190 (100 147 )))(105 134 ))))((51 74 )(167 (139 187 ))))(60 (21 (31 157 )))))((52 (((188 (99 ((8 36 )(135 141 ))))(33 43 ))(146 (113 133 ))))(90 (142 203 ))))(153 172 )))(170 (80 (4 (144 (77 110 ))))))(91 (((((((((38 (199 (3 (197 (126 (((((7 (12 196 ))(118 175 ))(47 95 ))((109 (20 24 ))((97 120 )(112 116 ))))((25 (9 (30 94 )))(40 54 ))))))))(34 ((67 (29 66 ))(104 (72 186 )))))(198 (108 (22 149 ))))(53 (19 189 )))(16 ((71 (82 122 ))(177 180 ))))(106 183 ))(102 184 ))(58 117 ))((5 145 )(10 (136 (44 (140 182 ))))))))(((79 ((11 68 )(83 84 )))((((17 41 )(63 148 ))(85 128 ))(200 201 )))(161 (96 (156 (193 (192 194 )))))))(((162 ((((14 76 )(59 179 ))(27 28 ))(152 (61 164 ))))(93 169 ))(((23 171 )(35 181 ))(46 131 ))))(127 (125 ((((2 (32 (((13 73 )(138 160 ))((70 166 )(176 178 )))))((150 (173 (50 (195 (123 (124 (39 101 )))))))((48 204 )(137 163 ))))(65 (78 89 )))(37 115 )))))(62 (119 (((6 (45 69 ))((75 130 )(81 174 )))((56 103 )(155 (151 168 )))))))(107 (15 57 )))(87 (86 158 )))(154 202 ))))(92 165 )))*
(0 ((88 (111 ((((((((((55 ((((98 (((((1 (64 114 ))(26 49 ))(((18 143 )((129 (159 191 ))(132 185 )))(((42 121 )(190 (100 147 )))(105 134 ))))((51 74 )(167 (139 187 ))))(60 (21 (31 157 )))))(90 (142 203 )))(52 (((188 (99 ((8 36 )(135 141 ))))(33 43 ))(146 (113 133 )))))(153 172 )))(170 (80 (4 (144 (77 110 ))))))(91 (((((((((38 (199 (3 (197 (126 (((((7 (12 196 ))(118 175 ))(47 95 ))((109 (20 24 ))((97 120 )(112 116 ))))((25 (9 (30 94 )))(40 54 ))))))))(34 ((67 (29 66 ))(104 (72 186 )))))(198 (108 (22 149 ))))(53 (19 189 )))(16 ((71 (82 122 ))(177 180 ))))(106 183 ))(102 184 ))(58 117 ))((5 145 )(10 (136 (44 (140 182 ))))))))(((79 (68 (11 (83 84 ))))((((17 41 )(63 148 ))(85 128 ))(200 201 )))(161 (96 (156 (193 (192 194 )))))))(((162 ((((14 76 )(59 179 ))(27 28 ))(152 (61 164 ))))(93 169 ))(((23 171 )(35 181 ))(46 131 ))))(127 (125 ((((2 (32 (((13 73 )(138 160 ))((70 166 )(176 178 )))))((150 (173 (50 (195 (39 (123 (101 124 )))))))((48 204 )(137 163 ))))(65 (78 89 )))(37 115 )))))(62 (119 (((6 (45 69 ))((75 130 )(81 174 )))((56 103 )(155 (151 168 )))))))(107 (15 57 )))(87 (86 158 )))(154 202 ))))(92 165 )))*
(0 ((88 (111 ((((((((((55 ((((98 (((((1 (64 114 ))(26 49 ))(((18 143 )((129 (159 191 ))(132 185 )))(((42 121 )(190 (100 147 )))(105 134 ))))((51 74 )(167 (139 187 ))))(60 (21 (31 157 )))))(52 (((188 (99 ((8 36 )(135 141 ))))(33 43 ))(146 (113 133 )))))(90 (142 203 )))(153 172 )))(170 (80 (4 (144 (77 110 ))))))(91 (((((((((38 (199 (3 (197 (126 (((((7 (12 196 ))(118 175 ))(47 95 ))((109 (20 24 ))((97 120 )(112 116 ))))((25 (9 (30 94 )))(40 54 ))))))))(34 ((67 (29 66 ))(104 (72 186 )))))(198 (108 (22 149 ))))(53 (19 189 )))(16 ((122 (71 82 ))(177 180 ))))(106 183 ))(102 184 ))(58 117 ))((5 145 )(10 (136 (44 (140 182 ))))))))(((79 ((11 68 )(83 84 )))((((17 41 )(63 148 ))(85 128 ))(200 201 )))(161 (96 (156 (193 (192 194 )))))))(((162 ((((14 76 )(59 179 ))(27 28 ))(152 (61 164 ))))(93 169 ))(((23 171 )(35 181 ))(46 131 ))))(127 (125 ((((2 (32 (((13 73 )(138 160 ))((70 166 )(176 178 )))))((150 (173 (50 (195 (124 (123 (39 101 )))))))((48 204 )(137 163 ))))(65 (78 89 )))(37 115 )))))(62 (119 (((6 (45 69 ))((75 130 )(81 174 )))((56 103 )(155 (151 168 )))))))(107 (15 57 )))(87 (86 158 )))(154 202 ))))(92 165 )))*
(0 ((88 (111 ((((((((((55 ((((98 (((((1 (64 114 ))(26 49 ))(((18 143 )((129 (159 191 ))(132 185 )))(((42 121 )(190 (100 147 )))(105 134 ))))((51 74 )(167 (139 187 ))))(21 (60 (31 157 )))))(90 (142 203 )))(52 (((188 (99 ((8 36 )(135 141 ))))(33 43 ))(146 (113 133 )))))(153 172 )))(170 (80 (4 (144 (77 110 ))))))(91 (((((((((38 (199 (3 (197 (126 (((((7 (12 196 ))(118 175 ))(47 95 ))((109 (20 24 ))((97 120 )(112 116 ))))((25 (9 (30 94 )))(40 54 ))))))))(34 ((67 (29 66 ))(104 (72 186 )))))(198 (108 (22 149 ))))(53 (19 189 )))(16 ((71 (82 122 ))(177 180 ))))(106 183 ))(102 184 ))(58 117 ))((5 145 )(10 (136 (44 (140 182 ))))))))(((79 (68 (11 (83 84 ))))((((17 41 )(63 148 ))(85 128 ))(200 201 )))(161 (96 (156 (193 (192 194 )))))))(((162 ((((14 76 )(59 179 ))(27 28 ))(152 (61 164 ))))(93 169 ))(((23 171 )(35 181 ))(46 131 ))))(127 (125 ((((2 (32 (((13 73 )(138 160 ))((70 166 )(176 178 )))))((150 (173 (50 (195 (123 (124 (39 101 )))))))((48 204 )(137 163 ))))(65 (78 89 )))(37 115 )))))(62 (119 (((6 (45 69 ))((75 130 )(81 174 )))((56 103 )(155 (151 168 )))))))(107 (15 57 )))(87 (86 158 )))(154 202 ))))(92 165 )))*
(0 ((88 (111 ((((((((((55 ((((98 (((((1 (64 114 ))(26 49 ))(((18 143 )((129 (159 191 ))(132 185 )))(((42 121 )(190 (100 147 )))(105 134 ))))((51 74 )(167 (139 187 ))))(60 (21 (31 157 )))))(90 (142 203 )))(52 (((188 (99 ((8 36 )(135 141 ))))(33 43 ))(146 (113 133 )))))(153 172 )))(170 (80 (4 (144 (77 110 ))))))(91 (((((((((38 (199 (3 (197 (126 (((((7 (12 196 ))(118 175 ))(47 95 ))((109 (20 24 ))((97 120 )(112 116 ))))((25 (9 (30 94 )))(40 54 ))))))))(34 ((67 (29 66 ))(104 (72 186 )))))(198 (108 (22 149 ))))(53 (19 189 )))(16 ((122 (71 82 ))(177 180 ))))(106 183 ))(102 184 ))(58 117 ))((5 145 )(10 (136 (44 (140 182 ))))))))(((79 ((11 68 )(83 84 )))((((17 41 )(63 148 ))(85 128 ))(200 201 )))(161 (96 (156 (193 (192 194 )))))))(((162 ((((14 76 )(59 179 ))(27 28 ))(152 (61 164 ))))(93 169 ))(((23 171 )(35 181 ))(46 131 ))))(127 (125 ((((2 (32 (((13 73 )(138 160 ))((70 166 )(176 178 )))))((150 (173 (50 (39 (195 (124 (101 123 )))))))((48 204 )(137 163 ))))(65 (78 89 )))(37 115 )))))(62 (119 (((6 (45 69 ))((75 130 )(81 174 )))((56 103 )(155 (151 168 )))))))(107 (15 57 )))(87 (86 158 )))(154 202 ))))(92 165 )))*
(0 ((88 (111 ((((((((((55 (((98 (((((1 (64 114 ))(26 49 ))(((18 143 )((129 (159 191 ))(132 185 )))(((42 121 )(190 (100 147 )))(105 134 ))))((51 74 )(167 (139 187 ))))(21 (60 (31 157 )))))((52 (((188 (99 ((8 36 )(135 141 ))))(33 43 ))(146 (113 133 ))))(90 (142 203 ))))(153 172 )))(((((((((38 (199 (3 (197 (126 (((((7 (12 196 ))(118 175 ))(47 95 ))((109 (20 24 ))((97 120 )(112 116 ))))((25 (9 (30 94 )))(40 54 ))))))))(34 ((67 (29 66 ))(104 (72 186 )))))(198 (108 (22 149 ))))(53 (19 189 )))(16 ((71 (82 122 ))(177 180 ))))(106 183 ))(102 184 ))(58 117 ))((5 145 )(10 (136 (44 (140 182 )))))))(((79 ((11 68 )(83 84 )))((((17 41 )(63 148 ))(85 128 ))(200 201 )))(161 (96 (156 (193 (192 194 )))))))(((162 ((((14 76 )(59 179 ))(27 28 ))(152 (61 164 ))))(93 169 ))(((23 171 )(35 181 ))(46 131 ))))(127 (125 ((((2 (32 (((13 73 )(138 160 ))((70 166 )(176 178 )))))((150 (173 (50 ((39 195 )(123 (101 124 ))))))((48 204 )(137 163 ))))(65 (78 89 )))(37 115 )))))(62 (119 (((6 (45 69 ))((75 130 )(81 174 )))((56 103 )(155 (151 168 )))))))(107 (15 57 )))(170 (80 (4 (144 (77 110 ))))))(91 (154 202 )))(87 (86 158 )))))(92 165 )))*
(0 ((88 (111 ((((((((((55 ((((98 (((((1 (64 114 ))(26 49 ))(((18 143 )((129 (159 191 ))(132 185 )))(((42 121 )(190 (100 147 )))(105 134 ))))((51 74 )(167 (139 187 ))))(21 (60 (31 157 )))))(203 (90 142 )))(52 (((188 (99 ((8 36 )(135 141 ))))(33 43 ))(146 (113 133 )))))(153 172 )))(170 (80 (4 (144 (77 110 ))))))(91 (((((((((38 (199 (3 (197 (126 (((((7 (12 196 ))(118 175 ))(47 95 ))((109 (20 24 ))((97 120 )(112 116 ))))((25 (9 (30 94 )))(40 54 ))))))))(34 ((67 (29 66 ))(104 (72 186 )))))(198 (108 (22 149 ))))(53 (19 189 )))(16 ((71 (82 122 ))(177 180 ))))(106 183 ))(102 184 ))(58 117 ))((5 145 )(10 (136 (44 (140 182 ))))))))(((79 (68 (11 (83 84 ))))((((17 41 )(63 148 ))(85 128 ))(200 201 )))(161 (96 (156 (193 (192 194 )))))))(((162 ((((14 76 )(59 179 ))(27 28 ))(152 (61 164 ))))(93 169 ))(((23 171 )(35 181 ))(46 131 ))))(127 (125 ((((2 (32 (((13 73 )(138 160 ))((70 166 )(176 178 )))))((150 (173 (50 (39 (195 (123 (101 124 )))))))((48 204 )(137 163 ))))(65 (78 89 )))(37 115 )))))(62 (119 (((6 (45 69 ))((75 130 )(81 174 )))((56 103 )(155 (151 168 )))))))(107 (15 57 )))(87 (86 158 )))(154 202 ))))(92 165 )))*
(0 ((88 (111 ((87 (((((((((55 (((98 (((((1 (64 114 ))(26 49 ))(((18 143 )((129 (159 191 ))(132 185 )))(((42 121 )(190 (100 147 )))(105 134 ))))((51 74 )(167 (139 187 ))))(60 (21 (31 157 )))))((52 (((188 (99 ((8 36 )(135 141 ))))(33 43 ))(146 (113 133 ))))(90 (142 203 ))))(153 172 )))(170 (80 (4 (144 (77 110 ))))))(((((((((38 (199 (3 (197 (126 (((((7 (12 196 ))(118 175 ))(47 95 ))((109 (20 24 ))((97 120 )(112 116 ))))((25 (9 (30 94 )))(40 54 ))))))))(34 ((67 (29 66 ))(104 (72 186 )))))(198 (108 (22 149 ))))(53 (19 189 )))(16 ((122 (71 82 ))(177 180 ))))(106 183 ))(102 184 ))(58 117 ))((5 145 )(10 (136 (44 (140 182 )))))))(((79 ((11 68 )(83 84 )))((((17 41 )(63 148 ))(85 128 ))(200 201 )))(161 (96 (156 (193 (192 194 )))))))(((162 ((((14 76 )(59 179 ))(27 28 ))(152 (61 164 ))))(93 169 ))(((23 171 )(35 181 ))(46 131 ))))(127 (125 ((((2 (32 (((13 73 )(138 160 ))((70 166 )(176 178 )))))((150 (173 (50 (195 (123 (39 (101 124 )))))))((48 204 )(137 163 ))))(65 (78 89 )))(37 115 )))))(62 (119 (((6 (45 69 ))((75 130 )(81 174 )))((56 103 )(155 (151 168 )))))))(107 (15 57 )))(91 (154 202 ))))(86 158 ))))(92 165 )))*
(0 ((88 (111 ((((((((((55 ((((98 (((((1 (64 114 ))(26 49 ))(((18 143 )((129 (159 191 ))(132 185 )))(((42 121 )(190 (100 147 )))(105 134 ))))((51 74 )(167 (139 187 ))))(60 (21 (31 157 )))))(90 (142 203 )))(52 (((188 (99 ((8 36 )(135 141 ))))(33 43 ))(146 (113 133 )))))(153 172 )))(170 (80 (4 (144 (77 110 ))))))(91 (((((((((38 (199 (3 (197 (126 (((((7 (12 196 ))(118 175 ))(47 95 ))((109 (20 24 ))((97 120 )(112 116 ))))((25 (9 (30 94 )))(40 54 ))))))))(34 ((67 (29 66 ))(104 (72 186 )))))(198 (108 (22 149 ))))(53 (19 189 )))(16 ((122 (71 82 ))(177 180 ))))(106 183 ))(102 184 ))(58 117 ))((5 145 )(10 (136 (44 (140 182 ))))))))(((79 ((11 68 )(83 84 )))((((17 41 )(63 148 ))(85 128 ))(200 201 )))(161 (96 (156 (193 (192 194 )))))))(((162 ((((14 76 )(59 179 ))(27 28 ))(152 (61 164 ))))(93 169 ))(((23 171 )(35 181 ))(46 131 ))))(127 (125 ((((2 (32 (((13 73 )(138 160 ))((70 166 )(176 178 )))))((150 (173 (50 (195 (123 (39 (101 124 )))))))((48 204 )(137 163 ))))(65 (78 89 )))(37 115 )))))(62 (119 (((6 (45 69 ))((75 130 )(81 174 )))((56 103 )(155 (151 168 )))))))(107 (15 57 )))(87 (86 158 )))(154 202 ))))(92 165 )))*
(0 ((88 (111 ((87 (((((((((55 (((98 (((((1 (64 114 ))(26 49 ))(((18 143 )((129 (159 191 ))(132 185 )))(((42 121 )(190 (100 147 )))(105 134 ))))((51 74 )(167 (139 187 ))))(60 (21 (31 157 )))))((52 (((188 (99 ((8 36 )(135 141 ))))(33 43 ))(146 (113 133 ))))(90 (142 203 ))))(153 172 )))(170 (80 (4 (144 (77 110 ))))))(((((((((38 (199 (3 (197 (126 (((((7 (12 196 ))(118 175 ))(47 95 ))((109 (20 24 ))((97 120 )(112 116 ))))((25 (9 (30 94 )))(40 54 ))))))))(34 ((67 (29 66 ))(104 (72 186 )))))(198 (108 (22 149 ))))(53 (19 189 )))(16 ((71 (82 122 ))(177 180 ))))(106 183 ))(102 184 ))(58 117 ))((5 145 )(10 (136 (44 (140 182 )))))))(((79 ((11 68 )(83 84 )))((((17 41 )(63 148 ))(85 128 ))(200 201 )))(161 (96 (156 (193 (192 194 )))))))(((162 ((((14 76 )(59 179 ))(27 28 ))(152 (61 164 ))))(93 169 ))(((23 171 )(35 181 ))(46 131 ))))(127 (125 ((((2 (32 (((13 73 )(138 160 ))((70 166 )(176 178 )))))((150 (173 (50 (195 (123 (39 (101 124 )))))))((48 204 )(137 163 ))))(65 (78 89 )))(37 115 )))))(62 (119 (((6 (45 69 ))((75 130 )(81 174 )))((56 103 )(155 (151 168 )))))))(107 (15 57 )))(91 (154 202 ))))(86 158 ))))(92 165 )))*
(0 ((88 (111 ((((((((((55 ((((98 (((((1 (64 114 ))(26 49 ))(((18 143 )((129 (159 191 ))(132 185 )))(((42 121 )(190 (100 147 )))(105 134 ))))((51 74 )(167 (139 187 ))))(60 (21 (31 157 )))))(203 (90 142 )))(52 (((188 (99 ((8 36 )(135 141 ))))(33 43 ))(146 (113 133 )))))(153 172 )))(170 (80 (4 (144 (77 110 ))))))(91 (((((((((38 (199 (3 (197 (126 (((((7 (12 196 ))(118 175 ))(47 95 ))((109 (20 24 ))((97 120 )(112 116 ))))((25 (9 (30 94 )))(40 54 ))))))))(34 ((67 (29 66 ))(104 (72 186 )))))(198 (108 (22 149 ))))(53 (19 189 )))(16 ((71 (82 122 ))(177 180 ))))(106 183 ))(102 184 ))(58 117 ))((5 145 )(10 (136 (44 (140 182 ))))))))(((79 ((11 68 )(83 84 )))((((17 41 )(63 148 ))(85 128 ))(200 201 )))(161 (96 (156 (193 (192 194 )))))))(((162 ((((14 76 )(59 179 ))(27 28 ))(152 (61 164 ))))(93 169 ))(((23 171 )(35 181 ))(46 131 ))))(127 (125 ((((2 (32 (((13 73 )(138 160 ))((70 166 )(176 178 )))))((150 (173 (50 (195 ((39 124 )(101 123 ))))))((48 204 )(137 163 ))))(65 (78 89 )))(37 115 )))))(62 (119 (((6 (45 69 ))((75 130 )(81 174 )))((56 103 )(155 (151 168 )))))))(107 (15 57 )))(87 (86 158 )))(154 202 ))))(92 165 )))*
(0 ((88 (111 ((((((((((55 (((98 (((((1 (64 114 ))(26 49 ))(((18 143 )((129 (159 191 ))(132 185 )))(((42 121 )(190 (100 147 )))(105 134 ))))((51 74 )(167 (139 187 ))))(21 (60 (31 157 )))))((52 (((188 (99 ((8 36 )(135 141 ))))(33 43 ))(146 (113 133 ))))(90 (142 203 ))))(153 172 )))(170 (80 (4 (144 (77 110 ))))))(91 (((((((((38 (199 (3 (197 (126 (((((7 (12 196 ))(118 175 ))(47 95 ))((109 (20 24 ))((97 120 )(112 116 ))))((25 (9 (30 94 )))(40 54 ))))))))(34 ((67 (29 66 ))(104 (72 186 )))))(198 (108 (22 149 ))))(53 (19 189 )))(16 ((122 (71 82 ))(177 180 ))))(106 183 ))(102 184 ))(58 117 ))((5 145 )(10 (136 (44 (140 182 ))))))))(((79 (68 (11 (83 84 ))))((((17 41 )(63 148 ))(85 128 ))(200 201 )))(161 (96 (156 (193 (192 194 )))))))(((162 ((((14 76 )(59 179 ))(27 28 ))(152 (61 164 ))))(93 169 ))(((23 171 )(35 181 ))(46 131 ))))(127 (125 ((((2 (32 (((13 73 )(138 160 ))((70 166 )(176 178 )))))((150 (173 (50 (195 (123 (101 (39 124 )))))))((48 204 )(137 163 ))))(65 (78 89 )))(37 115 )))))(62 (119 (((6 (45 69 ))((75 130 )(81 174 )))((56 103 )(155 (151 168 )))))))(107 (15 57 )))(87 (86 158 )))(154 202 ))))(92 165 )))*
(0 ((88 (111 ((((((((((55 ((((98 (((((1 (64 114 ))(26 49 ))(((18 143 )((129 (159 191 ))(132 185 )))(((42 121 )(190 (100 147 )))(105 134 ))))((51 74 )(167 (139 187 ))))(60 (21 (31 157 )))))(203 (90 142 )))(52 (((188 (99 ((8 36 )(135 141 ))))(33 43 ))(146 (113 133 )))))(153 172 )))(170 (80 (4 (144 (77 110 ))))))(91 (((((((((38 (199 (3 (197 (126 (((((7 (12 196 ))(118 175 ))(47 95 ))((109 (20 24 ))((97 120 )(112 116 ))))((25 (9 (30 94 )))(40 54 ))))))))(34 ((67 (29 66 ))(104 (72 186 )))))(198 (108 (22 149 ))))(53 (19 189 )))(16 ((71 (82 122 ))(177 180 ))))(106 183 ))(102 184 ))(58 117 ))((5 145 )(10 (136 (44 (140 182 ))))))))(((79 (68 (11 (83 84 ))))((((17 41 )(63 148 ))(85 128 ))(200 201 )))(161 (96 (156 (193 (192 194 )))))))(((162 ((((14 76 )(59 179 ))(27 28 ))(152 (61 164 ))))(93 169 ))(((23 171 )(35 181 ))(46 131 ))))(127 (125 ((((2 (32 (((13 73 )(138 160 ))((70 166 )(176 178 )))))((150 (173 (50 ((39 195 )(123 (101 124 ))))))((48 204 )(137 163 ))))(65 (78 89 )))(37 115 )))))(62 (119 (((6 (45 69 ))((75 130 )(81 174 )))((56 103 )(155 (151 168 )))))))(107 (15 57 )))(87 (86 158 )))(154 202 ))))(92 165 )))*
(0 ((88 (111 ((((((((((55 ((((98 (((((1 (64 114 ))(26 49 ))(((18 143 )((129 (159 191 ))(132 185 )))(((42 121 )(190 (100 147 )))(105 134 ))))((51 74 )(167 (139 187 ))))(21 (60 (31 157 )))))(90 (142 203 )))(52 (((188 (99 ((8 36 )(135 141 ))))(33 43 ))(146 (113 133 )))))(153 172 )))(170 (80 (4 (144 (77 110 ))))))(91 (((((((((38 (199 (3 (197 (126 (((((7 (12 196 ))(118 175 ))(47 95 ))((109 (20 24 ))((97 120 )(112 116 ))))((25 (9 (30 94 )))(40 54 ))))))))(34 ((67 (29 66 ))(104 (72 186 )))))(198 (108 (22 149 ))))(53 (19 189 )))(16 ((71 (82 122 ))(177 180 ))))(106 183 ))(102 184 ))(58 117 ))((5 145 )(10 (136 (44 (140 182 ))))))))(((79 (68 (11 (83 84 ))))((((17 41 )(63 148 ))(85 128 ))(200 201 )))(161 (96 (156 (193 (192 194 )))))))(((162 ((((14 76 )(59 179 ))(27 28 ))(152 (61 164 ))))(93 169 ))(((23 171 )(35 181 ))(46 131 ))))(127 (125 ((((2 (32 (((13 73 )(138 160 ))((70 166 )(176 178 )))))((150 (173 (50 ((39 195 )(123 (101 124 ))))))((48 204 )(137 163 ))))(65 (78 89 )))(37 115 )))))(62 (119 (((6 (45 69 ))((75 130 )(81 174 )))((56 103 )(155 (151 168 )))))))(107 (15 57 )))(87 (86 158 )))(154 202 ))))(92 165 )))*
(0 ((88 (111 ((((((((((55 ((((98 (((((1 (64 114 ))(26 49 ))(((18 143 )((129 (159 191 ))(132 185 )))(((42 121 )(190 (100 147 )))(105 134 ))))((51 74 )(167 (139 187 ))))(60 (21 (31 157 )))))(203 (90 142 )))(52 (((188 (99 ((8 36 )(135 141 ))))(33 43 ))(146 (113 133 )))))(153 172 )))(170 (80 (4 (144 (77 110 ))))))(91 (((((((((38 (199 (3 (197 (126 (((((7 (12 196 ))(118 175 ))(47 95 ))((109 (20 24 ))((97 120 )(112 116 ))))((25 (9 (30 94 )))(40 54 ))))))))(34 ((67 (29 66 ))(104 (72 186 )))))(198 (108 (22 149 ))))(53 (19 189 )))(16 ((71 (82 122 ))(177 180 ))))(106 183 ))(102 184 ))(58 117 ))((5 145 )(10 (136 (44 (140 182 ))))))))(((79 (68 (11 (83 84 ))))((((17 41 )(63 148 ))(85 128 ))(200 201 )))(161 (96 (156 (193 (192 194 )))))))(((162 ((((14 76 )(59 179 ))(27 28 ))(152 (61 164 ))))(93 169 ))(((23 171 )(35 181 ))(46 131 ))))(127 (125 ((((2 (32 (((13 73 )(138 160 ))((70 166 )(176 178 )))))((150 (173 (50 (195 ((39 123 )(101 124 ))))))((48 204 )(137 163 ))))(65 (78 89 )))(37 115 )))))(62 (119 (((6 (45 69 ))((75 130 )(81 174 )))((56 103 )(155 (151 168 )))))))(107 (15 57 )))(87 (86 158 )))(154 202 ))))(92 165 )))*
(0 ((88 (111 ((((((((((55 ((((98 (((((1 (64 114 ))(26 49 ))(((18 143 )((129 (159 191 ))(132 185 )))(((42 121 )(190 (100 147 )))(105 134 ))))((51 74 )(167 (139 187 ))))(21 (60 (31 157 )))))(90 (142 203 )))(52 (((188 (99 ((8 36 )(135 141 ))))(33 43 ))(146 (113 133 )))))(153 172 )))(170 (80 (4 (144 (77 110 ))))))(91 (((((((((38 (199 (3 (197 (126 (((((7 (12 196 ))(118 175 ))(47 95 ))((109 (20 24 ))((97 120 )(112 116 ))))((25 (9 (30 94 )))(40 54 ))))))))(34 ((67 (29 66 ))(104 (72 186 )))))(198 (108 (22 149 ))))(53 (19 189 )))(16 ((71 (82 122 ))(177 180 ))))(106 183 ))(102 184 ))(58 117 ))((5 145 )(10 (136 (44 (140 182 ))))))))(((79 ((11 68 )(83 84 )))((((17 41 )(63 148 ))(85 128 ))(200 201 )))(161 (96 (156 (193 (192 194 )))))))(((162 ((((14 76 )(59 179 ))(27 28 ))(152 (61 164 ))))(93 169 ))(((23 171 )(35 181 ))(46 131 ))))(127 (125 ((((2 (32 (((13 73 )(138 160 ))((70 166 )(176 178 )))))((150 (173 (50 ((39 195 )(123 (101 124 ))))))((48 204 )(137 163 ))))(65 (78 89 )))(37 115 )))))(62 (119 (((6 (45 69 ))((75 130 )(81 174 )))((56 103 )(155 (151 168 )))))))(107 (15 57 )))(87 (86 158 )))(154 202 ))))(92 165 )))*
(0 ((88 (111 ((((((((((55 (((98 (((((1 (64 114 ))(26 49 ))(((18 143 )((129 (159 191 ))(132 185 )))(((42 121 )(190 (100 147 )))(105 134 ))))((51 74 )(167 (139 187 ))))(60 (21 (31 157 )))))((52 (((188 (99 ((8 36 )(135 141 ))))(33 43 ))(146 (113 133 ))))(90 (142 203 ))))(153 172 )))(170 (80 (4 (144 (77 110 ))))))(91 (((((((((38 (199 (3 (197 (126 (((((7 (12 196 ))(118 175 ))(47 95 ))((109 (20 24 ))((97 120 )(112 116 ))))((25 (9 (30 94 )))(40 54 ))))))))(34 ((67 (29 66 ))(104 (72 186 )))))(198 (108 (22 149 ))))(53 (19 189 )))(16 ((71 (82 122 ))(177 180 ))))(106 183 ))(102 184 ))(58 117 ))((5 145 )(10 (136 (44 (140 182 ))))))))(((79 (68 (11 (83 84 ))))((((17 41 )(63 148 ))(85 128 ))(200 201 )))(161 (96 (156 (193 (192 194 )))))))(((162 ((((14 76 )(59 179 ))(27 28 ))(152 (61 164 ))))(93 169 ))(((23 171 )(35 181 ))(46 131 ))))(127 (125 ((((2 (32 (((13 73 )(138 160 ))((70 166 )(176 178 )))))((150 (173 (50 ((39 195 )(123 (101 124 ))))))((48 204 )(137 163 ))))(65 (78 89 )))(37 115 )))))(62 (119 (((6 (45 69 ))((75 130 )(81 174 )))((56 103 )(155 (151 168 )))))))(107 (15 57 )))(87 (86 158 )))(154 202 ))))(92 165 )))*
(0 ((88 (111 ((((((((((55 ((((98 (((((1 (64 114 ))(26 49 ))(((18 143 )((129 (159 191 ))(132 185 )))(((42 121 )(190 (100 147 )))(105 134 ))))((51 74 )(167 (139 187 ))))(60 (21 (31 157 )))))(90 (142 203 )))(52 (((188 (99 ((8 36 )(135 141 ))))(33 43 ))(146 (113 133 )))))(153 172 )))(170 (80 (4 (144 (77 110 ))))))(91 (((((((((38 (199 (3 (197 (126 (((((7 (12 196 ))(118 175 ))(47 95 ))((109 (20 24 ))((97 120 )(112 116 ))))((25 (9 (30 94 )))(40 54 ))))))))(34 ((67 (29 66 ))(104 (72 186 )))))(198 (108 (22 149 ))))(53 (19 189 )))(16 ((122 (71 82 ))(177 180 ))))(106 183 ))(102 184 ))(58 117 ))((5 145 )(10 (136 (44 (140 182 ))))))))(((79 (68 (11 (83 84 ))))((((17 41 )(63 148 ))(85 128 ))(200 201 )))(161 (96 (156 (193 (192 194 )))))))(((162 ((((14 76 )(59 179 ))(27 28 ))(152 (61 164 ))))(93 169 ))(((23 171 )(35 181 ))(46 131 ))))(127 (125 ((((2 (32 (((13 73 )(138 160 ))((70 166 )(176 178 )))))((150 (173 (50 (195 (39 (123 (101 124 )))))))((48 204 )(137 163 ))))(65 (78 89 )))(37 115 )))))(62 (119 (((6 (45 69 ))((75 130 )(81 174 )))((56 103 )(155 (151 168 )))))))(107 (15 57 )))(87 (86 158 )))(154 202 ))))(92 165 )))*
(0 ((88 (111 ((((((((((55 ((((98 (((((1 (64 114 ))(26 49 ))(((18 143 )((129 (159 191 ))(132 185 )))(((42 121 )(190 (100 147 )))(105 134 ))))((51 74 )(167 (139 187 ))))(21 (60 (31 157 )))))(203 (90 142 )))(52 (((188 (99 ((8 36 )(135 141 ))))(33 43 ))(146 (113 133 )))))(153 172 )))(170 (80 (4 (144 (77 110 ))))))(91 (((((((((38 (199 (3 (197 (126 (((((7 (12 196 ))(118 175 ))(47 95 ))((109 (20 24 ))((97 120 )(112 116 ))))((25 (9 (30 94 )))(40 54 ))))))))(34 ((67 (29 66 ))(104 (72 186 )))))(198 (108 (22 149 ))))(53 (19 189 )))(16 ((71 (82 122 ))(177 180 ))))(106 183 ))(102 184 ))(58 117 ))((5 145 )(10 (136 (44 (140 182 ))))))))(((79 (68 (11 (83 84 ))))((((17 41 )(63 148 ))(85 128 ))(200 201 )))(161 (96 (156 (193 (192 194 )))))))(((162 ((((14 76 )(59 179 ))(27 28 ))(152 (61 164 ))))(93 169 ))(((23 171 )(35 181 ))(46 131 ))))(127 (125 ((((2 (32 (((13 73 )(138 160 ))((70 166 )(176 178 )))))((150 (173 (50 (195 ((39 123 )(101 124 ))))))((48 204 )(137 163 ))))(65 (78 89 )))(37 115 )))))(62 (119 (((6 (45 69 ))((75 130 )(81 174 )))((56 103 )(155 (151 168 )))))))(107 (15 57 )))(87 (86 158 )))(154 202 ))))(92 165 )))*
(0 ((88 (111 ((((((((((55 ((((98 (((((1 (64 114 ))(26 49 ))(((18 143 )((129 (159 191 ))(132 185 )))(((42 121 )(190 (100 147 )))(105 134 ))))((51 74 )(167 (139 187 ))))(21 (60 (31 157 )))))(90 (142 203 )))(52 (((188 (99 ((8 36 )(135 141 ))))(33 43 ))(146 (113 133 )))))(153 172 )))(170 (80 (4 (144 (77 110 ))))))(91 (((((((((38 (199 (3 (197 (126 (((((7 (12 196 ))(118 175 ))(47 95 ))((109 (20 24 ))((97 120 )(112 116 ))))((25 (9 (30 94 )))(40 54 ))))))))(34 ((67 (29 66 ))(104 (72 186 )))))(198 (108 (22 149 ))))(53 (19 189 )))(16 ((71 (82 122 ))(177 180 ))))(106 183 ))(102 184 ))(58 117 ))((5 145 )(10 (136 (44 (140 182 ))))))))(((79 ((11 68 )(83 84 )))((((17 41 )(63 148 ))(85 128 ))(200 201 )))(161 (96 (156 (193 (192 194 )))))))(((162 ((((14 76 )(59 179 ))(27 28 ))(152 (61 164 ))))(93 169 ))(((23 171 )(35 181 ))(46 131 ))))(127 (125 ((((2 (32 (((13 73 )(138 160 ))((70 166 )(176 178 )))))((150 (173 (50 (195 (123 (124 (39 101 )))))))((48 204 )(137 163 ))))(65 (78 89 )))(37 115 )))))(62 (119 (((6 (45 69 ))((75 130 )(81 174 )))((56 103 )(155 (151 168 )))))))(107 (15 57 )))(87 (86 158 )))(154 202 ))))(92 165 )))*
(0 ((88 (111 ((((((((((55 ((((98 (((((1 (64 114 ))(26 49 ))(((18 143 )((129 (159 191 ))(132 185 )))(((42 121 )(190 (100 147 )))(105 134 ))))((51 74 )(167 (139 187 ))))(21 (60 (31 157 )))))(52 (((188 (99 ((8 36 )(135 141 ))))(33 43 ))(146 (113 133 )))))(90 (142 203 )))(153 172 )))(170 (80 (4 (144 (77 110 ))))))(91 (((((((((38 (199 (3 (197 (126 (((((7 (12 196 ))(118 175 ))(47 95 ))((109 (20 24 ))((97 120 )(112 116 ))))((25 (9 (30 94 )))(40 54 ))))))))(34 ((67 (29 66 ))(104 (72 186 )))))(198 (108 (22 149 ))))(53 (19 189 )))(16 ((71 (82 122 ))(177 180 ))))(106 183 ))(102 184 ))(58 117 ))((5 145 )(10 (136 (44 (140 182 ))))))))(((79 (68 (11 (83 84 ))))((((17 41 )(63 148 ))(85 128 ))(200 201 )))(161 (96 (156 (193 (192 194 )))))))(((162 ((((14 76 )(59 179 ))(27 28 ))(152 (61 164 ))))(93 169 ))(((23 171 )(35 181 ))(46 131 ))))(127 (125 ((((2 (32 (((13 73 )(138 160 ))((70 166 )(176 178 )))))((150 (173 (50 (195 (123 (101 (39 124 )))))))((48 204 )(137 163 ))))(65 (78 89 )))(37 115 )))))(62 (119 (((6 (45 69 ))((75 130 )(81 174 )))((56 103 )(155 (151 168 )))))))(107 (15 57 )))(87 (86 158 )))(154 202 ))))(92 165 )))*
(0 ((88 (111 ((87 (((((((((55 (((98 (((((1 (64 114 ))(26 49 ))(((18 143 )((129 (159 191 ))(132 185 )))(((42 121 )(190 (100 147 )))(105 134 ))))((51 74 )(167 (139 187 ))))(60 (21 (31 157 )))))((52 (((188 (99 ((8 36 )(135 141 ))))(33 43 ))(146 (113 133 ))))(90 (142 203 ))))(153 172 )))(170 (80 (4 (144 (77 110 ))))))(((((((((38 (199 (3 (197 (126 (((((7 (12 196 ))(118 175 ))(47 95 ))((109 (20 24 ))((97 120 )(112 116 ))))((25 (9 (30 94 )))(40 54 ))))))))(34 ((67 (29 66 ))(104 (72 186 )))))(198 (108 (22 149 ))))(53 (19 189 )))(16 ((122 (71 82 ))(177 180 ))))(106 183 ))(102 184 ))(58 117 ))((5 145 )(10 (136 (44 (140 182 )))))))(((79 (68 (11 (83 84 ))))((((17 41 )(63 148 ))(85 128 ))(200 201 )))(161 (96 (156 (193 (192 194 )))))))(((162 ((((14 76 )(59 179 ))(27 28 ))(152 (61 164 ))))(93 169 ))(((23 171 )(35 181 ))(46 131 ))))(127 (125 ((((2 (32 (((13 73 )(138 160 ))((70 166 )(176 178 )))))((150 (173 (50 (195 (39 (123 (101 124 )))))))((48 204 )(137 163 ))))(65 (78 89 )))(37 115 )))))(62 (119 (((6 (45 69 ))((75 130 )(81 174 )))((56 103 )(155 (151 168 )))))))(107 (15 57 )))(91 (154 202 ))))(86 158 ))))(92 165 )))*
(0 ((88 (111 ((((((((((55 (((98 (((((1 (64 114 ))(26 49 ))(((18 143 )((129 (159 191 ))(132 185 )))(((42 121 )(190 (100 147 )))(105 134 ))))((51 74 )(167 (139 187 ))))(60 (21 (31 157 )))))((52 (((188 (99 ((8 36 )(135 141 ))))(33 43 ))(146 (113 133 ))))(90 (142 203 ))))(153 172 )))(((((((((38 (199 (3 (197 (126 (((((7 (12 196 ))(118 175 ))(47 95 ))((109 (20 24 ))((97 120 )(112 116 ))))((25 (9 (30 94 )))(40 54 ))))))))(34 ((67 (29 66 ))(104 (72 186 )))))(198 (108 (22 149 ))))(53 (19 189 )))(16 ((71 (82 122 ))(177 180 ))))(106 183 ))(102 184 ))(58 117 ))((5 145 )(10 (136 (44 (140 182 )))))))(((79 (68 (11 (83 84 ))))((((17 41 )(63 148 ))(85 128 ))(200 201 )))(161 (96 (156 (193 (192 194 )))))))(((162 ((((14 76 )(59 179 ))(27 28 ))(152 (61 164 ))))(93 169 ))(((23 171 )(35 181 ))(46 131 ))))(127 (125 ((((2 (32 (((13 73 )(138 160 ))((70 166 )(176 178 )))))((150 (173 (50 (195 (124 (101 (39 123 )))))))((48 204 )(137 163 ))))(65 (78 89 )))(37 115 )))))(62 (119 (((6 (45 69 ))((75 130 )(81 174 )))((56 103 )(155 (151 168 )))))))(107 (15 57 )))(170 (80 (4 (144 (77 110 ))))))(91 (154 202 )))(87 (86 158 )))))(92 165 )))*
(0 ((88 (111 ((((((((((55 ((((98 (((((1 (64 114 ))(26 49 ))(((18 143 )((129 (159 191 ))(132 185 )))(((42 121 )(190 (100 147 )))(105 134 ))))((51 74 )(167 (139 187 ))))(21 (60 (31 157 )))))(203 (90 142 )))(52 (((188 (99 ((8 36 )(135 141 ))))(33 43 ))(146 (113 133 )))))(153 172 )))(170 (80 (4 (144 (77 110 ))))))(91 (((((((((38 (199 (3 (197 (126 (((((7 (12 196 ))(118 175 ))(47 95 ))((109 (20 24 ))((97 120 )(112 116 ))))((25 (9 (30 94 )))(40 54 ))))))))(34 ((67 (29 66 ))(104 (72 186 )))))(198 (108 (22 149 ))))(53 (19 189 )))(16 ((122 (71 82 ))(177 180 ))))(106 183 ))(102 184 ))(58 117 ))((5 145 )(10 (136 (44 (140 182 ))))))))(((79 (68 (11 (83 84 ))))((((17 41 )(63 148 ))(85 128 ))(200 201 )))(161 (96 (156 (193 (192 194 )))))))(((162 ((((14 76 )(59 179 ))(27 28 ))(152 (61 164 ))))(93 169 ))(((23 171 )(35 181 ))(46 131 ))))(127 (125 ((((2 (32 (((13 73 )(138 160 ))((70 166 )(176 178 )))))((150 (173 (50 (195 (123 (124 (39 101 )))))))((48 204 )(137 163 ))))(65 (78 89 )))(37 115 )))))(62 (119 (((6 (45 69 ))((75 130 )(81 174 )))((56 103 )(155 (151 168 )))))))(107 (15 57 )))(87 (86 158 )))(154 202 ))))(92 165 )))*
(0 ((88 (111 ((((((((((55 ((((98 (((((1 (64 114 ))(26 49 ))(((18 143 )((129 (159 191 ))(132 185 )))(((42 121 )(190 (100 147 )))(105 134 ))))((51 74 )(167 (139 187 ))))(21 (60 (31 157 )))))(203 (90 142 )))(52 (((188 (99 ((8 36 )(135 141 ))))(33 43 ))(146 (113 133 )))))(153 172 )))(170 (80 (4 (144 (77 110 ))))))(91 (((((((((38 (199 (3 (197 (126 (((((7 (12 196 ))(118 175 ))(47 95 ))((109 (20 24 ))((97 120 )(112 116 ))))((25 (9 (30 94 )))(40 54 ))))))))(34 ((67 (29 66 ))(104 (72 186 )))))(198 (108 (22 149 ))))(53 (19 189 )))(16 ((71 (82 122 ))(177 180 ))))(106 183 ))(102 184 ))(58 117 ))((5 145 )(10 (136 (44 (140 182 ))))))))(((79 (68 (11 (83 84 ))))((((17 41 )(63 148 ))(85 128 ))(200 201 )))(161 (96 (156 (193 (192 194 )))))))(((162 ((((14 76 )(59 179 ))(27 28 ))(152 (61 164 ))))(93 169 ))(((23 171 )(35 181 ))(46 131 ))))(127 (125 ((((2 (32 (((13 73 )(138 160 ))((70 166 )(176 178 )))))((150 (173 (50 (195 (123 (39 (101 124 )))))))((48 204 )(137 163 ))))(65 (78 89 )))(37 115 )))))(62 (119 (((6 (45 69 ))((75 130 )(81 174 )))((56 103 )(155 (151 168 )))))))(107 (15 57 )))(87 (86 158 )))(154 202 ))))(92 165 )))*
(0 ((88 (111 ((((((((((55 ((((98 (((((1 (64 114 ))(26 49 ))(((18 143 )((129 (159 191 ))(132 185 )))(((42 121 )(190 (100 147 )))(105 134 ))))((51 74 )(167 (139 187 ))))(60 (21 (31 157 )))))(90 (142 203 )))(52 (((188 (99 ((8 36 )(135 141 ))))(33 43 ))(146 (113 133 )))))(153 172 )))(170 (80 (4 (144 (77 110 ))))))(91 (((((((((38 (199 (3 (197 (126 (((((7 (12 196 ))(118 175 ))(47 95 ))((109 (20 24 ))((97 120 )(112 116 ))))((25 (9 (30 94 )))(40 54 ))))))))(34 ((67 (29 66 ))(104 (72 186 )))))(198 (108 (22 149 ))))(53 (19 189 )))(16 ((122 (71 82 ))(177 180 ))))(106 183 ))(102 184 ))(58 117 ))((5 145 )(10 (136 (44 (140 182 ))))))))(((79 ((11 68 )(83 84 )))((((17 41 )(63 148 ))(85 128 ))(200 201 )))(161 (96 (156 (193 (192 194 )))))))(((162 ((((14 76 )(59 179 ))(27 28 ))(152 (61 164 ))))(93 169 ))(((23 171 )(35 181 ))(46 131 ))))(127 (125 ((((2 (32 (((13 73 )(138 160 ))((70 166 )(176 178 )))))((150 (173 (50 (195 (124 (39 (101 123 )))))))((48 204 )(137 163 ))))(65 (78 89 )))(37 115 )))))(62 (119 (((6 (45 69 ))((75 130 )(81 174 )))((56 103 )(155 (151 168 )))))))(107 (15 57 )))(87 (86 158 )))(154 202 ))))(92 165 )))*
(0 ((88 (111 ((87 (((((((((55 (((98 (((((1 (64 114 ))(26 49 ))(((18 143 )((129 (159 191 ))(132 185 )))(((42 121 )(190 (100 147 )))(105 134 ))))((51 74 )(167 (139 187 ))))(21 (60 (31 157 )))))((52 (((188 (99 ((8 36 )(135 141 ))))(33 43 ))(146 (113 133 ))))(90 (142 203 ))))(153 172 )))(((((((((38 (199 (3 (197 (126 (((((7 (12 196 ))(118 175 ))(47 95 ))((109 (20 24 ))((97 120 )(112 116 ))))((25 (9 (30 94 )))(40 54 ))))))))(34 ((67 (29 66 ))(104 (72 186 )))))(198 (108 (22 149 ))))(53 (19 189 )))(16 ((71 (82 122 ))(177 180 ))))(106 183 ))(102 184 ))(58 117 ))((5 145 )(10 (136 (44 (140 182 )))))))(((79 (68 (11 (83 84 ))))((((17 41 )(63 148 ))(85 128 ))(200 201 )))(161 (96 (156 (193 (192 194 )))))))(((162 ((((14 76 )(59 179 ))(27 28 ))(152 (61 164 ))))(93 169 ))(((23 171 )(35 181 ))(46 131 ))))(127 (125 ((((2 (32 (((13 73 )(138 160 ))((70 166 )(176 178 )))))((150 (173 (50 (195 ((39 124 )(101 123 ))))))((48 204 )(137 163 ))))(65 (78 89 )))(37 115 )))))(62 (119 (((6 (45 69 ))((75 130 )(81 174 )))((56 103 )(155 (151 168 )))))))(107 (15 57 )))(170 (80 (4 (144 (77 110 ))))))(91 (154 202 ))))(86 158 ))))(92 165 )))*
(0 ((88 (111 ((((((((((55 ((((98 (((((1 (64 114 ))(26 49 ))(((18 143 )((129 (159 191 ))(132 185 )))(((42 121 )(190 (100 147 )))(105 134 ))))((51 74 )(167 (139 187 ))))(21 (60 (31 157 )))))(203 (90 142 )))(52 (((188 (99 ((8 36 )(135 141 ))))(33 43 ))(146 (113 133 )))))(153 172 )))(170 (80 (4 (144 (77 110 ))))))(91 (((((((((38 (199 (3 (197 (126 (((((7 (12 196 ))(118 175 ))(47 95 ))((109 (20 24 ))((97 120 )(112 116 ))))((25 (9 (30 94 )))(40 54 ))))))))(34 ((67 (29 66 ))(104 (72 186 )))))(198 (108 (22 149 ))))(53 (19 189 )))(16 ((122 (71 82 ))(177 180 ))))(106 183 ))(102 184 ))(58 117 ))((5 145 )(10 (136 (44 (140 182 ))))))))(((79 ((11 68 )(83 84 )))((((17 41 )(63 148 ))(85 128 ))(200 201 )))(161 (96 (156 (193 (192 194 )))))))(((162 ((((14 76 )(59 179 ))(27 28 ))(152 (61 164 ))))(93 169 ))(((23 171 )(35 181 ))(46 131 ))))(127 (125 ((((2 (32 (((13 73 )(138 160 ))((70 166 )(176 178 )))))((150 (173 (50 (195 (123 (39 (101 124 )))))))((48 204 )(137 163 ))))(65 (78 89 )))(37 115 )))))(62 (119 (((6 (45 69 ))((75 130 )(81 174 )))((56 103 )(155 (151 168 )))))))(107 (15 57 )))(87 (86 158 )))(154 202 ))))(92 165 )))*
(0 ((88 (111 ((((((((((55 (((98 (((((1 (64 114 ))(26 49 ))(((18 143 )((129 (159 191 ))(132 185 )))(((42 121 )(190 (100 147 )))(105 134 ))))((51 74 )(167 (139 187 ))))(21 (60 (31 157 )))))((52 (((188 (99 ((8 36 )(135 141 ))))(33 43 ))(146 (113 133 ))))(90 (142 203 ))))(153 172 )))(((((((((38 (199 (3 (197 (126 (((((7 (12 196 ))(118 175 ))(47 95 ))((109 (20 24 ))((97 120 )(112 116 ))))((25 (9 (30 94 )))(40 54 ))))))))(34 ((67 (29 66 ))(104 (72 186 )))))(198 (108 (22 149 ))))(53 (19 189 )))(16 ((71 (82 122 ))(177 180 ))))(106 183 ))(102 184 ))(58 117 ))((5 145 )(10 (136 (44 (140 182 )))))))(((79 ((11 68 )(83 84 )))((((17 41 )(63 148 ))(85 128 ))(200 201 )))(161 (96 (156 (193 (192 194 )))))))(((162 ((((14 76 )(59 179 ))(27 28 ))(152 (61 164 ))))(93 169 ))(((23 171 )(35 181 ))(46 131 ))))(127 (125 ((((2 (32 (((13 73 )(138 160 ))((70 166 )(176 178 )))))((150 (173 (50 (195 (39 (123 (101 124 )))))))((48 204 )(137 163 ))))(65 (78 89 )))(37 115 )))))(62 (119 (((6 (45 69 ))((75 130 )(81 174 )))((56 103 )(155 (151 168 )))))))(107 (15 57 )))(170 (80 (4 (144 (77 110 ))))))(91 (154 202 )))(87 (86 158 )))))(92 165 )))*
(0 ((88 (111 ((((((((((55 ((((98 (((((1 (64 114 ))(26 49 ))(((18 143 )((129 (159 191 ))(132 185 )))(((42 121 )(190 (100 147 )))(105 134 ))))((51 74 )(167 (139 187 ))))(21 (60 (31 157 )))))(203 (90 142 )))(52 (((188 (99 ((8 36 )(135 141 ))))(33 43 ))(146 (113 133 )))))(153 172 )))(170 (80 (4 (144 (77 110 ))))))(91 (((((((((38 (199 (3 (197 (126 (((((7 (12 196 ))(118 175 ))(47 95 ))((109 (20 24 ))((97 120 )(112 116 ))))((25 (9 (30 94 )))(40 54 ))))))))(34 ((67 (29 66 ))(104 (72 186 )))))(198 (108 (22 149 ))))(53 (19 189 )))(16 ((71 (82 122 ))(177 180 ))))(106 183 ))(102 184 ))(58 117 ))((5 145 )(10 (136 (44 (140 182 ))))))))(((79 (68 (11 (83 84 ))))((((17 41 )(63 148 ))(85 128 ))(200 201 )))(161 (96 (156 (193 (192 194 )))))))(((162 ((((14 76 )(59 179 ))(27 28 ))(152 (61 164 ))))(93 169 ))(((23 171 )(35 181 ))(46 131 ))))(127 (125 ((((2 (32 (((13 73 )(138 160 ))((70 166 )(176 178 )))))((150 (173 (50 (195 (124 (123 (39 101 )))))))((48 204 )(137 163 ))))(65 (78 89 )))(37 115 )))))(62 (119 (((6 (45 69 ))((75 130 )(81 174 )))((56 103 )(155 (151 168 )))))))(107 (15 57 )))(87 (86 158 )))(154 202 ))))(92 165 )))*
(0 ((88 (111 ((((((((((55 ((((98 (((((1 (64 114 ))(26 49 ))(((18 143 )((129 (159 191 ))(132 185 )))(((42 121 )(190 (100 147 )))(105 134 ))))((51 74 )(167 (139 187 ))))(60 (21 (31 157 )))))(203 (90 142 )))(52 (((188 (99 ((8 36 )(135 141 ))))(33 43 ))(146 (113 133 )))))(153 172 )))(170 (80 (4 (144 (77 110 ))))))(91 (((((((((38 (199 (3 (197 (126 (((((7 (12 196 ))(118 175 ))(47 95 ))((109 (20 24 ))((97 120 )(112 116 ))))((25 (9 (30 94 )))(40 54 ))))))))(34 ((67 (29 66 ))(104 (72 186 )))))(198 (108 (22 149 ))))(53 (19 189 )))(16 ((71 (82 122 ))(177 180 ))))(106 183 ))(102 184 ))(58 117 ))((5 145 )(10 (136 (44 (140 182 ))))))))(((79 (68 (11 (83 84 ))))((((17 41 )(63 148 ))(85 128 ))(200 201 )))(161 (96 (156 (193 (192 194 )))))))(((162 ((((14 76 )(59 179 ))(27 28 ))(152 (61 164 ))))(93 169 ))(((23 171 )(35 181 ))(46 131 ))))(127 (125 ((((2 (32 (((13 73 )(138 160 ))((70 166 )(176 178 )))))((150 (173 (50 (195 (123 (124 (39 101 )))))))((48 204 )(137 163 ))))(65 (78 89 )))(37 115 )))))(62 (119 (((6 (45 69 ))((75 130 )(81 174 )))((56 103 )(155 (151 168 )))))))(107 (15 57 )))(87 (86 158 )))(154 202 ))))(92 165 )))*
(0 ((88 (111 ((87 (((((((((55 (((98 (((((1 (64 114 ))(26 49 ))(((18 143 )((129 (159 191 ))(132 185 )))(((42 121 )(190 (100 147 )))(105 134 ))))((51 74 )(167 (139 187 ))))(21 (60 (31 157 )))))((52 (((188 (99 ((8 36 )(135 141 ))))(33 43 ))(146 (113 133 ))))(90 (142 203 ))))(153 172 )))(((((((((38 (199 (3 (197 (126 (((((7 (12 196 ))(118 175 ))(47 95 ))((109 (20 24 ))((97 120 )(112 116 ))))((25 (9 (30 94 )))(40 54 ))))))))(34 ((67 (29 66 ))(104 (72 186 )))))(198 (108 (22 149 ))))(53 (19 189 )))(16 ((71 (82 122 ))(177 180 ))))(106 183 ))(102 184 ))(58 117 ))((5 145 )(10 (136 (44 (140 182 )))))))(((79 ((11 68 )(83 84 )))((((17 41 )(63 148 ))(85 128 ))(200 201 )))(161 (96 (156 (193 (192 194 )))))))(((162 ((((14 76 )(59 179 ))(27 28 ))(152 (61 164 ))))(93 169 ))(((23 171 )(35 181 ))(46 131 ))))(127 (125 ((((2 (32 (((13 73 )(138 160 ))((70 166 )(176 178 )))))((150 (173 (50 (195 (124 (101 (39 123 )))))))((48 204 )(137 163 ))))(65 (78 89 )))(37 115 )))))(62 (119 (((6 (45 69 ))((75 130 )(81 174 )))((56 103 )(155 (151 168 )))))))(107 (15 57 )))(170 (80 (4 (144 (77 110 ))))))(91 (154 202 ))))(86 158 ))))(92 165 )))*
(0 ((88 (111 ((((((((((55 (((98 (((((1 (64 114 ))(26 49 ))(((18 143 )((129 (159 191 ))(132 185 )))(((42 121 )(190 (100 147 )))(105 134 ))))((51 74 )(167 (139 187 ))))(21 (60 (31 157 )))))((52 (((188 (99 ((8 36 )(135 141 ))))(33 43 ))(146 (113 133 ))))(90 (142 203 ))))(153 172 )))(170 (80 (4 (144 (77 110 ))))))(91 (((((((((38 (199 (3 (197 (126 (((((7 (12 196 ))(118 175 ))(47 95 ))((109 (20 24 ))((97 120 )(112 116 ))))((25 (9 (30 94 )))(40 54 ))))))))(34 ((67 (29 66 ))(104 (72 186 )))))(198 (108 (22 149 ))))(53 (19 189 )))(16 ((71 (82 122 ))(177 180 ))))(106 183 ))(102 184 ))(58 117 ))((5 145 )(10 (136 (44 (140 182 ))))))))(((79 ((11 68 )(83 84 )))((((17 41 )(63 148 ))(85 128 ))(200 201 )))(161 (96 (156 (193 (192 194 )))))))(((162 ((((14 76 )(59 179 ))(27 28 ))(152 (61 164 ))))(93 169 ))(((23 171 )(35 181 ))(46 131 ))))(127 (125 ((((2 (32 (((13 73 )(138 160 ))((70 166 )(176 178 )))))((150 (173 (50 (195 (124 (101 (39 123 )))))))((48 204 )(137 163 ))))(65 (78 89 )))(37 115 )))))(62 (119 (((6 (45 69 ))((75 130 )(81 174 )))((56 103 )(155 (151 168 )))))))(107 (15 57 )))(87 (86 158 )))(154 202 ))))(92 165 )))*
(0 ((88 (111 ((((((((((55 ((((98 (((((1 (64 114 ))(26 49 ))(((18 143 )((129 (159 191 ))(132 185 )))(((42 121 )(190 (100 147 )))(105 134 ))))((51 74 )(167 (139 187 ))))(60 (21 (31 157 )))))(90 (142 203 )))(52 (((188 (99 ((8 36 )(135 141 ))))(33 43 ))(146 (113 133 )))))(153 172 )))(170 (80 (4 (144 (77 110 ))))))(91 (((((((((38 (199 (3 (197 (126 (((((7 (12 196 ))(118 175 ))(47 95 ))((109 (20 24 ))((97 120 )(112 116 ))))((25 (9 (30 94 )))(40 54 ))))))))(34 ((67 (29 66 ))(104 (72 186 )))))(198 (108 (22 149 ))))(53 (19 189 )))(16 ((122 (71 82 ))(177 180 ))))(106 183 ))(102 184 ))(58 117 ))((5 145 )(10 (136 (44 (140 182 ))))))))(((79 ((11 68 )(83 84 )))((((17 41 )(63 148 ))(85 128 ))(200 201 )))(161 (96 (156 (193 (192 194 )))))))(((162 ((((14 76 )(59 179 ))(27 28 ))(152 (61 164 ))))(93 169 ))(((23 171 )(35 181 ))(46 131 ))))(127 (125 ((((2 (32 (((13 73 )(138 160 ))((70 166 )(176 178 )))))((150 (173 (50 (195 (123 (101 (39 124 )))))))((48 204 )(137 163 ))))(65 (78 89 )))(37 115 )))))(62 (119 (((6 (45 69 ))((75 130 )(81 174 )))((56 103 )(155 (151 168 )))))))(107 (15 57 )))(87 (86 158 )))(154 202 ))))(92 165 )))*
(0 ((88 (111 ((((((((((55 ((((98 (((((1 (64 114 ))(26 49 ))(((18 143 )((129 (159 191 ))(132 185 )))(((42 121 )(190 (100 147 )))(105 134 ))))((51 74 )(167 (139 187 ))))(60 (21 (31 157 )))))(90 (142 203 )))(52 (((188 (99 ((8 36 )(135 141 ))))(33 43 ))(146 (113 133 )))))(153 172 )))(170 (80 (4 (144 (77 110 ))))))(91 (((((((((38 (199 (3 (197 (126 (((((7 (12 196 ))(118 175 ))(47 95 ))((109 (20 24 ))((97 120 )(112 116 ))))((25 (9 (30 94 )))(40 54 ))))))))(34 ((67 (29 66 ))(104 (72 186 )))))(198 (108 (22 149 ))))(53 (19 189 )))(16 ((71 (82 122 ))(177 180 ))))(106 183 ))(102 184 ))(58 117 ))((5 145 )(10 (136 (44 (140 182 ))))))))(((79 ((11 68 )(83 84 )))((((17 41 )(63 148 ))(85 128 ))(200 201 )))(161 (96 (156 (193 (192 194 )))))))(((162 ((((14 76 )(59 179 ))(27 28 ))(152 (61 164 ))))(93 169 ))(((23 171 )(35 181 ))(46 131 ))))(127 (125 ((((2 (32 (((13 73 )(138 160 ))((70 166 )(176 178 )))))((150 (173 (50 (195 (124 (39 (101 123 )))))))((48 204 )(137 163 ))))(65 (78 89 )))(37 115 )))))(62 (119 (((6 (45 69 ))((75 130 )(81 174 )))((56 103 )(155 (151 168 )))))))(107 (15 57 )))(87 (86 158 )))(154 202 ))))(92 165 )))*
(0 ((88 (111 ((((((((((55 ((((98 (((((1 (64 114 ))(26 49 ))(((18 143 )((129 (159 191 ))(132 185 )))(((42 121 )(190 (100 147 )))(105 134 ))))((51 74 )(167 (139 187 ))))(21 (60 (31 157 )))))(52 (((188 (99 ((8 36 )(135 141 ))))(33 43 ))(146 (113 133 )))))(90 (142 203 )))(153 172 )))(170 (80 (4 (144 (77 110 ))))))(91 (((((((((38 (199 (3 (197 (126 (((((7 (12 196 ))(118 175 ))(47 95 ))((109 (20 24 ))((97 120 )(112 116 ))))((25 (9 (30 94 )))(40 54 ))))))))(34 ((67 (29 66 ))(104 (72 186 )))))(198 (108 (22 149 ))))(53 (19 189 )))(16 ((71 (82 122 ))(177 180 ))))(106 183 ))(102 184 ))(58 117 ))((5 145 )(10 (136 (44 (140 182 ))))))))(((79 (68 (11 (83 84 ))))((((17 41 )(63 148 ))(85 128 ))(200 201 )))(161 (96 (156 (193 (192 194 )))))))(((162 ((((14 76 )(59 179 ))(27 28 ))(152 (61 164 ))))(93 169 ))(((23 171 )(35 181 ))(46 131 ))))(127 (125 ((((2 (32 (((13 73 )(138 160 ))((70 166 )(176 178 )))))((150 (173 (50 (195 (39 (123 (101 124 )))))))((48 204 )(137 163 ))))(65 (78 89 )))(37 115 )))))(62 (119 (((6 (45 69 ))((75 130 )(81 174 )))((56 103 )(155 (151 168 )))))))(107 (15 57 )))(87 (86 158 )))(154 202 ))))(92 165 )))*
(0 ((88 (111 ((((((((((55 ((((98 (((((1 (64 114 ))(26 49 ))(((18 143 )((129 (159 191 ))(132 185 )))(((42 121 )(190 (100 147 )))(105 134 ))))((51 74 )(167 (139 187 ))))(21 (60 (31 157 )))))(52 (((188 (99 ((8 36 )(135 141 ))))(33 43 ))(146 (113 133 )))))(90 (142 203 )))(153 172 )))(170 (80 (4 (144 (77 110 ))))))(91 (((((((((38 (199 (3 (197 (126 (((((7 (12 196 ))(118 175 ))(47 95 ))((109 (20 24 ))((97 120 )(112 116 ))))((25 (9 (30 94 )))(40 54 ))))))))(34 ((67 (29 66 ))(104 (72 186 )))))(198 (108 (22 149 ))))(53 (19 189 )))(16 ((122 (71 82 ))(177 180 ))))(106 183 ))(102 184 ))(58 117 ))((5 145 )(10 (136 (44 (140 182 ))))))))(((79 ((11 68 )(83 84 )))((((17 41 )(63 148 ))(85 128 ))(200 201 )))(161 (96 (156 (193 (192 194 )))))))(((162 ((((14 76 )(59 179 ))(27 28 ))(152 (61 164 ))))(93 169 ))(((23 171 )(35 181 ))(46 131 ))))(127 (125 ((((2 (32 (((13 73 )(138 160 ))((70 166 )(176 178 )))))((150 (173 (50 (195 (123 (39 (101 124 )))))))((48 204 )(137 163 ))))(65 (78 89 )))(37 115 )))))(62 (119 (((6 (45 69 ))((75 130 )(81 174 )))((56 103 )(155 (151 168 )))))))(107 (15 57 )))(87 (86 158 )))(154 202 ))))(92 165 )))*
(0 ((88 (111 ((((((((((55 (((98 (((((1 (64 114 ))(26 49 ))(((18 143 )((129 (159 191 ))(132 185 )))(((42 121 )(190 (100 147 )))(105 134 ))))((51 74 )(167 (139 187 ))))(21 (60 (31 157 )))))((52 (((188 (99 ((8 36 )(135 141 ))))(33 43 ))(146 (113 133 ))))(90 (142 203 ))))(153 172 )))(170 (80 (4 (144 (77 110 ))))))(91 (((((((((38 (199 (3 (197 (126 (((((7 (12 196 ))(118 175 ))(47 95 ))((109 (20 24 ))((97 120 )(112 116 ))))((25 (9 (30 94 )))(40 54 ))))))))(34 ((67 (29 66 ))(104 (72 186 )))))(198 (108 (22 149 ))))(53 (19 189 )))(16 ((122 (71 82 ))(177 180 ))))(106 183 ))(102 184 ))(58 117 ))((5 145 )(10 (136 (44 (140 182 ))))))))(((79 (68 (11 (83 84 ))))((((17 41 )(63 148 ))(85 128 ))(200 201 )))(161 (96 (156 (193 (192 194 )))))))(((162 ((((14 76 )(59 179 ))(27 28 ))(152 (61 164 ))))(93 169 ))(((23 171 )(35 181 ))(46 131 ))))(127 (125 ((((2 (32 (((13 73 )(138 160 ))((70 166 )(176 178 )))))((150 (173 (50 (195 (123 (124 (39 101 )))))))((48 204 )(137 163 ))))(65 (78 89 )))(37 115 )))))(62 (119 (((6 (45 69 ))((75 130 )(81 174 )))((56 103 )(155 (151 168 )))))))(107 (15 57 )))(87 (86 158 )))(154 202 ))))(92 165 )))*
(0 ((88 (111 ((((((((((55 ((((98 (((((1 (64 114 ))(26 49 ))(((18 143 )((129 (159 191 ))(132 185 )))(((42 121 )(190 (100 147 )))(105 134 ))))((51 74 )(167 (139 187 ))))(21 (60 (31 157 )))))(203 (90 142 )))(52 (((188 (99 ((8 36 )(135 141 ))))(33 43 ))(146 (113 133 )))))(153 172 )))(170 (80 (4 (144 (77 110 ))))))(91 (((((((((38 (199 (3 (197 (126 (((((7 (12 196 ))(118 175 ))(47 95 ))((109 (20 24 ))((97 120 )(112 116 ))))((25 (9 (30 94 )))(40 54 ))))))))(34 ((67 (29 66 ))(104 (72 186 )))))(198 (108 (22 149 ))))(53 (19 189 )))(16 ((122 (71 82 ))(177 180 ))))(106 183 ))(102 184 ))(58 117 ))((5 145 )(10 (136 (44 (140 182 ))))))))(((79 ((11 68 )(83 84 )))((((17 41 )(63 148 ))(85 128 ))(200 201 )))(161 (96 (156 (193 (192 194 )))))))(((162 ((((14 76 )(59 179 ))(27 28 ))(152 (61 164 ))))(93 169 ))(((23 171 )(35 181 ))(46 131 ))))(127 (125 ((((2 (32 (((13 73 )(138 160 ))((70 166 )(176 178 )))))((150 (173 (50 (195 (124 (123 (39 101 )))))))((48 204 )(137 163 ))))(65 (78 89 )))(37 115 )))))(62 (119 (((6 (45 69 ))((75 130 )(81 174 )))((56 103 )(155 (151 168 )))))))(107 (15 57 )))(87 (86 158 )))(154 202 ))))(92 165 )))*
(0 ((88 (111 ((((((((((55 (((98 (((((1 (64 114 ))(26 49 ))(((18 143 )((129 (159 191 ))(132 185 )))(((42 121 )(190 (100 147 )))(105 134 ))))((51 74 )(167 (139 187 ))))(21 (60 (31 157 )))))((52 (((188 (99 ((8 36 )(135 141 ))))(33 43 ))(146 (113 133 ))))(90 (142 203 ))))(153 172 )))(((((((((38 (199 (3 (197 (126 (((((7 (12 196 ))(118 175 ))(47 95 ))((109 (20 24 ))((97 120 )(112 116 ))))((25 (9 (30 94 )))(40 54 ))))))))(34 ((67 (29 66 ))(104 (72 186 )))))(198 (108 (22 149 ))))(53 (19 189 )))(16 ((71 (82 122 ))(177 180 ))))(106 183 ))(102 184 ))(58 117 ))((5 145 )(10 (136 (44 (140 182 )))))))(((79 ((11 68 )(83 84 )))((((17 41 )(63 148 ))(85 128 ))(200 201 )))(161 (96 (156 (193 (192 194 )))))))(((162 ((((14 76 )(59 179 ))(27 28 ))(152 (61 164 ))))(93 169 ))(((23 171 )(35 181 ))(46 131 ))))(127 (125 ((((2 (32 (((13 73 )(138 160 ))((70 166 )(176 178 )))))((150 (173 (50 (195 (124 (123 (39 101 )))))))((48 204 )(137 163 ))))(65 (78 89 )))(37 115 )))))(62 (119 (((6 (45 69 ))((75 130 )(81 174 )))((56 103 )(155 (151 168 )))))))(107 (15 57 )))(170 (80 (4 (144 (77 110 ))))))(91 (154 202 )))(87 (86 158 )))))(92 165 )))*
(0 ((88 (111 ((((((((((55 (((98 (((((1 (64 114 ))(26 49 ))(((18 143 )((129 (159 191 ))(132 185 )))(((42 121 )(190 (100 147 )))(105 134 ))))((51 74 )(167 (139 187 ))))(60 (21 (31 157 )))))((52 (((188 (99 ((8 36 )(135 141 ))))(33 43 ))(146 (113 133 ))))(90 (142 203 ))))(153 172 )))(170 (80 (4 (144 (77 110 ))))))(91 (((((((((38 (199 (3 (197 (126 (((((7 (12 196 ))(118 175 ))(47 95 ))((109 (20 24 ))((97 120 )(112 116 ))))((25 (9 (30 94 )))(40 54 ))))))))(34 ((67 (29 66 ))(104 (72 186 )))))(198 (108 (22 149 ))))(53 (19 189 )))(16 ((122 (71 82 ))(177 180 ))))(106 183 ))(102 184 ))(58 117 ))((5 145 )(10 (136 (44 (140 182 ))))))))(((79 ((11 68 )(83 84 )))((((17 41 )(63 148 ))(85 128 ))(200 201 )))(161 (96 (156 (193 (192 194 )))))))(((162 ((((14 76 )(59 179 ))(27 28 ))(152 (61 164 ))))(93 169 ))(((23 171 )(35 181 ))(46 131 ))))(127 (125 ((((2 (32 (((13 73 )(138 160 ))((70 166 )(176 178 )))))((150 (173 (50 (195 (39 (123 (101 124 )))))))((48 204 )(137 163 ))))(65 (78 89 )))(37 115 )))))(62 (119 (((6 (45 69 ))((75 130 )(81 174 )))((56 103 )(155 (151 168 )))))))(107 (15 57 )))(87 (86 158 )))(154 202 ))))(92 165 )))*
(0 ((88 (111 ((((((((((55 ((((98 (((((1 (64 114 ))(26 49 ))(((18 143 )((129 (159 191 ))(132 185 )))(((42 121 )(190 (100 147 )))(105 134 ))))((51 74 )(167 (139 187 ))))(60 (21 (31 157 )))))(203 (90 142 )))(52 (((188 (99 ((8 36 )(135 141 ))))(33 43 ))(146 (113 133 )))))(153 172 )))(170 (80 (4 (144 (77 110 ))))))(91 (((((((((38 (199 (3 (197 (126 (((((7 (12 196 ))(118 175 ))(47 95 ))((109 (20 24 ))((97 120 )(112 116 ))))((25 (9 (30 94 )))(40 54 ))))))))(34 ((67 (29 66 ))(104 (72 186 )))))(198 (108 (22 149 ))))(53 (19 189 )))(16 ((71 (82 122 ))(177 180 ))))(106 183 ))(102 184 ))(58 117 ))((5 145 )(10 (136 (44 (140 182 ))))))))(((79 (68 (11 (83 84 ))))((((17 41 )(63 148 ))(85 128 ))(200 201 )))(161 (96 (156 (193 (192 194 )))))))(((162 ((((14 76 )(59 179 ))(27 28 ))(152 (61 164 ))))(93 169 ))(((23 171 )(35 181 ))(46 131 ))))(127 (125 ((((2 (32 (((13 73 )(138 160 ))((70 166 )(176 178 )))))((150 (173 (50 (195 (124 (123 (39 101 )))))))((48 204 )(137 163 ))))(65 (78 89 )))(37 115 )))))(62 (119 (((6 (45 69 ))((75 130 )(81 174 )))((56 103 )(155 (151 168 )))))))(107 (15 57 )))(87 (86 158 )))(154 202 ))))(92 165 )))*
(0 ((88 (111 ((((((((((55 ((((98 (((((1 (64 114 ))(26 49 ))(((18 143 )((129 (159 191 ))(132 185 )))(((42 121 )(190 (100 147 )))(105 134 ))))((51 74 )(167 (139 187 ))))(21 (60 (31 157 )))))(52 (((188 (99 ((8 36 )(135 141 ))))(33 43 ))(146 (113 133 )))))(90 (142 203 )))(153 172 )))(170 (80 (4 (144 (77 110 ))))))(91 (((((((((38 (199 (3 (197 (126 (((((7 (12 196 ))(118 175 ))(47 95 ))((109 (20 24 ))((97 120 )(112 116 ))))((25 (9 (30 94 )))(40 54 ))))))))(34 ((67 (29 66 ))(104 (72 186 )))))(198 (108 (22 149 ))))(53 (19 189 )))(16 ((71 (82 122 ))(177 180 ))))(106 183 ))(102 184 ))(58 117 ))((5 145 )(10 (136 (44 (140 182 ))))))))(((79 (68 (11 (83 84 ))))((((17 41 )(63 148 ))(85 128 ))(200 201 )))(161 (96 (156 (193 (192 194 )))))))(((162 ((((14 76 )(59 179 ))(27 28 ))(152 (61 164 ))))(93 169 ))(((23 171 )(35 181 ))(46 131 ))))(127 (125 ((((2 (32 (((13 73 )(138 160 ))((70 166 )(176 178 )))))((150 (173 (50 (39 (195 (124 (101 123 )))))))((48 204 )(137 163 ))))(65 (78 89 )))(37 115 )))))(62 (119 (((6 (45 69 ))((75 130 )(81 174 )))((56 103 )(155 (151 168 )))))))(107 (15 57 )))(87 (86 158 )))(154 202 ))))(92 165 )))*
(0 ((88 (111 ((87 (((((((((55 (((98 (((((1 (64 114 ))(26 49 ))(((18 143 )((129 (159 191 ))(132 185 )))(((42 121 )(190 (100 147 )))(105 134 ))))((51 74 )(167 (139 187 ))))(60 (21 (31 157 )))))((52 (((188 (99 ((8 36 )(135 141 ))))(33 43 ))(146 (113 133 ))))(90 (142 203 ))))(153 172 )))(((((((((38 (199 (3 (197 (126 (((((7 (12 196 ))(118 175 ))(47 95 ))((109 (20 24 ))((97 120 )(112 116 ))))((25 (9 (30 94 )))(40 54 ))))))))(34 ((67 (29 66 ))(104 (72 186 )))))(198 (108 (22 149 ))))(53 (19 189 )))(16 ((71 (82 122 ))(177 180 ))))(106 183 ))(102 184 ))(58 117 ))((5 145 )(10 (136 (44 (140 182 )))))))(((79 ((11 68 )(83 84 )))((((17 41 )(63 148 ))(85 128 ))(200 201 )))(161 (96 (156 (193 (192 194 )))))))(((162 ((((14 76 )(59 179 ))(27 28 ))(152 (61 164 ))))(93 169 ))(((23 171 )(35 181 ))(46 131 ))))(127 (125 ((((2 (32 (((13 73 )(138 160 ))((70 166 )(176 178 )))))((150 (173 (50 (195 (123 (124 (39 101 )))))))((48 204 )(137 163 ))))(65 (78 89 )))(37 115 )))))(62 (119 (((6 (45 69 ))((75 130 )(81 174 )))((56 103 )(155 (151 168 )))))))(107 (15 57 )))(170 (80 (4 (144 (77 110 ))))))(91 (154 202 ))))(86 158 ))))(92 165 )))*
(0 ((88 (111 ((((((((((55 ((((98 (((((1 (64 114 ))(26 49 ))(((18 143 )((129 (159 191 ))(132 185 )))(((42 121 )(190 (100 147 )))(105 134 ))))((51 74 )(167 (139 187 ))))(21 (60 (31 157 )))))(203 (90 142 )))(52 (((188 (99 ((8 36 )(135 141 ))))(33 43 ))(146 (113 133 )))))(153 172 )))(170 (80 (4 (144 (77 110 ))))))(91 (((((((((38 (199 (3 (197 (126 (((((7 (12 196 ))(118 175 ))(47 95 ))((109 (20 24 ))((97 120 )(112 116 ))))((25 (9 (30 94 )))(40 54 ))))))))(34 ((67 (29 66 ))(104 (72 186 )))))(198 (108 (22 149 ))))(53 (19 189 )))(16 ((71 (82 122 ))(177 180 ))))(106 183 ))(102 184 ))(58 117 ))((5 145 )(10 (136 (44 (140 182 ))))))))(((79 (68 (11 (83 84 ))))((((17 41 )(63 148 ))(85 128 ))(200 201 )))(161 (96 (156 (193 (192 194 )))))))(((162 ((((14 76 )(59 179 ))(27 28 ))(152 (61 164 ))))(93 169 ))(((23 171 )(35 181 ))(46 131 ))))(127 (125 ((((2 (32 (((13 73 )(138 160 ))((70 166 )(176 178 )))))((150 (173 (50 ((39 195 )(124 (101 123 ))))))((48 204 )(137 163 ))))(65 (78 89 )))(37 115 )))))(62 (119 (((6 (45 69 ))((75 130 )(81 174 )))((56 103 )(155 (151 168 )))))))(107 (15 57 )))(87 (86 158 )))(154 202 ))))(92 165 )))*
(0 ((88 (111 ((((((((((55 (((98 (((((1 (64 114 ))(26 49 ))(((18 143 )((129 (159 191 ))(132 185 )))(((42 121 )(190 (100 147 )))(105 134 ))))((51 74 )(167 (139 187 ))))(60 (21 (31 157 )))))((52 (((188 (99 ((8 36 )(135 141 ))))(33 43 ))(146 (113 133 ))))(90 (142 203 ))))(153 172 )))(170 (80 (4 (144 (77 110 ))))))(91 (((((((((38 (199 (3 (197 (126 (((((7 (12 196 ))(118 175 ))(47 95 ))((109 (20 24 ))((97 120 )(112 116 ))))((25 (9 (30 94 )))(40 54 ))))))))(34 ((67 (29 66 ))(104 (72 186 )))))(198 (108 (22 149 ))))(53 (19 189 )))(16 ((71 (82 122 ))(177 180 ))))(106 183 ))(102 184 ))(58 117 ))((5 145 )(10 (136 (44 (140 182 ))))))))(((79 ((11 68 )(83 84 )))((((17 41 )(63 148 ))(85 128 ))(200 201 )))(161 (96 (156 (193 (192 194 )))))))(((162 ((((14 76 )(59 179 ))(27 28 ))(152 (61 164 ))))(93 169 ))(((23 171 )(35 181 ))(46 131 ))))(127 (125 ((((2 (32 (((13 73 )(138 160 ))((70 166 )(176 178 )))))((150 (173 (50 (195 (39 (123 (101 124 )))))))((48 204 )(137 163 ))))(65 (78 89 )))(37 115 )))))(62 (119 (((6 (45 69 ))((75 130 )(81 174 )))((56 103 )(155 (151 168 )))))))(107 (15 57 )))(87 (86 158 )))(154 202 ))))(92 165 )))*
(0 ((88 (111 ((((((((((55 (((98 (((((1 (64 114 ))(26 49 ))(((18 143 )((129 (159 191 ))(132 185 )))(((42 121 )(190 (100 147 )))(105 134 ))))((51 74 )(167 (139 187 ))))(21 (60 (31 157 )))))((52 (((188 (99 ((8 36 )(135 141 ))))(33 43 ))(146 (113 133 ))))(90 (142 203 ))))(153 172 )))(170 (80 (4 (144 (77 110 ))))))(91 (((((((((38 (199 (3 (197 (126 (((((7 (12 196 ))(118 175 ))(47 95 ))((109 (20 24 ))((97 120 )(112 116 ))))((25 (9 (30 94 )))(40 54 ))))))))(34 ((67 (29 66 ))(104 (72 186 )))))(198 (108 (22 149 ))))(53 (19 189 )))(16 ((122 (71 82 ))(177 180 ))))(106 183 ))(102 184 ))(58 117 ))((5 145 )(10 (136 (44 (140 182 ))))))))(((79 ((11 68 )(83 84 )))((((17 41 )(63 148 ))(85 128 ))(200 201 )))(161 (96 (156 (193 (192 194 )))))))(((162 ((((14 76 )(59 179 ))(27 28 ))(152 (61 164 ))))(93 169 ))(((23 171 )(35 181 ))(46 131 ))))(127 (125 ((((2 (32 (((13 73 )(138 160 ))((70 166 )(176 178 )))))((150 (173 (50 (39 (195 (123 (101 124 )))))))((48 204 )(137 163 ))))(65 (78 89 )))(37 115 )))))(62 (119 (((6 (45 69 ))((75 130 )(81 174 )))((56 103 )(155 (151 168 )))))))(107 (15 57 )))(87 (86 158 )))(154 202 ))))(92 165 )))*
(0 ((88 (111 ((((((((((55 ((((98 (((((1 (64 114 ))(26 49 ))(((18 143 )((129 (159 191 ))(132 185 )))(((42 121 )(190 (100 147 )))(105 134 ))))((51 74 )(167 (139 187 ))))(21 (60 (31 157 )))))(90 (142 203 )))(52 (((188 (99 ((8 36 )(135 141 ))))(33 43 ))(146 (113 133 )))))(153 172 )))(170 (80 (4 (144 (77 110 ))))))(91 (((((((((38 (199 (3 (197 (126 (((((7 (12 196 ))(118 175 ))(47 95 ))((109 (20 24 ))((97 120 )(112 116 ))))((25 (9 (30 94 )))(40 54 ))))))))(34 ((67 (29 66 ))(104 (72 186 )))))(198 (108 (22 149 ))))(53 (19 189 )))(16 ((71 (82 122 ))(177 180 ))))(106 183 ))(102 184 ))(58 117 ))((5 145 )(10 (136 (44 (140 182 ))))))))(((79 ((11 68 )(83 84 )))((((17 41 )(63 148 ))(85 128 ))(200 201 )))(161 (96 (156 (193 (192 194 )))))))(((162 ((((14 76 )(59 179 ))(27 28 ))(152 (61 164 ))))(93 169 ))(((23 171 )(35 181 ))(46 131 ))))(127 (125 ((((2 (32 (((13 73 )(138 160 ))((70 166 )(176 178 )))))((150 (173 (50 (195 (123 (101 (39 124 )))))))((48 204 )(137 163 ))))(65 (78 89 )))(37 115 )))))(62 (119 (((6 (45 69 ))((75 130 )(81 174 )))((56 103 )(155 (151 168 )))))))(107 (15 57 )))(87 (86 158 )))(154 202 ))))(92 165 )))*
(0 ((88 (111 ((((((((((55 ((((98 (((((1 (64 114 ))(26 49 ))(((18 143 )((129 (159 191 ))(132 185 )))(((42 121 )(190 (100 147 )))(105 134 ))))((51 74 )(167 (139 187 ))))(21 (60 (31 157 )))))(203 (90 142 )))(52 (((188 (99 ((8 36 )(135 141 ))))(33 43 ))(146 (113 133 )))))(153 172 )))(170 (80 (4 (144 (77 110 ))))))(91 (((((((((38 (199 (3 (197 (126 (((((7 (12 196 ))(118 175 ))(47 95 ))((109 (20 24 ))((97 120 )(112 116 ))))((25 (9 (30 94 )))(40 54 ))))))))(34 ((67 (29 66 ))(104 (72 186 )))))(198 (108 (22 149 ))))(53 (19 189 )))(16 ((122 (71 82 ))(177 180 ))))(106 183 ))(102 184 ))(58 117 ))((5 145 )(10 (136 (44 (140 182 ))))))))(((79 (68 (11 (83 84 ))))((((17 41 )(63 148 ))(85 128 ))(200 201 )))(161 (96 (156 (193 (192 194 )))))))(((162 ((((14 76 )(59 179 ))(27 28 ))(152 (61 164 ))))(93 169 ))(((23 171 )(35 181 ))(46 131 ))))(127 (125 ((((2 (32 (((13 73 )(138 160 ))((70 166 )(176 178 )))))((150 (173 (50 (195 (124 (101 (39 123 )))))))((48 204 )(137 163 ))))(65 (78 89 )))(37 115 )))))(62 (119 (((6 (45 69 ))((75 130 )(81 174 )))((56 103 )(155 (151 168 )))))))(107 (15 57 )))(87 (86 158 )))(154 202 ))))(92 165 )))*
(0 ((88 (111 ((((((((((55 (((98 (((((1 (64 114 ))(26 49 ))(((18 143 )((129 (159 191 ))(132 185 )))(((42 121 )(190 (100 147 )))(105 134 ))))((51 74 )(167 (139 187 ))))(21 (60 (31 157 )))))((52 (((188 (99 ((8 36 )(135 141 ))))(33 43 ))(146 (113 133 ))))(90 (142 203 ))))(153 172 )))(((((((((38 (199 (3 (197 (126 (((((7 (12 196 ))(118 175 ))(47 95 ))((109 (20 24 ))((97 120 )(112 116 ))))((25 (9 (30 94 )))(40 54 ))))))))(34 ((67 (29 66 ))(104 (72 186 )))))(198 (108 (22 149 ))))(53 (19 189 )))(16 ((71 (82 122 ))(177 180 ))))(106 183 ))(102 184 ))(58 117 ))((5 145 )(10 (136 (44 (140 182 )))))))(((79 (68 (11 (83 84 ))))((((17 41 )(63 148 ))(85 128 ))(200 201 )))(161 (96 (156 (193 (192 194 )))))))(((162 ((((14 76 )(59 179 ))(27 28 ))(152 (61 164 ))))(93 169 ))(((23 171 )(35 181 ))(46 131 ))))(127 (125 ((((2 (32 (((13 73 )(138 160 ))((70 166 )(176 178 )))))((150 (173 (50 ((39 195 )(124 (101 123 ))))))((48 204 )(137 163 ))))(65 (78 89 )))(37 115 )))))(62 (119 (((6 (45 69 ))((75 130 )(81 174 )))((56 103 )(155 (151 168 )))))))(107 (15 57 )))(170 (80 (4 (144 (77 110 ))))))(91 (154 202 )))(87 (86 158 )))))(92 165 )))*
(0 ((88 (111 ((((((((((55 ((((98 (((((1 (64 114 ))(26 49 ))(((18 143 )((129 (159 191 ))(132 185 )))(((42 121 )(190 (100 147 )))(105 134 ))))((51 74 )(167 (139 187 ))))(60 (21 (31 157 )))))(203 (90 142 )))(52 (((188 (99 ((8 36 )(135 141 ))))(33 43 ))(146 (113 133 )))))(153 172 )))(170 (80 (4 (144 (77 110 ))))))(91 (((((((((38 (199 (3 (197 (126 (((((7 (12 196 ))(118 175 ))(47 95 ))((109 (20 24 ))((97 120 )(112 116 ))))((25 (9 (30 94 )))(40 54 ))))))))(34 ((67 (29 66 ))(104 (72 186 )))))(198 (108 (22 149 ))))(53 (19 189 )))(16 ((71 (82 122 ))(177 180 ))))(106 183 ))(102 184 ))(58 117 ))((5 145 )(10 (136 (44 (140 182 ))))))))(((79 (68 (11 (83 84 ))))((((17 41 )(63 148 ))(85 128 ))(200 201 )))(161 (96 (156 (193 (192 194 )))))))(((162 ((((14 76 )(59 179 ))(27 28 ))(152 (61 164 ))))(93 169 ))(((23 171 )(35 181 ))(46 131 ))))(127 (125 ((((2 (32 (((13 73 )(138 160 ))((70 166 )(176 178 )))))((150 (173 (50 (195 (39 (123 (101 124 )))))))((48 204 )(137 163 ))))(65 (78 89 )))(37 115 )))))(62 (119 (((6 (45 69 ))((75 130 )(81 174 )))((56 103 )(155 (151 168 )))))))(107 (15 57 )))(87 (86 158 )))(154 202 ))))(92 165 )))*
(0 ((88 (111 ((((((((((55 ((((98 (((((1 (64 114 ))(26 49 ))(((18 143 )((129 (159 191 ))(132 185 )))(((42 121 )(190 (100 147 )))(105 134 ))))((51 74 )(167 (139 187 ))))(60 (21 (31 157 )))))(90 (142 203 )))(52 (((188 (99 ((8 36 )(135 141 ))))(33 43 ))(146 (113 133 )))))(153 172 )))(170 (80 (4 (144 (77 110 ))))))(91 (((((((((38 (199 (3 (197 (126 (((((7 (12 196 ))(118 175 ))(47 95 ))((109 (20 24 ))((97 120 )(112 116 ))))((25 (9 (30 94 )))(40 54 ))))))))(34 ((67 (29 66 ))(104 (72 186 )))))(198 (108 (22 149 ))))(53 (19 189 )))(16 ((122 (71 82 ))(177 180 ))))(106 183 ))(102 184 ))(58 117 ))((5 145 )(10 (136 (44 (140 182 ))))))))(((79 ((11 68 )(83 84 )))((((17 41 )(63 148 ))(85 128 ))(200 201 )))(161 (96 (156 (193 (192 194 )))))))(((162 ((((14 76 )(59 179 ))(27 28 ))(152 (61 164 ))))(93 169 ))(((23 171 )(35 181 ))(46 131 ))))(127 (125 ((((2 (32 (((13 73 )(138 160 ))((70 166 )(176 178 )))))((150 (173 (50 (39 (195 (123 (101 124 )))))))((48 204 )(137 163 ))))(65 (78 89 )))(37 115 )))))(62 (119 (((6 (45 69 ))((75 130 )(81 174 )))((56 103 )(155 (151 168 )))))))(107 (15 57 )))(87 (86 158 )))(154 202 ))))(92 165 )))*
(0 ((88 (111 ((((((((((55 ((((98 (((((1 (64 114 ))(26 49 ))(((18 143 )((129 (159 191 ))(132 185 )))(((42 121 )(190 (100 147 )))(105 134 ))))((51 74 )(167 (139 187 ))))(60 (21 (31 157 )))))(203 (90 142 )))(52 (((188 (99 ((8 36 )(135 141 ))))(33 43 ))(146 (113 133 )))))(153 172 )))(170 (80 (4 (144 (77 110 ))))))(91 (((((((((38 (199 (3 (197 (126 (((((7 (12 196 ))(118 175 ))(47 95 ))((109 (20 24 ))((97 120 )(112 116 ))))((25 (9 (30 94 )))(40 54 ))))))))(34 ((67 (29 66 ))(104 (72 186 )))))(198 (108 (22 149 ))))(53 (19 189 )))(16 ((122 (71 82 ))(177 180 ))))(106 183 ))(102 184 ))(58 117 ))((5 145 )(10 (136 (44 (140 182 ))))))))(((79 ((11 68 )(83 84 )))((((17 41 )(63 148 ))(85 128 ))(200 201 )))(161 (96 (156 (193 (192 194 )))))))(((162 ((((14 76 )(59 179 ))(27 28 ))(152 (61 164 ))))(93 169 ))(((23 171 )(35 181 ))(46 131 ))))(127 (125 ((((2 (32 (((13 73 )(138 160 ))((70 166 )(176 178 )))))((150 (173 (50 (195 (123 (124 (39 101 )))))))((48 204 )(137 163 ))))(65 (78 89 )))(37 115 )))))(62 (119 (((6 (45 69 ))((75 130 )(81 174 )))((56 103 )(155 (151 168 )))))))(107 (15 57 )))(87 (86 158 )))(154 202 ))))(92 165 )))*
(0 ((88 (111 ((((((((((55 (((98 (((((1 (64 114 ))(26 49 ))(((18 143 )((129 (159 191 ))(132 185 )))(((42 121 )(190 (100 147 )))(105 134 ))))((51 74 )(167 (139 187 ))))(21 (60 (31 157 )))))((52 (((188 (99 ((8 36 )(135 141 ))))(33 43 ))(146 (113 133 ))))(90 (142 203 ))))(153 172 )))(170 (80 (4 (144 (77 110 ))))))(91 (((((((((38 (199 (3 (197 (126 (((((7 (12 196 ))(118 175 ))(47 95 ))((109 (20 24 ))((97 120 )(112 116 ))))((25 (9 (30 94 )))(40 54 ))))))))(34 ((67 (29 66 ))(104 (72 186 )))))(198 (108 (22 149 ))))(53 (19 189 )))(16 ((71 (82 122 ))(177 180 ))))(106 183 ))(102 184 ))(58 117 ))((5 145 )(10 (136 (44 (140 182 ))))))))(((79 ((11 68 )(83 84 )))((((17 41 )(63 148 ))(85 128 ))(200 201 )))(161 (96 (156 (193 (192 194 )))))))(((162 ((((14 76 )(59 179 ))(27 28 ))(152 (61 164 ))))(93 169 ))(((23 171 )(35 181 ))(46 131 ))))(127 (125 ((((2 (32 (((13 73 )(138 160 ))((70 166 )(176 178 )))))((150 (173 (50 (195 (124 (39 (101 123 )))))))((48 204 )(137 163 ))))(65 (78 89 )))(37 115 )))))(62 (119 (((6 (45 69 ))((75 130 )(81 174 )))((56 103 )(155 (151 168 )))))))(107 (15 57 )))(87 (86 158 )))(154 202 ))))(92 165 )))*
(0 ((88 (111 ((((((((((55 ((((98 (((((1 (64 114 ))(26 49 ))(((18 143 )((129 (159 191 ))(132 185 )))(((42 121 )(190 (100 147 )))(105 134 ))))((51 74 )(167 (139 187 ))))(21 (60 (31 157 )))))(203 (90 142 )))(52 (((188 (99 ((8 36 )(135 141 ))))(33 43 ))(146 (113 133 )))))(153 172 )))(170 (80 (4 (144 (77 110 ))))))(91 (((((((((38 (199 (3 (197 (126 (((((7 (12 196 ))(118 175 ))(47 95 ))((109 (20 24 ))((97 120 )(112 116 ))))((25 (9 (30 94 )))(40 54 ))))))))(34 ((67 (29 66 ))(104 (72 186 )))))(198 (108 (22 149 ))))(53 (19 189 )))(16 ((71 (82 122 ))(177 180 ))))(106 183 ))(102 184 ))(58 117 ))((5 145 )(10 (136 (44 (140 182 ))))))))(((79 ((11 68 )(83 84 )))((((17 41 )(63 148 ))(85 128 ))(200 201 )))(161 (96 (156 (193 (192 194 )))))))(((162 ((((14 76 )(59 179 ))(27 28 ))(152 (61 164 ))))(93 169 ))(((23 171 )(35 181 ))(46 131 ))))(127 (125 ((((2 (32 (((13 73 )(138 160 ))((70 166 )(176 178 )))))((150 (173 (50 (195 (39 (124 (101 123 )))))))((48 204 )(137 163 ))))(65 (78 89 )))(37 115 )))))(62 (119 (((6 (45 69 ))((75 130 )(81 174 )))((56 103 )(155 (151 168 )))))))(107 (15 57 )))(87 (86 158 )))(154 202 ))))(92 165 )))*
(0 ((88 (111 ((87 (((((((((55 (((98 (((((1 (64 114 ))(26 49 ))(((18 143 )((129 (159 191 ))(132 185 )))(((42 121 )(190 (100 147 )))(105 134 ))))((51 74 )(167 (139 187 ))))(21 (60 (31 157 )))))((52 (((188 (99 ((8 36 )(135 141 ))))(33 43 ))(146 (113 133 ))))(90 (142 203 ))))(153 172 )))(170 (80 (4 (144 (77 110 ))))))(((((((((38 (199 (3 (197 (126 (((((7 (12 196 ))(118 175 ))(47 95 ))((109 (20 24 ))((97 120 )(112 116 ))))((25 (9 (30 94 )))(40 54 ))))))))(34 ((67 (29 66 ))(104 (72 186 )))))(198 (108 (22 149 ))))(53 (19 189 )))(16 ((71 (82 122 ))(177 180 ))))(106 183 ))(102 184 ))(58 117 ))((5 145 )(10 (136 (44 (140 182 )))))))(((79 ((11 68 )(83 84 )))((((17 41 )(63 148 ))(85 128 ))(200 201 )))(161 (96 (156 (193 (192 194 )))))))(((162 ((((14 76 )(59 179 ))(27 28 ))(152 (61 164 ))))(93 169 ))(((23 171 )(35 181 ))(46 131 ))))(127 (125 ((((2 (32 (((13 73 )(138 160 ))((70 166 )(176 178 )))))((150 (173 (50 (195 (124 (39 (101 123 )))))))((48 204 )(137 163 ))))(65 (78 89 )))(37 115 )))))(62 (119 (((6 (45 69 ))((75 130 )(81 174 )))((56 103 )(155 (151 168 )))))))(107 (15 57 )))(91 (154 202 ))))(86 158 ))))(92 165 )))*
(0 ((88 (111 ((((((((((55 (((98 (((((1 (64 114 ))(26 49 ))(((18 143 )((129 (159 191 ))(132 185 )))(((42 121 )(190 (100 147 )))(105 134 ))))((51 74 )(167 (139 187 ))))(21 (60 (31 157 )))))((52 (((188 (99 ((8 36 )(135 141 ))))(33 43 ))(146 (113 133 ))))(90 (142 203 ))))(153 172 )))(((((((((38 (199 (3 (197 (126 (((((7 (12 196 ))(118 175 ))(47 95 ))((109 (20 24 ))((97 120 )(112 116 ))))((25 (9 (30 94 )))(40 54 ))))))))(34 ((67 (29 66 ))(104 (72 186 )))))(198 (108 (22 149 ))))(53 (19 189 )))(16 ((122 (71 82 ))(177 180 ))))(106 183 ))(102 184 ))(58 117 ))((5 145 )(10 (136 (44 (140 182 )))))))(((79 (68 (11 (83 84 ))))((((17 41 )(63 148 ))(85 128 ))(200 201 )))(161 (96 (156 (193 (192 194 )))))))(((162 ((((14 76 )(59 179 ))(27 28 ))(152 (61 164 ))))(93 169 ))(((23 171 )(35 181 ))(46 131 ))))(127 (125 ((((2 (32 (((13 73 )(138 160 ))((70 166 )(176 178 )))))((150 (173 (50 (195 (123 (101 (39 124 )))))))((48 204 )(137 163 ))))(65 (78 89 )))(37 115 )))))(62 (119 (((6 (45 69 ))((75 130 )(81 174 )))((56 103 )(155 (151 168 )))))))(107 (15 57 )))(170 (80 (4 (144 (77 110 ))))))(91 (154 202 )))(87 (86 158 )))))(92 165 )))*
(0 ((88 (111 ((((((((((55 ((((98 (((((1 (64 114 ))(26 49 ))(((18 143 )((129 (159 191 ))(132 185 )))(((42 121 )(190 (100 147 )))(105 134 ))))((51 74 )(167 (139 187 ))))(60 (21 (31 157 )))))(90 (142 203 )))(52 (((188 (99 ((8 36 )(135 141 ))))(33 43 ))(146 (113 133 )))))(153 172 )))(170 (80 (4 (144 (77 110 ))))))(91 (((((((((38 (199 (3 (197 (126 (((((7 (12 196 ))(118 175 ))(47 95 ))((109 (20 24 ))((97 120 )(112 116 ))))((25 (9 (30 94 )))(40 54 ))))))))(34 ((67 (29 66 ))(104 (72 186 )))))(198 (108 (22 149 ))))(53 (19 189 )))(16 ((122 (71 82 ))(177 180 ))))(106 183 ))(102 184 ))(58 117 ))((5 145 )(10 (136 (44 (140 182 ))))))))(((79 (68 (11 (83 84 ))))((((17 41 )(63 148 ))(85 128 ))(200 201 )))(161 (96 (156 (193 (192 194 )))))))(((162 ((((14 76 )(59 179 ))(27 28 ))(152 (61 164 ))))(93 169 ))(((23 171 )(35 181 ))(46 131 ))))(127 (125 ((((2 (32 (((13 73 )(138 160 ))((70 166 )(176 178 )))))((150 (173 (50 (195 ((39 123 )(101 124 ))))))((48 204 )(137 163 ))))(65 (78 89 )))(37 115 )))))(62 (119 (((6 (45 69 ))((75 130 )(81 174 )))((56 103 )(155 (151 168 )))))))(107 (15 57 )))(87 (86 158 )))(154 202 ))))(92 165 )))*
(0 ((88 (111 ((((((((((55 ((((98 (((((1 (64 114 ))(26 49 ))(((18 143 )((129 (159 191 ))(132 185 )))(((42 121 )(190 (100 147 )))(105 134 ))))((51 74 )(167 (139 187 ))))(60 (21 (31 157 )))))(203 (90 142 )))(52 (((188 (99 ((8 36 )(135 141 ))))(33 43 ))(146 (113 133 )))))(153 172 )))(170 (80 (4 (144 (77 110 ))))))(91 (((((((((38 (199 (3 (197 (126 (((((7 (12 196 ))(118 175 ))(47 95 ))((109 (20 24 ))((97 120 )(112 116 ))))((25 (9 (30 94 )))(40 54 ))))))))(34 ((67 (29 66 ))(104 (72 186 )))))(198 (108 (22 149 ))))(53 (19 189 )))(16 ((71 (82 122 ))(177 180 ))))(106 183 ))(102 184 ))(58 117 ))((5 145 )(10 (136 (44 (140 182 ))))))))(((79 ((11 68 )(83 84 )))((((17 41 )(63 148 ))(85 128 ))(200 201 )))(161 (96 (156 (193 (192 194 )))))))(((162 ((((14 76 )(59 179 ))(27 28 ))(152 (61 164 ))))(93 169 ))(((23 171 )(35 181 ))(46 131 ))))(127 (125 ((((2 (32 (((13 73 )(138 160 ))((70 166 )(176 178 )))))((150 (173 (50 ((39 195 )(123 (101 124 ))))))((48 204 )(137 163 ))))(65 (78 89 )))(37 115 )))))(62 (119 (((6 (45 69 ))((75 130 )(81 174 )))((56 103 )(155 (151 168 )))))))(107 (15 57 )))(87 (86 158 )))(154 202 ))))(92 165 )))*
(0 ((88 (111 ((87 (((((((((55 (((98 (((((1 (64 114 ))(26 49 ))(((18 143 )((129 (159 191 ))(132 185 )))(((42 121 )(190 (100 147 )))(105 134 ))))((51 74 )(167 (139 187 ))))(21 (60 (31 157 )))))((52 (((188 (99 ((8 36 )(135 141 ))))(33 43 ))(146 (113 133 ))))(90 (142 203 ))))(153 172 )))(170 (80 (4 (144 (77 110 ))))))(((((((((38 (199 (3 (197 (126 (((((7 (12 196 ))(118 175 ))(47 95 ))((109 (20 24 ))((97 120 )(112 116 ))))((25 (9 (30 94 )))(40 54 ))))))))(34 ((67 (29 66 ))(104 (72 186 )))))(198 (108 (22 149 ))))(53 (19 189 )))(16 ((71 (82 122 ))(177 180 ))))(106 183 ))(102 184 ))(58 117 ))((5 145 )(10 (136 (44 (140 182 )))))))(((79 ((11 68 )(83 84 )))((((17 41 )(63 148 ))(85 128 ))(200 201 )))(161 (96 (156 (193 (192 194 )))))))(((162 ((((14 76 )(59 179 ))(27 28 ))(152 (61 164 ))))(93 169 ))(((23 171 )(35 181 ))(46 131 ))))(127 (125 ((((2 (32 (((13 73 )(138 160 ))((70 166 )(176 178 )))))((150 (173 (50 (195 (39 (124 (101 123 )))))))((48 204 )(137 163 ))))(65 (78 89 )))(37 115 )))))(62 (119 (((6 (45 69 ))((75 130 )(81 174 )))((56 103 )(155 (151 168 )))))))(107 (15 57 )))(91 (154 202 ))))(86 158 ))))(92 165 )))*
(0 ((88 (111 ((87 (((((((((55 (((98 (((((1 (64 114 ))(26 49 ))(((18 143 )((129 (159 191 ))(132 185 )))(((42 121 )(190 (100 147 )))(105 134 ))))((51 74 )(167 (139 187 ))))(21 (60 (31 157 )))))((52 (((188 (99 ((8 36 )(135 141 ))))(33 43 ))(146 (113 133 ))))(90 (142 203 ))))(153 172 )))(170 (80 (4 (144 (77 110 ))))))(((((((((38 (199 (3 (197 (126 (((((7 (12 196 ))(118 175 ))(47 95 ))((109 (20 24 ))((97 120 )(112 116 ))))((25 (9 (30 94 )))(40 54 ))))))))(34 ((67 (29 66 ))(104 (72 186 )))))(198 (108 (22 149 ))))(53 (19 189 )))(16 ((122 (71 82 ))(177 180 ))))(106 183 ))(102 184 ))(58 117 ))((5 145 )(10 (136 (44 (140 182 )))))))(((79 (68 (11 (83 84 ))))((((17 41 )(63 148 ))(85 128 ))(200 201 )))(161 (96 (156 (193 (192 194 )))))))(((162 ((((14 76 )(59 179 ))(27 28 ))(152 (61 164 ))))(93 169 ))(((23 171 )(35 181 ))(46 131 ))))(127 (125 ((((2 (32 (((13 73 )(138 160 ))((70 166 )(176 178 )))))((150 (173 (50 (195 (123 (101 (39 124 )))))))((48 204 )(137 163 ))))(65 (78 89 )))(37 115 )))))(62 (119 (((6 (45 69 ))((75 130 )(81 174 )))((56 103 )(155 (151 168 )))))))(107 (15 57 )))(91 (154 202 ))))(86 158 ))))(92 165 )))*
(0 ((88 (111 ((((((((((55 ((((98 (((((1 (64 114 ))(26 49 ))(((18 143 )((129 (159 191 ))(132 185 )))(((42 121 )(190 (100 147 )))(105 134 ))))((51 74 )(167 (139 187 ))))(60 (21 (31 157 )))))(52 (((188 (99 ((8 36 )(135 141 ))))(33 43 ))(146 (113 133 )))))(90 (142 203 )))(153 172 )))(170 (80 (4 (144 (77 110 ))))))(91 (((((((((38 (199 (3 (197 (126 (((((7 (12 196 ))(118 175 ))(47 95 ))((109 (20 24 ))((97 120 )(112 116 ))))((25 (9 (30 94 )))(40 54 ))))))))(34 ((67 (29 66 ))(104 (72 186 )))))(198 (108 (22 149 ))))(53 (19 189 )))(16 ((71 (82 122 ))(177 180 ))))(106 183 ))(102 184 ))(58 117 ))((5 145 )(10 (136 (44 (140 182 ))))))))(((79 (68 (11 (83 84 ))))((((17 41 )(63 148 ))(85 128 ))(200 201 )))(161 (96 (156 (193 (192 194 )))))))(((162 ((((14 76 )(59 179 ))(27 28 ))(152 (61 164 ))))(93 169 ))(((23 171 )(35 181 ))(46 131 ))))(127 (125 ((((2 (32 (((13 73 )(138 160 ))((70 166 )(176 178 )))))((150 (173 (50 (195 (123 (101 (39 124 )))))))((48 204 )(137 163 ))))(65 (78 89 )))(37 115 )))))(62 (119 (((6 (45 69 ))((75 130 )(81 174 )))((56 103 )(155 (151 168 )))))))(107 (15 57 )))(87 (86 158 )))(154 202 ))))(92 165 )))*
(0 ((88 (111 ((((((((((55 ((((98 (((((1 (64 114 ))(26 49 ))(((18 143 )((129 (159 191 ))(132 185 )))(((42 121 )(190 (100 147 )))(105 134 ))))((51 74 )(167 (139 187 ))))(60 (21 (31 157 )))))(52 (((188 (99 ((8 36 )(135 141 ))))(33 43 ))(146 (113 133 )))))(90 (142 203 )))(153 172 )))(170 (80 (4 (144 (77 110 ))))))(91 (((((((((38 (199 (3 (197 (126 (((((7 (12 196 ))(118 175 ))(47 95 ))((109 (20 24 ))((97 120 )(112 116 ))))((25 (9 (30 94 )))(40 54 ))))))))(34 ((67 (29 66 ))(104 (72 186 )))))(198 (108 (22 149 ))))(53 (19 189 )))(16 ((71 (82 122 ))(177 180 ))))(106 183 ))(102 184 ))(58 117 ))((5 145 )(10 (136 (44 (140 182 ))))))))(((79 ((11 68 )(83 84 )))((((17 41 )(63 148 ))(85 128 ))(200 201 )))(161 (96 (156 (193 (192 194 )))))))(((162 ((((14 76 )(59 179 ))(27 28 ))(152 (61 164 ))))(93 169 ))(((23 171 )(35 181 ))(46 131 ))))(127 (125 ((((2 (32 (((13 73 )(138 160 ))((70 166 )(176 178 )))))((150 (173 (50 (195 (123 (101 (39 124 )))))))((48 204 )(137 163 ))))(65 (78 89 )))(37 115 )))))(62 (119 (((6 (45 69 ))((75 130 )(81 174 )))((56 103 )(155 (151 168 )))))))(107 (15 57 )))(87 (86 158 )))(154 202 ))))(92 165 )))*
(0 ((88 (111 ((((((((((55 (((98 (((((1 (64 114 ))(26 49 ))(((18 143 )((129 (159 191 ))(132 185 )))(((42 121 )(190 (100 147 )))(105 134 ))))((51 74 )(167 (139 187 ))))(21 (60 (31 157 )))))((52 (((188 (99 ((8 36 )(135 141 ))))(33 43 ))(146 (113 133 ))))(90 (142 203 ))))(153 172 )))(170 (80 (4 (144 (77 110 ))))))(91 (((((((((38 (199 (3 (197 (126 (((((7 (12 196 ))(118 175 ))(47 95 ))((109 (20 24 ))((97 120 )(112 116 ))))((25 (9 (30 94 )))(40 54 ))))))))(34 ((67 (29 66 ))(104 (72 186 )))))(198 (108 (22 149 ))))(53 (19 189 )))(16 ((71 (82 122 ))(177 180 ))))(106 183 ))(102 184 ))(58 117 ))((5 145 )(10 (136 (44 (140 182 ))))))))(((79 (68 (11 (83 84 ))))((((17 41 )(63 148 ))(85 128 ))(200 201 )))(161 (96 (156 (193 (192 194 )))))))(((162 ((((14 76 )(59 179 ))(27 28 ))(152 (61 164 ))))(93 169 ))(((23 171 )(35 181 ))(46 131 ))))(127 (125 ((((2 (32 (((13 73 )(138 160 ))((70 166 )(176 178 )))))((150 (173 (50 (195 (124 (101 (39 123 )))))))((48 204 )(137 163 ))))(65 (78 89 )))(37 115 )))))(62 (119 (((6 (45 69 ))((75 130 )(81 174 )))((56 103 )(155 (151 168 )))))))(107 (15 57 )))(87 (86 158 )))(154 202 ))))(92 165 )))*
(0 ((88 (111 ((((((((((55 ((((98 (((((1 (64 114 ))(26 49 ))(((18 143 )((129 (159 191 ))(132 185 )))(((42 121 )(190 (100 147 )))(105 134 ))))((51 74 )(167 (139 187 ))))(21 (60 (31 157 )))))(90 (142 203 )))(52 (((188 (99 ((8 36 )(135 141 ))))(33 43 ))(146 (113 133 )))))(153 172 )))(170 (80 (4 (144 (77 110 ))))))(91 (((((((((38 (199 (3 (197 (126 (((((7 (12 196 ))(118 175 ))(47 95 ))((109 (20 24 ))((97 120 )(112 116 ))))((25 (9 (30 94 )))(40 54 ))))))))(34 ((67 (29 66 ))(104 (72 186 )))))(198 (108 (22 149 ))))(53 (19 189 )))(16 ((71 (82 122 ))(177 180 ))))(106 183 ))(102 184 ))(58 117 ))((5 145 )(10 (136 (44 (140 182 ))))))))(((79 ((11 68 )(83 84 )))((((17 41 )(63 148 ))(85 128 ))(200 201 )))(161 (96 (156 (193 (192 194 )))))))(((162 ((((14 76 )(59 179 ))(27 28 ))(152 (61 164 ))))(93 169 ))(((23 171 )(35 181 ))(46 131 ))))(127 (125 ((((2 (32 (((13 73 )(138 160 ))((70 166 )(176 178 )))))((150 (173 (50 (195 (124 (39 (101 123 )))))))((48 204 )(137 163 ))))(65 (78 89 )))(37 115 )))))(62 (119 (((6 (45 69 ))((75 130 )(81 174 )))((56 103 )(155 (151 168 )))))))(107 (15 57 )))(87 (86 158 )))(154 202 ))))(92 165 )))*
(0 ((88 (111 ((87 (((((((((55 (((98 (((((1 (64 114 ))(26 49 ))(((18 143 )((129 (159 191 ))(132 185 )))(((42 121 )(190 (100 147 )))(105 134 ))))((51 74 )(167 (139 187 ))))(21 (60 (31 157 )))))((52 (((188 (99 ((8 36 )(135 141 ))))(33 43 ))(146 (113 133 ))))(90 (142 203 ))))(153 172 )))(((((((((38 (199 (3 (197 (126 (((((7 (12 196 ))(118 175 ))(47 95 ))((109 (20 24 ))((97 120 )(112 116 ))))((25 (9 (30 94 )))(40 54 ))))))))(34 ((67 (29 66 ))(104 (72 186 )))))(198 (108 (22 149 ))))(53 (19 189 )))(16 ((71 (82 122 ))(177 180 ))))(106 183 ))(102 184 ))(58 117 ))((5 145 )(10 (136 (44 (140 182 )))))))(((79 ((11 68 )(83 84 )))((((17 41 )(63 148 ))(85 128 ))(200 201 )))(161 (96 (156 (193 (192 194 )))))))(((162 ((((14 76 )(59 179 ))(27 28 ))(152 (61 164 ))))(93 169 ))(((23 171 )(35 181 ))(46 131 ))))(127 (125 ((((2 (32 (((13 73 )(138 160 ))((70 166 )(176 178 )))))((150 (173 (50 (195 (124 (123 (39 101 )))))))((48 204 )(137 163 ))))(65 (78 89 )))(37 115 )))))(62 (119 (((6 (45 69 ))((75 130 )(81 174 )))((56 103 )(155 (151 168 )))))))(107 (15 57 )))(170 (80 (4 (144 (77 110 ))))))(91 (154 202 ))))(86 158 ))))(92 165 )))*
(0 ((88 (111 ((87 (((((((((55 (((98 (((((1 (64 114 ))(26 49 ))(((18 143 )((129 (159 191 ))(132 185 )))(((42 121 )(190 (100 147 )))(105 134 ))))((51 74 )(167 (139 187 ))))(21 (60 (31 157 )))))((52 (((188 (99 ((8 36 )(135 141 ))))(33 43 ))(146 (113 133 ))))(90 (142 203 ))))(153 172 )))(170 (80 (4 (144 (77 110 ))))))(((((((((38 (199 (3 (197 (126 (((((7 (12 196 ))(118 175 ))(47 95 ))((109 (20 24 ))((97 120 )(112 116 ))))((25 (9 (30 94 )))(40 54 ))))))))(34 ((67 (29 66 ))(104 (72 186 )))))(198 (108 (22 149 ))))(53 (19 189 )))(16 ((71 (82 122 ))(177 180 ))))(106 183 ))(102 184 ))(58 117 ))((5 145 )(10 (136 (44 (140 182 )))))))(((79 ((11 68 )(83 84 )))((((17 41 )(63 148 ))(85 128 ))(200 201 )))(161 (96 (156 (193 (192 194 )))))))(((162 ((((14 76 )(59 179 ))(27 28 ))(152 (61 164 ))))(93 169 ))(((23 171 )(35 181 ))(46 131 ))))(127 (125 ((((2 (32 (((13 73 )(138 160 ))((70 166 )(176 178 )))))((150 (173 (50 (195 (124 (123 (39 101 )))))))((48 204 )(137 163 ))))(65 (78 89 )))(37 115 )))))(62 (119 (((6 (45 69 ))((75 130 )(81 174 )))((56 103 )(155 (151 168 )))))))(107 (15 57 )))(91 (154 202 ))))(86 158 ))))(92 165 )))*
(0 ((88 (111 ((((((((((55 (((98 (((((1 (64 114 ))(26 49 ))(((18 143 )((129 (159 191 ))(132 185 )))(((42 121 )(190 (100 147 )))(105 134 ))))((51 74 )(167 (139 187 ))))(60 (21 (31 157 )))))((52 (((188 (99 ((8 36 )(135 141 ))))(33 43 ))(146 (113 133 ))))(90 (142 203 ))))(153 172 )))(170 (80 (4 (144 (77 110 ))))))(91 (((((((((38 (199 (3 (197 (126 (((((7 (12 196 ))(118 175 ))(47 95 ))((109 (20 24 ))((97 120 )(112 116 ))))((25 (9 (30 94 )))(40 54 ))))))))(34 ((67 (29 66 ))(104 (72 186 )))))(198 (108 (22 149 ))))(53 (19 189 )))(16 ((122 (71 82 ))(177 180 ))))(106 183 ))(102 184 ))(58 117 ))((5 145 )(10 (136 (44 (140 182 ))))))))(((79 ((11 68 )(83 84 )))((((17 41 )(63 148 ))(85 128 ))(200 201 )))(161 (96 (156 (193 (192 194 )))))))(((162 ((((14 76 )(59 179 ))(27 28 ))(152 (61 164 ))))(93 169 ))(((23 171 )(35 181 ))(46 131 ))))(127 (125 ((((2 (32 (((13 73 )(138 160 ))((70 166 )(176 178 )))))((150 (173 (50 (195 ((39 123 )(101 124 ))))))((48 204 )(137 163 ))))(65 (78 89 )))(37 115 )))))(62 (119 (((6 (45 69 ))((75 130 )(81 174 )))((56 103 )(155 (151 168 )))))))(107 (15 57 )))(87 (86 158 )))(154 202 ))))(92 165 )))*
(0 ((88 (111 ((((((((((55 ((((98 (((((1 (64 114 ))(26 49 ))(((18 143 )((129 (159 191 ))(132 185 )))(((42 121 )(190 (100 147 )))(105 134 ))))((51 74 )(167 (139 187 ))))(21 (60 (31 157 )))))(52 (((188 (99 ((8 36 )(135 141 ))))(33 43 ))(146 (113 133 )))))(90 (142 203 )))(153 172 )))(170 (80 (4 (144 (77 110 ))))))(91 (((((((((38 (199 (3 (197 (126 (((((7 (12 196 ))(118 175 ))(47 95 ))((109 (20 24 ))((97 120 )(112 116 ))))((25 (9 (30 94 )))(40 54 ))))))))(34 ((67 (29 66 ))(104 (72 186 )))))(198 (108 (22 149 ))))(53 (19 189 )))(16 ((122 (71 82 ))(177 180 ))))(106 183 ))(102 184 ))(58 117 ))((5 145 )(10 (136 (44 (140 182 ))))))))(((79 (68 (11 (83 84 ))))((((17 41 )(63 148 ))(85 128 ))(200 201 )))(161 (96 (156 (193 (192 194 )))))))(((162 ((((14 76 )(59 179 ))(27 28 ))(152 (61 164 ))))(93 169 ))(((23 171 )(35 181 ))(46 131 ))))(127 (125 ((((2 (32 (((13 73 )(138 160 ))((70 166 )(176 178 )))))((150 (173 (50 (195 (124 (39 (101 123 )))))))((48 204 )(137 163 ))))(65 (78 89 )))(37 115 )))))(62 (119 (((6 (45 69 ))((75 130 )(81 174 )))((56 103 )(155 (151 168 )))))))(107 (15 57 )))(87 (86 158 )))(154 202 ))))(92 165 )))*
(0 ((88 (111 ((((((((((55 ((((98 (((((1 (64 114 ))(26 49 ))(((18 143 )((129 (159 191 ))(132 185 )))(((42 121 )(190 (100 147 )))(105 134 ))))((51 74 )(167 (139 187 ))))(60 (21 (31 157 )))))(90 (142 203 )))(52 (((188 (99 ((8 36 )(135 141 ))))(33 43 ))(146 (113 133 )))))(153 172 )))(170 (80 (4 (144 (77 110 ))))))(91 (((((((((38 (199 (3 (197 (126 (((((7 (12 196 ))(118 175 ))(47 95 ))((109 (20 24 ))((97 120 )(112 116 ))))((25 (9 (30 94 )))(40 54 ))))))))(34 ((67 (29 66 ))(104 (72 186 )))))(198 (108 (22 149 ))))(53 (19 189 )))(16 ((71 (82 122 ))(177 180 ))))(106 183 ))(102 184 ))(58 117 ))((5 145 )(10 (136 (44 (140 182 ))))))))(((79 (68 (11 (83 84 ))))((((17 41 )(63 148 ))(85 128 ))(200 201 )))(161 (96 (156 (193 (192 194 )))))))(((162 ((((14 76 )(59 179 ))(27 28 ))(152 (61 164 ))))(93 169 ))(((23 171 )(35 181 ))(46 131 ))))(127 (125 ((((2 (32 (((13 73 )(138 160 ))((70 166 )(176 178 )))))((150 (173 (50 (195 (124 (39 (101 123 )))))))((48 204 )(137 163 ))))(65 (78 89 )))(37 115 )))))(62 (119 (((6 (45 69 ))((75 130 )(81 174 )))((56 103 )(155 (151 168 )))))))(107 (15 57 )))(87 (86 158 )))(154 202 ))))(92 165 )))*
(0 ((88 (111 ((((((((((55 ((((98 (((((1 (64 114 ))(26 49 ))(((18 143 )((129 (159 191 ))(132 185 )))(((42 121 )(190 (100 147 )))(105 134 ))))((51 74 )(167 (139 187 ))))(21 (60 (31 157 )))))(203 (90 142 )))(52 (((188 (99 ((8 36 )(135 141 ))))(33 43 ))(146 (113 133 )))))(153 172 )))(170 (80 (4 (144 (77 110 ))))))(91 (((((((((38 (199 (3 (197 (126 (((((7 (12 196 ))(118 175 ))(47 95 ))((109 (20 24 ))((97 120 )(112 116 ))))((25 (9 (30 94 )))(40 54 ))))))))(34 ((67 (29 66 ))(104 (72 186 )))))(198 (108 (22 149 ))))(53 (19 189 )))(16 ((122 (71 82 ))(177 180 ))))(106 183 ))(102 184 ))(58 117 ))((5 145 )(10 (136 (44 (140 182 ))))))))(((79 ((11 68 )(83 84 )))((((17 41 )(63 148 ))(85 128 ))(200 201 )))(161 (96 (156 (193 (192 194 )))))))(((162 ((((14 76 )(59 179 ))(27 28 ))(152 (61 164 ))))(93 169 ))(((23 171 )(35 181 ))(46 131 ))))(127 (125 ((((2 (32 (((13 73 )(138 160 ))((70 166 )(176 178 )))))((150 (173 (50 (195 (124 (39 (101 123 )))))))((48 204 )(137 163 ))))(65 (78 89 )))(37 115 )))))(62 (119 (((6 (45 69 ))((75 130 )(81 174 )))((56 103 )(155 (151 168 )))))))(107 (15 57 )))(87 (86 158 )))(154 202 ))))(92 165 )))*
(0 ((88 (111 ((((((((((55 ((((98 (((((1 (64 114 ))(26 49 ))(((18 143 )((129 (159 191 ))(132 185 )))(((42 121 )(190 (100 147 )))(105 134 ))))((51 74 )(167 (139 187 ))))(60 (21 (31 157 )))))(203 (90 142 )))(52 (((188 (99 ((8 36 )(135 141 ))))(33 43 ))(146 (113 133 )))))(153 172 )))(170 (80 (4 (144 (77 110 ))))))(91 (((((((((38 (199 (3 (197 (126 (((((7 (12 196 ))(118 175 ))(47 95 ))((109 (20 24 ))((97 120 )(112 116 ))))((25 (9 (30 94 )))(40 54 ))))))))(34 ((67 (29 66 ))(104 (72 186 )))))(198 (108 (22 149 ))))(53 (19 189 )))(16 ((71 (82 122 ))(177 180 ))))(106 183 ))(102 184 ))(58 117 ))((5 145 )(10 (136 (44 (140 182 ))))))))(((79 (68 (11 (83 84 ))))((((17 41 )(63 148 ))(85 128 ))(200 201 )))(161 (96 (156 (193 (192 194 )))))))(((162 ((((14 76 )(59 179 ))(27 28 ))(152 (61 164 ))))(93 169 ))(((23 171 )(35 181 ))(46 131 ))))(127 (125 ((((2 (32 (((13 73 )(138 160 ))((70 166 )(176 178 )))))((150 (173 (50 (195 ((39 124 )(101 123 ))))))((48 204 )(137 163 ))))(65 (78 89 )))(37 115 )))))(62 (119 (((6 (45 69 ))((75 130 )(81 174 )))((56 103 )(155 (151 168 )))))))(107 (15 57 )))(87 (86 158 )))(154 202 ))))(92 165 )))*
(0 ((88 (111 ((87 (((((((((55 (((98 (((((1 (64 114 ))(26 49 ))(((18 143 )((129 (159 191 ))(132 185 )))(((42 121 )(190 (100 147 )))(105 134 ))))((51 74 )(167 (139 187 ))))(60 (21 (31 157 )))))((52 (((188 (99 ((8 36 )(135 141 ))))(33 43 ))(146 (113 133 ))))(90 (142 203 ))))(153 172 )))(((((((((38 (199 (3 (197 (126 (((((7 (12 196 ))(118 175 ))(47 95 ))((109 (20 24 ))((97 120 )(112 116 ))))((25 (9 (30 94 )))(40 54 ))))))))(34 ((67 (29 66 ))(104 (72 186 )))))(198 (108 (22 149 ))))(53 (19 189 )))(16 ((122 (71 82 ))(177 180 ))))(106 183 ))(102 184 ))(58 117 ))((5 145 )(10 (136 (44 (140 182 )))))))(((79 ((11 68 )(83 84 )))((((17 41 )(63 148 ))(85 128 ))(200 201 )))(161 (96 (156 (193 (192 194 )))))))(((162 ((((14 76 )(59 179 ))(27 28 ))(152 (61 164 ))))(93 169 ))(((23 171 )(35 181 ))(46 131 ))))(127 (125 ((((2 (32 (((13 73 )(138 160 ))((70 166 )(176 178 )))))((150 (173 (50 (39 (195 (123 (101 124 )))))))((48 204 )(137 163 ))))(65 (78 89 )))(37 115 )))))(62 (119 (((6 (45 69 ))((75 130 )(81 174 )))((56 103 )(155 (151 168 )))))))(107 (15 57 )))(170 (80 (4 (144 (77 110 ))))))(91 (154 202 ))))(86 158 ))))(92 165 )))*
(0 ((88 (111 ((87 (((((((((55 (((98 (((((1 (64 114 ))(26 49 ))(((18 143 )((129 (159 191 ))(132 185 )))(((42 121 )(190 (100 147 )))(105 134 ))))((51 74 )(167 (139 187 ))))(21 (60 (31 157 )))))((52 (((188 (99 ((8 36 )(135 141 ))))(33 43 ))(146 (113 133 ))))(90 (142 203 ))))(153 172 )))(((((((((38 (199 (3 (197 (126 (((((7 (12 196 ))(118 175 ))(47 95 ))((109 (20 24 ))((97 120 )(112 116 ))))((25 (9 (30 94 )))(40 54 ))))))))(34 ((67 (29 66 ))(104 (72 186 )))))(198 (108 (22 149 ))))(53 (19 189 )))(16 ((122 (71 82 ))(177 180 ))))(106 183 ))(102 184 ))(58 117 ))((5 145 )(10 (136 (44 (140 182 )))))))(((79 ((11 68 )(83 84 )))((((17 41 )(63 148 ))(85 128 ))(200 201 )))(161 (96 (156 (193 (192 194 )))))))(((162 ((((14 76 )(59 179 ))(27 28 ))(152 (61 164 ))))(93 169 ))(((23 171 )(35 181 ))(46 131 ))))(127 (125 ((((2 (32 (((13 73 )(138 160 ))((70 166 )(176 178 )))))((150 (173 (50 (195 (124 (101 (39 123 )))))))((48 204 )(137 163 ))))(65 (78 89 )))(37 115 )))))(62 (119 (((6 (45 69 ))((75 130 )(81 174 )))((56 103 )(155 (151 168 )))))))(107 (15 57 )))(170 (80 (4 (144 (77 110 ))))))(91 (154 202 ))))(86 158 ))))(92 165 )))*
(0 ((88 (111 ((((((((((55 ((((98 (((((1 (64 114 ))(26 49 ))(((18 143 )((129 (159 191 ))(132 185 )))(((42 121 )(190 (100 147 )))(105 134 ))))((51 74 )(167 (139 187 ))))(21 (60 (31 157 )))))(203 (90 142 )))(52 (((188 (99 ((8 36 )(135 141 ))))(33 43 ))(146 (113 133 )))))(153 172 )))(170 (80 (4 (144 (77 110 ))))))(91 (((((((((38 (199 (3 (197 (126 (((((7 (12 196 ))(118 175 ))(47 95 ))((109 (20 24 ))((97 120 )(112 116 ))))((25 (9 (30 94 )))(40 54 ))))))))(34 ((67 (29 66 ))(104 (72 186 )))))(198 (108 (22 149 ))))(53 (19 189 )))(16 ((71 (82 122 ))(177 180 ))))(106 183 ))(102 184 ))(58 117 ))((5 145 )(10 (136 (44 (140 182 ))))))))(((79 ((11 68 )(83 84 )))((((17 41 )(63 148 ))(85 128 ))(200 201 )))(161 (96 (156 (193 (192 194 )))))))(((162 ((((14 76 )(59 179 ))(27 28 ))(152 (61 164 ))))(93 169 ))(((23 171 )(35 181 ))(46 131 ))))(127 (125 ((((2 (32 (((13 73 )(138 160 ))((70 166 )(176 178 )))))((150 (173 (50 (195 (124 (101 (39 123 )))))))((48 204 )(137 163 ))))(65 (78 89 )))(37 115 )))))(62 (119 (((6 (45 69 ))((75 130 )(81 174 )))((56 103 )(155 (151 168 )))))))(107 (15 57 )))(87 (86 158 )))(154 202 ))))(92 165 )))*
(0 ((88 (111 ((((((((((55 ((((98 (((((1 (64 114 ))(26 49 ))(((18 143 )((129 (159 191 ))(132 185 )))(((42 121 )(190 (100 147 )))(105 134 ))))((51 74 )(167 (139 187 ))))(60 (21 (31 157 )))))(52 (((188 (99 ((8 36 )(135 141 ))))(33 43 ))(146 (113 133 )))))(90 (142 203 )))(153 172 )))(170 (80 (4 (144 (77 110 ))))))(91 (((((((((38 (199 (3 (197 (126 (((((7 (12 196 ))(118 175 ))(47 95 ))((109 (20 24 ))((97 120 )(112 116 ))))((25 (9 (30 94 )))(40 54 ))))))))(34 ((67 (29 66 ))(104 (72 186 )))))(198 (108 (22 149 ))))(53 (19 189 )))(16 ((71 (82 122 ))(177 180 ))))(106 183 ))(102 184 ))(58 117 ))((5 145 )(10 (136 (44 (140 182 ))))))))(((79 (68 (11 (83 84 ))))((((17 41 )(63 148 ))(85 128 ))(200 201 )))(161 (96 (156 (193 (192 194 )))))))(((162 ((((14 76 )(59 179 ))(27 28 ))(152 (61 164 ))))(93 169 ))(((23 171 )(35 181 ))(46 131 ))))(127 (125 ((((2 (32 (((13 73 )(138 160 ))((70 166 )(176 178 )))))((150 (173 (50 (195 (123 (39 (101 124 )))))))((48 204 )(137 163 ))))(65 (78 89 )))(37 115 )))))(62 (119 (((6 (45 69 ))((75 130 )(81 174 )))((56 103 )(155 (151 168 )))))))(107 (15 57 )))(87 (86 158 )))(154 202 ))))(92 165 )))*
(0 ((88 (111 ((((((((((55 ((((98 (((((1 (64 114 ))(26 49 ))(((18 143 )((129 (159 191 ))(132 185 )))(((42 121 )(190 (100 147 )))(105 134 ))))((51 74 )(167 (139 187 ))))(21 (60 (31 157 )))))(52 (((188 (99 ((8 36 )(135 141 ))))(33 43 ))(146 (113 133 )))))(90 (142 203 )))(153 172 )))(170 (80 (4 (144 (77 110 ))))))(91 (((((((((38 (199 (3 (197 (126 (((((7 (12 196 ))(118 175 ))(47 95 ))((109 (20 24 ))((97 120 )(112 116 ))))((25 (9 (30 94 )))(40 54 ))))))))(34 ((67 (29 66 ))(104 (72 186 )))))(198 (108 (22 149 ))))(53 (19 189 )))(16 ((122 (71 82 ))(177 180 ))))(106 183 ))(102 184 ))(58 117 ))((5 145 )(10 (136 (44 (140 182 ))))))))(((79 (68 (11 (83 84 ))))((((17 41 )(63 148 ))(85 128 ))(200 201 )))(161 (96 (156 (193 (192 194 )))))))(((162 ((((14 76 )(59 179 ))(27 28 ))(152 (61 164 ))))(93 169 ))(((23 171 )(35 181 ))(46 131 ))))(127 (125 ((((2 (32 (((13 73 )(138 160 ))((70 166 )(176 178 )))))((150 (173 (50 (195 (123 (101 (39 124 )))))))((48 204 )(137 163 ))))(65 (78 89 )))(37 115 )))))(62 (119 (((6 (45 69 ))((75 130 )(81 174 )))((56 103 )(155 (151 168 )))))))(107 (15 57 )))(87 (86 158 )))(154 202 ))))(92 165 )))*
(0 ((88 (111 ((((((((((55 ((((98 (((((1 (64 114 ))(26 49 ))(((18 143 )((129 (159 191 ))(132 185 )))(((42 121 )(190 (100 147 )))(105 134 ))))((51 74 )(167 (139 187 ))))(60 (21 (31 157 )))))(52 (((188 (99 ((8 36 )(135 141 ))))(33 43 ))(146 (113 133 )))))(90 (142 203 )))(153 172 )))(170 (80 (4 (144 (77 110 ))))))(91 (((((((((38 (199 (3 (197 (126 (((((7 (12 196 ))(118 175 ))(47 95 ))((109 (20 24 ))((97 120 )(112 116 ))))((25 (9 (30 94 )))(40 54 ))))))))(34 ((67 (29 66 ))(104 (72 186 )))))(198 (108 (22 149 ))))(53 (19 189 )))(16 ((122 (71 82 ))(177 180 ))))(106 183 ))(102 184 ))(58 117 ))((5 145 )(10 (136 (44 (140 182 ))))))))(((79 (68 (11 (83 84 ))))((((17 41 )(63 148 ))(85 128 ))(200 201 )))(161 (96 (156 (193 (192 194 )))))))(((162 ((((14 76 )(59 179 ))(27 28 ))(152 (61 164 ))))(93 169 ))(((23 171 )(35 181 ))(46 131 ))))(127 (125 ((((2 (32 (((13 73 )(138 160 ))((70 166 )(176 178 )))))((150 (173 (50 (195 ((39 124 )(101 123 ))))))((48 204 )(137 163 ))))(65 (78 89 )))(37 115 )))))(62 (119 (((6 (45 69 ))((75 130 )(81 174 )))((56 103 )(155 (151 168 )))))))(107 (15 57 )))(87 (86 158 )))(154 202 ))))(92 165 )))*
(0 ((88 (111 ((((((((((55 ((((98 (((((1 (64 114 ))(26 49 ))(((18 143 )((129 (159 191 ))(132 185 )))(((42 121 )(190 (100 147 )))(105 134 ))))((51 74 )(167 (139 187 ))))(21 (60 (31 157 )))))(90 (142 203 )))(52 (((188 (99 ((8 36 )(135 141 ))))(33 43 ))(146 (113 133 )))))(153 172 )))(170 (80 (4 (144 (77 110 ))))))(91 (((((((((38 (199 (3 (197 (126 (((((7 (12 196 ))(118 175 ))(47 95 ))((109 (20 24 ))((97 120 )(112 116 ))))((25 (9 (30 94 )))(40 54 ))))))))(34 ((67 (29 66 ))(104 (72 186 )))))(198 (108 (22 149 ))))(53 (19 189 )))(16 ((122 (71 82 ))(177 180 ))))(106 183 ))(102 184 ))(58 117 ))((5 145 )(10 (136 (44 (140 182 ))))))))(((79 ((11 68 )(83 84 )))((((17 41 )(63 148 ))(85 128 ))(200 201 )))(161 (96 (156 (193 (192 194 )))))))(((162 ((((14 76 )(59 179 ))(27 28 ))(152 (61 164 ))))(93 169 ))(((23 171 )(35 181 ))(46 131 ))))(127 (125 ((((2 (32 (((13 73 )(138 160 ))((70 166 )(176 178 )))))((150 (173 (50 (195 (123 (39 (101 124 )))))))((48 204 )(137 163 ))))(65 (78 89 )))(37 115 )))))(62 (119 (((6 (45 69 ))((75 130 )(81 174 )))((56 103 )(155 (151 168 )))))))(107 (15 57 )))(87 (86 158 )))(154 202 ))))(92 165 )))*
(0 ((88 (111 ((87 (((((((((55 (((98 (((((1 (64 114 ))(26 49 ))(((18 143 )((129 (159 191 ))(132 185 )))(((42 121 )(190 (100 147 )))(105 134 ))))((51 74 )(167 (139 187 ))))(60 (21 (31 157 )))))((52 (((188 (99 ((8 36 )(135 141 ))))(33 43 ))(146 (113 133 ))))(90 (142 203 ))))(153 172 )))(170 (80 (4 (144 (77 110 ))))))(((((((((38 (199 (3 (197 (126 (((((7 (12 196 ))(118 175 ))(47 95 ))((109 (20 24 ))((97 120 )(112 116 ))))((25 (9 (30 94 )))(40 54 ))))))))(34 ((67 (29 66 ))(104 (72 186 )))))(198 (108 (22 149 ))))(53 (19 189 )))(16 ((71 (82 122 ))(177 180 ))))(106 183 ))(102 184 ))(58 117 ))((5 145 )(10 (136 (44 (140 182 )))))))(((79 ((11 68 )(83 84 )))((((17 41 )(63 148 ))(85 128 ))(200 201 )))(161 (96 (156 (193 (192 194 )))))))(((162 ((((14 76 )(59 179 ))(27 28 ))(152 (61 164 ))))(93 169 ))(((23 171 )(35 181 ))(46 131 ))))(127 (125 ((((2 (32 (((13 73 )(138 160 ))((70 166 )(176 178 )))))((150 (173 (50 (195 ((39 124 )(101 123 ))))))((48 204 )(137 163 ))))(65 (78 89 )))(37 115 )))))(62 (119 (((6 (45 69 ))((75 130 )(81 174 )))((56 103 )(155 (151 168 )))))))(107 (15 57 )))(91 (154 202 ))))(86 158 ))))(92 165 )))*
(0 ((88 (111 ((((((((((55 ((((98 (((((1 (64 114 ))(26 49 ))(((18 143 )((129 (159 191 ))(132 185 )))(((42 121 )(190 (100 147 )))(105 134 ))))((51 74 )(167 (139 187 ))))(60 (21 (31 157 )))))(90 (142 203 )))(52 (((188 (99 ((8 36 )(135 141 ))))(33 43 ))(146 (113 133 )))))(153 172 )))(170 (80 (4 (144 (77 110 ))))))(91 (((((((((38 (199 (3 (197 (126 (((((7 (12 196 ))(118 175 ))(47 95 ))((109 (20 24 ))((97 120 )(112 116 ))))((25 (9 (30 94 )))(40 54 ))))))))(34 ((67 (29 66 ))(104 (72 186 )))))(198 (108 (22 149 ))))(53 (19 189 )))(16 ((71 (82 122 ))(177 180 ))))(106 183 ))(102 184 ))(58 117 ))((5 145 )(10 (136 (44 (140 182 ))))))))(((79 (68 (11 (83 84 ))))((((17 41 )(63 148 ))(85 128 ))(200 201 )))(161 (96 (156 (193 (192 194 )))))))(((162 ((((14 76 )(59 179 ))(27 28 ))(152 (61 164 ))))(93 169 ))(((23 171 )(35 181 ))(46 131 ))))(127 (125 ((((2 (32 (((13 73 )(138 160 ))((70 166 )(176 178 )))))((150 (173 (50 (195 (123 (101 (39 124 )))))))((48 204 )(137 163 ))))(65 (78 89 )))(37 115 )))))(62 (119 (((6 (45 69 ))((75 130 )(81 174 )))((56 103 )(155 (151 168 )))))))(107 (15 57 )))(87 (86 158 )))(154 202 ))))(92 165 )))*
(0 ((88 (111 ((((((((((55 ((((98 (((((1 (64 114 ))(26 49 ))(((18 143 )((129 (159 191 ))(132 185 )))(((42 121 )(190 (100 147 )))(105 134 ))))((51 74 )(167 (139 187 ))))(21 (60 (31 157 )))))(52 (((188 (99 ((8 36 )(135 141 ))))(33 43 ))(146 (113 133 )))))(90 (142 203 )))(153 172 )))(170 (80 (4 (144 (77 110 ))))))(91 (((((((((38 (199 (3 (197 (126 (((((7 (12 196 ))(118 175 ))(47 95 ))((109 (20 24 ))((97 120 )(112 116 ))))((25 (9 (30 94 )))(40 54 ))))))))(34 ((67 (29 66 ))(104 (72 186 )))))(198 (108 (22 149 ))))(53 (19 189 )))(16 ((122 (71 82 ))(177 180 ))))(106 183 ))(102 184 ))(58 117 ))((5 145 )(10 (136 (44 (140 182 ))))))))(((79 ((11 68 )(83 84 )))((((17 41 )(63 148 ))(85 128 ))(200 201 )))(161 (96 (156 (193 (192 194 )))))))(((162 ((((14 76 )(59 179 ))(27 28 ))(152 (61 164 ))))(93 169 ))(((23 171 )(35 181 ))(46 131 ))))(127 (125 ((((2 (32 (((13 73 )(138 160 ))((70 166 )(176 178 )))))((150 (173 (50 (195 ((39 123 )(101 124 ))))))((48 204 )(137 163 ))))(65 (78 89 )))(37 115 )))))(62 (119 (((6 (45 69 ))((75 130 )(81 174 )))((56 103 )(155 (151 168 )))))))(107 (15 57 )))(87 (86 158 )))(154 202 ))))(92 165 )))*
(0 ((88 (111 ((((((((((55 ((((98 (((((1 (64 114 ))(26 49 ))(((18 143 )((129 (159 191 ))(132 185 )))(((42 121 )(190 (100 147 )))(105 134 ))))((51 74 )(167 (139 187 ))))(21 (60 (31 157 )))))(203 (90 142 )))(52 (((188 (99 ((8 36 )(135 141 ))))(33 43 ))(146 (113 133 )))))(153 172 )))(170 (80 (4 (144 (77 110 ))))))(91 (((((((((38 (199 (3 (197 (126 (((((7 (12 196 ))(118 175 ))(47 95 ))((109 (20 24 ))((97 120 )(112 116 ))))((25 (9 (30 94 )))(40 54 ))))))))(34 ((67 (29 66 ))(104 (72 186 )))))(198 (108 (22 149 ))))(53 (19 189 )))(16 ((71 (82 122 ))(177 180 ))))(106 183 ))(102 184 ))(58 117 ))((5 145 )(10 (136 (44 (140 182 ))))))))(((79 ((11 68 )(83 84 )))((((17 41 )(63 148 ))(85 128 ))(200 201 )))(161 (96 (156 (193 (192 194 )))))))(((162 ((((14 76 )(59 179 ))(27 28 ))(152 (61 164 ))))(93 169 ))(((23 171 )(35 181 ))(46 131 ))))(127 (125 ((((2 (32 (((13 73 )(138 160 ))((70 166 )(176 178 )))))((150 (173 (50 (195 ((39 124 )(101 123 ))))))((48 204 )(137 163 ))))(65 (78 89 )))(37 115 )))))(62 (119 (((6 (45 69 ))((75 130 )(81 174 )))((56 103 )(155 (151 168 )))))))(107 (15 57 )))(87 (86 158 )))(154 202 ))))(92 165 )))*
(0 ((88 (111 ((87 (((((((((55 (((98 (((((1 (64 114 ))(26 49 ))(((18 143 )((129 (159 191 ))(132 185 )))(((42 121 )(190 (100 147 )))(105 134 ))))((51 74 )(167 (139 187 ))))(60 (21 (31 157 )))))((52 (((188 (99 ((8 36 )(135 141 ))))(33 43 ))(146 (113 133 ))))(90 (142 203 ))))(153 172 )))(170 (80 (4 (144 (77 110 ))))))(((((((((38 (199 (3 (197 (126 (((((7 (12 196 ))(118 175 ))(47 95 ))((109 (20 24 ))((97 120 )(112 116 ))))((25 (9 (30 94 )))(40 54 ))))))))(34 ((67 (29 66 ))(104 (72 186 )))))(198 (108 (22 149 ))))(53 (19 189 )))(16 ((122 (71 82 ))(177 180 ))))(106 183 ))(102 184 ))(58 117 ))((5 145 )(10 (136 (44 (140 182 )))))))(((79 (68 (11 (83 84 ))))((((17 41 )(63 148 ))(85 128 ))(200 201 )))(161 (96 (156 (193 (192 194 )))))))(((162 ((((14 76 )(59 179 ))(27 28 ))(152 (61 164 ))))(93 169 ))(((23 171 )(35 181 ))(46 131 ))))(127 (125 ((((2 (32 (((13 73 )(138 160 ))((70 166 )(176 178 )))))((150 (173 (50 (195 (123 (101 (39 124 )))))))((48 204 )(137 163 ))))(65 (78 89 )))(37 115 )))))(62 (119 (((6 (45 69 ))((75 130 )(81 174 )))((56 103 )(155 (151 168 )))))))(107 (15 57 )))(91 (154 202 ))))(86 158 ))))(92 165 )))*
(0 ((88 (111 ((((((((((55 (((98 (((((1 (64 114 ))(26 49 ))(((18 143 )((129 (159 191 ))(132 185 )))(((42 121 )(190 (100 147 )))(105 134 ))))((51 74 )(167 (139 187 ))))(21 (60 (31 157 )))))((52 (((188 (99 ((8 36 )(135 141 ))))(33 43 ))(146 (113 133 ))))(90 (142 203 ))))(153 172 )))(((((((((38 (199 (3 (197 (126 (((((7 (12 196 ))(118 175 ))(47 95 ))((109 (20 24 ))((97 120 )(112 116 ))))((25 (9 (30 94 )))(40 54 ))))))))(34 ((67 (29 66 ))(104 (72 186 )))))(198 (108 (22 149 ))))(53 (19 189 )))(16 ((122 (71 82 ))(177 180 ))))(106 183 ))(102 184 ))(58 117 ))((5 145 )(10 (136 (44 (140 182 )))))))(((79 (68 (11 (83 84 ))))((((17 41 )(63 148 ))(85 128 ))(200 201 )))(161 (96 (156 (193 (192 194 )))))))(((162 ((((14 76 )(59 179 ))(27 28 ))(152 (61 164 ))))(93 169 ))(((23 171 )(35 181 ))(46 131 ))))(127 (125 ((((2 (32 (((13 73 )(138 160 ))((70 166 )(176 178 )))))((150 (173 (50 (195 (124 (101 (39 123 )))))))((48 204 )(137 163 ))))(65 (78 89 )))(37 115 )))))(62 (119 (((6 (45 69 ))((75 130 )(81 174 )))((56 103 )(155 (151 168 )))))))(107 (15 57 )))(170 (80 (4 (144 (77 110 ))))))(91 (154 202 )))(87 (86 158 )))))(92 165 )))*
(0 ((88 (111 ((((((((((55 ((((98 (((((1 (64 114 ))(26 49 ))(((18 143 )((129 (159 191 ))(132 185 )))(((42 121 )(190 (100 147 )))(105 134 ))))((51 74 )(167 (139 187 ))))(21 (60 (31 157 )))))(203 (90 142 )))(52 (((188 (99 ((8 36 )(135 141 ))))(33 43 ))(146 (113 133 )))))(153 172 )))(170 (80 (4 (144 (77 110 ))))))(91 (((((((((38 (199 (3 (197 (126 (((((7 (12 196 ))(118 175 ))(47 95 ))((109 (20 24 ))((97 120 )(112 116 ))))((25 (9 (30 94 )))(40 54 ))))))))(34 ((67 (29 66 ))(104 (72 186 )))))(198 (108 (22 149 ))))(53 (19 189 )))(16 ((71 (82 122 ))(177 180 ))))(106 183 ))(102 184 ))(58 117 ))((5 145 )(10 (136 (44 (140 182 ))))))))(((79 ((11 68 )(83 84 )))((((17 41 )(63 148 ))(85 128 ))(200 201 )))(161 (96 (156 (193 (192 194 )))))))(((162 ((((14 76 )(59 179 ))(27 28 ))(152 (61 164 ))))(93 169 ))(((23 171 )(35 181 ))(46 131 ))))(127 (125 ((((2 (32 (((13 73 )(138 160 ))((70 166 )(176 178 )))))((150 (173 (50 (195 (39 (123 (101 124 )))))))((48 204 )(137 163 ))))(65 (78 89 )))(37 115 )))))(62 (119 (((6 (45 69 ))((75 130 )(81 174 )))((56 103 )(155 (151 168 )))))))(107 (15 57 )))(87 (86 158 )))(154 202 ))))(92 165 )))*
(0 ((88 (111 ((((((((((55 ((((98 (((((1 (64 114 ))(26 49 ))(((18 143 )((129 (159 191 ))(132 185 )))(((42 121 )(190 (100 147 )))(105 134 ))))((51 74 )(167 (139 187 ))))(21 (60 (31 157 )))))(52 (((188 (99 ((8 36 )(135 141 ))))(33 43 ))(146 (113 133 )))))(90 (142 203 )))(153 172 )))(170 (80 (4 (144 (77 110 ))))))(91 (((((((((38 (199 (3 (197 (126 (((((7 (12 196 ))(118 175 ))(47 95 ))((109 (20 24 ))((97 120 )(112 116 ))))((25 (9 (30 94 )))(40 54 ))))))))(34 ((67 (29 66 ))(104 (72 186 )))))(198 (108 (22 149 ))))(53 (19 189 )))(16 ((71 (82 122 ))(177 180 ))))(106 183 ))(102 184 ))(58 117 ))((5 145 )(10 (136 (44 (140 182 ))))))))(((79 ((11 68 )(83 84 )))((((17 41 )(63 148 ))(85 128 ))(200 201 )))(161 (96 (156 (193 (192 194 )))))))(((162 ((((14 76 )(59 179 ))(27 28 ))(152 (61 164 ))))(93 169 ))(((23 171 )(35 181 ))(46 131 ))))(127 (125 ((((2 (32 (((13 73 )(138 160 ))((70 166 )(176 178 )))))((150 (173 (50 (195 ((39 124 )(101 123 ))))))((48 204 )(137 163 ))))(65 (78 89 )))(37 115 )))))(62 (119 (((6 (45 69 ))((75 130 )(81 174 )))((56 103 )(155 (151 168 )))))))(107 (15 57 )))(87 (86 158 )))(154 202 ))))(92 165 )))*
(0 ((88 (111 ((87 (((((((((55 (((98 (((((1 (64 114 ))(26 49 ))(((18 143 )((129 (159 191 ))(132 185 )))(((42 121 )(190 (100 147 )))(105 134 ))))((51 74 )(167 (139 187 ))))(60 (21 (31 157 )))))((52 (((188 (99 ((8 36 )(135 141 ))))(33 43 ))(146 (113 133 ))))(90 (142 203 ))))(153 172 )))(((((((((38 (199 (3 (197 (126 (((((7 (12 196 ))(118 175 ))(47 95 ))((109 (20 24 ))((97 120 )(112 116 ))))((25 (9 (30 94 )))(40 54 ))))))))(34 ((67 (29 66 ))(104 (72 186 )))))(198 (108 (22 149 ))))(53 (19 189 )))(16 ((122 (71 82 ))(177 180 ))))(106 183 ))(102 184 ))(58 117 ))((5 145 )(10 (136 (44 (140 182 )))))))(((79 ((11 68 )(83 84 )))((((17 41 )(63 148 ))(85 128 ))(200 201 )))(161 (96 (156 (193 (192 194 )))))))(((162 ((((14 76 )(59 179 ))(27 28 ))(152 (61 164 ))))(93 169 ))(((23 171 )(35 181 ))(46 131 ))))(127 (125 ((((2 (32 (((13 73 )(138 160 ))((70 166 )(176 178 )))))((150 (173 (50 (195 (123 (124 (39 101 )))))))((48 204 )(137 163 ))))(65 (78 89 )))(37 115 )))))(62 (119 (((6 (45 69 ))((75 130 )(81 174 )))((56 103 )(155 (151 168 )))))))(107 (15 57 )))(170 (80 (4 (144 (77 110 ))))))(91 (154 202 ))))(86 158 ))))(92 165 )))*
(0 ((88 (111 ((((((((((55 ((((98 (((((1 (64 114 ))(26 49 ))(((18 143 )((129 (159 191 ))(132 185 )))(((42 121 )(190 (100 147 )))(105 134 ))))((51 74 )(167 (139 187 ))))(21 (60 (31 157 )))))(203 (90 142 )))(52 (((188 (99 ((8 36 )(135 141 ))))(33 43 ))(146 (113 133 )))))(153 172 )))(170 (80 (4 (144 (77 110 ))))))(91 (((((((((38 (199 (3 (197 (126 (((((7 (12 196 ))(118 175 ))(47 95 ))((109 (20 24 ))((97 120 )(112 116 ))))((25 (9 (30 94 )))(40 54 ))))))))(34 ((67 (29 66 ))(104 (72 186 )))))(198 (108 (22 149 ))))(53 (19 189 )))(16 ((71 (82 122 ))(177 180 ))))(106 183 ))(102 184 ))(58 117 ))((5 145 )(10 (136 (44 (140 182 ))))))))(((79 (68 (11 (83 84 ))))((((17 41 )(63 148 ))(85 128 ))(200 201 )))(161 (96 (156 (193 (192 194 )))))))(((162 ((((14 76 )(59 179 ))(27 28 ))(152 (61 164 ))))(93 169 ))(((23 171 )(35 181 ))(46 131 ))))(127 (125 ((((2 (32 (((13 73 )(138 160 ))((70 166 )(176 178 )))))((150 (173 (50 (195 (123 (101 (39 124 )))))))((48 204 )(137 163 ))))(65 (78 89 )))(37 115 )))))(62 (119 (((6 (45 69 ))((75 130 )(81 174 )))((56 103 )(155 (151 168 )))))))(107 (15 57 )))(87 (86 158 )))(154 202 ))))(92 165 )))*
(0 ((88 (111 ((((((((((55 (((98 (((((1 (64 114 ))(26 49 ))(((18 143 )((129 (159 191 ))(132 185 )))(((42 121 )(190 (100 147 )))(105 134 ))))((51 74 )(167 (139 187 ))))(21 (60 (31 157 )))))((52 (((188 (99 ((8 36 )(135 141 ))))(33 43 ))(146 (113 133 ))))(90 (142 203 ))))(153 172 )))(170 (80 (4 (144 (77 110 ))))))(91 (((((((((38 (199 (3 (197 (126 (((((7 (12 196 ))(118 175 ))(47 95 ))((109 (20 24 ))((97 120 )(112 116 ))))((25 (9 (30 94 )))(40 54 ))))))))(34 ((67 (29 66 ))(104 (72 186 )))))(198 (108 (22 149 ))))(53 (19 189 )))(16 ((122 (71 82 ))(177 180 ))))(106 183 ))(102 184 ))(58 117 ))((5 145 )(10 (136 (44 (140 182 ))))))))(((79 (68 (11 (83 84 ))))((((17 41 )(63 148 ))(85 128 ))(200 201 )))(161 (96 (156 (193 (192 194 )))))))(((162 ((((14 76 )(59 179 ))(27 28 ))(152 (61 164 ))))(93 169 ))(((23 171 )(35 181 ))(46 131 ))))(127 (125 ((((2 (32 (((13 73 )(138 160 ))((70 166 )(176 178 )))))((150 (173 (50 (195 (124 (123 (39 101 )))))))((48 204 )(137 163 ))))(65 (78 89 )))(37 115 )))))(62 (119 (((6 (45 69 ))((75 130 )(81 174 )))((56 103 )(155 (151 168 )))))))(107 (15 57 )))(87 (86 158 )))(154 202 ))))(92 165 )))*
(0 ((88 (111 ((((((((((55 ((((98 (((((1 (64 114 ))(26 49 ))(((18 143 )((129 (159 191 ))(132 185 )))(((42 121 )(190 (100 147 )))(105 134 ))))((51 74 )(167 (139 187 ))))(60 (21 (31 157 )))))(52 (((188 (99 ((8 36 )(135 141 ))))(33 43 ))(146 (113 133 )))))(90 (142 203 )))(153 172 )))(170 (80 (4 (144 (77 110 ))))))(91 (((((((((38 (199 (3 (197 (126 (((((7 (12 196 ))(118 175 ))(47 95 ))((109 (20 24 ))((97 120 )(112 116 ))))((25 (9 (30 94 )))(40 54 ))))))))(34 ((67 (29 66 ))(104 (72 186 )))))(198 (108 (22 149 ))))(53 (19 189 )))(16 ((122 (71 82 ))(177 180 ))))(106 183 ))(102 184 ))(58 117 ))((5 145 )(10 (136 (44 (140 182 ))))))))(((79 (68 (11 (83 84 ))))((((17 41 )(63 148 ))(85 128 ))(200 201 )))(161 (96 (156 (193 (192 194 )))))))(((162 ((((14 76 )(59 179 ))(27 28 ))(152 (61 164 ))))(93 169 ))(((23 171 )(35 181 ))(46 131 ))))(127 (125 ((((2 (32 (((13 73 )(138 160 ))((70 166 )(176 178 )))))((150 (173 (50 (195 (123 (101 (39 124 )))))))((48 204 )(137 163 ))))(65 (78 89 )))(37 115 )))))(62 (119 (((6 (45 69 ))((75 130 )(81 174 )))((56 103 )(155 (151 168 )))))))(107 (15 57 )))(87 (86 158 )))(154 202 ))))(92 165 )))*
(0 ((88 (111 ((((((((((55 (((98 (((((1 (64 114 ))(26 49 ))(((18 143 )((129 (159 191 ))(132 185 )))(((42 121 )(190 (100 147 )))(105 134 ))))((51 74 )(167 (139 187 ))))(21 (60 (31 157 )))))((52 (((188 (99 ((8 36 )(135 141 ))))(33 43 ))(146 (113 133 ))))(90 (142 203 ))))(153 172 )))(((((((((38 (199 (3 (197 (126 (((((7 (12 196 ))(118 175 ))(47 95 ))((109 (20 24 ))((97 120 )(112 116 ))))((25 (9 (30 94 )))(40 54 ))))))))(34 ((67 (29 66 ))(104 (72 186 )))))(198 (108 (22 149 ))))(53 (19 189 )))(16 ((122 (71 82 ))(177 180 ))))(106 183 ))(102 184 ))(58 117 ))((5 145 )(10 (136 (44 (140 182 )))))))(((79 (68 (11 (83 84 ))))((((17 41 )(63 148 ))(85 128 ))(200 201 )))(161 (96 (156 (193 (192 194 )))))))(((162 ((((14 76 )(59 179 ))(27 28 ))(152 (61 164 ))))(93 169 ))(((23 171 )(35 181 ))(46 131 ))))(127 (125 ((((2 (32 (((13 73 )(138 160 ))((70 166 )(176 178 )))))((150 (173 (50 (195 (124 (123 (39 101 )))))))((48 204 )(137 163 ))))(65 (78 89 )))(37 115 )))))(62 (119 (((6 (45 69 ))((75 130 )(81 174 )))((56 103 )(155 (151 168 )))))))(107 (15 57 )))(170 (80 (4 (144 (77 110 ))))))(91 (154 202 )))(87 (86 158 )))))(92 165 )))*
(0 ((88 (111 ((((((((((55 (((98 (((((1 (64 114 ))(26 49 ))(((18 143 )((129 (159 191 ))(132 185 )))(((42 121 )(190 (100 147 )))(105 134 ))))((51 74 )(167 (139 187 ))))(21 (60 (31 157 )))))((52 (((188 (99 ((8 36 )(135 141 ))))(33 43 ))(146 (113 133 ))))(90 (142 203 ))))(153 172 )))(((((((((38 (199 (3 (197 (126 (((((7 (12 196 ))(118 175 ))(47 95 ))((109 (20 24 ))((97 120 )(112 116 ))))((25 (9 (30 94 )))(40 54 ))))))))(34 ((67 (29 66 ))(104 (72 186 )))))(198 (108 (22 149 ))))(53 (19 189 )))(16 ((71 (82 122 ))(177 180 ))))(106 183 ))(102 184 ))(58 117 ))((5 145 )(10 (136 (44 (140 182 )))))))(((79 (68 (11 (83 84 ))))((((17 41 )(63 148 ))(85 128 ))(200 201 )))(161 (96 (156 (193 (192 194 )))))))(((162 ((((14 76 )(59 179 ))(27 28 ))(152 (61 164 ))))(93 169 ))(((23 171 )(35 181 ))(46 131 ))))(127 (125 ((((2 (32 (((13 73 )(138 160 ))((70 166 )(176 178 )))))((150 (173 (50 (195 (39 (123 (101 124 )))))))((48 204 )(137 163 ))))(65 (78 89 )))(37 115 )))))(62 (119 (((6 (45 69 ))((75 130 )(81 174 )))((56 103 )(155 (151 168 )))))))(107 (15 57 )))(170 (80 (4 (144 (77 110 ))))))(91 (154 202 )))(87 (86 158 )))))(92 165 )))*
(0 ((88 (111 ((((((((((55 ((((98 (((((1 (64 114 ))(26 49 ))(((18 143 )((129 (159 191 ))(132 185 )))(((42 121 )(190 (100 147 )))(105 134 ))))((51 74 )(167 (139 187 ))))(21 (60 (31 157 )))))(90 (142 203 )))(52 (((188 (99 ((8 36 )(135 141 ))))(33 43 ))(146 (113 133 )))))(153 172 )))(170 (80 (4 (144 (77 110 ))))))(91 (((((((((38 (199 (3 (197 (126 (((((7 (12 196 ))(118 175 ))(47 95 ))((109 (20 24 ))((97 120 )(112 116 ))))((25 (9 (30 94 )))(40 54 ))))))))(34 ((67 (29 66 ))(104 (72 186 )))))(198 (108 (22 149 ))))(53 (19 189 )))(16 ((71 (82 122 ))(177 180 ))))(106 183 ))(102 184 ))(58 117 ))((5 145 )(10 (136 (44 (140 182 ))))))))(((79 (68 (11 (83 84 ))))((((17 41 )(63 148 ))(85 128 ))(200 201 )))(161 (96 (156 (193 (192 194 )))))))(((162 ((((14 76 )(59 179 ))(27 28 ))(152 (61 164 ))))(93 169 ))(((23 171 )(35 181 ))(46 131 ))))(127 (125 ((((2 (32 (((13 73 )(138 160 ))((70 166 )(176 178 )))))((150 (173 (50 (195 (124 (101 (39 123 )))))))((48 204 )(137 163 ))))(65 (78 89 )))(37 115 )))))(62 (119 (((6 (45 69 ))((75 130 )(81 174 )))((56 103 )(155 (151 168 )))))))(107 (15 57 )))(87 (86 158 )))(154 202 ))))(92 165 )))*
(0 ((88 (111 ((87 (((((((((55 (((98 (((((1 (64 114 ))(26 49 ))(((18 143 )((129 (159 191 ))(132 185 )))(((42 121 )(190 (100 147 )))(105 134 ))))((51 74 )(167 (139 187 ))))(60 (21 (31 157 )))))((52 (((188 (99 ((8 36 )(135 141 ))))(33 43 ))(146 (113 133 ))))(90 (142 203 ))))(153 172 )))(((((((((38 (199 (3 (197 (126 (((((7 (12 196 ))(118 175 ))(47 95 ))((109 (20 24 ))((97 120 )(112 116 ))))((25 (9 (30 94 )))(40 54 ))))))))(34 ((67 (29 66 ))(104 (72 186 )))))(198 (108 (22 149 ))))(53 (19 189 )))(16 ((122 (71 82 ))(177 180 ))))(106 183 ))(102 184 ))(58 117 ))((5 145 )(10 (136 (44 (140 182 )))))))(((79 ((11 68 )(83 84 )))((((17 41 )(63 148 ))(85 128 ))(200 201 )))(161 (96 (156 (193 (192 194 )))))))(((162 ((((14 76 )(59 179 ))(27 28 ))(152 (61 164 ))))(93 169 ))(((23 171 )(35 181 ))(46 131 ))))(127 (125 ((((2 (32 (((13 73 )(138 160 ))((70 166 )(176 178 )))))((150 (173 (50 (195 (124 (123 (39 101 )))))))((48 204 )(137 163 ))))(65 (78 89 )))(37 115 )))))(62 (119 (((6 (45 69 ))((75 130 )(81 174 )))((56 103 )(155 (151 168 )))))))(107 (15 57 )))(170 (80 (4 (144 (77 110 ))))))(91 (154 202 ))))(86 158 ))))(92 165 )))*
(0 ((88 (111 ((((((((((55 (((98 (((((1 (64 114 ))(26 49 ))(((18 143 )((129 (159 191 ))(132 185 )))(((42 121 )(190 (100 147 )))(105 134 ))))((51 74 )(167 (139 187 ))))(60 (21 (31 157 )))))((52 (((188 (99 ((8 36 )(135 141 ))))(33 43 ))(146 (113 133 ))))(90 (142 203 ))))(153 172 )))(((((((((38 (199 (3 (197 (126 (((((7 (12 196 ))(118 175 ))(47 95 ))((109 (20 24 ))((97 120 )(112 116 ))))((25 (9 (30 94 )))(40 54 ))))))))(34 ((67 (29 66 ))(104 (72 186 )))))(198 (108 (22 149 ))))(53 (19 189 )))(16 ((122 (71 82 ))(177 180 ))))(106 183 ))(102 184 ))(58 117 ))((5 145 )(10 (136 (44 (140 182 )))))))(((79 ((11 68 )(83 84 )))((((17 41 )(63 148 ))(85 128 ))(200 201 )))(161 (96 (156 (193 (192 194 )))))))(((162 ((((14 76 )(59 179 ))(27 28 ))(152 (61 164 ))))(93 169 ))(((23 171 )(35 181 ))(46 131 ))))(127 (125 ((((2 (32 (((13 73 )(138 160 ))((70 166 )(176 178 )))))((150 (173 (50 (195 (123 (39 (101 124 )))))))((48 204 )(137 163 ))))(65 (78 89 )))(37 115 )))))(62 (119 (((6 (45 69 ))((75 130 )(81 174 )))((56 103 )(155 (151 168 )))))))(107 (15 57 )))(170 (80 (4 (144 (77 110 ))))))(91 (154 202 )))(87 (86 158 )))))(92 165 )))*
(0 ((88 (111 ((((((((((55 (((98 (((((1 (64 114 ))(26 49 ))(((18 143 )((129 (159 191 ))(132 185 )))(((42 121 )(190 (100 147 )))(105 134 ))))((51 74 )(167 (139 187 ))))(21 (60 (31 157 )))))((52 (((188 (99 ((8 36 )(135 141 ))))(33 43 ))(146 (113 133 ))))(90 (142 203 ))))(153 172 )))(((((((((38 (199 (3 (197 (126 (((((7 (12 196 ))(118 175 ))(47 95 ))((109 (20 24 ))((97 120 )(112 116 ))))((25 (9 (30 94 )))(40 54 ))))))))(34 ((67 (29 66 ))(104 (72 186 )))))(198 (108 (22 149 ))))(53 (19 189 )))(16 ((71 (82 122 ))(177 180 ))))(106 183 ))(102 184 ))(58 117 ))((5 145 )(10 (136 (44 (140 182 )))))))(((79 ((11 68 )(83 84 )))((((17 41 )(63 148 ))(85 128 ))(200 201 )))(161 (96 (156 (193 (192 194 )))))))(((162 ((((14 76 )(59 179 ))(27 28 ))(152 (61 164 ))))(93 169 ))(((23 171 )(35 181 ))(46 131 ))))(127 (125 ((((2 (32 (((13 73 )(138 160 ))((70 166 )(176 178 )))))((150 (173 (50 (195 (123 (124 (39 101 )))))))((48 204 )(137 163 ))))(65 (78 89 )))(37 115 )))))(62 (119 (((6 (45 69 ))((75 130 )(81 174 )))((56 103 )(155 (151 168 )))))))(107 (15 57 )))(170 (80 (4 (144 (77 110 ))))))(91 (154 202 )))(87 (86 158 )))))(92 165 )))*
(0 ((88 (111 ((87 (((((((((55 (((98 (((((1 (64 114 ))(26 49 ))(((18 143 )((129 (159 191 ))(132 185 )))(((42 121 )(190 (100 147 )))(105 134 ))))((51 74 )(167 (139 187 ))))(21 (60 (31 157 )))))((52 (((188 (99 ((8 36 )(135 141 ))))(33 43 ))(146 (113 133 ))))(90 (142 203 ))))(153 172 )))(((((((((38 (199 (3 (197 (126 (((((7 (12 196 ))(118 175 ))(47 95 ))((109 (20 24 ))((97 120 )(112 116 ))))((25 (9 (30 94 )))(40 54 ))))))))(34 ((67 (29 66 ))(104 (72 186 )))))(198 (108 (22 149 ))))(53 (19 189 )))(16 ((71 (82 122 ))(177 180 ))))(106 183 ))(102 184 ))(58 117 ))((5 145 )(10 (136 (44 (140 182 )))))))(((79 ((11 68 )(83 84 )))((((17 41 )(63 148 ))(85 128 ))(200 201 )))(161 (96 (156 (193 (192 194 )))))))(((162 ((((14 76 )(59 179 ))(27 28 ))(152 (61 164 ))))(93 169 ))(((23 171 )(35 181 ))(46 131 ))))(127 (125 ((((2 (32 (((13 73 )(138 160 ))((70 166 )(176 178 )))))((150 (173 (50 (195 (123 (101 (39 124 )))))))((48 204 )(137 163 ))))(65 (78 89 )))(37 115 )))))(62 (119 (((6 (45 69 ))((75 130 )(81 174 )))((56 103 )(155 (151 168 )))))))(107 (15 57 )))(170 (80 (4 (144 (77 110 ))))))(91 (154 202 ))))(86 158 ))))(92 165 )))*
(0 ((88 (111 ((87 (((((((((55 (((98 (((((1 (64 114 ))(26 49 ))(((18 143 )((129 (159 191 ))(132 185 )))(((42 121 )(190 (100 147 )))(105 134 ))))((51 74 )(167 (139 187 ))))(60 (21 (31 157 )))))((52 (((188 (99 ((8 36 )(135 141 ))))(33 43 ))(146 (113 133 ))))(90 (142 203 ))))(153 172 )))(((((((((38 (199 (3 (197 (126 (((((7 (12 196 ))(118 175 ))(47 95 ))((109 (20 24 ))((97 120 )(112 116 ))))((25 (9 (30 94 )))(40 54 ))))))))(34 ((67 (29 66 ))(104 (72 186 )))))(198 (108 (22 149 ))))(53 (19 189 )))(16 ((122 (71 82 ))(177 180 ))))(106 183 ))(102 184 ))(58 117 ))((5 145 )(10 (136 (44 (140 182 )))))))(((79 (68 (11 (83 84 ))))((((17 41 )(63 148 ))(85 128 ))(200 201 )))(161 (96 (156 (193 (192 194 )))))))(((162 ((((14 76 )(59 179 ))(27 28 ))(152 (61 164 ))))(93 169 ))(((23 171 )(35 181 ))(46 131 ))))(127 (125 ((((2 (32 (((13 73 )(138 160 ))((70 166 )(176 178 )))))((150 (173 (50 (195 ((39 123 )(101 124 ))))))((48 204 )(137 163 ))))(65 (78 89 )))(37 115 )))))(62 (119 (((6 (45 69 ))((75 130 )(81 174 )))((56 103 )(155 (151 168 )))))))(107 (15 57 )))(170 (80 (4 (144 (77 110 ))))))(91 (154 202 ))))(86 158 ))))(92 165 )))*
(0 ((88 (111 ((((((((((55 (((98 (((((1 (64 114 ))(26 49 ))(((18 143 )((129 (159 191 ))(132 185 )))(((42 121 )(190 (100 147 )))(105 134 ))))((51 74 )(167 (139 187 ))))(21 (60 (31 157 )))))((52 (((188 (99 ((8 36 )(135 141 ))))(33 43 ))(146 (113 133 ))))(90 (142 203 ))))(153 172 )))(170 (80 (4 (144 (77 110 ))))))(91 (((((((((38 (199 (3 (197 (126 (((((7 (12 196 ))(118 175 ))(47 95 ))((109 (20 24 ))((97 120 )(112 116 ))))((25 (9 (30 94 )))(40 54 ))))))))(34 ((67 (29 66 ))(104 (72 186 )))))(198 (108 (22 149 ))))(53 (19 189 )))(16 ((71 (82 122 ))(177 180 ))))(106 183 ))(102 184 ))(58 117 ))((5 145 )(10 (136 (44 (140 182 ))))))))(((79 ((11 68 )(83 84 )))((((17 41 )(63 148 ))(85 128 ))(200 201 )))(161 (96 (156 (193 (192 194 )))))))(((162 ((((14 76 )(59 179 ))(27 28 ))(152 (61 164 ))))(93 169 ))(((23 171 )(35 181 ))(46 131 ))))(127 (125 ((((2 (32 (((13 73 )(138 160 ))((70 166 )(176 178 )))))((150 (173 (50 (195 (123 (124 (39 101 )))))))((48 204 )(137 163 ))))(65 (78 89 )))(37 115 )))))(62 (119 (((6 (45 69 ))((75 130 )(81 174 )))((56 103 )(155 (151 168 )))))))(107 (15 57 )))(87 (86 158 )))(154 202 ))))(92 165 )))*
(0 ((88 (111 ((87 (((((((((55 (((98 (((((1 (64 114 ))(26 49 ))(((18 143 )((129 (159 191 ))(132 185 )))(((42 121 )(190 (100 147 )))(105 134 ))))((51 74 )(167 (139 187 ))))(21 (60 (31 157 )))))((52 (((188 (99 ((8 36 )(135 141 ))))(33 43 ))(146 (113 133 ))))(90 (142 203 ))))(153 172 )))(((((((((38 (199 (3 (197 (126 (((((7 (12 196 ))(118 175 ))(47 95 ))((109 (20 24 ))((97 120 )(112 116 ))))((25 (9 (30 94 )))(40 54 ))))))))(34 ((67 (29 66 ))(104 (72 186 )))))(198 (108 (22 149 ))))(53 (19 189 )))(16 ((71 (82 122 ))(177 180 ))))(106 183 ))(102 184 ))(58 117 ))((5 145 )(10 (136 (44 (140 182 )))))))(((79 (68 (11 (83 84 ))))((((17 41 )(63 148 ))(85 128 ))(200 201 )))(161 (96 (156 (193 (192 194 )))))))(((162 ((((14 76 )(59 179 ))(27 28 ))(152 (61 164 ))))(93 169 ))(((23 171 )(35 181 ))(46 131 ))))(127 (125 ((((2 (32 (((13 73 )(138 160 ))((70 166 )(176 178 )))))((150 (173 (50 (195 (124 (123 (39 101 )))))))((48 204 )(137 163 ))))(65 (78 89 )))(37 115 )))))(62 (119 (((6 (45 69 ))((75 130 )(81 174 )))((56 103 )(155 (151 168 )))))))(107 (15 57 )))(170 (80 (4 (144 (77 110 ))))))(91 (154 202 ))))(86 158 ))))(92 165 )))*
(0 ((88 (111 ((((((((((55 ((((98 (((((1 (64 114 ))(26 49 ))(((18 143 )((129 (159 191 ))(132 185 )))(((42 121 )(190 (100 147 )))(105 134 ))))((51 74 )(167 (139 187 ))))(21 (60 (31 157 )))))(90 (142 203 )))(52 (((188 (99 ((8 36 )(135 141 ))))(33 43 ))(146 (113 133 )))))(153 172 )))(170 (80 (4 (144 (77 110 ))))))(91 (((((((((38 (199 (3 (197 (126 (((((7 (12 196 ))(118 175 ))(47 95 ))((109 (20 24 ))((97 120 )(112 116 ))))((25 (9 (30 94 )))(40 54 ))))))))(34 ((67 (29 66 ))(104 (72 186 )))))(198 (108 (22 149 ))))(53 (19 189 )))(16 ((122 (71 82 ))(177 180 ))))(106 183 ))(102 184 ))(58 117 ))((5 145 )(10 (136 (44 (140 182 ))))))))(((79 (68 (11 (83 84 ))))((((17 41 )(63 148 ))(85 128 ))(200 201 )))(161 (96 (156 (193 (192 194 )))))))(((162 ((((14 76 )(59 179 ))(27 28 ))(152 (61 164 ))))(93 169 ))(((23 171 )(35 181 ))(46 131 ))))(127 (125 ((((2 (32 (((13 73 )(138 160 ))((70 166 )(176 178 )))))((150 (173 (50 (39 (195 (124 (101 123 )))))))((48 204 )(137 163 ))))(65 (78 89 )))(37 115 )))))(62 (119 (((6 (45 69 ))((75 130 )(81 174 )))((56 103 )(155 (151 168 )))))))(107 (15 57 )))(87 (86 158 )))(154 202 ))))(92 165 )))*
(0 ((88 (111 ((87 (((((((((55 (((98 (((((1 (64 114 ))(26 49 ))(((18 143 )((129 (159 191 ))(132 185 )))(((42 121 )(190 (100 147 )))(105 134 ))))((51 74 )(167 (139 187 ))))(60 (21 (31 157 )))))((52 (((188 (99 ((8 36 )(135 141 ))))(33 43 ))(146 (113 133 ))))(90 (142 203 ))))(153 172 )))(((((((((38 (199 (3 (197 (126 (((((7 (12 196 ))(118 175 ))(47 95 ))((109 (20 24 ))((97 120 )(112 116 ))))((25 (9 (30 94 )))(40 54 ))))))))(34 ((67 (29 66 ))(104 (72 186 )))))(198 (108 (22 149 ))))(53 (19 189 )))(16 ((71 (82 122 ))(177 180 ))))(106 183 ))(102 184 ))(58 117 ))((5 145 )(10 (136 (44 (140 182 )))))))(((79 (68 (11 (83 84 ))))((((17 41 )(63 148 ))(85 128 ))(200 201 )))(161 (96 (156 (193 (192 194 )))))))(((162 ((((14 76 )(59 179 ))(27 28 ))(152 (61 164 ))))(93 169 ))(((23 171 )(35 181 ))(46 131 ))))(127 (125 ((((2 (32 (((13 73 )(138 160 ))((70 166 )(176 178 )))))((150 (173 (50 (195 (123 (124 (39 101 )))))))((48 204 )(137 163 ))))(65 (78 89 )))(37 115 )))))(62 (119 (((6 (45 69 ))((75 130 )(81 174 )))((56 103 )(155 (151 168 )))))))(107 (15 57 )))(170 (80 (4 (144 (77 110 ))))))(91 (154 202 ))))(86 158 ))))(92 165 )))*
(0 ((88 (111 ((((((((((55 ((((98 (((((1 (64 114 ))(26 49 ))(((18 143 )((129 (159 191 ))(132 185 )))(((42 121 )(190 (100 147 )))(105 134 ))))((51 74 )(167 (139 187 ))))(21 (60 (31 157 )))))(52 (((188 (99 ((8 36 )(135 141 ))))(33 43 ))(146 (113 133 )))))(90 (142 203 )))(153 172 )))(170 (80 (4 (144 (77 110 ))))))(91 (((((((((38 (199 (3 (197 (126 (((((7 (12 196 ))(118 175 ))(47 95 ))((109 (20 24 ))((97 120 )(112 116 ))))((25 (9 (30 94 )))(40 54 ))))))))(34 ((67 (29 66 ))(104 (72 186 )))))(198 (108 (22 149 ))))(53 (19 189 )))(16 ((71 (82 122 ))(177 180 ))))(106 183 ))(102 184 ))(58 117 ))((5 145 )(10 (136 (44 (140 182 ))))))))(((79 (68 (11 (83 84 ))))((((17 41 )(63 148 ))(85 128 ))(200 201 )))(161 (96 (156 (193 (192 194 )))))))(((162 ((((14 76 )(59 179 ))(27 28 ))(152 (61 164 ))))(93 169 ))(((23 171 )(35 181 ))(46 131 ))))(127 (125 ((((2 (32 (((13 73 )(138 160 ))((70 166 )(176 178 )))))((150 (173 (50 (195 ((39 124 )(101 123 ))))))((48 204 )(137 163 ))))(65 (78 89 )))(37 115 )))))(62 (119 (((6 (45 69 ))((75 130 )(81 174 )))((56 103 )(155 (151 168 )))))))(107 (15 57 )))(87 (86 158 )))(154 202 ))))(92 165 )))*
(0 ((88 (111 ((87 (((((((((55 (((98 (((((1 (64 114 ))(26 49 ))(((18 143 )((129 (159 191 ))(132 185 )))(((42 121 )(190 (100 147 )))(105 134 ))))((51 74 )(167 (139 187 ))))(60 (21 (31 157 )))))((52 (((188 (99 ((8 36 )(135 141 ))))(33 43 ))(146 (113 133 ))))(90 (142 203 ))))(153 172 )))(((((((((38 (199 (3 (197 (126 (((((7 (12 196 ))(118 175 ))(47 95 ))((109 (20 24 ))((97 120 )(112 116 ))))((25 (9 (30 94 )))(40 54 ))))))))(34 ((67 (29 66 ))(104 (72 186 )))))(198 (108 (22 149 ))))(53 (19 189 )))(16 ((122 (71 82 ))(177 180 ))))(106 183 ))(102 184 ))(58 117 ))((5 145 )(10 (136 (44 (140 182 )))))))(((79 ((11 68 )(83 84 )))((((17 41 )(63 148 ))(85 128 ))(200 201 )))(161 (96 (156 (193 (192 194 )))))))(((162 ((((14 76 )(59 179 ))(27 28 ))(152 (61 164 ))))(93 169 ))(((23 171 )(35 181 ))(46 131 ))))(127 (125 ((((2 (32 (((13 73 )(138 160 ))((70 166 )(176 178 )))))((150 (173 (50 (195 (124 (101 (39 123 )))))))((48 204 )(137 163 ))))(65 (78 89 )))(37 115 )))))(62 (119 (((6 (45 69 ))((75 130 )(81 174 )))((56 103 )(155 (151 168 )))))))(107 (15 57 )))(170 (80 (4 (144 (77 110 ))))))(91 (154 202 ))))(86 158 ))))(92 165 )))*
(0 ((88 (111 ((((((((((55 ((((98 (((((1 (64 114 ))(26 49 ))(((18 143 )((129 (159 191 ))(132 185 )))(((42 121 )(190 (100 147 )))(105 134 ))))((51 74 )(167 (139 187 ))))(60 (21 (31 157 )))))(203 (90 142 )))(52 (((188 (99 ((8 36 )(135 141 ))))(33 43 ))(146 (113 133 )))))(153 172 )))(170 (80 (4 (144 (77 110 ))))))(91 (((((((((38 (199 (3 (197 (126 (((((7 (12 196 ))(118 175 ))(47 95 ))((109 (20 24 ))((97 120 )(112 116 ))))((25 (9 (30 94 )))(40 54 ))))))))(34 ((67 (29 66 ))(104 (72 186 )))))(198 (108 (22 149 ))))(53 (19 189 )))(16 ((122 (71 82 ))(177 180 ))))(106 183 ))(102 184 ))(58 117 ))((5 145 )(10 (136 (44 (140 182 ))))))))(((79 ((11 68 )(83 84 )))((((17 41 )(63 148 ))(85 128 ))(200 201 )))(161 (96 (156 (193 (192 194 )))))))(((162 ((((14 76 )(59 179 ))(27 28 ))(152 (61 164 ))))(93 169 ))(((23 171 )(35 181 ))(46 131 ))))(127 (125 ((((2 (32 (((13 73 )(138 160 ))((70 166 )(176 178 )))))((150 (173 (50 (195 (123 (39 (101 124 )))))))((48 204 )(137 163 ))))(65 (78 89 )))(37 115 )))))(62 (119 (((6 (45 69 ))((75 130 )(81 174 )))((56 103 )(155 (151 168 )))))))(107 (15 57 )))(87 (86 158 )))(154 202 ))))(92 165 )))*
(0 ((88 (111 ((((((((((55 (((98 (((((1 (64 114 ))(26 49 ))(((18 143 )((129 (159 191 ))(132 185 )))(((42 121 )(190 (100 147 )))(105 134 ))))((51 74 )(167 (139 187 ))))(21 (60 (31 157 )))))((52 (((188 (99 ((8 36 )(135 141 ))))(33 43 ))(146 (113 133 ))))(90 (142 203 ))))(153 172 )))(((((((((38 (199 (3 (197 (126 (((((7 (12 196 ))(118 175 ))(47 95 ))((109 (20 24 ))((97 120 )(112 116 ))))((25 (9 (30 94 )))(40 54 ))))))))(34 ((67 (29 66 ))(104 (72 186 )))))(198 (108 (22 149 ))))(53 (19 189 )))(16 ((71 (82 122 ))(177 180 ))))(106 183 ))(102 184 ))(58 117 ))((5 145 )(10 (136 (44 (140 182 )))))))(((79 ((11 68 )(83 84 )))((((17 41 )(63 148 ))(85 128 ))(200 201 )))(161 (96 (156 (193 (192 194 )))))))(((162 ((((14 76 )(59 179 ))(27 28 ))(152 (61 164 ))))(93 169 ))(((23 171 )(35 181 ))(46 131 ))))(127 (125 ((((2 (32 (((13 73 )(138 160 ))((70 166 )(176 178 )))))((150 (173 (50 (39 (195 (123 (101 124 )))))))((48 204 )(137 163 ))))(65 (78 89 )))(37 115 )))))(62 (119 (((6 (45 69 ))((75 130 )(81 174 )))((56 103 )(155 (151 168 )))))))(107 (15 57 )))(170 (80 (4 (144 (77 110 ))))))(91 (154 202 )))(87 (86 158 )))))(92 165 )))*
(0 ((88 (111 ((((((((((55 ((((98 (((((1 (64 114 ))(26 49 ))(((18 143 )((129 (159 191 ))(132 185 )))(((42 121 )(190 (100 147 )))(105 134 ))))((51 74 )(167 (139 187 ))))(21 (60 (31 157 )))))(90 (142 203 )))(52 (((188 (99 ((8 36 )(135 141 ))))(33 43 ))(146 (113 133 )))))(153 172 )))(170 (80 (4 (144 (77 110 ))))))(91 (((((((((38 (199 (3 (197 (126 (((((7 (12 196 ))(118 175 ))(47 95 ))((109 (20 24 ))((97 120 )(112 116 ))))((25 (9 (30 94 )))(40 54 ))))))))(34 ((67 (29 66 ))(104 (72 186 )))))(198 (108 (22 149 ))))(53 (19 189 )))(16 ((122 (71 82 ))(177 180 ))))(106 183 ))(102 184 ))(58 117 ))((5 145 )(10 (136 (44 (140 182 ))))))))(((79 ((11 68 )(83 84 )))((((17 41 )(63 148 ))(85 128 ))(200 201 )))(161 (96 (156 (193 (192 194 )))))))(((162 ((((14 76 )(59 179 ))(27 28 ))(152 (61 164 ))))(93 169 ))(((23 171 )(35 181 ))(46 131 ))))(127 (125 ((((2 (32 (((13 73 )(138 160 ))((70 166 )(176 178 )))))((150 (173 (50 (195 (39 (124 (101 123 )))))))((48 204 )(137 163 ))))(65 (78 89 )))(37 115 )))))(62 (119 (((6 (45 69 ))((75 130 )(81 174 )))((56 103 )(155 (151 168 )))))))(107 (15 57 )))(87 (86 158 )))(154 202 ))))(92 165 )))*
(0 ((88 (111 ((((((((((55 ((((98 (((((1 (64 114 ))(26 49 ))(((18 143 )((129 (159 191 ))(132 185 )))(((42 121 )(190 (100 147 )))(105 134 ))))((51 74 )(167 (139 187 ))))(60 (21 (31 157 )))))(52 (((188 (99 ((8 36 )(135 141 ))))(33 43 ))(146 (113 133 )))))(90 (142 203 )))(153 172 )))(170 (80 (4 (144 (77 110 ))))))(91 (((((((((38 (199 (3 (197 (126 (((((7 (12 196 ))(118 175 ))(47 95 ))((109 (20 24 ))((97 120 )(112 116 ))))((25 (9 (30 94 )))(40 54 ))))))))(34 ((67 (29 66 ))(104 (72 186 )))))(198 (108 (22 149 ))))(53 (19 189 )))(16 ((122 (71 82 ))(177 180 ))))(106 183 ))(102 184 ))(58 117 ))((5 145 )(10 (136 (44 (140 182 ))))))))(((79 (68 (11 (83 84 ))))((((17 41 )(63 148 ))(85 128 ))(200 201 )))(161 (96 (156 (193 (192 194 )))))))(((162 ((((14 76 )(59 179 ))(27 28 ))(152 (61 164 ))))(93 169 ))(((23 171 )(35 181 ))(46 131 ))))(127 (125 ((((2 (32 (((13 73 )(138 160 ))((70 166 )(176 178 )))))((150 (173 (50 (195 (123 (124 (39 101 )))))))((48 204 )(137 163 ))))(65 (78 89 )))(37 115 )))))(62 (119 (((6 (45 69 ))((75 130 )(81 174 )))((56 103 )(155 (151 168 )))))))(107 (15 57 )))(87 (86 158 )))(154 202 ))))(92 165 )))*
(0 ((88 (111 ((((((((((55 ((((98 (((((1 (64 114 ))(26 49 ))(((18 143 )((129 (159 191 ))(132 185 )))(((42 121 )(190 (100 147 )))(105 134 ))))((51 74 )(167 (139 187 ))))(60 (21 (31 157 )))))(90 (142 203 )))(52 (((188 (99 ((8 36 )(135 141 ))))(33 43 ))(146 (113 133 )))))(153 172 )))(170 (80 (4 (144 (77 110 ))))))(91 (((((((((38 (199 (3 (197 (126 (((((7 (12 196 ))(118 175 ))(47 95 ))((109 (20 24 ))((97 120 )(112 116 ))))((25 (9 (30 94 )))(40 54 ))))))))(34 ((67 (29 66 ))(104 (72 186 )))))(198 (108 (22 149 ))))(53 (19 189 )))(16 ((122 (71 82 ))(177 180 ))))(106 183 ))(102 184 ))(58 117 ))((5 145 )(10 (136 (44 (140 182 ))))))))(((79 (68 (11 (83 84 ))))((((17 41 )(63 148 ))(85 128 ))(200 201 )))(161 (96 (156 (193 (192 194 )))))))(((162 ((((14 76 )(59 179 ))(27 28 ))(152 (61 164 ))))(93 169 ))(((23 171 )(35 181 ))(46 131 ))))(127 (125 ((((2 (32 (((13 73 )(138 160 ))((70 166 )(176 178 )))))((150 (173 (50 (195 (124 (101 (39 123 )))))))((48 204 )(137 163 ))))(65 (78 89 )))(37 115 )))))(62 (119 (((6 (45 69 ))((75 130 )(81 174 )))((56 103 )(155 (151 168 )))))))(107 (15 57 )))(87 (86 158 )))(154 202 ))))(92 165 )))*
(0 ((88 (111 ((((((((((55 ((((98 (((((1 (64 114 ))(26 49 ))(((18 143 )((129 (159 191 ))(132 185 )))(((42 121 )(190 (100 147 )))(105 134 ))))((51 74 )(167 (139 187 ))))(60 (21 (31 157 )))))(90 (142 203 )))(52 (((188 (99 ((8 36 )(135 141 ))))(33 43 ))(146 (113 133 )))))(153 172 )))(170 (80 (4 (144 (77 110 ))))))(91 (((((((((38 (199 (3 (197 (126 (((((7 (12 196 ))(118 175 ))(47 95 ))((109 (20 24 ))((97 120 )(112 116 ))))((25 (9 (30 94 )))(40 54 ))))))))(34 ((67 (29 66 ))(104 (72 186 )))))(198 (108 (22 149 ))))(53 (19 189 )))(16 ((71 (82 122 ))(177 180 ))))(106 183 ))(102 184 ))(58 117 ))((5 145 )(10 (136 (44 (140 182 ))))))))(((79 ((11 68 )(83 84 )))((((17 41 )(63 148 ))(85 128 ))(200 201 )))(161 (96 (156 (193 (192 194 )))))))(((162 ((((14 76 )(59 179 ))(27 28 ))(152 (61 164 ))))(93 169 ))(((23 171 )(35 181 ))(46 131 ))))(127 (125 ((((2 (32 (((13 73 )(138 160 ))((70 166 )(176 178 )))))((150 (173 (50 (195 (123 (124 (39 101 )))))))((48 204 )(137 163 ))))(65 (78 89 )))(37 115 )))))(62 (119 (((6 (45 69 ))((75 130 )(81 174 )))((56 103 )(155 (151 168 )))))))(107 (15 57 )))(87 (86 158 )))(154 202 ))))(92 165 )))*
(0 ((88 (111 ((((((((((55 ((((98 (((((1 (64 114 ))(26 49 ))(((18 143 )((129 (159 191 ))(132 185 )))(((42 121 )(190 (100 147 )))(105 134 ))))((51 74 )(167 (139 187 ))))(21 (60 (31 157 )))))(90 (142 203 )))(52 (((188 (99 ((8 36 )(135 141 ))))(33 43 ))(146 (113 133 )))))(153 172 )))(170 (80 (4 (144 (77 110 ))))))(91 (((((((((38 (199 (3 (197 (126 (((((7 (12 196 ))(118 175 ))(47 95 ))((109 (20 24 ))((97 120 )(112 116 ))))((25 (9 (30 94 )))(40 54 ))))))))(34 ((67 (29 66 ))(104 (72 186 )))))(198 (108 (22 149 ))))(53 (19 189 )))(16 ((122 (71 82 ))(177 180 ))))(106 183 ))(102 184 ))(58 117 ))((5 145 )(10 (136 (44 (140 182 ))))))))(((79 ((11 68 )(83 84 )))((((17 41 )(63 148 ))(85 128 ))(200 201 )))(161 (96 (156 (193 (192 194 )))))))(((162 ((((14 76 )(59 179 ))(27 28 ))(152 (61 164 ))))(93 169 ))(((23 171 )(35 181 ))(46 131 ))))(127 (125 ((((2 (32 (((13 73 )(138 160 ))((70 166 )(176 178 )))))((150 (173 (50 (195 (124 (39 (101 123 )))))))((48 204 )(137 163 ))))(65 (78 89 )))(37 115 )))))(62 (119 (((6 (45 69 ))((75 130 )(81 174 )))((56 103 )(155 (151 168 )))))))(107 (15 57 )))(87 (86 158 )))(154 202 ))))(92 165 )))*
(0 ((88 (111 ((((((((((55 ((((98 (((((1 (64 114 ))(26 49 ))(((18 143 )((129 (159 191 ))(132 185 )))(((42 121 )(190 (100 147 )))(105 134 ))))((51 74 )(167 (139 187 ))))(60 (21 (31 157 )))))(90 (142 203 )))(52 (((188 (99 ((8 36 )(135 141 ))))(33 43 ))(146 (113 133 )))))(153 172 )))(170 (80 (4 (144 (77 110 ))))))(91 (((((((((38 (199 (3 (197 (126 (((((7 (12 196 ))(118 175 ))(47 95 ))((109 (20 24 ))((97 120 )(112 116 ))))((25 (9 (30 94 )))(40 54 ))))))))(34 ((67 (29 66 ))(104 (72 186 )))))(198 (108 (22 149 ))))(53 (19 189 )))(16 ((122 (71 82 ))(177 180 ))))(106 183 ))(102 184 ))(58 117 ))((5 145 )(10 (136 (44 (140 182 ))))))))(((79 ((11 68 )(83 84 )))((((17 41 )(63 148 ))(85 128 ))(200 201 )))(161 (96 (156 (193 (192 194 )))))))(((162 ((((14 76 )(59 179 ))(27 28 ))(152 (61 164 ))))(93 169 ))(((23 171 )(35 181 ))(46 131 ))))(127 (125 ((((2 (32 (((13 73 )(138 160 ))((70 166 )(176 178 )))))((150 (173 (50 (195 (124 (123 (39 101 )))))))((48 204 )(137 163 ))))(65 (78 89 )))(37 115 )))))(62 (119 (((6 (45 69 ))((75 130 )(81 174 )))((56 103 )(155 (151 168 )))))))(107 (15 57 )))(87 (86 158 )))(154 202 ))))(92 165 )))*
(0 ((88 (111 ((((((((((55 ((((98 (((((1 (64 114 ))(26 49 ))(((18 143 )((129 (159 191 ))(132 185 )))(((42 121 )(190 (100 147 )))(105 134 ))))((51 74 )(167 (139 187 ))))(60 (21 (31 157 )))))(52 (((188 (99 ((8 36 )(135 141 ))))(33 43 ))(146 (113 133 )))))(90 (142 203 )))(153 172 )))(170 (80 (4 (144 (77 110 ))))))(91 (((((((((38 (199 (3 (197 (126 (((((7 (12 196 ))(118 175 ))(47 95 ))((109 (20 24 ))((97 120 )(112 116 ))))((25 (9 (30 94 )))(40 54 ))))))))(34 ((67 (29 66 ))(104 (72 186 )))))(198 (108 (22 149 ))))(53 (19 189 )))(16 ((71 (82 122 ))(177 180 ))))(106 183 ))(102 184 ))(58 117 ))((5 145 )(10 (136 (44 (140 182 ))))))))(((79 ((11 68 )(83 84 )))((((17 41 )(63 148 ))(85 128 ))(200 201 )))(161 (96 (156 (193 (192 194 )))))))(((162 ((((14 76 )(59 179 ))(27 28 ))(152 (61 164 ))))(93 169 ))(((23 171 )(35 181 ))(46 131 ))))(127 (125 ((((2 (32 (((13 73 )(138 160 ))((70 166 )(176 178 )))))((150 (173 (50 (195 ((39 124 )(101 123 ))))))((48 204 )(137 163 ))))(65 (78 89 )))(37 115 )))))(62 (119 (((6 (45 69 ))((75 130 )(81 174 )))((56 103 )(155 (151 168 )))))))(107 (15 57 )))(87 (86 158 )))(154 202 ))))(92 165 )))*
(0 ((88 (111 ((((((((((55 ((((98 (((((1 (64 114 ))(26 49 ))(((18 143 )((129 (159 191 ))(132 185 )))(((42 121 )(190 (100 147 )))(105 134 ))))((51 74 )(167 (139 187 ))))(21 (60 (31 157 )))))(203 (90 142 )))(52 (((188 (99 ((8 36 )(135 141 ))))(33 43 ))(146 (113 133 )))))(153 172 )))(170 (80 (4 (144 (77 110 ))))))(91 (((((((((38 (199 (3 (197 (126 (((((7 (12 196 ))(118 175 ))(47 95 ))((109 (20 24 ))((97 120 )(112 116 ))))((25 (9 (30 94 )))(40 54 ))))))))(34 ((67 (29 66 ))(104 (72 186 )))))(198 (108 (22 149 ))))(53 (19 189 )))(16 ((122 (71 82 ))(177 180 ))))(106 183 ))(102 184 ))(58 117 ))((5 145 )(10 (136 (44 (140 182 ))))))))(((79 (68 (11 (83 84 ))))((((17 41 )(63 148 ))(85 128 ))(200 201 )))(161 (96 (156 (193 (192 194 )))))))(((162 ((((14 76 )(59 179 ))(27 28 ))(152 (61 164 ))))(93 169 ))(((23 171 )(35 181 ))(46 131 ))))(127 (125 ((((2 (32 (((13 73 )(138 160 ))((70 166 )(176 178 )))))((150 (173 (50 (195 (124 (123 (39 101 )))))))((48 204 )(137 163 ))))(65 (78 89 )))(37 115 )))))(62 (119 (((6 (45 69 ))((75 130 )(81 174 )))((56 103 )(155 (151 168 )))))))(107 (15 57 )))(87 (86 158 )))(154 202 ))))(92 165 )))*
(0 ((88 (111 ((87 (((((((((55 (((98 (((((1 (64 114 ))(26 49 ))(((18 143 )((129 (159 191 ))(132 185 )))(((42 121 )(190 (100 147 )))(105 134 ))))((51 74 )(167 (139 187 ))))(60 (21 (31 157 )))))((52 (((188 (99 ((8 36 )(135 141 ))))(33 43 ))(146 (113 133 ))))(90 (142 203 ))))(153 172 )))(170 (80 (4 (144 (77 110 ))))))(((((((((38 (199 (3 (197 (126 (((((7 (12 196 ))(118 175 ))(47 95 ))((109 (20 24 ))((97 120 )(112 116 ))))((25 (9 (30 94 )))(40 54 ))))))))(34 ((67 (29 66 ))(104 (72 186 )))))(198 (108 (22 149 ))))(53 (19 189 )))(16 ((71 (82 122 ))(177 180 ))))(106 183 ))(102 184 ))(58 117 ))((5 145 )(10 (136 (44 (140 182 )))))))(((79 (68 (11 (83 84 ))))((((17 41 )(63 148 ))(85 128 ))(200 201 )))(161 (96 (156 (193 (192 194 )))))))(((162 ((((14 76 )(59 179 ))(27 28 ))(152 (61 164 ))))(93 169 ))(((23 171 )(35 181 ))(46 131 ))))(127 (125 ((((2 (32 (((13 73 )(138 160 ))((70 166 )(176 178 )))))((150 (173 (50 ((39 195 )(123 (101 124 ))))))((48 204 )(137 163 ))))(65 (78 89 )))(37 115 )))))(62 (119 (((6 (45 69 ))((75 130 )(81 174 )))((56 103 )(155 (151 168 )))))))(107 (15 57 )))(91 (154 202 ))))(86 158 ))))(92 165 )))*
(0 ((88 (111 ((((((((((55 ((((98 (((((1 (64 114 ))(26 49 ))(((18 143 )((129 (159 191 ))(132 185 )))(((42 121 )(190 (100 147 )))(105 134 ))))((51 74 )(167 (139 187 ))))(21 (60 (31 157 )))))(90 (142 203 )))(52 (((188 (99 ((8 36 )(135 141 ))))(33 43 ))(146 (113 133 )))))(153 172 )))(170 (80 (4 (144 (77 110 ))))))(91 (((((((((38 (199 (3 (197 (126 (((((7 (12 196 ))(118 175 ))(47 95 ))((109 (20 24 ))((97 120 )(112 116 ))))((25 (9 (30 94 )))(40 54 ))))))))(34 ((67 (29 66 ))(104 (72 186 )))))(198 (108 (22 149 ))))(53 (19 189 )))(16 ((71 (82 122 ))(177 180 ))))(106 183 ))(102 184 ))(58 117 ))((5 145 )(10 (136 (44 (140 182 ))))))))(((79 ((11 68 )(83 84 )))((((17 41 )(63 148 ))(85 128 ))(200 201 )))(161 (96 (156 (193 (192 194 )))))))(((162 ((((14 76 )(59 179 ))(27 28 ))(152 (61 164 ))))(93 169 ))(((23 171 )(35 181 ))(46 131 ))))(127 (125 ((((2 (32 (((13 73 )(138 160 ))((70 166 )(176 178 )))))((150 (173 (50 (39 (195 (124 (101 123 )))))))((48 204 )(137 163 ))))(65 (78 89 )))(37 115 )))))(62 (119 (((6 (45 69 ))((75 130 )(81 174 )))((56 103 )(155 (151 168 )))))))(107 (15 57 )))(87 (86 158 )))(154 202 ))))(92 165 )))*
(0 ((88 (111 ((((((((((55 (((98 (((((1 (64 114 ))(26 49 ))(((18 143 )((129 (159 191 ))(132 185 )))(((42 121 )(190 (100 147 )))(105 134 ))))((51 74 )(167 (139 187 ))))(60 (21 (31 157 )))))((52 (((188 (99 ((8 36 )(135 141 ))))(33 43 ))(146 (113 133 ))))(90 (142 203 ))))(153 172 )))(((((((((38 (199 (3 (197 (126 (((((7 (12 196 ))(118 175 ))(47 95 ))((109 (20 24 ))((97 120 )(112 116 ))))((25 (9 (30 94 )))(40 54 ))))))))(34 ((67 (29 66 ))(104 (72 186 )))))(198 (108 (22 149 ))))(53 (19 189 )))(16 ((122 (71 82 ))(177 180 ))))(106 183 ))(102 184 ))(58 117 ))((5 145 )(10 (136 (44 (140 182 )))))))(((79 ((11 68 )(83 84 )))((((17 41 )(63 148 ))(85 128 ))(200 201 )))(161 (96 (156 (193 (192 194 )))))))(((162 ((((14 76 )(59 179 ))(27 28 ))(152 (61 164 ))))(93 169 ))(((23 171 )(35 181 ))(46 131 ))))(127 (125 ((((2 (32 (((13 73 )(138 160 ))((70 166 )(176 178 )))))((150 (173 (50 (195 ((39 123 )(101 124 ))))))((48 204 )(137 163 ))))(65 (78 89 )))(37 115 )))))(62 (119 (((6 (45 69 ))((75 130 )(81 174 )))((56 103 )(155 (151 168 )))))))(107 (15 57 )))(170 (80 (4 (144 (77 110 ))))))(91 (154 202 )))(87 (86 158 )))))(92 165 )))*
(0 ((88 (111 ((((((((((55 ((((98 (((((1 (64 114 ))(26 49 ))(((18 143 )((129 (159 191 ))(132 185 )))(((42 121 )(190 (100 147 )))(105 134 ))))((51 74 )(167 (139 187 ))))(60 (21 (31 157 )))))(52 (((188 (99 ((8 36 )(135 141 ))))(33 43 ))(146 (113 133 )))))(90 (142 203 )))(153 172 )))(170 (80 (4 (144 (77 110 ))))))(91 (((((((((38 (199 (3 (197 (126 (((((7 (12 196 ))(118 175 ))(47 95 ))((109 (20 24 ))((97 120 )(112 116 ))))((25 (9 (30 94 )))(40 54 ))))))))(34 ((67 (29 66 ))(104 (72 186 )))))(198 (108 (22 149 ))))(53 (19 189 )))(16 ((71 (82 122 ))(177 180 ))))(106 183 ))(102 184 ))(58 117 ))((5 145 )(10 (136 (44 (140 182 ))))))))(((79 (68 (11 (83 84 ))))((((17 41 )(63 148 ))(85 128 ))(200 201 )))(161 (96 (156 (193 (192 194 )))))))(((162 ((((14 76 )(59 179 ))(27 28 ))(152 (61 164 ))))(93 169 ))(((23 171 )(35 181 ))(46 131 ))))(127 (125 ((((2 (32 (((13 73 )(138 160 ))((70 166 )(176 178 )))))((150 (173 (50 (39 (195 (124 (101 123 )))))))((48 204 )(137 163 ))))(65 (78 89 )))(37 115 )))))(62 (119 (((6 (45 69 ))((75 130 )(81 174 )))((56 103 )(155 (151 168 )))))))(107 (15 57 )))(87 (86 158 )))(154 202 ))))(92 165 )))*
(0 ((88 (111 ((((((((((55 ((((98 (((((1 (64 114 ))(26 49 ))(((18 143 )((129 (159 191 ))(132 185 )))(((42 121 )(190 (100 147 )))(105 134 ))))((51 74 )(167 (139 187 ))))(60 (21 (31 157 )))))(90 (142 203 )))(52 (((188 (99 ((8 36 )(135 141 ))))(33 43 ))(146 (113 133 )))))(153 172 )))(170 (80 (4 (144 (77 110 ))))))(91 (((((((((38 (199 (3 (197 (126 (((((7 (12 196 ))(118 175 ))(47 95 ))((109 (20 24 ))((97 120 )(112 116 ))))((25 (9 (30 94 )))(40 54 ))))))))(34 ((67 (29 66 ))(104 (72 186 )))))(198 (108 (22 149 ))))(53 (19 189 )))(16 ((122 (71 82 ))(177 180 ))))(106 183 ))(102 184 ))(58 117 ))((5 145 )(10 (136 (44 (140 182 ))))))))(((79 ((11 68 )(83 84 )))((((17 41 )(63 148 ))(85 128 ))(200 201 )))(161 (96 (156 (193 (192 194 )))))))(((162 ((((14 76 )(59 179 ))(27 28 ))(152 (61 164 ))))(93 169 ))(((23 171 )(35 181 ))(46 131 ))))(127 (125 ((((2 (32 (((13 73 )(138 160 ))((70 166 )(176 178 )))))((150 (173 (50 (195 (39 (123 (101 124 )))))))((48 204 )(137 163 ))))(65 (78 89 )))(37 115 )))))(62 (119 (((6 (45 69 ))((75 130 )(81 174 )))((56 103 )(155 (151 168 )))))))(107 (15 57 )))(87 (86 158 )))(154 202 ))))(92 165 )))*
(0 ((88 (111 ((((((((((55 (((98 (((((1 (64 114 ))(26 49 ))(((18 143 )((129 (159 191 ))(132 185 )))(((42 121 )(190 (100 147 )))(105 134 ))))((51 74 )(167 (139 187 ))))(60 (21 (31 157 )))))((52 (((188 (99 ((8 36 )(135 141 ))))(33 43 ))(146 (113 133 ))))(90 (142 203 ))))(153 172 )))(((((((((38 (199 (3 (197 (126 (((((7 (12 196 ))(118 175 ))(47 95 ))((109 (20 24 ))((97 120 )(112 116 ))))((25 (9 (30 94 )))(40 54 ))))))))(34 ((67 (29 66 ))(104 (72 186 )))))(198 (108 (22 149 ))))(53 (19 189 )))(16 ((71 (82 122 ))(177 180 ))))(106 183 ))(102 184 ))(58 117 ))((5 145 )(10 (136 (44 (140 182 )))))))(((79 (68 (11 (83 84 ))))((((17 41 )(63 148 ))(85 128 ))(200 201 )))(161 (96 (156 (193 (192 194 )))))))(((162 ((((14 76 )(59 179 ))(27 28 ))(152 (61 164 ))))(93 169 ))(((23 171 )(35 181 ))(46 131 ))))(127 (125 ((((2 (32 (((13 73 )(138 160 ))((70 166 )(176 178 )))))((150 (173 (50 (39 (195 (123 (101 124 )))))))((48 204 )(137 163 ))))(65 (78 89 )))(37 115 )))))(62 (119 (((6 (45 69 ))((75 130 )(81 174 )))((56 103 )(155 (151 168 )))))))(107 (15 57 )))(170 (80 (4 (144 (77 110 ))))))(91 (154 202 )))(87 (86 158 )))))(92 165 )))*
(0 ((88 (111 ((87 (((((((((55 (((98 (((((1 (64 114 ))(26 49 ))(((18 143 )((129 (159 191 ))(132 185 )))(((42 121 )(190 (100 147 )))(105 134 ))))((51 74 )(167 (139 187 ))))(60 (21 (31 157 )))))((52 (((188 (99 ((8 36 )(135 141 ))))(33 43 ))(146 (113 133 ))))(90 (142 203 ))))(153 172 )))(((((((((38 (199 (3 (197 (126 (((((7 (12 196 ))(118 175 ))(47 95 ))((109 (20 24 ))((97 120 )(112 116 ))))((25 (9 (30 94 )))(40 54 ))))))))(34 ((67 (29 66 ))(104 (72 186 )))))(198 (108 (22 149 ))))(53 (19 189 )))(16 ((122 (71 82 ))(177 180 ))))(106 183 ))(102 184 ))(58 117 ))((5 145 )(10 (136 (44 (140 182 )))))))(((79 (68 (11 (83 84 ))))((((17 41 )(63 148 ))(85 128 ))(200 201 )))(161 (96 (156 (193 (192 194 )))))))(((162 ((((14 76 )(59 179 ))(27 28 ))(152 (61 164 ))))(93 169 ))(((23 171 )(35 181 ))(46 131 ))))(127 (125 ((((2 (32 (((13 73 )(138 160 ))((70 166 )(176 178 )))))((150 (173 (50 (195 (123 (39 (101 124 )))))))((48 204 )(137 163 ))))(65 (78 89 )))(37 115 )))))(62 (119 (((6 (45 69 ))((75 130 )(81 174 )))((56 103 )(155 (151 168 )))))))(107 (15 57 )))(170 (80 (4 (144 (77 110 ))))))(91 (154 202 ))))(86 158 ))))(92 165 )))*
(0 ((88 (111 ((((((((((55 (((98 (((((1 (64 114 ))(26 49 ))(((18 143 )((129 (159 191 ))(132 185 )))(((42 121 )(190 (100 147 )))(105 134 ))))((51 74 )(167 (139 187 ))))(60 (21 (31 157 )))))((52 (((188 (99 ((8 36 )(135 141 ))))(33 43 ))(146 (113 133 ))))(90 (142 203 ))))(153 172 )))(((((((((38 (199 (3 (197 (126 (((((7 (12 196 ))(118 175 ))(47 95 ))((109 (20 24 ))((97 120 )(112 116 ))))((25 (9 (30 94 )))(40 54 ))))))))(34 ((67 (29 66 ))(104 (72 186 )))))(198 (108 (22 149 ))))(53 (19 189 )))(16 ((71 (82 122 ))(177 180 ))))(106 183 ))(102 184 ))(58 117 ))((5 145 )(10 (136 (44 (140 182 )))))))(((79 ((11 68 )(83 84 )))((((17 41 )(63 148 ))(85 128 ))(200 201 )))(161 (96 (156 (193 (192 194 )))))))(((162 ((((14 76 )(59 179 ))(27 28 ))(152 (61 164 ))))(93 169 ))(((23 171 )(35 181 ))(46 131 ))))(127 (125 ((((2 (32 (((13 73 )(138 160 ))((70 166 )(176 178 )))))((150 (173 (50 (195 ((39 124 )(101 123 ))))))((48 204 )(137 163 ))))(65 (78 89 )))(37 115 )))))(62 (119 (((6 (45 69 ))((75 130 )(81 174 )))((56 103 )(155 (151 168 )))))))(107 (15 57 )))(170 (80 (4 (144 (77 110 ))))))(91 (154 202 )))(87 (86 158 )))))(92 165 )))*
(0 ((88 (111 ((((((((((55 (((98 (((((1 (64 114 ))(26 49 ))(((18 143 )((129 (159 191 ))(132 185 )))(((42 121 )(190 (100 147 )))(105 134 ))))((51 74 )(167 (139 187 ))))(21 (60 (31 157 )))))((52 (((188 (99 ((8 36 )(135 141 ))))(33 43 ))(146 (113 133 ))))(90 (142 203 ))))(153 172 )))(((((((((38 (199 (3 (197 (126 (((((7 (12 196 ))(118 175 ))(47 95 ))((109 (20 24 ))((97 120 )(112 116 ))))((25 (9 (30 94 )))(40 54 ))))))))(34 ((67 (29 66 ))(104 (72 186 )))))(198 (108 (22 149 ))))(53 (19 189 )))(16 ((122 (71 82 ))(177 180 ))))(106 183 ))(102 184 ))(58 117 ))((5 145 )(10 (136 (44 (140 182 )))))))(((79 (68 (11 (83 84 ))))((((17 41 )(63 148 ))(85 128 ))(200 201 )))(161 (96 (156 (193 (192 194 )))))))(((162 ((((14 76 )(59 179 ))(27 28 ))(152 (61 164 ))))(93 169 ))(((23 171 )(35 181 ))(46 131 ))))(127 (125 ((((2 (32 (((13 73 )(138 160 ))((70 166 )(176 178 )))))((150 (173 (50 (39 (195 (124 (101 123 )))))))((48 204 )(137 163 ))))(65 (78 89 )))(37 115 )))))(62 (119 (((6 (45 69 ))((75 130 )(81 174 )))((56 103 )(155 (151 168 )))))))(107 (15 57 )))(170 (80 (4 (144 (77 110 ))))))(91 (154 202 )))(87 (86 158 )))))(92 165 )))*
(0 ((88 (111 ((((((((((55 ((((98 (((((1 (64 114 ))(26 49 ))(((18 143 )((129 (159 191 ))(132 185 )))(((42 121 )(190 (100 147 )))(105 134 ))))((51 74 )(167 (139 187 ))))(60 (21 (31 157 )))))(52 (((188 (99 ((8 36 )(135 141 ))))(33 43 ))(146 (113 133 )))))(90 (142 203 )))(153 172 )))(170 (80 (4 (144 (77 110 ))))))(91 (((((((((38 (199 (3 (197 (126 (((((7 (12 196 ))(118 175 ))(47 95 ))((109 (20 24 ))((97 120 )(112 116 ))))((25 (9 (30 94 )))(40 54 ))))))))(34 ((67 (29 66 ))(104 (72 186 )))))(198 (108 (22 149 ))))(53 (19 189 )))(16 ((71 (82 122 ))(177 180 ))))(106 183 ))(102 184 ))(58 117 ))((5 145 )(10 (136 (44 (140 182 ))))))))(((79 (68 (11 (83 84 ))))((((17 41 )(63 148 ))(85 128 ))(200 201 )))(161 (96 (156 (193 (192 194 )))))))(((162 ((((14 76 )(59 179 ))(27 28 ))(152 (61 164 ))))(93 169 ))(((23 171 )(35 181 ))(46 131 ))))(127 (125 ((((2 (32 (((13 73 )(138 160 ))((70 166 )(176 178 )))))((150 (173 (50 ((39 195 )(123 (101 124 ))))))((48 204 )(137 163 ))))(65 (78 89 )))(37 115 )))))(62 (119 (((6 (45 69 ))((75 130 )(81 174 )))((56 103 )(155 (151 168 )))))))(107 (15 57 )))(87 (86 158 )))(154 202 ))))(92 165 )))*
(0 ((88 (111 ((((((((((55 ((((98 (((((1 (64 114 ))(26 49 ))(((18 143 )((129 (159 191 ))(132 185 )))(((42 121 )(190 (100 147 )))(105 134 ))))((51 74 )(167 (139 187 ))))(21 (60 (31 157 )))))(203 (90 142 )))(52 (((188 (99 ((8 36 )(135 141 ))))(33 43 ))(146 (113 133 )))))(153 172 )))(170 (80 (4 (144 (77 110 ))))))(91 (((((((((38 (199 (3 (197 (126 (((((7 (12 196 ))(118 175 ))(47 95 ))((109 (20 24 ))((97 120 )(112 116 ))))((25 (9 (30 94 )))(40 54 ))))))))(34 ((67 (29 66 ))(104 (72 186 )))))(198 (108 (22 149 ))))(53 (19 189 )))(16 ((71 (82 122 ))(177 180 ))))(106 183 ))(102 184 ))(58 117 ))((5 145 )(10 (136 (44 (140 182 ))))))))(((79 ((11 68 )(83 84 )))((((17 41 )(63 148 ))(85 128 ))(200 201 )))(161 (96 (156 (193 (192 194 )))))))(((162 ((((14 76 )(59 179 ))(27 28 ))(152 (61 164 ))))(93 169 ))(((23 171 )(35 181 ))(46 131 ))))(127 (125 ((((2 (32 (((13 73 )(138 160 ))((70 166 )(176 178 )))))((150 (173 (50 (195 (123 (39 (101 124 )))))))((48 204 )(137 163 ))))(65 (78 89 )))(37 115 )))))(62 (119 (((6 (45 69 ))((75 130 )(81 174 )))((56 103 )(155 (151 168 )))))))(107 (15 57 )))(87 (86 158 )))(154 202 ))))(92 165 )))*
(0 ((88 (111 ((((((((((55 ((((98 (((((1 (64 114 ))(26 49 ))(((18 143 )((129 (159 191 ))(132 185 )))(((42 121 )(190 (100 147 )))(105 134 ))))((51 74 )(167 (139 187 ))))(60 (21 (31 157 )))))(203 (90 142 )))(52 (((188 (99 ((8 36 )(135 141 ))))(33 43 ))(146 (113 133 )))))(153 172 )))(170 (80 (4 (144 (77 110 ))))))(91 (((((((((38 (199 (3 (197 (126 (((((7 (12 196 ))(118 175 ))(47 95 ))((109 (20 24 ))((97 120 )(112 116 ))))((25 (9 (30 94 )))(40 54 ))))))))(34 ((67 (29 66 ))(104 (72 186 )))))(198 (108 (22 149 ))))(53 (19 189 )))(16 ((122 (71 82 ))(177 180 ))))(106 183 ))(102 184 ))(58 117 ))((5 145 )(10 (136 (44 (140 182 ))))))))(((79 ((11 68 )(83 84 )))((((17 41 )(63 148 ))(85 128 ))(200 201 )))(161 (96 (156 (193 (192 194 )))))))(((162 ((((14 76 )(59 179 ))(27 28 ))(152 (61 164 ))))(93 169 ))(((23 171 )(35 181 ))(46 131 ))))(127 (125 ((((2 (32 (((13 73 )(138 160 ))((70 166 )(176 178 )))))((150 (173 (50 (39 (195 (124 (101 123 )))))))((48 204 )(137 163 ))))(65 (78 89 )))(37 115 )))))(62 (119 (((6 (45 69 ))((75 130 )(81 174 )))((56 103 )(155 (151 168 )))))))(107 (15 57 )))(87 (86 158 )))(154 202 ))))(92 165 )))*
(0 ((88 (111 ((((((((((55 ((((98 (((((1 (64 114 ))(26 49 ))(((18 143 )((129 (159 191 ))(132 185 )))(((42 121 )(190 (100 147 )))(105 134 ))))((51 74 )(167 (139 187 ))))(60 (21 (31 157 )))))(90 (142 203 )))(52 (((188 (99 ((8 36 )(135 141 ))))(33 43 ))(146 (113 133 )))))(153 172 )))(170 (80 (4 (144 (77 110 ))))))(91 (((((((((38 (199 (3 (197 (126 (((((7 (12 196 ))(118 175 ))(47 95 ))((109 (20 24 ))((97 120 )(112 116 ))))((25 (9 (30 94 )))(40 54 ))))))))(34 ((67 (29 66 ))(104 (72 186 )))))(198 (108 (22 149 ))))(53 (19 189 )))(16 ((71 (82 122 ))(177 180 ))))(106 183 ))(102 184 ))(58 117 ))((5 145 )(10 (136 (44 (140 182 ))))))))(((79 ((11 68 )(83 84 )))((((17 41 )(63 148 ))(85 128 ))(200 201 )))(161 (96 (156 (193 (192 194 )))))))(((162 ((((14 76 )(59 179 ))(27 28 ))(152 (61 164 ))))(93 169 ))(((23 171 )(35 181 ))(46 131 ))))(127 (125 ((((2 (32 (((13 73 )(138 160 ))((70 166 )(176 178 )))))((150 (173 (50 (195 ((39 124 )(101 123 ))))))((48 204 )(137 163 ))))(65 (78 89 )))(37 115 )))))(62 (119 (((6 (45 69 ))((75 130 )(81 174 )))((56 103 )(155 (151 168 )))))))(107 (15 57 )))(87 (86 158 )))(154 202 ))))(92 165 )))*
(0 ((88 (111 ((((((((((55 ((((98 (((((1 (64 114 ))(26 49 ))(((18 143 )((129 (159 191 ))(132 185 )))(((42 121 )(190 (100 147 )))(105 134 ))))((51 74 )(167 (139 187 ))))(21 (60 (31 157 )))))(203 (90 142 )))(52 (((188 (99 ((8 36 )(135 141 ))))(33 43 ))(146 (113 133 )))))(153 172 )))(170 (80 (4 (144 (77 110 ))))))(91 (((((((((38 (199 (3 (197 (126 (((((7 (12 196 ))(118 175 ))(47 95 ))((109 (20 24 ))((97 120 )(112 116 ))))((25 (9 (30 94 )))(40 54 ))))))))(34 ((67 (29 66 ))(104 (72 186 )))))(198 (108 (22 149 ))))(53 (19 189 )))(16 ((71 (82 122 ))(177 180 ))))(106 183 ))(102 184 ))(58 117 ))((5 145 )(10 (136 (44 (140 182 ))))))))(((79 ((11 68 )(83 84 )))((((17 41 )(63 148 ))(85 128 ))(200 201 )))(161 (96 (156 (193 (192 194 )))))))(((162 ((((14 76 )(59 179 ))(27 28 ))(152 (61 164 ))))(93 169 ))(((23 171 )(35 181 ))(46 131 ))))(127 (125 ((((2 (32 (((13 73 )(138 160 ))((70 166 )(176 178 )))))((150 (173 (50 (195 (123 (101 (39 124 )))))))((48 204 )(137 163 ))))(65 (78 89 )))(37 115 )))))(62 (119 (((6 (45 69 ))((75 130 )(81 174 )))((56 103 )(155 (151 168 )))))))(107 (15 57 )))(87 (86 158 )))(154 202 ))))(92 165 )))*
(0 ((88 (111 ((87 (((((((((55 (((98 (((((1 (64 114 ))(26 49 ))(((18 143 )((129 (159 191 ))(132 185 )))(((42 121 )(190 (100 147 )))(105 134 ))))((51 74 )(167 (139 187 ))))(60 (21 (31 157 )))))((52 (((188 (99 ((8 36 )(135 141 ))))(33 43 ))(146 (113 133 ))))(90 (142 203 ))))(153 172 )))(170 (80 (4 (144 (77 110 ))))))(((((((((38 (199 (3 (197 (126 (((((7 (12 196 ))(118 175 ))(47 95 ))((109 (20 24 ))((97 120 )(112 116 ))))((25 (9 (30 94 )))(40 54 ))))))))(34 ((67 (29 66 ))(104 (72 186 )))))(198 (108 (22 149 ))))(53 (19 189 )))(16 ((122 (71 82 ))(177 180 ))))(106 183 ))(102 184 ))(58 117 ))((5 145 )(10 (136 (44 (140 182 )))))))(((79 ((11 68 )(83 84 )))((((17 41 )(63 148 ))(85 128 ))(200 201 )))(161 (96 (156 (193 (192 194 )))))))(((162 ((((14 76 )(59 179 ))(27 28 ))(152 (61 164 ))))(93 169 ))(((23 171 )(35 181 ))(46 131 ))))(127 (125 ((((2 (32 (((13 73 )(138 160 ))((70 166 )(176 178 )))))((150 (173 (50 (195 (123 (124 (39 101 )))))))((48 204 )(137 163 ))))(65 (78 89 )))(37 115 )))))(62 (119 (((6 (45 69 ))((75 130 )(81 174 )))((56 103 )(155 (151 168 )))))))(107 (15 57 )))(91 (154 202 ))))(86 158 ))))(92 165 )))*
(0 ((88 (111 ((87 (((((((((55 (((98 (((((1 (64 114 ))(26 49 ))(((18 143 )((129 (159 191 ))(132 185 )))(((42 121 )(190 (100 147 )))(105 134 ))))((51 74 )(167 (139 187 ))))(60 (21 (31 157 )))))((52 (((188 (99 ((8 36 )(135 141 ))))(33 43 ))(146 (113 133 ))))(90 (142 203 ))))(153 172 )))(((((((((38 (199 (3 (197 (126 (((((7 (12 196 ))(118 175 ))(47 95 ))((109 (20 24 ))((97 120 )(112 116 ))))((25 (9 (30 94 )))(40 54 ))))))))(34 ((67 (29 66 ))(104 (72 186 )))))(198 (108 (22 149 ))))(53 (19 189 )))(16 ((122 (71 82 ))(177 180 ))))(106 183 ))(102 184 ))(58 117 ))((5 145 )(10 (136 (44 (140 182 )))))))(((79 (68 (11 (83 84 ))))((((17 41 )(63 148 ))(85 128 ))(200 201 )))(161 (96 (156 (193 (192 194 )))))))(((162 ((((14 76 )(59 179 ))(27 28 ))(152 (61 164 ))))(93 169 ))(((23 171 )(35 181 ))(46 131 ))))(127 (125 ((((2 (32 (((13 73 )(138 160 ))((70 166 )(176 178 )))))((150 (173 (50 (195 (123 (124 (39 101 )))))))((48 204 )(137 163 ))))(65 (78 89 )))(37 115 )))))(62 (119 (((6 (45 69 ))((75 130 )(81 174 )))((56 103 )(155 (151 168 )))))))(107 (15 57 )))(170 (80 (4 (144 (77 110 ))))))(91 (154 202 ))))(86 158 ))))(92 165 )))*
(0 ((88 (111 ((87 (((((((((55 (((98 (((((1 (64 114 ))(26 49 ))(((18 143 )((129 (159 191 ))(132 185 )))(((42 121 )(190 (100 147 )))(105 134 ))))((51 74 )(167 (139 187 ))))(21 (60 (31 157 )))))((52 (((188 (99 ((8 36 )(135 141 ))))(33 43 ))(146 (113 133 ))))(90 (142 203 ))))(153 172 )))(170 (80 (4 (144 (77 110 ))))))(((((((((38 (199 (3 (197 (126 (((((7 (12 196 ))(118 175 ))(47 95 ))((109 (20 24 ))((97 120 )(112 116 ))))((25 (9 (30 94 )))(40 54 ))))))))(34 ((67 (29 66 ))(104 (72 186 )))))(198 (108 (22 149 ))))(53 (19 189 )))(16 ((71 (82 122 ))(177 180 ))))(106 183 ))(102 184 ))(58 117 ))((5 145 )(10 (136 (44 (140 182 )))))))(((79 (68 (11 (83 84 ))))((((17 41 )(63 148 ))(85 128 ))(200 201 )))(161 (96 (156 (193 (192 194 )))))))(((162 ((((14 76 )(59 179 ))(27 28 ))(152 (61 164 ))))(93 169 ))(((23 171 )(35 181 ))(46 131 ))))(127 (125 ((((2 (32 (((13 73 )(138 160 ))((70 166 )(176 178 )))))((150 (173 (50 (195 (123 (101 (39 124 )))))))((48 204 )(137 163 ))))(65 (78 89 )))(37 115 )))))(62 (119 (((6 (45 69 ))((75 130 )(81 174 )))((56 103 )(155 (151 168 )))))))(107 (15 57 )))(91 (154 202 ))))(86 158 ))))(92 165 )))*
(0 ((88 (111 ((87 (((((((((55 (((98 (((((1 (64 114 ))(26 49 ))(((18 143 )((129 (159 191 ))(132 185 )))(((42 121 )(190 (100 147 )))(105 134 ))))((51 74 )(167 (139 187 ))))(60 (21 (31 157 )))))((52 (((188 (99 ((8 36 )(135 141 ))))(33 43 ))(146 (113 133 ))))(90 (142 203 ))))(153 172 )))(170 (80 (4 (144 (77 110 ))))))(((((((((38 (199 (3 (197 (126 (((((7 (12 196 ))(118 175 ))(47 95 ))((109 (20 24 ))((97 120 )(112 116 ))))((25 (9 (30 94 )))(40 54 ))))))))(34 ((67 (29 66 ))(104 (72 186 )))))(198 (108 (22 149 ))))(53 (19 189 )))(16 ((122 (71 82 ))(177 180 ))))(106 183 ))(102 184 ))(58 117 ))((5 145 )(10 (136 (44 (140 182 )))))))(((79 (68 (11 (83 84 ))))((((17 41 )(63 148 ))(85 128 ))(200 201 )))(161 (96 (156 (193 (192 194 )))))))(((162 ((((14 76 )(59 179 ))(27 28 ))(152 (61 164 ))))(93 169 ))(((23 171 )(35 181 ))(46 131 ))))(127 (125 ((((2 (32 (((13 73 )(138 160 ))((70 166 )(176 178 )))))((150 (173 (50 (195 (123 (124 (39 101 )))))))((48 204 )(137 163 ))))(65 (78 89 )))(37 115 )))))(62 (119 (((6 (45 69 ))((75 130 )(81 174 )))((56 103 )(155 (151 168 )))))))(107 (15 57 )))(91 (154 202 ))))(86 158 ))))(92 165 )))*
(0 ((88 (111 ((((((((((55 (((98 (((((1 (64 114 ))(26 49 ))(((18 143 )((129 (159 191 ))(132 185 )))(((42 121 )(190 (100 147 )))(105 134 ))))((51 74 )(167 (139 187 ))))(21 (60 (31 157 )))))((52 (((188 (99 ((8 36 )(135 141 ))))(33 43 ))(146 (113 133 ))))(90 (142 203 ))))(153 172 )))(((((((((38 (199 (3 (197 (126 (((((7 (12 196 ))(118 175 ))(47 95 ))((109 (20 24 ))((97 120 )(112 116 ))))((25 (9 (30 94 )))(40 54 ))))))))(34 ((67 (29 66 ))(104 (72 186 )))))(198 (108 (22 149 ))))(53 (19 189 )))(16 ((71 (82 122 ))(177 180 ))))(106 183 ))(102 184 ))(58 117 ))((5 145 )(10 (136 (44 (140 182 )))))))(((79 (68 (11 (83 84 ))))((((17 41 )(63 148 ))(85 128 ))(200 201 )))(161 (96 (156 (193 (192 194 )))))))(((162 ((((14 76 )(59 179 ))(27 28 ))(152 (61 164 ))))(93 169 ))(((23 171 )(35 181 ))(46 131 ))))(127 (125 ((((2 (32 (((13 73 )(138 160 ))((70 166 )(176 178 )))))((150 (173 (50 (195 (123 (101 (39 124 )))))))((48 204 )(137 163 ))))(65 (78 89 )))(37 115 )))))(62 (119 (((6 (45 69 ))((75 130 )(81 174 )))((56 103 )(155 (151 168 )))))))(107 (15 57 )))(170 (80 (4 (144 (77 110 ))))))(91 (154 202 )))(87 (86 158 )))))(92 165 )))*
(0 ((88 (111 ((87 (((((((((55 (((98 (((((1 (64 114 ))(26 49 ))(((18 143 )((129 (159 191 ))(132 185 )))(((42 121 )(190 (100 147 )))(105 134 ))))((51 74 )(167 (139 187 ))))(60 (21 (31 157 )))))((52 (((188 (99 ((8 36 )(135 141 ))))(33 43 ))(146 (113 133 ))))(90 (142 203 ))))(153 172 )))(170 (80 (4 (144 (77 110 ))))))(((((((((38 (199 (3 (197 (126 (((((7 (12 196 ))(118 175 ))(47 95 ))((109 (20 24 ))((97 120 )(112 116 ))))((25 (9 (30 94 )))(40 54 ))))))))(34 ((67 (29 66 ))(104 (72 186 )))))(198 (108 (22 149 ))))(53 (19 189 )))(16 ((122 (71 82 ))(177 180 ))))(106 183 ))(102 184 ))(58 117 ))((5 145 )(10 (136 (44 (140 182 )))))))(((79 ((11 68 )(83 84 )))((((17 41 )(63 148 ))(85 128 ))(200 201 )))(161 (96 (156 (193 (192 194 )))))))(((162 ((((14 76 )(59 179 ))(27 28 ))(152 (61 164 ))))(93 169 ))(((23 171 )(35 181 ))(46 131 ))))(127 (125 ((((2 (32 (((13 73 )(138 160 ))((70 166 )(176 178 )))))((150 (173 (50 (195 ((39 123 )(101 124 ))))))((48 204 )(137 163 ))))(65 (78 89 )))(37 115 )))))(62 (119 (((6 (45 69 ))((75 130 )(81 174 )))((56 103 )(155 (151 168 )))))))(107 (15 57 )))(91 (154 202 ))))(86 158 ))))(92 165 )))*
(0 ((88 (111 ((((((((((55 (((98 (((((1 (64 114 ))(26 49 ))(((18 143 )((129 (159 191 ))(132 185 )))(((42 121 )(190 (100 147 )))(105 134 ))))((51 74 )(167 (139 187 ))))(21 (60 (31 157 )))))((52 (((188 (99 ((8 36 )(135 141 ))))(33 43 ))(146 (113 133 ))))(90 (142 203 ))))(153 172 )))(170 (80 (4 (144 (77 110 ))))))(91 (((((((((38 (199 (3 (197 (126 (((((7 (12 196 ))(118 175 ))(47 95 ))((109 (20 24 ))((97 120 )(112 116 ))))((25 (9 (30 94 )))(40 54 ))))))))(34 ((67 (29 66 ))(104 (72 186 )))))(198 (108 (22 149 ))))(53 (19 189 )))(16 ((71 (82 122 ))(177 180 ))))(106 183 ))(102 184 ))(58 117 ))((5 145 )(10 (136 (44 (140 182 ))))))))(((79 ((11 68 )(83 84 )))((((17 41 )(63 148 ))(85 128 ))(200 201 )))(161 (96 (156 (193 (192 194 )))))))(((162 ((((14 76 )(59 179 ))(27 28 ))(152 (61 164 ))))(93 169 ))(((23 171 )(35 181 ))(46 131 ))))(127 (125 ((((2 (32 (((13 73 )(138 160 ))((70 166 )(176 178 )))))((150 (173 (50 (195 (123 (101 (39 124 )))))))((48 204 )(137 163 ))))(65 (78 89 )))(37 115 )))))(62 (119 (((6 (45 69 ))((75 130 )(81 174 )))((56 103 )(155 (151 168 )))))))(107 (15 57 )))(87 (86 158 )))(154 202 ))))(92 165 )))*
(0 ((88 (111 ((87 (((((((((55 (((98 (((((1 (64 114 ))(26 49 ))(((18 143 )((129 (159 191 ))(132 185 )))(((42 121 )(190 (100 147 )))(105 134 ))))((51 74 )(167 (139 187 ))))(21 (60 (31 157 )))))((52 (((188 (99 ((8 36 )(135 141 ))))(33 43 ))(146 (113 133 ))))(90 (142 203 ))))(153 172 )))(170 (80 (4 (144 (77 110 ))))))(((((((((38 (199 (3 (197 (126 (((((7 (12 196 ))(118 175 ))(47 95 ))((109 (20 24 ))((97 120 )(112 116 ))))((25 (9 (30 94 )))(40 54 ))))))))(34 ((67 (29 66 ))(104 (72 186 )))))(198 (108 (22 149 ))))(53 (19 189 )))(16 ((71 (82 122 ))(177 180 ))))(106 183 ))(102 184 ))(58 117 ))((5 145 )(10 (136 (44 (140 182 )))))))(((79 ((11 68 )(83 84 )))((((17 41 )(63 148 ))(85 128 ))(200 201 )))(161 (96 (156 (193 (192 194 )))))))(((162 ((((14 76 )(59 179 ))(27 28 ))(152 (61 164 ))))(93 169 ))(((23 171 )(35 181 ))(46 131 ))))(127 (125 ((((2 (32 (((13 73 )(138 160 ))((70 166 )(176 178 )))))((150 (173 (50 (195 (124 (101 (39 123 )))))))((48 204 )(137 163 ))))(65 (78 89 )))(37 115 )))))(62 (119 (((6 (45 69 ))((75 130 )(81 174 )))((56 103 )(155 (151 168 )))))))(107 (15 57 )))(91 (154 202 ))))(86 158 ))))(92 165 )))*
(0 ((88 (111 ((87 (((((((((55 (((98 (((((1 (64 114 ))(26 49 ))(((18 143 )((129 (159 191 ))(132 185 )))(((42 121 )(190 (100 147 )))(105 134 ))))((51 74 )(167 (139 187 ))))(60 (21 (31 157 )))))((52 (((188 (99 ((8 36 )(135 141 ))))(33 43 ))(146 (113 133 ))))(90 (142 203 ))))(153 172 )))(((((((((38 (199 (3 (197 (126 (((((7 (12 196 ))(118 175 ))(47 95 ))((109 (20 24 ))((97 120 )(112 116 ))))((25 (9 (30 94 )))(40 54 ))))))))(34 ((67 (29 66 ))(104 (72 186 )))))(198 (108 (22 149 ))))(53 (19 189 )))(16 ((71 (82 122 ))(177 180 ))))(106 183 ))(102 184 ))(58 117 ))((5 145 )(10 (136 (44 (140 182 )))))))(((79 ((11 68 )(83 84 )))((((17 41 )(63 148 ))(85 128 ))(200 201 )))(161 (96 (156 (193 (192 194 )))))))(((162 ((((14 76 )(59 179 ))(27 28 ))(152 (61 164 ))))(93 169 ))(((23 171 )(35 181 ))(46 131 ))))(127 (125 ((((2 (32 (((13 73 )(138 160 ))((70 166 )(176 178 )))))((150 (173 (50 (195 (124 (101 (39 123 )))))))((48 204 )(137 163 ))))(65 (78 89 )))(37 115 )))))(62 (119 (((6 (45 69 ))((75 130 )(81 174 )))((56 103 )(155 (151 168 )))))))(107 (15 57 )))(170 (80 (4 (144 (77 110 ))))))(91 (154 202 ))))(86 158 ))))(92 165 )))*
(0 ((88 (111 ((((((((((55 (((98 (((((1 (64 114 ))(26 49 ))(((18 143 )((129 (159 191 ))(132 185 )))(((42 121 )(190 (100 147 )))(105 134 ))))((51 74 )(167 (139 187 ))))(60 (21 (31 157 )))))((52 (((188 (99 ((8 36 )(135 141 ))))(33 43 ))(146 (113 133 ))))(90 (142 203 ))))(153 172 )))(170 (80 (4 (144 (77 110 ))))))(91 (((((((((38 (199 (3 (197 (126 (((((7 (12 196 ))(118 175 ))(47 95 ))((109 (20 24 ))((97 120 )(112 116 ))))((25 (9 (30 94 )))(40 54 ))))))))(34 ((67 (29 66 ))(104 (72 186 )))))(198 (108 (22 149 ))))(53 (19 189 )))(16 ((122 (71 82 ))(177 180 ))))(106 183 ))(102 184 ))(58 117 ))((5 145 )(10 (136 (44 (140 182 ))))))))(((79 (68 (11 (83 84 ))))((((17 41 )(63 148 ))(85 128 ))(200 201 )))(161 (96 (156 (193 (192 194 )))))))(((162 ((((14 76 )(59 179 ))(27 28 ))(152 (61 164 ))))(93 169 ))(((23 171 )(35 181 ))(46 131 ))))(127 (125 ((((2 (32 (((13 73 )(138 160 ))((70 166 )(176 178 )))))((150 (173 (50 (195 (123 (124 (39 101 )))))))((48 204 )(137 163 ))))(65 (78 89 )))(37 115 )))))(62 (119 (((6 (45 69 ))((75 130 )(81 174 )))((56 103 )(155 (151 168 )))))))(107 (15 57 )))(87 (86 158 )))(154 202 ))))(92 165 )))*
(0 ((88 (111 ((((((((((55 ((((98 (((((1 (64 114 ))(26 49 ))(((18 143 )((129 (159 191 ))(132 185 )))(((42 121 )(190 (100 147 )))(105 134 ))))((51 74 )(167 (139 187 ))))(60 (21 (31 157 )))))(203 (90 142 )))(52 (((188 (99 ((8 36 )(135 141 ))))(33 43 ))(146 (113 133 )))))(153 172 )))(170 (80 (4 (144 (77 110 ))))))(91 (((((((((38 (199 (3 (197 (126 (((((7 (12 196 ))(118 175 ))(47 95 ))((109 (20 24 ))((97 120 )(112 116 ))))((25 (9 (30 94 )))(40 54 ))))))))(34 ((67 (29 66 ))(104 (72 186 )))))(198 (108 (22 149 ))))(53 (19 189 )))(16 ((122 (71 82 ))(177 180 ))))(106 183 ))(102 184 ))(58 117 ))((5 145 )(10 (136 (44 (140 182 ))))))))(((79 ((11 68 )(83 84 )))((((17 41 )(63 148 ))(85 128 ))(200 201 )))(161 (96 (156 (193 (192 194 )))))))(((162 ((((14 76 )(59 179 ))(27 28 ))(152 (61 164 ))))(93 169 ))(((23 171 )(35 181 ))(46 131 ))))(127 (125 ((((2 (32 (((13 73 )(138 160 ))((70 166 )(176 178 )))))((150 (173 (50 (195 (124 (39 (101 123 )))))))((48 204 )(137 163 ))))(65 (78 89 )))(37 115 )))))(62 (119 (((6 (45 69 ))((75 130 )(81 174 )))((56 103 )(155 (151 168 )))))))(107 (15 57 )))(87 (86 158 )))(154 202 ))))(92 165 )))*
(0 ((88 (111 ((((((((((55 (((98 (((((1 (64 114 ))(26 49 ))(((18 143 )((129 (159 191 ))(132 185 )))(((42 121 )(190 (100 147 )))(105 134 ))))((51 74 )(167 (139 187 ))))(60 (21 (31 157 )))))((52 (((188 (99 ((8 36 )(135 141 ))))(33 43 ))(146 (113 133 ))))(90 (142 203 ))))(153 172 )))(((((((((38 (199 (3 (197 (126 (((((7 (12 196 ))(118 175 ))(47 95 ))((109 (20 24 ))((97 120 )(112 116 ))))((25 (9 (30 94 )))(40 54 ))))))))(34 ((67 (29 66 ))(104 (72 186 )))))(198 (108 (22 149 ))))(53 (19 189 )))(16 ((71 (82 122 ))(177 180 ))))(106 183 ))(102 184 ))(58 117 ))((5 145 )(10 (136 (44 (140 182 )))))))(((79 ((11 68 )(83 84 )))((((17 41 )(63 148 ))(85 128 ))(200 201 )))(161 (96 (156 (193 (192 194 )))))))(((162 ((((14 76 )(59 179 ))(27 28 ))(152 (61 164 ))))(93 169 ))(((23 171 )(35 181 ))(46 131 ))))(127 (125 ((((2 (32 (((13 73 )(138 160 ))((70 166 )(176 178 )))))((150 (173 (50 (195 (123 (101 (39 124 )))))))((48 204 )(137 163 ))))(65 (78 89 )))(37 115 )))))(62 (119 (((6 (45 69 ))((75 130 )(81 174 )))((56 103 )(155 (151 168 )))))))(107 (15 57 )))(170 (80 (4 (144 (77 110 ))))))(91 (154 202 )))(87 (86 158 )))))(92 165 )))*
(0 ((88 (111 ((((((((((55 ((((98 (((((1 (64 114 ))(26 49 ))(((18 143 )((129 (159 191 ))(132 185 )))(((42 121 )(190 (100 147 )))(105 134 ))))((51 74 )(167 (139 187 ))))(60 (21 (31 157 )))))(203 (90 142 )))(52 (((188 (99 ((8 36 )(135 141 ))))(33 43 ))(146 (113 133 )))))(153 172 )))(170 (80 (4 (144 (77 110 ))))))(91 (((((((((38 (199 (3 (197 (126 (((((7 (12 196 ))(118 175 ))(47 95 ))((109 (20 24 ))((97 120 )(112 116 ))))((25 (9 (30 94 )))(40 54 ))))))))(34 ((67 (29 66 ))(104 (72 186 )))))(198 (108 (22 149 ))))(53 (19 189 )))(16 ((71 (82 122 ))(177 180 ))))(106 183 ))(102 184 ))(58 117 ))((5 145 )(10 (136 (44 (140 182 ))))))))(((79 ((11 68 )(83 84 )))((((17 41 )(63 148 ))(85 128 ))(200 201 )))(161 (96 (156 (193 (192 194 )))))))(((162 ((((14 76 )(59 179 ))(27 28 ))(152 (61 164 ))))(93 169 ))(((23 171 )(35 181 ))(46 131 ))))(127 (125 ((((2 (32 (((13 73 )(138 160 ))((70 166 )(176 178 )))))((150 (173 (50 (195 (124 (39 (101 123 )))))))((48 204 )(137 163 ))))(65 (78 89 )))(37 115 )))))(62 (119 (((6 (45 69 ))((75 130 )(81 174 )))((56 103 )(155 (151 168 )))))))(107 (15 57 )))(87 (86 158 )))(154 202 ))))(92 165 )))*
(0 ((88 (111 ((((((((((55 (((98 (((((1 (64 114 ))(26 49 ))(((18 143 )((129 (159 191 ))(132 185 )))(((42 121 )(190 (100 147 )))(105 134 ))))((51 74 )(167 (139 187 ))))(21 (60 (31 157 )))))((52 (((188 (99 ((8 36 )(135 141 ))))(33 43 ))(146 (113 133 ))))(90 (142 203 ))))(153 172 )))(((((((((38 (199 (3 (197 (126 (((((7 (12 196 ))(118 175 ))(47 95 ))((109 (20 24 ))((97 120 )(112 116 ))))((25 (9 (30 94 )))(40 54 ))))))))(34 ((67 (29 66 ))(104 (72 186 )))))(198 (108 (22 149 ))))(53 (19 189 )))(16 ((122 (71 82 ))(177 180 ))))(106 183 ))(102 184 ))(58 117 ))((5 145 )(10 (136 (44 (140 182 )))))))(((79 ((11 68 )(83 84 )))((((17 41 )(63 148 ))(85 128 ))(200 201 )))(161 (96 (156 (193 (192 194 )))))))(((162 ((((14 76 )(59 179 ))(27 28 ))(152 (61 164 ))))(93 169 ))(((23 171 )(35 181 ))(46 131 ))))(127 (125 ((((2 (32 (((13 73 )(138 160 ))((70 166 )(176 178 )))))((150 (173 (50 (195 (123 (124 (39 101 )))))))((48 204 )(137 163 ))))(65 (78 89 )))(37 115 )))))(62 (119 (((6 (45 69 ))((75 130 )(81 174 )))((56 103 )(155 (151 168 )))))))(107 (15 57 )))(170 (80 (4 (144 (77 110 ))))))(91 (154 202 )))(87 (86 158 )))))(92 165 )))*
(0 ((88 (111 ((((((((((55 (((98 (((((1 (64 114 ))(26 49 ))(((18 143 )((129 (159 191 ))(132 185 )))(((42 121 )(190 (100 147 )))(105 134 ))))((51 74 )(167 (139 187 ))))(60 (21 (31 157 )))))((52 (((188 (99 ((8 36 )(135 141 ))))(33 43 ))(146 (113 133 ))))(90 (142 203 ))))(153 172 )))(170 (80 (4 (144 (77 110 ))))))(91 (((((((((38 (199 (3 (197 (126 (((((7 (12 196 ))(118 175 ))(47 95 ))((109 (20 24 ))((97 120 )(112 116 ))))((25 (9 (30 94 )))(40 54 ))))))))(34 ((67 (29 66 ))(104 (72 186 )))))(198 (108 (22 149 ))))(53 (19 189 )))(16 ((122 (71 82 ))(177 180 ))))(106 183 ))(102 184 ))(58 117 ))((5 145 )(10 (136 (44 (140 182 ))))))))(((79 (68 (11 (83 84 ))))((((17 41 )(63 148 ))(85 128 ))(200 201 )))(161 (96 (156 (193 (192 194 )))))))(((162 ((((14 76 )(59 179 ))(27 28 ))(152 (61 164 ))))(93 169 ))(((23 171 )(35 181 ))(46 131 ))))(127 (125 ((((2 (32 (((13 73 )(138 160 ))((70 166 )(176 178 )))))((150 (173 (50 (195 (39 (123 (101 124 )))))))((48 204 )(137 163 ))))(65 (78 89 )))(37 115 )))))(62 (119 (((6 (45 69 ))((75 130 )(81 174 )))((56 103 )(155 (151 168 )))))))(107 (15 57 )))(87 (86 158 )))(154 202 ))))(92 165 )))*
(0 ((88 (111 ((87 (((((((((55 (((98 (((((1 (64 114 ))(26 49 ))(((18 143 )((129 (159 191 ))(132 185 )))(((42 121 )(190 (100 147 )))(105 134 ))))((51 74 )(167 (139 187 ))))(60 (21 (31 157 )))))((52 (((188 (99 ((8 36 )(135 141 ))))(33 43 ))(146 (113 133 ))))(90 (142 203 ))))(153 172 )))(((((((((38 (199 (3 (197 (126 (((((7 (12 196 ))(118 175 ))(47 95 ))((109 (20 24 ))((97 120 )(112 116 ))))((25 (9 (30 94 )))(40 54 ))))))))(34 ((67 (29 66 ))(104 (72 186 )))))(198 (108 (22 149 ))))(53 (19 189 )))(16 ((71 (82 122 ))(177 180 ))))(106 183 ))(102 184 ))(58 117 ))((5 145 )(10 (136 (44 (140 182 )))))))(((79 ((11 68 )(83 84 )))((((17 41 )(63 148 ))(85 128 ))(200 201 )))(161 (96 (156 (193 (192 194 )))))))(((162 ((((14 76 )(59 179 ))(27 28 ))(152 (61 164 ))))(93 169 ))(((23 171 )(35 181 ))(46 131 ))))(127 (125 ((((2 (32 (((13 73 )(138 160 ))((70 166 )(176 178 )))))((150 (173 (50 (195 (39 (123 (101 124 )))))))((48 204 )(137 163 ))))(65 (78 89 )))(37 115 )))))(62 (119 (((6 (45 69 ))((75 130 )(81 174 )))((56 103 )(155 (151 168 )))))))(107 (15 57 )))(170 (80 (4 (144 (77 110 ))))))(91 (154 202 ))))(86 158 ))))(92 165 )))*
(0 ((88 (111 ((((((((((55 ((((98 (((((1 (64 114 ))(26 49 ))(((18 143 )((129 (159 191 ))(132 185 )))(((42 121 )(190 (100 147 )))(105 134 ))))((51 74 )(167 (139 187 ))))(21 (60 (31 157 )))))(52 (((188 (99 ((8 36 )(135 141 ))))(33 43 ))(146 (113 133 )))))(90 (142 203 )))(153 172 )))(170 (80 (4 (144 (77 110 ))))))(91 (((((((((38 (199 (3 (197 (126 (((((7 (12 196 ))(118 175 ))(47 95 ))((109 (20 24 ))((97 120 )(112 116 ))))((25 (9 (30 94 )))(40 54 ))))))))(34 ((67 (29 66 ))(104 (72 186 )))))(198 (108 (22 149 ))))(53 (19 189 )))(16 ((122 (71 82 ))(177 180 ))))(106 183 ))(102 184 ))(58 117 ))((5 145 )(10 (136 (44 (140 182 ))))))))(((79 ((11 68 )(83 84 )))((((17 41 )(63 148 ))(85 128 ))(200 201 )))(161 (96 (156 (193 (192 194 )))))))(((162 ((((14 76 )(59 179 ))(27 28 ))(152 (61 164 ))))(93 169 ))(((23 171 )(35 181 ))(46 131 ))))(127 (125 ((((2 (32 (((13 73 )(138 160 ))((70 166 )(176 178 )))))((150 (173 (50 (195 (123 (101 (39 124 )))))))((48 204 )(137 163 ))))(65 (78 89 )))(37 115 )))))(62 (119 (((6 (45 69 ))((75 130 )(81 174 )))((56 103 )(155 (151 168 )))))))(107 (15 57 )))(87 (86 158 )))(154 202 ))))(92 165 )))*
(0 ((88 (111 ((((((((((55 ((((98 (((((1 (64 114 ))(26 49 ))(((18 143 )((129 (159 191 ))(132 185 )))(((42 121 )(190 (100 147 )))(105 134 ))))((51 74 )(167 (139 187 ))))(60 (21 (31 157 )))))(203 (90 142 )))(52 (((188 (99 ((8 36 )(135 141 ))))(33 43 ))(146 (113 133 )))))(153 172 )))(170 (80 (4 (144 (77 110 ))))))(91 (((((((((38 (199 (3 (197 (126 (((((7 (12 196 ))(118 175 ))(47 95 ))((109 (20 24 ))((97 120 )(112 116 ))))((25 (9 (30 94 )))(40 54 ))))))))(34 ((67 (29 66 ))(104 (72 186 )))))(198 (108 (22 149 ))))(53 (19 189 )))(16 ((122 (71 82 ))(177 180 ))))(106 183 ))(102 184 ))(58 117 ))((5 145 )(10 (136 (44 (140 182 ))))))))(((79 ((11 68 )(83 84 )))((((17 41 )(63 148 ))(85 128 ))(200 201 )))(161 (96 (156 (193 (192 194 )))))))(((162 ((((14 76 )(59 179 ))(27 28 ))(152 (61 164 ))))(93 169 ))(((23 171 )(35 181 ))(46 131 ))))(127 (125 ((((2 (32 (((13 73 )(138 160 ))((70 166 )(176 178 )))))((150 (173 (50 (195 (39 (123 (101 124 )))))))((48 204 )(137 163 ))))(65 (78 89 )))(37 115 )))))(62 (119 (((6 (45 69 ))((75 130 )(81 174 )))((56 103 )(155 (151 168 )))))))(107 (15 57 )))(87 (86 158 )))(154 202 ))))(92 165 )))*
(0 ((88 (111 ((((((((((55 (((98 (((((1 (64 114 ))(26 49 ))(((18 143 )((129 (159 191 ))(132 185 )))(((42 121 )(190 (100 147 )))(105 134 ))))((51 74 )(167 (139 187 ))))(60 (21 (31 157 )))))((52 (((188 (99 ((8 36 )(135 141 ))))(33 43 ))(146 (113 133 ))))(90 (142 203 ))))(153 172 )))(170 (80 (4 (144 (77 110 ))))))(91 (((((((((38 (199 (3 (197 (126 (((((7 (12 196 ))(118 175 ))(47 95 ))((109 (20 24 ))((97 120 )(112 116 ))))((25 (9 (30 94 )))(40 54 ))))))))(34 ((67 (29 66 ))(104 (72 186 )))))(198 (108 (22 149 ))))(53 (19 189 )))(16 ((122 (71 82 ))(177 180 ))))(106 183 ))(102 184 ))(58 117 ))((5 145 )(10 (136 (44 (140 182 ))))))))(((79 (68 (11 (83 84 ))))((((17 41 )(63 148 ))(85 128 ))(200 201 )))(161 (96 (156 (193 (192 194 )))))))(((162 ((((14 76 )(59 179 ))(27 28 ))(152 (61 164 ))))(93 169 ))(((23 171 )(35 181 ))(46 131 ))))(127 (125 ((((2 (32 (((13 73 )(138 160 ))((70 166 )(176 178 )))))((150 (173 (50 (195 (123 (101 (39 124 )))))))((48 204 )(137 163 ))))(65 (78 89 )))(37 115 )))))(62 (119 (((6 (45 69 ))((75 130 )(81 174 )))((56 103 )(155 (151 168 )))))))(107 (15 57 )))(87 (86 158 )))(154 202 ))))(92 165 )))*
(0 ((88 (111 ((((((((((55 ((((98 (((((1 (64 114 ))(26 49 ))(((18 143 )((129 (159 191 ))(132 185 )))(((42 121 )(190 (100 147 )))(105 134 ))))((51 74 )(167 (139 187 ))))(60 (21 (31 157 )))))(203 (90 142 )))(52 (((188 (99 ((8 36 )(135 141 ))))(33 43 ))(146 (113 133 )))))(153 172 )))(170 (80 (4 (144 (77 110 ))))))(91 (((((((((38 (199 (3 (197 (126 (((((7 (12 196 ))(118 175 ))(47 95 ))((109 (20 24 ))((97 120 )(112 116 ))))((25 (9 (30 94 )))(40 54 ))))))))(34 ((67 (29 66 ))(104 (72 186 )))))(198 (108 (22 149 ))))(53 (19 189 )))(16 ((71 (82 122 ))(177 180 ))))(106 183 ))(102 184 ))(58 117 ))((5 145 )(10 (136 (44 (140 182 ))))))))(((79 ((11 68 )(83 84 )))((((17 41 )(63 148 ))(85 128 ))(200 201 )))(161 (96 (156 (193 (192 194 )))))))(((162 ((((14 76 )(59 179 ))(27 28 ))(152 (61 164 ))))(93 169 ))(((23 171 )(35 181 ))(46 131 ))))(127 (125 ((((2 (32 (((13 73 )(138 160 ))((70 166 )(176 178 )))))((150 (173 (50 (195 (39 (123 (101 124 )))))))((48 204 )(137 163 ))))(65 (78 89 )))(37 115 )))))(62 (119 (((6 (45 69 ))((75 130 )(81 174 )))((56 103 )(155 (151 168 )))))))(107 (15 57 )))(87 (86 158 )))(154 202 ))))(92 165 )))*
(0 ((88 (111 ((87 (((((((((55 (((98 (((((1 (64 114 ))(26 49 ))(((18 143 )((129 (159 191 ))(132 185 )))(((42 121 )(190 (100 147 )))(105 134 ))))((51 74 )(167 (139 187 ))))(21 (60 (31 157 )))))((52 (((188 (99 ((8 36 )(135 141 ))))(33 43 ))(146 (113 133 ))))(90 (142 203 ))))(153 172 )))(((((((((38 (199 (3 (197 (126 (((((7 (12 196 ))(118 175 ))(47 95 ))((109 (20 24 ))((97 120 )(112 116 ))))((25 (9 (30 94 )))(40 54 ))))))))(34 ((67 (29 66 ))(104 (72 186 )))))(198 (108 (22 149 ))))(53 (19 189 )))(16 ((71 (82 122 ))(177 180 ))))(106 183 ))(102 184 ))(58 117 ))((5 145 )(10 (136 (44 (140 182 )))))))(((79 (68 (11 (83 84 ))))((((17 41 )(63 148 ))(85 128 ))(200 201 )))(161 (96 (156 (193 (192 194 )))))))(((162 ((((14 76 )(59 179 ))(27 28 ))(152 (61 164 ))))(93 169 ))(((23 171 )(35 181 ))(46 131 ))))(127 (125 ((((2 (32 (((13 73 )(138 160 ))((70 166 )(176 178 )))))((150 (173 (50 (195 (124 (101 (39 123 )))))))((48 204 )(137 163 ))))(65 (78 89 )))(37 115 )))))(62 (119 (((6 (45 69 ))((75 130 )(81 174 )))((56 103 )(155 (151 168 )))))))(107 (15 57 )))(170 (80 (4 (144 (77 110 ))))))(91 (154 202 ))))(86 158 ))))(92 165 )))*
(0 ((88 (111 ((87 (((((((((55 (((98 (((((1 (64 114 ))(26 49 ))(((18 143 )((129 (159 191 ))(132 185 )))(((42 121 )(190 (100 147 )))(105 134 ))))((51 74 )(167 (139 187 ))))(21 (60 (31 157 )))))((52 (((188 (99 ((8 36 )(135 141 ))))(33 43 ))(146 (113 133 ))))(90 (142 203 ))))(153 172 )))(((((((((38 (199 (3 (197 (126 (((((7 (12 196 ))(118 175 ))(47 95 ))((109 (20 24 ))((97 120 )(112 116 ))))((25 (9 (30 94 )))(40 54 ))))))))(34 ((67 (29 66 ))(104 (72 186 )))))(198 (108 (22 149 ))))(53 (19 189 )))(16 ((71 (82 122 ))(177 180 ))))(106 183 ))(102 184 ))(58 117 ))((5 145 )(10 (136 (44 (140 182 )))))))(((79 (68 (11 (83 84 ))))((((17 41 )(63 148 ))(85 128 ))(200 201 )))(161 (96 (156 (193 (192 194 )))))))(((162 ((((14 76 )(59 179 ))(27 28 ))(152 (61 164 ))))(93 169 ))(((23 171 )(35 181 ))(46 131 ))))(127 (125 ((((2 (32 (((13 73 )(138 160 ))((70 166 )(176 178 )))))((150 (173 (50 (195 (39 (124 (101 123 )))))))((48 204 )(137 163 ))))(65 (78 89 )))(37 115 )))))(62 (119 (((6 (45 69 ))((75 130 )(81 174 )))((56 103 )(155 (151 168 )))))))(107 (15 57 )))(170 (80 (4 (144 (77 110 ))))))(91 (154 202 ))))(86 158 ))))(92 165 )))*
(0 ((88 (111 ((87 (((((((((55 (((98 (((((1 (64 114 ))(26 49 ))(((18 143 )((129 (159 191 ))(132 185 )))(((42 121 )(190 (100 147 )))(105 134 ))))((51 74 )(167 (139 187 ))))(60 (21 (31 157 )))))((52 (((188 (99 ((8 36 )(135 141 ))))(33 43 ))(146 (113 133 ))))(90 (142 203 ))))(153 172 )))(170 (80 (4 (144 (77 110 ))))))(((((((((38 (199 (3 (197 (126 (((((7 (12 196 ))(118 175 ))(47 95 ))((109 (20 24 ))((97 120 )(112 116 ))))((25 (9 (30 94 )))(40 54 ))))))))(34 ((67 (29 66 ))(104 (72 186 )))))(198 (108 (22 149 ))))(53 (19 189 )))(16 ((122 (71 82 ))(177 180 ))))(106 183 ))(102 184 ))(58 117 ))((5 145 )(10 (136 (44 (140 182 )))))))(((79 (68 (11 (83 84 ))))((((17 41 )(63 148 ))(85 128 ))(200 201 )))(161 (96 (156 (193 (192 194 )))))))(((162 ((((14 76 )(59 179 ))(27 28 ))(152 (61 164 ))))(93 169 ))(((23 171 )(35 181 ))(46 131 ))))(127 (125 ((((2 (32 (((13 73 )(138 160 ))((70 166 )(176 178 )))))((150 (173 (50 (195 (124 (123 (39 101 )))))))((48 204 )(137 163 ))))(65 (78 89 )))(37 115 )))))(62 (119 (((6 (45 69 ))((75 130 )(81 174 )))((56 103 )(155 (151 168 )))))))(107 (15 57 )))(91 (154 202 ))))(86 158 ))))(92 165 )))*
(0 ((88 (111 ((((((((((55 (((98 (((((1 (64 114 ))(26 49 ))(((18 143 )((129 (159 191 ))(132 185 )))(((42 121 )(190 (100 147 )))(105 134 ))))((51 74 )(167 (139 187 ))))(60 (21 (31 157 )))))((52 (((188 (99 ((8 36 )(135 141 ))))(33 43 ))(146 (113 133 ))))(90 (142 203 ))))(153 172 )))(((((((((38 (199 (3 (197 (126 (((((7 (12 196 ))(118 175 ))(47 95 ))((109 (20 24 ))((97 120 )(112 116 ))))((25 (9 (30 94 )))(40 54 ))))))))(34 ((67 (29 66 ))(104 (72 186 )))))(198 (108 (22 149 ))))(53 (19 189 )))(16 ((122 (71 82 ))(177 180 ))))(106 183 ))(102 184 ))(58 117 ))((5 145 )(10 (136 (44 (140 182 )))))))(((79 ((11 68 )(83 84 )))((((17 41 )(63 148 ))(85 128 ))(200 201 )))(161 (96 (156 (193 (192 194 )))))))(((162 ((((14 76 )(59 179 ))(27 28 ))(152 (61 164 ))))(93 169 ))(((23 171 )(35 181 ))(46 131 ))))(127 (125 ((((2 (32 (((13 73 )(138 160 ))((70 166 )(176 178 )))))((150 (173 (50 (195 (123 (101 (39 124 )))))))((48 204 )(137 163 ))))(65 (78 89 )))(37 115 )))))(62 (119 (((6 (45 69 ))((75 130 )(81 174 )))((56 103 )(155 (151 168 )))))))(107 (15 57 )))(170 (80 (4 (144 (77 110 ))))))(91 (154 202 )))(87 (86 158 )))))(92 165 )))*
(0 ((88 (111 ((87 (((((((((55 (((98 (((((1 (64 114 ))(26 49 ))(((18 143 )((129 (159 191 ))(132 185 )))(((42 121 )(190 (100 147 )))(105 134 ))))((51 74 )(167 (139 187 ))))(60 (21 (31 157 )))))((52 (((188 (99 ((8 36 )(135 141 ))))(33 43 ))(146 (113 133 ))))(90 (142 203 ))))(153 172 )))(((((((((38 (199 (3 (197 (126 (((((7 (12 196 ))(118 175 ))(47 95 ))((109 (20 24 ))((97 120 )(112 116 ))))((25 (9 (30 94 )))(40 54 ))))))))(34 ((67 (29 66 ))(104 (72 186 )))))(198 (108 (22 149 ))))(53 (19 189 )))(16 ((122 (71 82 ))(177 180 ))))(106 183 ))(102 184 ))(58 117 ))((5 145 )(10 (136 (44 (140 182 )))))))(((79 ((11 68 )(83 84 )))((((17 41 )(63 148 ))(85 128 ))(200 201 )))(161 (96 (156 (193 (192 194 )))))))(((162 ((((14 76 )(59 179 ))(27 28 ))(152 (61 164 ))))(93 169 ))(((23 171 )(35 181 ))(46 131 ))))(127 (125 ((((2 (32 (((13 73 )(138 160 ))((70 166 )(176 178 )))))((150 (173 (50 (195 (123 (101 (39 124 )))))))((48 204 )(137 163 ))))(65 (78 89 )))(37 115 )))))(62 (119 (((6 (45 69 ))((75 130 )(81 174 )))((56 103 )(155 (151 168 )))))))(107 (15 57 )))(170 (80 (4 (144 (77 110 ))))))(91 (154 202 ))))(86 158 ))))(92 165 )))*
(0 ((88 (111 ((((((((((55 (((98 (((((1 (64 114 ))(26 49 ))(((18 143 )((129 (159 191 ))(132 185 )))(((42 121 )(190 (100 147 )))(105 134 ))))((51 74 )(167 (139 187 ))))(21 (60 (31 157 )))))((52 (((188 (99 ((8 36 )(135 141 ))))(33 43 ))(146 (113 133 ))))(90 (142 203 ))))(153 172 )))(170 (80 (4 (144 (77 110 ))))))(91 (((((((((38 (199 (3 (197 (126 (((((7 (12 196 ))(118 175 ))(47 95 ))((109 (20 24 ))((97 120 )(112 116 ))))((25 (9 (30 94 )))(40 54 ))))))))(34 ((67 (29 66 ))(104 (72 186 )))))(198 (108 (22 149 ))))(53 (19 189 )))(16 ((71 (82 122 ))(177 180 ))))(106 183 ))(102 184 ))(58 117 ))((5 145 )(10 (136 (44 (140 182 ))))))))(((79 (68 (11 (83 84 ))))((((17 41 )(63 148 ))(85 128 ))(200 201 )))(161 (96 (156 (193 (192 194 )))))))(((162 ((((14 76 )(59 179 ))(27 28 ))(152 (61 164 ))))(93 169 ))(((23 171 )(35 181 ))(46 131 ))))(127 (125 ((((2 (32 (((13 73 )(138 160 ))((70 166 )(176 178 )))))((150 (173 (50 (195 (39 (124 (101 123 )))))))((48 204 )(137 163 ))))(65 (78 89 )))(37 115 )))))(62 (119 (((6 (45 69 ))((75 130 )(81 174 )))((56 103 )(155 (151 168 )))))))(107 (15 57 )))(87 (86 158 )))(154 202 ))))(92 165 )))*
(0 ((88 (111 ((87 (((((((((55 (((98 (((((1 (64 114 ))(26 49 ))(((18 143 )((129 (159 191 ))(132 185 )))(((42 121 )(190 (100 147 )))(105 134 ))))((51 74 )(167 (139 187 ))))(21 (60 (31 157 )))))((52 (((188 (99 ((8 36 )(135 141 ))))(33 43 ))(146 (113 133 ))))(90 (142 203 ))))(153 172 )))(((((((((38 (199 (3 (197 (126 (((((7 (12 196 ))(118 175 ))(47 95 ))((109 (20 24 ))((97 120 )(112 116 ))))((25 (9 (30 94 )))(40 54 ))))))))(34 ((67 (29 66 ))(104 (72 186 )))))(198 (108 (22 149 ))))(53 (19 189 )))(16 ((122 (71 82 ))(177 180 ))))(106 183 ))(102 184 ))(58 117 ))((5 145 )(10 (136 (44 (140 182 )))))))(((79 ((11 68 )(83 84 )))((((17 41 )(63 148 ))(85 128 ))(200 201 )))(161 (96 (156 (193 (192 194 )))))))(((162 ((((14 76 )(59 179 ))(27 28 ))(152 (61 164 ))))(93 169 ))(((23 171 )(35 181 ))(46 131 ))))(127 (125 ((((2 (32 (((13 73 )(138 160 ))((70 166 )(176 178 )))))((150 (173 (50 (195 (123 (101 (39 124 )))))))((48 204 )(137 163 ))))(65 (78 89 )))(37 115 )))))(62 (119 (((6 (45 69 ))((75 130 )(81 174 )))((56 103 )(155 (151 168 )))))))(107 (15 57 )))(170 (80 (4 (144 (77 110 ))))))(91 (154 202 ))))(86 158 ))))(92 165 )))*
(0 ((88 (111 ((87 (((((((((55 (((98 (((((1 (64 114 ))(26 49 ))(((18 143 )((129 (159 191 ))(132 185 )))(((42 121 )(190 (100 147 )))(105 134 ))))((51 74 )(167 (139 187 ))))(21 (60 (31 157 )))))((52 (((188 (99 ((8 36 )(135 141 ))))(33 43 ))(146 (113 133 ))))(90 (142 203 ))))(153 172 )))(170 (80 (4 (144 (77 110 ))))))(((((((((38 (199 (3 (197 (126 (((((7 (12 196 ))(118 175 ))(47 95 ))((109 (20 24 ))((97 120 )(112 116 ))))((25 (9 (30 94 )))(40 54 ))))))))(34 ((67 (29 66 ))(104 (72 186 )))))(198 (108 (22 149 ))))(53 (19 189 )))(16 ((71 (82 122 ))(177 180 ))))(106 183 ))(102 184 ))(58 117 ))((5 145 )(10 (136 (44 (140 182 )))))))(((79 (68 (11 (83 84 ))))((((17 41 )(63 148 ))(85 128 ))(200 201 )))(161 (96 (156 (193 (192 194 )))))))(((162 ((((14 76 )(59 179 ))(27 28 ))(152 (61 164 ))))(93 169 ))(((23 171 )(35 181 ))(46 131 ))))(127 (125 ((((2 (32 (((13 73 )(138 160 ))((70 166 )(176 178 )))))((150 (173 (50 (195 (39 (124 (101 123 )))))))((48 204 )(137 163 ))))(65 (78 89 )))(37 115 )))))(62 (119 (((6 (45 69 ))((75 130 )(81 174 )))((56 103 )(155 (151 168 )))))))(107 (15 57 )))(91 (154 202 ))))(86 158 ))))(92 165 )))*
(0 ((88 (111 ((87 (((((((((55 (((98 (((((1 (64 114 ))(26 49 ))(((18 143 )((129 (159 191 ))(132 185 )))(((42 121 )(190 (100 147 )))(105 134 ))))((51 74 )(167 (139 187 ))))(60 (21 (31 157 )))))((52 (((188 (99 ((8 36 )(135 141 ))))(33 43 ))(146 (113 133 ))))(90 (142 203 ))))(153 172 )))(((((((((38 (199 (3 (197 (126 (((((7 (12 196 ))(118 175 ))(47 95 ))((109 (20 24 ))((97 120 )(112 116 ))))((25 (9 (30 94 )))(40 54 ))))))))(34 ((67 (29 66 ))(104 (72 186 )))))(198 (108 (22 149 ))))(53 (19 189 )))(16 ((71 (82 122 ))(177 180 ))))(106 183 ))(102 184 ))(58 117 ))((5 145 )(10 (136 (44 (140 182 )))))))(((79 (68 (11 (83 84 ))))((((17 41 )(63 148 ))(85 128 ))(200 201 )))(161 (96 (156 (193 (192 194 )))))))(((162 ((((14 76 )(59 179 ))(27 28 ))(152 (61 164 ))))(93 169 ))(((23 171 )(35 181 ))(46 131 ))))(127 (125 ((((2 (32 (((13 73 )(138 160 ))((70 166 )(176 178 )))))((150 (173 (50 (195 (123 (39 (101 124 )))))))((48 204 )(137 163 ))))(65 (78 89 )))(37 115 )))))(62 (119 (((6 (45 69 ))((75 130 )(81 174 )))((56 103 )(155 (151 168 )))))))(107 (15 57 )))(170 (80 (4 (144 (77 110 ))))))(91 (154 202 ))))(86 158 ))))(92 165 )))*
(0 ((88 (111 ((87 (((((((((55 (((98 (((((1 (64 114 ))(26 49 ))(((18 143 )((129 (159 191 ))(132 185 )))(((42 121 )(190 (100 147 )))(105 134 ))))((51 74 )(167 (139 187 ))))(60 (21 (31 157 )))))((52 (((188 (99 ((8 36 )(135 141 ))))(33 43 ))(146 (113 133 ))))(90 (142 203 ))))(153 172 )))(((((((((38 (199 (3 (197 (126 (((((7 (12 196 ))(118 175 ))(47 95 ))((109 (20 24 ))((97 120 )(112 116 ))))((25 (9 (30 94 )))(40 54 ))))))))(34 ((67 (29 66 ))(104 (72 186 )))))(198 (108 (22 149 ))))(53 (19 189 )))(16 ((71 (82 122 ))(177 180 ))))(106 183 ))(102 184 ))(58 117 ))((5 145 )(10 (136 (44 (140 182 )))))))(((79 (68 (11 (83 84 ))))((((17 41 )(63 148 ))(85 128 ))(200 201 )))(161 (96 (156 (193 (192 194 )))))))(((162 ((((14 76 )(59 179 ))(27 28 ))(152 (61 164 ))))(93 169 ))(((23 171 )(35 181 ))(46 131 ))))(127 (125 ((((2 (32 (((13 73 )(138 160 ))((70 166 )(176 178 )))))((150 (173 (50 (195 (124 (39 (101 123 )))))))((48 204 )(137 163 ))))(65 (78 89 )))(37 115 )))))(62 (119 (((6 (45 69 ))((75 130 )(81 174 )))((56 103 )(155 (151 168 )))))))(107 (15 57 )))(170 (80 (4 (144 (77 110 ))))))(91 (154 202 ))))(86 158 ))))(92 165 )))*
(0 ((88 (111 ((((((((((55 ((((98 (((((1 (64 114 ))(26 49 ))(((18 143 )((129 (159 191 ))(132 185 )))(((42 121 )(190 (100 147 )))(105 134 ))))((51 74 )(167 (139 187 ))))(21 (60 (31 157 )))))(203 (90 142 )))(52 (((188 (99 ((8 36 )(135 141 ))))(33 43 ))(146 (113 133 )))))(153 172 )))(170 (80 (4 (144 (77 110 ))))))(91 (((((((((38 (199 (3 (197 (126 (((((7 (12 196 ))(118 175 ))(47 95 ))((109 (20 24 ))((97 120 )(112 116 ))))((25 (9 (30 94 )))(40 54 ))))))))(34 ((67 (29 66 ))(104 (72 186 )))))(198 (108 (22 149 ))))(53 (19 189 )))(16 ((71 (82 122 ))(177 180 ))))(106 183 ))(102 184 ))(58 117 ))((5 145 )(10 (136 (44 (140 182 ))))))))(((79 (68 (11 (83 84 ))))((((17 41 )(63 148 ))(85 128 ))(200 201 )))(161 (96 (156 (193 (192 194 )))))))(((162 ((((14 76 )(59 179 ))(27 28 ))(152 (61 164 ))))(93 169 ))(((23 171 )(35 181 ))(46 131 ))))(127 (125 ((((2 (32 (((13 73 )(138 160 ))((70 166 )(176 178 )))))((150 (173 (50 (195 (123 (124 (39 101 )))))))((48 204 )(137 163 ))))(65 (78 89 )))(37 115 )))))(62 (119 (((6 (45 69 ))((75 130 )(81 174 )))((56 103 )(155 (151 168 )))))))(107 (15 57 )))(87 (86 158 )))(154 202 ))))(92 165 )))*
(0 ((88 (111 ((87 (((((((((55 (((98 (((((1 (64 114 ))(26 49 ))(((18 143 )((129 (159 191 ))(132 185 )))(((42 121 )(190 (100 147 )))(105 134 ))))((51 74 )(167 (139 187 ))))(21 (60 (31 157 )))))((52 (((188 (99 ((8 36 )(135 141 ))))(33 43 ))(146 (113 133 ))))(90 (142 203 ))))(153 172 )))(((((((((38 (199 (3 (197 (126 (((((7 (12 196 ))(118 175 ))(47 95 ))((109 (20 24 ))((97 120 )(112 116 ))))((25 (9 (30 94 )))(40 54 ))))))))(34 ((67 (29 66 ))(104 (72 186 )))))(198 (108 (22 149 ))))(53 (19 189 )))(16 ((71 (82 122 ))(177 180 ))))(106 183 ))(102 184 ))(58 117 ))((5 145 )(10 (136 (44 (140 182 )))))))(((79 (68 (11 (83 84 ))))((((17 41 )(63 148 ))(85 128 ))(200 201 )))(161 (96 (156 (193 (192 194 )))))))(((162 ((((14 76 )(59 179 ))(27 28 ))(152 (61 164 ))))(93 169 ))(((23 171 )(35 181 ))(46 131 ))))(127 (125 ((((2 (32 (((13 73 )(138 160 ))((70 166 )(176 178 )))))((150 (173 (50 (195 (123 (101 (39 124 )))))))((48 204 )(137 163 ))))(65 (78 89 )))(37 115 )))))(62 (119 (((6 (45 69 ))((75 130 )(81 174 )))((56 103 )(155 (151 168 )))))))(107 (15 57 )))(170 (80 (4 (144 (77 110 ))))))(91 (154 202 ))))(86 158 ))))(92 165 )))*
(0 ((88 (111 ((87 (((((((((55 (((98 (((((1 (64 114 ))(26 49 ))(((18 143 )((129 (159 191 ))(132 185 )))(((42 121 )(190 (100 147 )))(105 134 ))))((51 74 )(167 (139 187 ))))(21 (60 (31 157 )))))((52 (((188 (99 ((8 36 )(135 141 ))))(33 43 ))(146 (113 133 ))))(90 (142 203 ))))(153 172 )))(((((((((38 (199 (3 (197 (126 (((((7 (12 196 ))(118 175 ))(47 95 ))((109 (20 24 ))((97 120 )(112 116 ))))((25 (9 (30 94 )))(40 54 ))))))))(34 ((67 (29 66 ))(104 (72 186 )))))(198 (108 (22 149 ))))(53 (19 189 )))(16 ((122 (71 82 ))(177 180 ))))(106 183 ))(102 184 ))(58 117 ))((5 145 )(10 (136 (44 (140 182 )))))))(((79 (68 (11 (83 84 ))))((((17 41 )(63 148 ))(85 128 ))(200 201 )))(161 (96 (156 (193 (192 194 )))))))(((162 ((((14 76 )(59 179 ))(27 28 ))(152 (61 164 ))))(93 169 ))(((23 171 )(35 181 ))(46 131 ))))(127 (125 ((((2 (32 (((13 73 )(138 160 ))((70 166 )(176 178 )))))((150 (173 (50 (195 (123 (101 (39 124 )))))))((48 204 )(137 163 ))))(65 (78 89 )))(37 115 )))))(62 (119 (((6 (45 69 ))((75 130 )(81 174 )))((56 103 )(155 (151 168 )))))))(107 (15 57 )))(170 (80 (4 (144 (77 110 ))))))(91 (154 202 ))))(86 158 ))))(92 165 )))*
(0 ((88 (111 ((((((((((55 ((((98 (((((1 (64 114 ))(26 49 ))(((18 143 )((129 (159 191 ))(132 185 )))(((42 121 )(190 (100 147 )))(105 134 ))))((51 74 )(167 (139 187 ))))(60 (21 (31 157 )))))(203 (90 142 )))(52 (((188 (99 ((8 36 )(135 141 ))))(33 43 ))(146 (113 133 )))))(153 172 )))(170 (80 (4 (144 (77 110 ))))))(91 (((((((((38 (199 (3 (197 (126 (((((7 (12 196 ))(118 175 ))(47 95 ))((109 (20 24 ))((97 120 )(112 116 ))))((25 (9 (30 94 )))(40 54 ))))))))(34 ((67 (29 66 ))(104 (72 186 )))))(198 (108 (22 149 ))))(53 (19 189 )))(16 ((71 (82 122 ))(177 180 ))))(106 183 ))(102 184 ))(58 117 ))((5 145 )(10 (136 (44 (140 182 ))))))))(((79 ((11 68 )(83 84 )))((((17 41 )(63 148 ))(85 128 ))(200 201 )))(161 (96 (156 (193 (192 194 )))))))(((162 ((((14 76 )(59 179 ))(27 28 ))(152 (61 164 ))))(93 169 ))(((23 171 )(35 181 ))(46 131 ))))(127 (125 ((((2 (32 (((13 73 )(138 160 ))((70 166 )(176 178 )))))((150 (173 (50 ((39 195 )(124 (101 123 ))))))((48 204 )(137 163 ))))(65 (78 89 )))(37 115 )))))(62 (119 (((6 (45 69 ))((75 130 )(81 174 )))((56 103 )(155 (151 168 )))))))(107 (15 57 )))(87 (86 158 )))(154 202 ))))(92 165 )))*
(0 ((88 (111 ((((((((((55 (((98 (((((1 (64 114 ))(26 49 ))(((18 143 )((129 (159 191 ))(132 185 )))(((42 121 )(190 (100 147 )))(105 134 ))))((51 74 )(167 (139 187 ))))(21 (60 (31 157 )))))((52 (((188 (99 ((8 36 )(135 141 ))))(33 43 ))(146 (113 133 ))))(90 (142 203 ))))(153 172 )))(((((((((38 (199 (3 (197 (126 (((((7 (12 196 ))(118 175 ))(47 95 ))((109 (20 24 ))((97 120 )(112 116 ))))((25 (9 (30 94 )))(40 54 ))))))))(34 ((67 (29 66 ))(104 (72 186 )))))(198 (108 (22 149 ))))(53 (19 189 )))(16 ((71 (82 122 ))(177 180 ))))(106 183 ))(102 184 ))(58 117 ))((5 145 )(10 (136 (44 (140 182 )))))))(((79 (68 (11 (83 84 ))))((((17 41 )(63 148 ))(85 128 ))(200 201 )))(161 (96 (156 (193 (192 194 )))))))(((162 ((((14 76 )(59 179 ))(27 28 ))(152 (61 164 ))))(93 169 ))(((23 171 )(35 181 ))(46 131 ))))(127 (125 ((((2 (32 (((13 73 )(138 160 ))((70 166 )(176 178 )))))((150 (173 (50 (195 (124 (101 (39 123 )))))))((48 204 )(137 163 ))))(65 (78 89 )))(37 115 )))))(62 (119 (((6 (45 69 ))((75 130 )(81 174 )))((56 103 )(155 (151 168 )))))))(107 (15 57 )))(170 (80 (4 (144 (77 110 ))))))(91 (154 202 )))(87 (86 158 )))))(92 165 )))*
(0 ((88 (111 ((87 (((((((((55 (((98 (((((1 (64 114 ))(26 49 ))(((18 143 )((129 (159 191 ))(132 185 )))(((42 121 )(190 (100 147 )))(105 134 ))))((51 74 )(167 (139 187 ))))(21 (60 (31 157 )))))((52 (((188 (99 ((8 36 )(135 141 ))))(33 43 ))(146 (113 133 ))))(90 (142 203 ))))(153 172 )))(((((((((38 (199 (3 (197 (126 (((((7 (12 196 ))(118 175 ))(47 95 ))((109 (20 24 ))((97 120 )(112 116 ))))((25 (9 (30 94 )))(40 54 ))))))))(34 ((67 (29 66 ))(104 (72 186 )))))(198 (108 (22 149 ))))(53 (19 189 )))(16 ((71 (82 122 ))(177 180 ))))(106 183 ))(102 184 ))(58 117 ))((5 145 )(10 (136 (44 (140 182 )))))))(((79 ((11 68 )(83 84 )))((((17 41 )(63 148 ))(85 128 ))(200 201 )))(161 (96 (156 (193 (192 194 )))))))(((162 ((((14 76 )(59 179 ))(27 28 ))(152 (61 164 ))))(93 169 ))(((23 171 )(35 181 ))(46 131 ))))(127 (125 ((((2 (32 (((13 73 )(138 160 ))((70 166 )(176 178 )))))((150 (173 (50 (195 (124 (39 (101 123 )))))))((48 204 )(137 163 ))))(65 (78 89 )))(37 115 )))))(62 (119 (((6 (45 69 ))((75 130 )(81 174 )))((56 103 )(155 (151 168 )))))))(107 (15 57 )))(170 (80 (4 (144 (77 110 ))))))(91 (154 202 ))))(86 158 ))))(92 165 )))*
(0 ((88 (111 ((((((((((55 ((((98 (((((1 (64 114 ))(26 49 ))(((18 143 )((129 (159 191 ))(132 185 )))(((42 121 )(190 (100 147 )))(105 134 ))))((51 74 )(167 (139 187 ))))(21 (60 (31 157 )))))(203 (90 142 )))(52 (((188 (99 ((8 36 )(135 141 ))))(33 43 ))(146 (113 133 )))))(153 172 )))(170 (80 (4 (144 (77 110 ))))))(91 (((((((((38 (199 (3 (197 (126 (((((7 (12 196 ))(118 175 ))(47 95 ))((109 (20 24 ))((97 120 )(112 116 ))))((25 (9 (30 94 )))(40 54 ))))))))(34 ((67 (29 66 ))(104 (72 186 )))))(198 (108 (22 149 ))))(53 (19 189 )))(16 ((71 (82 122 ))(177 180 ))))(106 183 ))(102 184 ))(58 117 ))((5 145 )(10 (136 (44 (140 182 ))))))))(((79 (68 (11 (83 84 ))))((((17 41 )(63 148 ))(85 128 ))(200 201 )))(161 (96 (156 (193 (192 194 )))))))(((162 ((((14 76 )(59 179 ))(27 28 ))(152 (61 164 ))))(93 169 ))(((23 171 )(35 181 ))(46 131 ))))(127 (125 ((((2 (32 (((13 73 )(138 160 ))((70 166 )(176 178 )))))((150 (173 (50 (195 (39 (123 (101 124 )))))))((48 204 )(137 163 ))))(65 (78 89 )))(37 115 )))))(62 (119 (((6 (45 69 ))((75 130 )(81 174 )))((56 103 )(155 (151 168 )))))))(107 (15 57 )))(87 (86 158 )))(154 202 ))))(92 165 )))*
(0 ((88 (111 ((((((((((55 (((98 (((((1 (64 114 ))(26 49 ))(((18 143 )((129 (159 191 ))(132 185 )))(((42 121 )(190 (100 147 )))(105 134 ))))((51 74 )(167 (139 187 ))))(60 (21 (31 157 )))))((52 (((188 (99 ((8 36 )(135 141 ))))(33 43 ))(146 (113 133 ))))(90 (142 203 ))))(153 172 )))(((((((((38 (199 (3 (197 (126 (((((7 (12 196 ))(118 175 ))(47 95 ))((109 (20 24 ))((97 120 )(112 116 ))))((25 (9 (30 94 )))(40 54 ))))))))(34 ((67 (29 66 ))(104 (72 186 )))))(198 (108 (22 149 ))))(53 (19 189 )))(16 ((122 (71 82 ))(177 180 ))))(106 183 ))(102 184 ))(58 117 ))((5 145 )(10 (136 (44 (140 182 )))))))(((79 (68 (11 (83 84 ))))((((17 41 )(63 148 ))(85 128 ))(200 201 )))(161 (96 (156 (193 (192 194 )))))))(((162 ((((14 76 )(59 179 ))(27 28 ))(152 (61 164 ))))(93 169 ))(((23 171 )(35 181 ))(46 131 ))))(127 (125 ((((2 (32 (((13 73 )(138 160 ))((70 166 )(176 178 )))))((150 (173 (50 (195 (123 (124 (39 101 )))))))((48 204 )(137 163 ))))(65 (78 89 )))(37 115 )))))(62 (119 (((6 (45 69 ))((75 130 )(81 174 )))((56 103 )(155 (151 168 )))))))(107 (15 57 )))(170 (80 (4 (144 (77 110 ))))))(91 (154 202 )))(87 (86 158 )))))(92 165 )))*
(0 ((88 (111 ((((((((((55 (((98 (((((1 (64 114 ))(26 49 ))(((18 143 )((129 (159 191 ))(132 185 )))(((42 121 )(190 (100 147 )))(105 134 ))))((51 74 )(167 (139 187 ))))(21 (60 (31 157 )))))((52 (((188 (99 ((8 36 )(135 141 ))))(33 43 ))(146 (113 133 ))))(90 (142 203 ))))(153 172 )))(170 (80 (4 (144 (77 110 ))))))(91 (((((((((38 (199 (3 (197 (126 (((((7 (12 196 ))(118 175 ))(47 95 ))((109 (20 24 ))((97 120 )(112 116 ))))((25 (9 (30 94 )))(40 54 ))))))))(34 ((67 (29 66 ))(104 (72 186 )))))(198 (108 (22 149 ))))(53 (19 189 )))(16 ((71 (82 122 ))(177 180 ))))(106 183 ))(102 184 ))(58 117 ))((5 145 )(10 (136 (44 (140 182 ))))))))(((79 (68 (11 (83 84 ))))((((17 41 )(63 148 ))(85 128 ))(200 201 )))(161 (96 (156 (193 (192 194 )))))))(((162 ((((14 76 )(59 179 ))(27 28 ))(152 (61 164 ))))(93 169 ))(((23 171 )(35 181 ))(46 131 ))))(127 (125 ((((2 (32 (((13 73 )(138 160 ))((70 166 )(176 178 )))))((150 (173 (50 (195 (123 (101 (39 124 )))))))((48 204 )(137 163 ))))(65 (78 89 )))(37 115 )))))(62 (119 (((6 (45 69 ))((75 130 )(81 174 )))((56 103 )(155 (151 168 )))))))(107 (15 57 )))(87 (86 158 )))(154 202 ))))(92 165 )))*
(0 ((88 (111 ((((((((((55 ((((98 (((((1 (64 114 ))(26 49 ))(((18 143 )((129 (159 191 ))(132 185 )))(((42 121 )(190 (100 147 )))(105 134 ))))((51 74 )(167 (139 187 ))))(60 (21 (31 157 )))))(203 (90 142 )))(52 (((188 (99 ((8 36 )(135 141 ))))(33 43 ))(146 (113 133 )))))(153 172 )))(170 (80 (4 (144 (77 110 ))))))(91 (((((((((38 (199 (3 (197 (126 (((((7 (12 196 ))(118 175 ))(47 95 ))((109 (20 24 ))((97 120 )(112 116 ))))((25 (9 (30 94 )))(40 54 ))))))))(34 ((67 (29 66 ))(104 (72 186 )))))(198 (108 (22 149 ))))(53 (19 189 )))(16 ((71 (82 122 ))(177 180 ))))(106 183 ))(102 184 ))(58 117 ))((5 145 )(10 (136 (44 (140 182 ))))))))(((79 ((11 68 )(83 84 )))((((17 41 )(63 148 ))(85 128 ))(200 201 )))(161 (96 (156 (193 (192 194 )))))))(((162 ((((14 76 )(59 179 ))(27 28 ))(152 (61 164 ))))(93 169 ))(((23 171 )(35 181 ))(46 131 ))))(127 (125 ((((2 (32 (((13 73 )(138 160 ))((70 166 )(176 178 )))))((150 (173 (50 (39 (195 (123 (101 124 )))))))((48 204 )(137 163 ))))(65 (78 89 )))(37 115 )))))(62 (119 (((6 (45 69 ))((75 130 )(81 174 )))((56 103 )(155 (151 168 )))))))(107 (15 57 )))(87 (86 158 )))(154 202 ))))(92 165 )))*
(0 ((88 (111 ((87 (((((((((55 (((98 (((((1 (64 114 ))(26 49 ))(((18 143 )((129 (159 191 ))(132 185 )))(((42 121 )(190 (100 147 )))(105 134 ))))((51 74 )(167 (139 187 ))))(60 (21 (31 157 )))))((52 (((188 (99 ((8 36 )(135 141 ))))(33 43 ))(146 (113 133 ))))(90 (142 203 ))))(153 172 )))(((((((((38 (199 (3 (197 (126 (((((7 (12 196 ))(118 175 ))(47 95 ))((109 (20 24 ))((97 120 )(112 116 ))))((25 (9 (30 94 )))(40 54 ))))))))(34 ((67 (29 66 ))(104 (72 186 )))))(198 (108 (22 149 ))))(53 (19 189 )))(16 ((71 (82 122 ))(177 180 ))))(106 183 ))(102 184 ))(58 117 ))((5 145 )(10 (136 (44 (140 182 )))))))(((79 ((11 68 )(83 84 )))((((17 41 )(63 148 ))(85 128 ))(200 201 )))(161 (96 (156 (193 (192 194 )))))))(((162 ((((14 76 )(59 179 ))(27 28 ))(152 (61 164 ))))(93 169 ))(((23 171 )(35 181 ))(46 131 ))))(127 (125 ((((2 (32 (((13 73 )(138 160 ))((70 166 )(176 178 )))))((150 (173 (50 (195 (39 (124 (101 123 )))))))((48 204 )(137 163 ))))(65 (78 89 )))(37 115 )))))(62 (119 (((6 (45 69 ))((75 130 )(81 174 )))((56 103 )(155 (151 168 )))))))(107 (15 57 )))(170 (80 (4 (144 (77 110 ))))))(91 (154 202 ))))(86 158 ))))(92 165 )))*
(0 ((88 (111 ((((((((((55 (((98 (((((1 (64 114 ))(26 49 ))(((18 143 )((129 (159 191 ))(132 185 )))(((42 121 )(190 (100 147 )))(105 134 ))))((51 74 )(167 (139 187 ))))(60 (21 (31 157 )))))((52 (((188 (99 ((8 36 )(135 141 ))))(33 43 ))(146 (113 133 ))))(90 (142 203 ))))(153 172 )))(170 (80 (4 (144 (77 110 ))))))(91 (((((((((38 (199 (3 (197 (126 (((((7 (12 196 ))(118 175 ))(47 95 ))((109 (20 24 ))((97 120 )(112 116 ))))((25 (9 (30 94 )))(40 54 ))))))))(34 ((67 (29 66 ))(104 (72 186 )))))(198 (108 (22 149 ))))(53 (19 189 )))(16 ((71 (82 122 ))(177 180 ))))(106 183 ))(102 184 ))(58 117 ))((5 145 )(10 (136 (44 (140 182 ))))))))(((79 (68 (11 (83 84 ))))((((17 41 )(63 148 ))(85 128 ))(200 201 )))(161 (96 (156 (193 (192 194 )))))))(((162 ((((14 76 )(59 179 ))(27 28 ))(152 (61 164 ))))(93 169 ))(((23 171 )(35 181 ))(46 131 ))))(127 (125 ((((2 (32 (((13 73 )(138 160 ))((70 166 )(176 178 )))))((150 (173 (50 (195 (39 (123 (101 124 )))))))((48 204 )(137 163 ))))(65 (78 89 )))(37 115 )))))(62 (119 (((6 (45 69 ))((75 130 )(81 174 )))((56 103 )(155 (151 168 )))))))(107 (15 57 )))(87 (86 158 )))(154 202 ))))(92 165 )))*
(0 ((88 (111 ((((((((((55 ((((98 (((((1 (64 114 ))(26 49 ))(((18 143 )((129 (159 191 ))(132 185 )))(((42 121 )(190 (100 147 )))(105 134 ))))((51 74 )(167 (139 187 ))))(21 (60 (31 157 )))))(90 (142 203 )))(52 (((188 (99 ((8 36 )(135 141 ))))(33 43 ))(146 (113 133 )))))(153 172 )))(170 (80 (4 (144 (77 110 ))))))(91 (((((((((38 (199 (3 (197 (126 (((((7 (12 196 ))(118 175 ))(47 95 ))((109 (20 24 ))((97 120 )(112 116 ))))((25 (9 (30 94 )))(40 54 ))))))))(34 ((67 (29 66 ))(104 (72 186 )))))(198 (108 (22 149 ))))(53 (19 189 )))(16 ((122 (71 82 ))(177 180 ))))(106 183 ))(102 184 ))(58 117 ))((5 145 )(10 (136 (44 (140 182 ))))))))(((79 (68 (11 (83 84 ))))((((17 41 )(63 148 ))(85 128 ))(200 201 )))(161 (96 (156 (193 (192 194 )))))))(((162 ((((14 76 )(59 179 ))(27 28 ))(152 (61 164 ))))(93 169 ))(((23 171 )(35 181 ))(46 131 ))))(127 (125 ((((2 (32 (((13 73 )(138 160 ))((70 166 )(176 178 )))))((150 (173 (50 (195 (124 (123 (39 101 )))))))((48 204 )(137 163 ))))(65 (78 89 )))(37 115 )))))(62 (119 (((6 (45 69 ))((75 130 )(81 174 )))((56 103 )(155 (151 168 )))))))(107 (15 57 )))(87 (86 158 )))(154 202 ))))(92 165 )))*
(0 ((88 (111 ((87 (((((((((55 (((98 (((((1 (64 114 ))(26 49 ))(((18 143 )((129 (159 191 ))(132 185 )))(((42 121 )(190 (100 147 )))(105 134 ))))((51 74 )(167 (139 187 ))))(60 (21 (31 157 )))))((52 (((188 (99 ((8 36 )(135 141 ))))(33 43 ))(146 (113 133 ))))(90 (142 203 ))))(153 172 )))(170 (80 (4 (144 (77 110 ))))))(((((((((38 (199 (3 (197 (126 (((((7 (12 196 ))(118 175 ))(47 95 ))((109 (20 24 ))((97 120 )(112 116 ))))((25 (9 (30 94 )))(40 54 ))))))))(34 ((67 (29 66 ))(104 (72 186 )))))(198 (108 (22 149 ))))(53 (19 189 )))(16 ((122 (71 82 ))(177 180 ))))(106 183 ))(102 184 ))(58 117 ))((5 145 )(10 (136 (44 (140 182 )))))))(((79 (68 (11 (83 84 ))))((((17 41 )(63 148 ))(85 128 ))(200 201 )))(161 (96 (156 (193 (192 194 )))))))(((162 ((((14 76 )(59 179 ))(27 28 ))(152 (61 164 ))))(93 169 ))(((23 171 )(35 181 ))(46 131 ))))(127 (125 ((((2 (32 (((13 73 )(138 160 ))((70 166 )(176 178 )))))((150 (173 (50 ((39 195 )(123 (101 124 ))))))((48 204 )(137 163 ))))(65 (78 89 )))(37 115 )))))(62 (119 (((6 (45 69 ))((75 130 )(81 174 )))((56 103 )(155 (151 168 )))))))(107 (15 57 )))(91 (154 202 ))))(86 158 ))))(92 165 )))*
(0 ((88 (111 ((((((((((55 ((((98 (((((1 (64 114 ))(26 49 ))(((18 143 )((129 (159 191 ))(132 185 )))(((42 121 )(190 (100 147 )))(105 134 ))))((51 74 )(167 (139 187 ))))(21 (60 (31 157 )))))(90 (142 203 )))(52 (((188 (99 ((8 36 )(135 141 ))))(33 43 ))(146 (113 133 )))))(153 172 )))(170 (80 (4 (144 (77 110 ))))))(91 (((((((((38 (199 (3 (197 (126 (((((7 (12 196 ))(118 175 ))(47 95 ))((109 (20 24 ))((97 120 )(112 116 ))))((25 (9 (30 94 )))(40 54 ))))))))(34 ((67 (29 66 ))(104 (72 186 )))))(198 (108 (22 149 ))))(53 (19 189 )))(16 ((71 (82 122 ))(177 180 ))))(106 183 ))(102 184 ))(58 117 ))((5 145 )(10 (136 (44 (140 182 ))))))))(((79 ((11 68 )(83 84 )))((((17 41 )(63 148 ))(85 128 ))(200 201 )))(161 (96 (156 (193 (192 194 )))))))(((162 ((((14 76 )(59 179 ))(27 28 ))(152 (61 164 ))))(93 169 ))(((23 171 )(35 181 ))(46 131 ))))(127 (125 ((((2 (32 (((13 73 )(138 160 ))((70 166 )(176 178 )))))((150 (173 (50 (195 (39 (123 (101 124 )))))))((48 204 )(137 163 ))))(65 (78 89 )))(37 115 )))))(62 (119 (((6 (45 69 ))((75 130 )(81 174 )))((56 103 )(155 (151 168 )))))))(107 (15 57 )))(87 (86 158 )))(154 202 ))))(92 165 )))*
(0 ((88 (111 ((((((((((55 ((((98 (((((1 (64 114 ))(26 49 ))(((18 143 )((129 (159 191 ))(132 185 )))(((42 121 )(190 (100 147 )))(105 134 ))))((51 74 )(167 (139 187 ))))(60 (21 (31 157 )))))(90 (142 203 )))(52 (((188 (99 ((8 36 )(135 141 ))))(33 43 ))(146 (113 133 )))))(153 172 )))(170 (80 (4 (144 (77 110 ))))))(91 (((((((((38 (199 (3 (197 (126 (((((7 (12 196 ))(118 175 ))(47 95 ))((109 (20 24 ))((97 120 )(112 116 ))))((25 (9 (30 94 )))(40 54 ))))))))(34 ((67 (29 66 ))(104 (72 186 )))))(198 (108 (22 149 ))))(53 (19 189 )))(16 ((122 (71 82 ))(177 180 ))))(106 183 ))(102 184 ))(58 117 ))((5 145 )(10 (136 (44 (140 182 ))))))))(((79 (68 (11 (83 84 ))))((((17 41 )(63 148 ))(85 128 ))(200 201 )))(161 (96 (156 (193 (192 194 )))))))(((162 ((((14 76 )(59 179 ))(27 28 ))(152 (61 164 ))))(93 169 ))(((23 171 )(35 181 ))(46 131 ))))(127 (125 ((((2 (32 (((13 73 )(138 160 ))((70 166 )(176 178 )))))((150 (173 (50 (195 (123 (124 (39 101 )))))))((48 204 )(137 163 ))))(65 (78 89 )))(37 115 )))))(62 (119 (((6 (45 69 ))((75 130 )(81 174 )))((56 103 )(155 (151 168 )))))))(107 (15 57 )))(87 (86 158 )))(154 202 ))))(92 165 )))*
(0 ((88 (111 ((((((((((55 (((98 (((((1 (64 114 ))(26 49 ))(((18 143 )((129 (159 191 ))(132 185 )))(((42 121 )(190 (100 147 )))(105 134 ))))((51 74 )(167 (139 187 ))))(21 (60 (31 157 )))))((52 (((188 (99 ((8 36 )(135 141 ))))(33 43 ))(146 (113 133 ))))(90 (142 203 ))))(153 172 )))(((((((((38 (199 (3 (197 (126 (((((7 (12 196 ))(118 175 ))(47 95 ))((109 (20 24 ))((97 120 )(112 116 ))))((25 (9 (30 94 )))(40 54 ))))))))(34 ((67 (29 66 ))(104 (72 186 )))))(198 (108 (22 149 ))))(53 (19 189 )))(16 ((71 (82 122 ))(177 180 ))))(106 183 ))(102 184 ))(58 117 ))((5 145 )(10 (136 (44 (140 182 )))))))(((79 ((11 68 )(83 84 )))((((17 41 )(63 148 ))(85 128 ))(200 201 )))(161 (96 (156 (193 (192 194 )))))))(((162 ((((14 76 )(59 179 ))(27 28 ))(152 (61 164 ))))(93 169 ))(((23 171 )(35 181 ))(46 131 ))))(127 (125 ((((2 (32 (((13 73 )(138 160 ))((70 166 )(176 178 )))))((150 (173 (50 (195 ((39 124 )(101 123 ))))))((48 204 )(137 163 ))))(65 (78 89 )))(37 115 )))))(62 (119 (((6 (45 69 ))((75 130 )(81 174 )))((56 103 )(155 (151 168 )))))))(107 (15 57 )))(170 (80 (4 (144 (77 110 ))))))(91 (154 202 )))(87 (86 158 )))))(92 165 )))*
(0 ((88 (111 ((((((((((55 ((((98 (((((1 (64 114 ))(26 49 ))(((18 143 )((129 (159 191 ))(132 185 )))(((42 121 )(190 (100 147 )))(105 134 ))))((51 74 )(167 (139 187 ))))(60 (21 (31 157 )))))(52 (((188 (99 ((8 36 )(135 141 ))))(33 43 ))(146 (113 133 )))))(90 (142 203 )))(153 172 )))(170 (80 (4 (144 (77 110 ))))))(91 (((((((((38 (199 (3 (197 (126 (((((7 (12 196 ))(118 175 ))(47 95 ))((109 (20 24 ))((97 120 )(112 116 ))))((25 (9 (30 94 )))(40 54 ))))))))(34 ((67 (29 66 ))(104 (72 186 )))))(198 (108 (22 149 ))))(53 (19 189 )))(16 ((71 (82 122 ))(177 180 ))))(106 183 ))(102 184 ))(58 117 ))((5 145 )(10 (136 (44 (140 182 ))))))))(((79 (68 (11 (83 84 ))))((((17 41 )(63 148 ))(85 128 ))(200 201 )))(161 (96 (156 (193 (192 194 )))))))(((162 ((((14 76 )(59 179 ))(27 28 ))(152 (61 164 ))))(93 169 ))(((23 171 )(35 181 ))(46 131 ))))(127 (125 ((((2 (32 (((13 73 )(138 160 ))((70 166 )(176 178 )))))((150 (173 (50 (195 (124 (123 (39 101 )))))))((48 204 )(137 163 ))))(65 (78 89 )))(37 115 )))))(62 (119 (((6 (45 69 ))((75 130 )(81 174 )))((56 103 )(155 (151 168 )))))))(107 (15 57 )))(87 (86 158 )))(154 202 ))))(92 165 )))*
(0 ((88 (111 ((87 (((((((((55 (((98 (((((1 (64 114 ))(26 49 ))(((18 143 )((129 (159 191 ))(132 185 )))(((42 121 )(190 (100 147 )))(105 134 ))))((51 74 )(167 (139 187 ))))(60 (21 (31 157 )))))((52 (((188 (99 ((8 36 )(135 141 ))))(33 43 ))(146 (113 133 ))))(90 (142 203 ))))(153 172 )))(170 (80 (4 (144 (77 110 ))))))(((((((((38 (199 (3 (197 (126 (((((7 (12 196 ))(118 175 ))(47 95 ))((109 (20 24 ))((97 120 )(112 116 ))))((25 (9 (30 94 )))(40 54 ))))))))(34 ((67 (29 66 ))(104 (72 186 )))))(198 (108 (22 149 ))))(53 (19 189 )))(16 ((71 (82 122 ))(177 180 ))))(106 183 ))(102 184 ))(58 117 ))((5 145 )(10 (136 (44 (140 182 )))))))(((79 ((11 68 )(83 84 )))((((17 41 )(63 148 ))(85 128 ))(200 201 )))(161 (96 (156 (193 (192 194 )))))))(((162 ((((14 76 )(59 179 ))(27 28 ))(152 (61 164 ))))(93 169 ))(((23 171 )(35 181 ))(46 131 ))))(127 (125 ((((2 (32 (((13 73 )(138 160 ))((70 166 )(176 178 )))))((150 (173 (50 (39 (195 (124 (101 123 )))))))((48 204 )(137 163 ))))(65 (78 89 )))(37 115 )))))(62 (119 (((6 (45 69 ))((75 130 )(81 174 )))((56 103 )(155 (151 168 )))))))(107 (15 57 )))(91 (154 202 ))))(86 158 ))))(92 165 )))*
(0 ((88 (111 ((87 (((((((((55 (((98 (((((1 (64 114 ))(26 49 ))(((18 143 )((129 (159 191 ))(132 185 )))(((42 121 )(190 (100 147 )))(105 134 ))))((51 74 )(167 (139 187 ))))(60 (21 (31 157 )))))((52 (((188 (99 ((8 36 )(135 141 ))))(33 43 ))(146 (113 133 ))))(90 (142 203 ))))(153 172 )))(170 (80 (4 (144 (77 110 ))))))(((((((((38 (199 (3 (197 (126 (((((7 (12 196 ))(118 175 ))(47 95 ))((109 (20 24 ))((97 120 )(112 116 ))))((25 (9 (30 94 )))(40 54 ))))))))(34 ((67 (29 66 ))(104 (72 186 )))))(198 (108 (22 149 ))))(53 (19 189 )))(16 ((71 (82 122 ))(177 180 ))))(106 183 ))(102 184 ))(58 117 ))((5 145 )(10 (136 (44 (140 182 )))))))(((79 ((11 68 )(83 84 )))((((17 41 )(63 148 ))(85 128 ))(200 201 )))(161 (96 (156 (193 (192 194 )))))))(((162 ((((14 76 )(59 179 ))(27 28 ))(152 (61 164 ))))(93 169 ))(((23 171 )(35 181 ))(46 131 ))))(127 (125 ((((2 (32 (((13 73 )(138 160 ))((70 166 )(176 178 )))))((150 (173 (50 (195 (124 (39 (101 123 )))))))((48 204 )(137 163 ))))(65 (78 89 )))(37 115 )))))(62 (119 (((6 (45 69 ))((75 130 )(81 174 )))((56 103 )(155 (151 168 )))))))(107 (15 57 )))(91 (154 202 ))))(86 158 ))))(92 165 )))*
(0 ((88 (111 ((((((((((55 (((98 (((((1 (64 114 ))(26 49 ))(((18 143 )((129 (159 191 ))(132 185 )))(((42 121 )(190 (100 147 )))(105 134 ))))((51 74 )(167 (139 187 ))))(21 (60 (31 157 )))))((52 (((188 (99 ((8 36 )(135 141 ))))(33 43 ))(146 (113 133 ))))(90 (142 203 ))))(153 172 )))(170 (80 (4 (144 (77 110 ))))))(91 (((((((((38 (199 (3 (197 (126 (((((7 (12 196 ))(118 175 ))(47 95 ))((109 (20 24 ))((97 120 )(112 116 ))))((25 (9 (30 94 )))(40 54 ))))))))(34 ((67 (29 66 ))(104 (72 186 )))))(198 (108 (22 149 ))))(53 (19 189 )))(16 ((122 (71 82 ))(177 180 ))))(106 183 ))(102 184 ))(58 117 ))((5 145 )(10 (136 (44 (140 182 ))))))))(((79 ((11 68 )(83 84 )))((((17 41 )(63 148 ))(85 128 ))(200 201 )))(161 (96 (156 (193 (192 194 )))))))(((162 ((((14 76 )(59 179 ))(27 28 ))(152 (61 164 ))))(93 169 ))(((23 171 )(35 181 ))(46 131 ))))(127 (125 ((((2 (32 (((13 73 )(138 160 ))((70 166 )(176 178 )))))((150 (173 (50 (39 (195 (124 (101 123 )))))))((48 204 )(137 163 ))))(65 (78 89 )))(37 115 )))))(62 (119 (((6 (45 69 ))((75 130 )(81 174 )))((56 103 )(155 (151 168 )))))))(107 (15 57 )))(87 (86 158 )))(154 202 ))))(92 165 )))*
(0 ((88 (111 ((((((((((55 ((((98 (((((1 (64 114 ))(26 49 ))(((18 143 )((129 (159 191 ))(132 185 )))(((42 121 )(190 (100 147 )))(105 134 ))))((51 74 )(167 (139 187 ))))(21 (60 (31 157 )))))(52 (((188 (99 ((8 36 )(135 141 ))))(33 43 ))(146 (113 133 )))))(90 (142 203 )))(153 172 )))(170 (80 (4 (144 (77 110 ))))))(91 (((((((((38 (199 (3 (197 (126 (((((7 (12 196 ))(118 175 ))(47 95 ))((109 (20 24 ))((97 120 )(112 116 ))))((25 (9 (30 94 )))(40 54 ))))))))(34 ((67 (29 66 ))(104 (72 186 )))))(198 (108 (22 149 ))))(53 (19 189 )))(16 ((122 (71 82 ))(177 180 ))))(106 183 ))(102 184 ))(58 117 ))((5 145 )(10 (136 (44 (140 182 ))))))))(((79 ((11 68 )(83 84 )))((((17 41 )(63 148 ))(85 128 ))(200 201 )))(161 (96 (156 (193 (192 194 )))))))(((162 ((((14 76 )(59 179 ))(27 28 ))(152 (61 164 ))))(93 169 ))(((23 171 )(35 181 ))(46 131 ))))(127 (125 ((((2 (32 (((13 73 )(138 160 ))((70 166 )(176 178 )))))((150 (173 (50 (195 (39 (124 (101 123 )))))))((48 204 )(137 163 ))))(65 (78 89 )))(37 115 )))))(62 (119 (((6 (45 69 ))((75 130 )(81 174 )))((56 103 )(155 (151 168 )))))))(107 (15 57 )))(87 (86 158 )))(154 202 ))))(92 165 )))*
(0 ((88 (111 ((((((((((55 ((((98 (((((1 (64 114 ))(26 49 ))(((18 143 )((129 (159 191 ))(132 185 )))(((42 121 )(190 (100 147 )))(105 134 ))))((51 74 )(167 (139 187 ))))(60 (21 (31 157 )))))(203 (90 142 )))(52 (((188 (99 ((8 36 )(135 141 ))))(33 43 ))(146 (113 133 )))))(153 172 )))(170 (80 (4 (144 (77 110 ))))))(91 (((((((((38 (199 (3 (197 (126 (((((7 (12 196 ))(118 175 ))(47 95 ))((109 (20 24 ))((97 120 )(112 116 ))))((25 (9 (30 94 )))(40 54 ))))))))(34 ((67 (29 66 ))(104 (72 186 )))))(198 (108 (22 149 ))))(53 (19 189 )))(16 ((71 (82 122 ))(177 180 ))))(106 183 ))(102 184 ))(58 117 ))((5 145 )(10 (136 (44 (140 182 ))))))))(((79 (68 (11 (83 84 ))))((((17 41 )(63 148 ))(85 128 ))(200 201 )))(161 (96 (156 (193 (192 194 )))))))(((162 ((((14 76 )(59 179 ))(27 28 ))(152 (61 164 ))))(93 169 ))(((23 171 )(35 181 ))(46 131 ))))(127 (125 ((((2 (32 (((13 73 )(138 160 ))((70 166 )(176 178 )))))((150 (173 (50 (195 (123 (101 (39 124 )))))))((48 204 )(137 163 ))))(65 (78 89 )))(37 115 )))))(62 (119 (((6 (45 69 ))((75 130 )(81 174 )))((56 103 )(155 (151 168 )))))))(107 (15 57 )))(87 (86 158 )))(154 202 ))))(92 165 )))*
(0 ((88 (111 ((((((((((55 (((98 (((((1 (64 114 ))(26 49 ))(((18 143 )((129 (159 191 ))(132 185 )))(((42 121 )(190 (100 147 )))(105 134 ))))((51 74 )(167 (139 187 ))))(21 (60 (31 157 )))))((52 (((188 (99 ((8 36 )(135 141 ))))(33 43 ))(146 (113 133 ))))(90 (142 203 ))))(153 172 )))(170 (80 (4 (144 (77 110 ))))))(91 (((((((((38 (199 (3 (197 (126 (((((7 (12 196 ))(118 175 ))(47 95 ))((109 (20 24 ))((97 120 )(112 116 ))))((25 (9 (30 94 )))(40 54 ))))))))(34 ((67 (29 66 ))(104 (72 186 )))))(198 (108 (22 149 ))))(53 (19 189 )))(16 ((71 (82 122 ))(177 180 ))))(106 183 ))(102 184 ))(58 117 ))((5 145 )(10 (136 (44 (140 182 ))))))))(((79 ((11 68 )(83 84 )))((((17 41 )(63 148 ))(85 128 ))(200 201 )))(161 (96 (156 (193 (192 194 )))))))(((162 ((((14 76 )(59 179 ))(27 28 ))(152 (61 164 ))))(93 169 ))(((23 171 )(35 181 ))(46 131 ))))(127 (125 ((((2 (32 (((13 73 )(138 160 ))((70 166 )(176 178 )))))((150 (173 (50 (195 ((39 123 )(101 124 ))))))((48 204 )(137 163 ))))(65 (78 89 )))(37 115 )))))(62 (119 (((6 (45 69 ))((75 130 )(81 174 )))((56 103 )(155 (151 168 )))))))(107 (15 57 )))(87 (86 158 )))(154 202 ))))(92 165 )))*
(0 ((88 (111 ((((((((((55 ((((98 (((((1 (64 114 ))(26 49 ))(((18 143 )((129 (159 191 ))(132 185 )))(((42 121 )(190 (100 147 )))(105 134 ))))((51 74 )(167 (139 187 ))))(60 (21 (31 157 )))))(90 (142 203 )))(52 (((188 (99 ((8 36 )(135 141 ))))(33 43 ))(146 (113 133 )))))(153 172 )))(170 (80 (4 (144 (77 110 ))))))(91 (((((((((38 (199 (3 (197 (126 (((((7 (12 196 ))(118 175 ))(47 95 ))((109 (20 24 ))((97 120 )(112 116 ))))((25 (9 (30 94 )))(40 54 ))))))))(34 ((67 (29 66 ))(104 (72 186 )))))(198 (108 (22 149 ))))(53 (19 189 )))(16 ((122 (71 82 ))(177 180 ))))(106 183 ))(102 184 ))(58 117 ))((5 145 )(10 (136 (44 (140 182 ))))))))(((79 ((11 68 )(83 84 )))((((17 41 )(63 148 ))(85 128 ))(200 201 )))(161 (96 (156 (193 (192 194 )))))))(((162 ((((14 76 )(59 179 ))(27 28 ))(152 (61 164 ))))(93 169 ))(((23 171 )(35 181 ))(46 131 ))))(127 (125 ((((2 (32 (((13 73 )(138 160 ))((70 166 )(176 178 )))))((150 (173 (50 (195 (124 (101 (39 123 )))))))((48 204 )(137 163 ))))(65 (78 89 )))(37 115 )))))(62 (119 (((6 (45 69 ))((75 130 )(81 174 )))((56 103 )(155 (151 168 )))))))(107 (15 57 )))(87 (86 158 )))(154 202 ))))(92 165 )))*
(0 ((88 (111 ((((((((((55 ((((98 (((((1 (64 114 ))(26 49 ))(((18 143 )((129 (159 191 ))(132 185 )))(((42 121 )(190 (100 147 )))(105 134 ))))((51 74 )(167 (139 187 ))))(21 (60 (31 157 )))))(90 (142 203 )))(52 (((188 (99 ((8 36 )(135 141 ))))(33 43 ))(146 (113 133 )))))(153 172 )))(170 (80 (4 (144 (77 110 ))))))(91 (((((((((38 (199 (3 (197 (126 (((((7 (12 196 ))(118 175 ))(47 95 ))((109 (20 24 ))((97 120 )(112 116 ))))((25 (9 (30 94 )))(40 54 ))))))))(34 ((67 (29 66 ))(104 (72 186 )))))(198 (108 (22 149 ))))(53 (19 189 )))(16 ((71 (82 122 ))(177 180 ))))(106 183 ))(102 184 ))(58 117 ))((5 145 )(10 (136 (44 (140 182 ))))))))(((79 (68 (11 (83 84 ))))((((17 41 )(63 148 ))(85 128 ))(200 201 )))(161 (96 (156 (193 (192 194 )))))))(((162 ((((14 76 )(59 179 ))(27 28 ))(152 (61 164 ))))(93 169 ))(((23 171 )(35 181 ))(46 131 ))))(127 (125 ((((2 (32 (((13 73 )(138 160 ))((70 166 )(176 178 )))))((150 (173 (50 (195 ((39 124 )(101 123 ))))))((48 204 )(137 163 ))))(65 (78 89 )))(37 115 )))))(62 (119 (((6 (45 69 ))((75 130 )(81 174 )))((56 103 )(155 (151 168 )))))))(107 (15 57 )))(87 (86 158 )))(154 202 ))))(92 165 )))*
(0 ((88 (111 ((87 (((((((((55 (((98 (((((1 (64 114 ))(26 49 ))(((18 143 )((129 (159 191 ))(132 185 )))(((42 121 )(190 (100 147 )))(105 134 ))))((51 74 )(167 (139 187 ))))(21 (60 (31 157 )))))((52 (((188 (99 ((8 36 )(135 141 ))))(33 43 ))(146 (113 133 ))))(90 (142 203 ))))(153 172 )))(170 (80 (4 (144 (77 110 ))))))(((((((((38 (199 (3 (197 (126 (((((7 (12 196 ))(118 175 ))(47 95 ))((109 (20 24 ))((97 120 )(112 116 ))))((25 (9 (30 94 )))(40 54 ))))))))(34 ((67 (29 66 ))(104 (72 186 )))))(198 (108 (22 149 ))))(53 (19 189 )))(16 ((122 (71 82 ))(177 180 ))))(106 183 ))(102 184 ))(58 117 ))((5 145 )(10 (136 (44 (140 182 )))))))(((79 (68 (11 (83 84 ))))((((17 41 )(63 148 ))(85 128 ))(200 201 )))(161 (96 (156 (193 (192 194 )))))))(((162 ((((14 76 )(59 179 ))(27 28 ))(152 (61 164 ))))(93 169 ))(((23 171 )(35 181 ))(46 131 ))))(127 (125 ((((2 (32 (((13 73 )(138 160 ))((70 166 )(176 178 )))))((150 (173 (50 (195 (39 (123 (101 124 )))))))((48 204 )(137 163 ))))(65 (78 89 )))(37 115 )))))(62 (119 (((6 (45 69 ))((75 130 )(81 174 )))((56 103 )(155 (151 168 )))))))(107 (15 57 )))(91 (154 202 ))))(86 158 ))))(92 165 )))*
(0 ((88 (111 ((((((((((55 (((98 (((((1 (64 114 ))(26 49 ))(((18 143 )((129 (159 191 ))(132 185 )))(((42 121 )(190 (100 147 )))(105 134 ))))((51 74 )(167 (139 187 ))))(21 (60 (31 157 )))))((52 (((188 (99 ((8 36 )(135 141 ))))(33 43 ))(146 (113 133 ))))(90 (142 203 ))))(153 172 )))(170 (80 (4 (144 (77 110 ))))))(91 (((((((((38 (199 (3 (197 (126 (((((7 (12 196 ))(118 175 ))(47 95 ))((109 (20 24 ))((97 120 )(112 116 ))))((25 (9 (30 94 )))(40 54 ))))))))(34 ((67 (29 66 ))(104 (72 186 )))))(198 (108 (22 149 ))))(53 (19 189 )))(16 ((71 (82 122 ))(177 180 ))))(106 183 ))(102 184 ))(58 117 ))((5 145 )(10 (136 (44 (140 182 ))))))))(((79 ((11 68 )(83 84 )))((((17 41 )(63 148 ))(85 128 ))(200 201 )))(161 (96 (156 (193 (192 194 )))))))(((162 ((((14 76 )(59 179 ))(27 28 ))(152 (61 164 ))))(93 169 ))(((23 171 )(35 181 ))(46 131 ))))(127 (125 ((((2 (32 (((13 73 )(138 160 ))((70 166 )(176 178 )))))((150 (173 (50 (195 (39 (124 (101 123 )))))))((48 204 )(137 163 ))))(65 (78 89 )))(37 115 )))))(62 (119 (((6 (45 69 ))((75 130 )(81 174 )))((56 103 )(155 (151 168 )))))))(107 (15 57 )))(87 (86 158 )))(154 202 ))))(92 165 )))*
(0 ((88 (111 ((((((((((55 ((((98 (((((1 (64 114 ))(26 49 ))(((18 143 )((129 (159 191 ))(132 185 )))(((42 121 )(190 (100 147 )))(105 134 ))))((51 74 )(167 (139 187 ))))(60 (21 (31 157 )))))(90 (142 203 )))(52 (((188 (99 ((8 36 )(135 141 ))))(33 43 ))(146 (113 133 )))))(153 172 )))(170 (80 (4 (144 (77 110 ))))))(91 (((((((((38 (199 (3 (197 (126 (((((7 (12 196 ))(118 175 ))(47 95 ))((109 (20 24 ))((97 120 )(112 116 ))))((25 (9 (30 94 )))(40 54 ))))))))(34 ((67 (29 66 ))(104 (72 186 )))))(198 (108 (22 149 ))))(53 (19 189 )))(16 ((71 (82 122 ))(177 180 ))))(106 183 ))(102 184 ))(58 117 ))((5 145 )(10 (136 (44 (140 182 ))))))))(((79 ((11 68 )(83 84 )))((((17 41 )(63 148 ))(85 128 ))(200 201 )))(161 (96 (156 (193 (192 194 )))))))(((162 ((((14 76 )(59 179 ))(27 28 ))(152 (61 164 ))))(93 169 ))(((23 171 )(35 181 ))(46 131 ))))(127 (125 ((((2 (32 (((13 73 )(138 160 ))((70 166 )(176 178 )))))((150 (173 (50 (39 (195 (124 (101 123 )))))))((48 204 )(137 163 ))))(65 (78 89 )))(37 115 )))))(62 (119 (((6 (45 69 ))((75 130 )(81 174 )))((56 103 )(155 (151 168 )))))))(107 (15 57 )))(87 (86 158 )))(154 202 ))))(92 165 )))*
(0 ((88 (111 ((((((((((55 ((((98 (((((1 (64 114 ))(26 49 ))(((18 143 )((129 (159 191 ))(132 185 )))(((42 121 )(190 (100 147 )))(105 134 ))))((51 74 )(167 (139 187 ))))(21 (60 (31 157 )))))(90 (142 203 )))(52 (((188 (99 ((8 36 )(135 141 ))))(33 43 ))(146 (113 133 )))))(153 172 )))(170 (80 (4 (144 (77 110 ))))))(91 (((((((((38 (199 (3 (197 (126 (((((7 (12 196 ))(118 175 ))(47 95 ))((109 (20 24 ))((97 120 )(112 116 ))))((25 (9 (30 94 )))(40 54 ))))))))(34 ((67 (29 66 ))(104 (72 186 )))))(198 (108 (22 149 ))))(53 (19 189 )))(16 ((71 (82 122 ))(177 180 ))))(106 183 ))(102 184 ))(58 117 ))((5 145 )(10 (136 (44 (140 182 ))))))))(((79 ((11 68 )(83 84 )))((((17 41 )(63 148 ))(85 128 ))(200 201 )))(161 (96 (156 (193 (192 194 )))))))(((162 ((((14 76 )(59 179 ))(27 28 ))(152 (61 164 ))))(93 169 ))(((23 171 )(35 181 ))(46 131 ))))(127 (125 ((((2 (32 (((13 73 )(138 160 ))((70 166 )(176 178 )))))((150 (173 (50 (195 ((39 124 )(101 123 ))))))((48 204 )(137 163 ))))(65 (78 89 )))(37 115 )))))(62 (119 (((6 (45 69 ))((75 130 )(81 174 )))((56 103 )(155 (151 168 )))))))(107 (15 57 )))(87 (86 158 )))(154 202 ))))(92 165 )))*
(0 ((88 (111 ((((((((((55 ((((98 (((((1 (64 114 ))(26 49 ))(((18 143 )((129 (159 191 ))(132 185 )))(((42 121 )(190 (100 147 )))(105 134 ))))((51 74 )(167 (139 187 ))))(60 (21 (31 157 )))))(52 (((188 (99 ((8 36 )(135 141 ))))(33 43 ))(146 (113 133 )))))(90 (142 203 )))(153 172 )))(170 (80 (4 (144 (77 110 ))))))(91 (((((((((38 (199 (3 (197 (126 (((((7 (12 196 ))(118 175 ))(47 95 ))((109 (20 24 ))((97 120 )(112 116 ))))((25 (9 (30 94 )))(40 54 ))))))))(34 ((67 (29 66 ))(104 (72 186 )))))(198 (108 (22 149 ))))(53 (19 189 )))(16 ((122 (71 82 ))(177 180 ))))(106 183 ))(102 184 ))(58 117 ))((5 145 )(10 (136 (44 (140 182 ))))))))(((79 ((11 68 )(83 84 )))((((17 41 )(63 148 ))(85 128 ))(200 201 )))(161 (96 (156 (193 (192 194 )))))))(((162 ((((14 76 )(59 179 ))(27 28 ))(152 (61 164 ))))(93 169 ))(((23 171 )(35 181 ))(46 131 ))))(127 (125 ((((2 (32 (((13 73 )(138 160 ))((70 166 )(176 178 )))))((150 (173 (50 (195 (123 (39 (101 124 )))))))((48 204 )(137 163 ))))(65 (78 89 )))(37 115 )))))(62 (119 (((6 (45 69 ))((75 130 )(81 174 )))((56 103 )(155 (151 168 )))))))(107 (15 57 )))(87 (86 158 )))(154 202 ))))(92 165 )))*
(0 ((88 (111 ((((((((((55 (((98 (((((1 (64 114 ))(26 49 ))(((18 143 )((129 (159 191 ))(132 185 )))(((42 121 )(190 (100 147 )))(105 134 ))))((51 74 )(167 (139 187 ))))(21 (60 (31 157 )))))((52 (((188 (99 ((8 36 )(135 141 ))))(33 43 ))(146 (113 133 ))))(90 (142 203 ))))(153 172 )))(170 (80 (4 (144 (77 110 ))))))(91 (((((((((38 (199 (3 (197 (126 (((((7 (12 196 ))(118 175 ))(47 95 ))((109 (20 24 ))((97 120 )(112 116 ))))((25 (9 (30 94 )))(40 54 ))))))))(34 ((67 (29 66 ))(104 (72 186 )))))(198 (108 (22 149 ))))(53 (19 189 )))(16 ((122 (71 82 ))(177 180 ))))(106 183 ))(102 184 ))(58 117 ))((5 145 )(10 (136 (44 (140 182 ))))))))(((79 (68 (11 (83 84 ))))((((17 41 )(63 148 ))(85 128 ))(200 201 )))(161 (96 (156 (193 (192 194 )))))))(((162 ((((14 76 )(59 179 ))(27 28 ))(152 (61 164 ))))(93 169 ))(((23 171 )(35 181 ))(46 131 ))))(127 (125 ((((2 (32 (((13 73 )(138 160 ))((70 166 )(176 178 )))))((150 (173 (50 (195 (39 (124 (101 123 )))))))((48 204 )(137 163 ))))(65 (78 89 )))(37 115 )))))(62 (119 (((6 (45 69 ))((75 130 )(81 174 )))((56 103 )(155 (151 168 )))))))(107 (15 57 )))(87 (86 158 )))(154 202 ))))(92 165 )))*
(0 ((88 (111 ((87 (((((((((55 (((98 (((((1 (64 114 ))(26 49 ))(((18 143 )((129 (159 191 ))(132 185 )))(((42 121 )(190 (100 147 )))(105 134 ))))((51 74 )(167 (139 187 ))))(60 (21 (31 157 )))))((52 (((188 (99 ((8 36 )(135 141 ))))(33 43 ))(146 (113 133 ))))(90 (142 203 ))))(153 172 )))(170 (80 (4 (144 (77 110 ))))))(((((((((38 (199 (3 (197 (126 (((((7 (12 196 ))(118 175 ))(47 95 ))((109 (20 24 ))((97 120 )(112 116 ))))((25 (9 (30 94 )))(40 54 ))))))))(34 ((67 (29 66 ))(104 (72 186 )))))(198 (108 (22 149 ))))(53 (19 189 )))(16 ((71 (82 122 ))(177 180 ))))(106 183 ))(102 184 ))(58 117 ))((5 145 )(10 (136 (44 (140 182 )))))))(((79 (68 (11 (83 84 ))))((((17 41 )(63 148 ))(85 128 ))(200 201 )))(161 (96 (156 (193 (192 194 )))))))(((162 ((((14 76 )(59 179 ))(27 28 ))(152 (61 164 ))))(93 169 ))(((23 171 )(35 181 ))(46 131 ))))(127 (125 ((((2 (32 (((13 73 )(138 160 ))((70 166 )(176 178 )))))((150 (173 (50 (195 (124 (123 (39 101 )))))))((48 204 )(137 163 ))))(65 (78 89 )))(37 115 )))))(62 (119 (((6 (45 69 ))((75 130 )(81 174 )))((56 103 )(155 (151 168 )))))))(107 (15 57 )))(91 (154 202 ))))(86 158 ))))(92 165 )))*
(0 ((88 (111 ((((((((((55 ((((98 (((((1 (64 114 ))(26 49 ))(((18 143 )((129 (159 191 ))(132 185 )))(((42 121 )(190 (100 147 )))(105 134 ))))((51 74 )(167 (139 187 ))))(60 (21 (31 157 )))))(90 (142 203 )))(52 (((188 (99 ((8 36 )(135 141 ))))(33 43 ))(146 (113 133 )))))(153 172 )))(170 (80 (4 (144 (77 110 ))))))(91 (((((((((38 (199 (3 (197 (126 (((((7 (12 196 ))(118 175 ))(47 95 ))((109 (20 24 ))((97 120 )(112 116 ))))((25 (9 (30 94 )))(40 54 ))))))))(34 ((67 (29 66 ))(104 (72 186 )))))(198 (108 (22 149 ))))(53 (19 189 )))(16 ((122 (71 82 ))(177 180 ))))(106 183 ))(102 184 ))(58 117 ))((5 145 )(10 (136 (44 (140 182 ))))))))(((79 (68 (11 (83 84 ))))((((17 41 )(63 148 ))(85 128 ))(200 201 )))(161 (96 (156 (193 (192 194 )))))))(((162 ((((14 76 )(59 179 ))(27 28 ))(152 (61 164 ))))(93 169 ))(((23 171 )(35 181 ))(46 131 ))))(127 (125 ((((2 (32 (((13 73 )(138 160 ))((70 166 )(176 178 )))))((150 (173 (50 (195 (123 (39 (101 124 )))))))((48 204 )(137 163 ))))(65 (78 89 )))(37 115 )))))(62 (119 (((6 (45 69 ))((75 130 )(81 174 )))((56 103 )(155 (151 168 )))))))(107 (15 57 )))(87 (86 158 )))(154 202 ))))(92 165 )))*
(0 ((88 (111 ((((((((((55 (((98 (((((1 (64 114 ))(26 49 ))(((18 143 )((129 (159 191 ))(132 185 )))(((42 121 )(190 (100 147 )))(105 134 ))))((51 74 )(167 (139 187 ))))(60 (21 (31 157 )))))((52 (((188 (99 ((8 36 )(135 141 ))))(33 43 ))(146 (113 133 ))))(90 (142 203 ))))(153 172 )))(((((((((38 (199 (3 (197 (126 (((((7 (12 196 ))(118 175 ))(47 95 ))((109 (20 24 ))((97 120 )(112 116 ))))((25 (9 (30 94 )))(40 54 ))))))))(34 ((67 (29 66 ))(104 (72 186 )))))(198 (108 (22 149 ))))(53 (19 189 )))(16 ((71 (82 122 ))(177 180 ))))(106 183 ))(102 184 ))(58 117 ))((5 145 )(10 (136 (44 (140 182 )))))))(((79 (68 (11 (83 84 ))))((((17 41 )(63 148 ))(85 128 ))(200 201 )))(161 (96 (156 (193 (192 194 )))))))(((162 ((((14 76 )(59 179 ))(27 28 ))(152 (61 164 ))))(93 169 ))(((23 171 )(35 181 ))(46 131 ))))(127 (125 ((((2 (32 (((13 73 )(138 160 ))((70 166 )(176 178 )))))((150 (173 (50 (195 (123 (101 (39 124 )))))))((48 204 )(137 163 ))))(65 (78 89 )))(37 115 )))))(62 (119 (((6 (45 69 ))((75 130 )(81 174 )))((56 103 )(155 (151 168 )))))))(107 (15 57 )))(170 (80 (4 (144 (77 110 ))))))(91 (154 202 )))(87 (86 158 )))))(92 165 )))*
(0 ((88 (111 ((((((((((55 (((98 (((((1 (64 114 ))(26 49 ))(((18 143 )((129 (159 191 ))(132 185 )))(((42 121 )(190 (100 147 )))(105 134 ))))((51 74 )(167 (139 187 ))))(21 (60 (31 157 )))))((52 (((188 (99 ((8 36 )(135 141 ))))(33 43 ))(146 (113 133 ))))(90 (142 203 ))))(153 172 )))(((((((((38 (199 (3 (197 (126 (((((7 (12 196 ))(118 175 ))(47 95 ))((109 (20 24 ))((97 120 )(112 116 ))))((25 (9 (30 94 )))(40 54 ))))))))(34 ((67 (29 66 ))(104 (72 186 )))))(198 (108 (22 149 ))))(53 (19 189 )))(16 ((71 (82 122 ))(177 180 ))))(106 183 ))(102 184 ))(58 117 ))((5 145 )(10 (136 (44 (140 182 )))))))(((79 ((11 68 )(83 84 )))((((17 41 )(63 148 ))(85 128 ))(200 201 )))(161 (96 (156 (193 (192 194 )))))))(((162 ((((14 76 )(59 179 ))(27 28 ))(152 (61 164 ))))(93 169 ))(((23 171 )(35 181 ))(46 131 ))))(127 (125 ((((2 (32 (((13 73 )(138 160 ))((70 166 )(176 178 )))))((150 (173 (50 (195 (39 (124 (101 123 )))))))((48 204 )(137 163 ))))(65 (78 89 )))(37 115 )))))(62 (119 (((6 (45 69 ))((75 130 )(81 174 )))((56 103 )(155 (151 168 )))))))(107 (15 57 )))(170 (80 (4 (144 (77 110 ))))))(91 (154 202 )))(87 (86 158 )))))(92 165 )))*
(0 ((88 (111 ((((((((((55 (((98 (((((1 (64 114 ))(26 49 ))(((18 143 )((129 (159 191 ))(132 185 )))(((42 121 )(190 (100 147 )))(105 134 ))))((51 74 )(167 (139 187 ))))(60 (21 (31 157 )))))((52 (((188 (99 ((8 36 )(135 141 ))))(33 43 ))(146 (113 133 ))))(90 (142 203 ))))(153 172 )))(170 (80 (4 (144 (77 110 ))))))(91 (((((((((38 (199 (3 (197 (126 (((((7 (12 196 ))(118 175 ))(47 95 ))((109 (20 24 ))((97 120 )(112 116 ))))((25 (9 (30 94 )))(40 54 ))))))))(34 ((67 (29 66 ))(104 (72 186 )))))(198 (108 (22 149 ))))(53 (19 189 )))(16 ((71 (82 122 ))(177 180 ))))(106 183 ))(102 184 ))(58 117 ))((5 145 )(10 (136 (44 (140 182 ))))))))(((79 (68 (11 (83 84 ))))((((17 41 )(63 148 ))(85 128 ))(200 201 )))(161 (96 (156 (193 (192 194 )))))))(((162 ((((14 76 )(59 179 ))(27 28 ))(152 (61 164 ))))(93 169 ))(((23 171 )(35 181 ))(46 131 ))))(127 (125 ((((2 (32 (((13 73 )(138 160 ))((70 166 )(176 178 )))))((150 (173 (50 (195 (39 (124 (101 123 )))))))((48 204 )(137 163 ))))(65 (78 89 )))(37 115 )))))(62 (119 (((6 (45 69 ))((75 130 )(81 174 )))((56 103 )(155 (151 168 )))))))(107 (15 57 )))(87 (86 158 )))(154 202 ))))(92 165 )))*
(0 ((88 (111 ((((((((((55 ((((98 (((((1 (64 114 ))(26 49 ))(((18 143 )((129 (159 191 ))(132 185 )))(((42 121 )(190 (100 147 )))(105 134 ))))((51 74 )(167 (139 187 ))))(60 (21 (31 157 )))))(52 (((188 (99 ((8 36 )(135 141 ))))(33 43 ))(146 (113 133 )))))(90 (142 203 )))(153 172 )))(170 (80 (4 (144 (77 110 ))))))(91 (((((((((38 (199 (3 (197 (126 (((((7 (12 196 ))(118 175 ))(47 95 ))((109 (20 24 ))((97 120 )(112 116 ))))((25 (9 (30 94 )))(40 54 ))))))))(34 ((67 (29 66 ))(104 (72 186 )))))(198 (108 (22 149 ))))(53 (19 189 )))(16 ((71 (82 122 ))(177 180 ))))(106 183 ))(102 184 ))(58 117 ))((5 145 )(10 (136 (44 (140 182 ))))))))(((79 ((11 68 )(83 84 )))((((17 41 )(63 148 ))(85 128 ))(200 201 )))(161 (96 (156 (193 (192 194 )))))))(((162 ((((14 76 )(59 179 ))(27 28 ))(152 (61 164 ))))(93 169 ))(((23 171 )(35 181 ))(46 131 ))))(127 (125 ((((2 (32 (((13 73 )(138 160 ))((70 166 )(176 178 )))))((150 (173 (50 (195 (39 (124 (101 123 )))))))((48 204 )(137 163 ))))(65 (78 89 )))(37 115 )))))(62 (119 (((6 (45 69 ))((75 130 )(81 174 )))((56 103 )(155 (151 168 )))))))(107 (15 57 )))(87 (86 158 )))(154 202 ))))(92 165 )))*
(0 ((88 (111 ((((((((((55 ((((98 (((((1 (64 114 ))(26 49 ))(((18 143 )((129 (159 191 ))(132 185 )))(((42 121 )(190 (100 147 )))(105 134 ))))((51 74 )(167 (139 187 ))))(21 (60 (31 157 )))))(52 (((188 (99 ((8 36 )(135 141 ))))(33 43 ))(146 (113 133 )))))(90 (142 203 )))(153 172 )))(170 (80 (4 (144 (77 110 ))))))(91 (((((((((38 (199 (3 (197 (126 (((((7 (12 196 ))(118 175 ))(47 95 ))((109 (20 24 ))((97 120 )(112 116 ))))((25 (9 (30 94 )))(40 54 ))))))))(34 ((67 (29 66 ))(104 (72 186 )))))(198 (108 (22 149 ))))(53 (19 189 )))(16 ((122 (71 82 ))(177 180 ))))(106 183 ))(102 184 ))(58 117 ))((5 145 )(10 (136 (44 (140 182 ))))))))(((79 (68 (11 (83 84 ))))((((17 41 )(63 148 ))(85 128 ))(200 201 )))(161 (96 (156 (193 (192 194 )))))))(((162 ((((14 76 )(59 179 ))(27 28 ))(152 (61 164 ))))(93 169 ))(((23 171 )(35 181 ))(46 131 ))))(127 (125 ((((2 (32 (((13 73 )(138 160 ))((70 166 )(176 178 )))))((150 (173 (50 (195 (123 (39 (101 124 )))))))((48 204 )(137 163 ))))(65 (78 89 )))(37 115 )))))(62 (119 (((6 (45 69 ))((75 130 )(81 174 )))((56 103 )(155 (151 168 )))))))(107 (15 57 )))(87 (86 158 )))(154 202 ))))(92 165 )));
proc-;
