# Supplementary material for: A new Early Cretaceous lizard in Myanmar amber with exceptionally preserved integument
Source: Sci Rep. 2022 Jan 31;12:1660. doi: 10.1038/s41598-022-05735-5 (PMC8803969; doi:10.1038/s41598-022-05735-5)
Supplement: Supplementary file 2 — Supplementary Information 2. [file 41598_2022_5735_MOESM2_ESM.zip › phylog-results/combined-onto_unknown-noadd/combi_ontounk_noadd.tre]

tread 'tree(s) from TNT, for data in combi_ontounk_noadd.tnt'
(0 ((87 ((((((((111 (((((98 (((((1 (64 114 ))(26 49 ))(((18 143 )((129 (159 191 ))(132 185 )))(((42 121 )(190 (100 147 )))(105 134 ))))((51 74 )(167 (139 187 ))))(60 (21 (31 157 )))))(203 (90 142 )))(153 172 ))(52 (((188 (99 ((8 36 )(135 141 ))))(33 43 ))(146 (113 133 )))))(88 (((((((((((3 (197 (126 (((((7 (12 196 ))(118 175 ))(47 95 ))((109 (20 24 ))((97 120 )(112 116 ))))((25 (9 (30 94 )))(40 54 ))))))(53 (19 189 )))(198 (108 (22 149 ))))((34 ((67 (29 66 ))(104 (72 186 ))))(38 199 )))(16 (177 180 )))(71 (82 122 )))(58 117 ))(106 183 ))(102 184 ))((5 145 )(10 (140 (44 (136 182 ))))))(86 158 )))))(55 ((91 107 )(154 202 ))))(170 (80 (4 (144 (77 110 ))))))((161 (79 (68 (11 (156 (96 (193 (192 194 ))))))))(((((17 41 )(63 148 ))(85 128 ))(200 201 ))(83 84 ))))((((((14 76 )(59 179 ))(27 28 ))(152 (61 164 )))(93 169 ))(((23 171 )(35 181 ))(46 131 ))))(((((2 (32 (((13 73 )(138 160 ))((70 166 )(176 178 )))))((150 (173 (50 (195 (124 (101 (39 123 )))))))((48 204 )(137 163 ))))(65 (78 89 )))(37 115 ))(125 127 )))(62 (119 (((6 (45 69 ))((75 130 )(81 174 )))((56 103 )(155 (151 168 )))))))(162 (15 57 ))))(92 165 )))*
(0 ((87 ((((((((55 (111 (((((98 (((((1 (64 114 ))(26 49 ))(((18 143 )((129 (159 191 ))(132 185 )))(((42 121 )(190 (100 147 )))(105 134 ))))((51 74 )(167 (139 187 ))))(21 (60 (31 157 )))))(203 (90 142 )))(153 172 ))(52 (((188 (99 ((8 36 )(135 141 ))))(33 43 ))(146 (113 133 )))))(88 (((((((((((3 (197 (126 (((((7 (12 196 ))(118 175 ))(47 95 ))((109 (20 24 ))((97 120 )(112 116 ))))((25 (9 (30 94 )))(40 54 ))))))(53 (19 189 )))(198 (108 (22 149 ))))((34 ((67 (29 66 ))(104 (72 186 ))))(38 199 )))(16 (177 180 )))(71 (82 122 )))(58 117 ))(106 183 ))(102 184 ))((5 145 )(10 (140 (44 (136 182 ))))))(86 158 ))))))((91 107 )(154 202 )))(170 (80 (4 (144 (77 110 ))))))((161 (79 (68 (11 (156 (96 (193 (192 194 ))))))))(((((17 41 )(63 148 ))(85 128 ))(200 201 ))(83 84 ))))((((((14 76 )(59 179 ))(27 28 ))(152 (61 164 )))(93 169 ))(((23 171 )(35 181 ))(46 131 ))))(((((2 (32 (((13 73 )(138 160 ))((70 166 )(176 178 )))))((150 (173 (50 (195 (124 (101 (39 123 )))))))((48 204 )(137 163 ))))(65 (78 89 )))(37 115 ))(125 127 )))(62 (119 (((6 (45 69 ))((75 130 )(81 174 )))((56 103 )(155 (151 168 )))))))(162 (15 57 ))))(92 165 )))*
(0 ((87 ((((((((111 ((((98 (((((1 (64 114 ))(26 49 ))(((18 143 )((129 (159 191 ))(132 185 )))(((42 121 )(190 (100 147 )))(105 134 ))))((51 74 )(167 (139 187 ))))(21 (60 (31 157 )))))(203 (90 142 )))((52 (((188 (99 ((8 36 )(135 141 ))))(33 43 ))(146 (113 133 ))))(153 172 )))(88 (((((((((((3 (197 (126 (((((7 (12 196 ))(118 175 ))(47 95 ))((109 (20 24 ))((97 120 )(112 116 ))))((25 (9 (30 94 )))(40 54 ))))))(53 (19 189 )))(198 (108 (22 149 ))))((34 ((67 (29 66 ))(104 (72 186 ))))(38 199 )))(16 (177 180 )))(71 (82 122 )))(58 117 ))(106 183 ))(102 184 ))((5 145 )(10 (140 (44 (136 182 ))))))(86 158 )))))(55 ((91 107 )(154 202 ))))(170 (80 (4 (144 (77 110 ))))))((161 (79 (11 (68 ((96 156 )(193 (192 194 )))))))(((((17 41 )(63 148 ))(85 128 ))(200 201 ))(83 84 ))))((((((14 76 )(59 179 ))(27 28 ))(152 (61 164 )))(93 169 ))(((23 171 )(35 181 ))(46 131 ))))(((((2 (32 (((13 73 )(138 160 ))((70 166 )(176 178 )))))((150 (173 (50 (195 (124 (123 (39 101 )))))))((48 204 )(137 163 ))))(65 (78 89 )))(37 115 ))(125 127 )))(62 (119 (((6 (45 69 ))((75 130 )(81 174 )))((56 103 )(155 (151 168 )))))))(162 (15 57 ))))(92 165 )))*
(0 ((87 ((((((((55 (111 (((((98 (((((1 (64 114 ))(26 49 ))(((18 143 )((129 (159 191 ))(132 185 )))(((42 121 )(190 (100 147 )))(105 134 ))))((51 74 )(167 (139 187 ))))(60 (21 (31 157 )))))(153 172 ))(203 (90 142 )))(52 (((188 (99 ((8 36 )(135 141 ))))(33 43 ))(146 (113 133 )))))(88 (((((((((((3 (197 (126 (((((7 (12 196 ))(118 175 ))(47 95 ))((109 (20 24 ))((97 120 )(112 116 ))))((25 (9 (30 94 )))(40 54 ))))))(53 (19 189 )))(198 (108 (22 149 ))))((34 ((67 (29 66 ))(104 (72 186 ))))(38 199 )))(16 (177 180 )))(122 (71 82 )))(58 117 ))(106 183 ))(102 184 ))((5 145 )(10 (140 (136 (44 182 ))))))(86 158 ))))))(107 (91 (154 202 ))))(170 (80 (4 (144 (77 110 ))))))((161 (79 (11 (68 (156 (96 (193 (192 194 ))))))))(((((17 41 )(63 148 ))(85 128 ))(200 201 ))(83 84 ))))((((((14 76 )(59 179 ))(27 28 ))(152 (61 164 )))(93 169 ))(((23 171 )(35 181 ))(46 131 ))))(((((2 (32 (((13 73 )(138 160 ))((70 166 )(176 178 )))))((150 (173 (50 (39 (195 (124 (101 123 )))))))((48 204 )(137 163 ))))(65 (78 89 )))(37 115 ))(125 127 )))(62 (119 (((6 (45 69 ))((75 130 )(81 174 )))((56 103 )(155 (151 168 )))))))(162 (15 57 ))))(92 165 )))*
(0 ((87 ((((((((111 (((((98 (((((1 (64 114 ))(26 49 ))(((18 143 )((129 (159 191 ))(132 185 )))(((42 121 )(190 (100 147 )))(105 134 ))))((51 74 )(167 (139 187 ))))(60 (21 (31 157 )))))(153 172 ))(203 (90 142 )))(52 (((188 (99 ((8 36 )(135 141 ))))(33 43 ))(146 (113 133 )))))(88 (((((((((((3 (197 (126 (((((7 (12 196 ))(118 175 ))(47 95 ))((109 (20 24 ))((97 120 )(112 116 ))))((25 (9 (30 94 )))(40 54 ))))))(53 (19 189 )))(198 (108 (22 149 ))))((34 ((67 (29 66 ))(104 (72 186 ))))(38 199 )))(16 (177 180 )))(71 (82 122 )))(58 117 ))(106 183 ))(102 184 ))((5 145 )(10 (140 (44 (136 182 ))))))(86 158 )))))(55 ((91 107 )(154 202 ))))(170 (80 (4 (144 (77 110 ))))))((161 (79 (68 (11 (96 (156 (193 (192 194 ))))))))(((((17 41 )(63 148 ))(85 128 ))(200 201 ))(83 84 ))))((((((14 76 )(59 179 ))(27 28 ))(152 (61 164 )))(93 169 ))(((23 171 )(35 181 ))(46 131 ))))(((((2 (32 (((13 73 )(138 160 ))((70 166 )(176 178 )))))((150 (173 (50 (195 (39 (124 (101 123 )))))))((48 204 )(137 163 ))))(65 (78 89 )))(37 115 ))(125 127 )))(62 (119 (((6 (45 69 ))((75 130 )(81 174 )))((56 103 )(155 (151 168 )))))))(162 (15 57 ))))(92 165 )))*
(0 ((87 ((((((((111 (((((98 (((((1 (64 114 ))(26 49 ))(((18 143 )((129 (159 191 ))(132 185 )))(((42 121 )(190 (100 147 )))(105 134 ))))((51 74 )(167 (139 187 ))))(21 (60 (31 157 )))))(203 (90 142 )))(153 172 ))(52 (((188 (99 ((8 36 )(135 141 ))))(33 43 ))(146 (113 133 )))))(88 (((((((((((3 (197 (126 (((((7 (12 196 ))(118 175 ))(47 95 ))((109 (20 24 ))(116 (112 (97 120 )))))((25 (9 (30 94 )))(40 54 ))))))(53 (19 189 )))(198 (108 (22 149 ))))((34 ((67 (29 66 ))(104 (72 186 ))))(38 199 )))(16 (177 180 )))(122 (71 82 )))(58 117 ))(106 183 ))(102 184 ))((5 145 )(10 (140 (44 (136 182 ))))))(86 158 )))))(55 ((91 107 )(154 202 ))))(170 (80 (4 (144 (77 110 ))))))((161 (79 (11 (68 ((96 156 )(193 (192 194 )))))))(((((17 41 )(63 148 ))(85 128 ))(200 201 ))(83 84 ))))((((((14 76 )(59 179 ))(27 28 ))(152 (61 164 )))(93 169 ))(((23 171 )(35 181 ))(46 131 ))))(((((2 (32 (((13 73 )(138 160 ))((70 166 )(176 178 )))))((150 (173 (50 (195 (124 (101 (39 123 )))))))((48 204 )(137 163 ))))(65 (78 89 )))(37 115 ))(125 127 )))(62 (119 (((6 (45 69 ))((75 130 )(81 174 )))((56 103 )(155 (151 168 )))))))(162 (15 57 ))))(92 165 )))*
(0 ((87 ((((((((55 (111 (((((98 (((((1 (64 114 ))(26 49 ))(((18 143 )((129 (159 191 ))(132 185 )))(((42 121 )(190 (100 147 )))(105 134 ))))((51 74 )(167 (139 187 ))))(21 (60 (31 157 )))))(203 (90 142 )))(153 172 ))(52 (((188 (99 ((8 36 )(135 141 ))))(33 43 ))(146 (113 133 )))))(88 (((((((((((3 (197 (126 (((((7 (12 196 ))(118 175 ))(47 95 ))((109 (20 24 ))(116 (112 (97 120 )))))((25 (9 (30 94 )))(40 54 ))))))(53 (19 189 )))(198 (108 (22 149 ))))((34 ((67 (29 66 ))(104 (72 186 ))))(38 199 )))(16 (177 180 )))(122 (71 82 )))(58 117 ))(106 183 ))(102 184 ))((5 145 )(10 (140 (44 (136 182 ))))))(86 158 ))))))((91 107 )(154 202 )))(170 (80 (4 (144 (77 110 ))))))((161 (79 (68 (11 (96 (156 (193 (192 194 ))))))))(((((17 41 )(63 148 ))(85 128 ))(200 201 ))(83 84 ))))((((((14 76 )(59 179 ))(27 28 ))(152 (61 164 )))(93 169 ))(((23 171 )(35 181 ))(46 131 ))))(((((2 (32 (((13 73 )(138 160 ))((70 166 )(176 178 )))))((150 (173 (50 (195 (124 (123 (39 101 )))))))((48 204 )(137 163 ))))(65 (78 89 )))(37 115 ))(125 127 )))(62 (119 (((6 (45 69 ))((75 130 )(81 174 )))((56 103 )(155 (151 168 )))))))(162 (15 57 ))))(92 165 )))*
(0 ((87 (((((((((111 (88 ((((98 (((((1 (64 114 ))(26 49 ))(((18 143 )((129 (159 191 ))(132 185 )))(((42 121 )(190 (100 147 )))(105 134 ))))((51 74 )(167 (139 187 ))))(21 (60 (31 157 )))))(153 172 ))(203 (90 142 )))(52 (((188 (99 ((8 36 )(135 141 ))))(33 43 ))(146 (113 133 )))))))(55 ((91 107 )(154 202 ))))(170 (80 (4 (144 (77 110 ))))))((184 ((((((((3 (197 (126 (((((7 (12 196 ))(118 175 ))(47 95 ))((109 (20 24 ))(116 (112 (97 120 )))))((25 (9 (30 94 )))(40 54 ))))))(53 (19 189 )))(198 (108 (22 149 ))))((34 ((67 (29 66 ))(104 (72 186 ))))(38 199 )))(16 (177 180 )))(71 (82 122 )))(58 117 ))(102 (106 183 ))))((5 145 )(10 (140 (136 (44 182 )))))))((161 (79 (68 (11 (96 (156 (193 (192 194 ))))))))(((((17 41 )(63 148 ))(85 128 ))(200 201 ))(83 84 ))))(((((((14 76 )(59 179 ))(27 28 ))(152 (61 164 )))(86 158 ))(93 169 ))(((23 171 )(35 181 ))(46 131 ))))(((((2 (32 (((13 73 )(138 160 ))((70 166 )(176 178 )))))((150 (173 (50 (195 (124 (101 (39 123 )))))))((48 204 )(137 163 ))))(65 (78 89 )))(37 115 ))(125 127 )))(62 (119 (((6 (45 69 ))((75 130 )(81 174 )))((56 103 )(155 (151 168 )))))))(162 (15 57 ))))(92 165 )))*
(0 ((87 ((((((((55 (111 (((((98 (((((1 (64 114 ))(26 49 ))(((18 143 )((129 (159 191 ))(132 185 )))(((42 121 )(190 (100 147 )))(105 134 ))))((51 74 )(167 (139 187 ))))(21 (60 (31 157 )))))(153 172 ))(203 (90 142 )))(52 (((188 (99 ((8 36 )(135 141 ))))(33 43 ))(146 (113 133 )))))(88 (((((((((3 (197 (126 (((((7 (12 196 ))(118 175 ))(47 95 ))((109 (20 24 ))((97 120 )(112 116 ))))((25 (9 (30 94 )))(40 54 ))))))(53 (19 189 )))((198 (108 (22 149 )))((34 ((67 (29 66 ))(104 (72 186 ))))(38 199 ))))(16 ((122 (71 82 ))(177 180 ))))(58 117 ))(106 183 ))(102 184 ))((5 145 )(10 (140 (44 (136 182 ))))))(86 158 ))))))((91 107 )(154 202 )))(170 (80 (4 (144 (77 110 ))))))((161 (79 (11 (68 ((96 156 )(193 (192 194 )))))))(((((17 41 )(63 148 ))(85 128 ))(200 201 ))(83 84 ))))((((((14 76 )(59 179 ))(27 28 ))(152 (61 164 )))(93 169 ))(((23 171 )(35 181 ))(46 131 ))))(((((2 (32 (((13 73 )(138 160 ))((70 166 )(176 178 )))))((150 (173 (50 (195 (124 (123 (39 101 )))))))((48 204 )(137 163 ))))(65 (78 89 )))(37 115 ))(125 127 )))(62 (119 (((6 (45 69 ))((75 130 )(81 174 )))((56 103 )(155 (151 168 )))))))(162 (15 57 ))))(92 165 )))*
(0 ((87 ((((((((111 (((((98 (((((1 (64 114 ))(26 49 ))(((18 143 )((129 (159 191 ))(132 185 )))(((42 121 )(190 (100 147 )))(105 134 ))))((51 74 )(167 (139 187 ))))(21 (60 (31 157 )))))(203 (90 142 )))(153 172 ))(52 (((188 (99 ((8 36 )(135 141 ))))(33 43 ))(146 (113 133 )))))(88 (((((((((((3 (197 (126 (((((7 (12 196 ))(118 175 ))(47 95 ))((109 (20 24 ))(116 (112 (97 120 )))))((25 (9 (30 94 )))(40 54 ))))))(53 (19 189 )))(198 (108 (22 149 ))))((34 ((67 (29 66 ))(104 (72 186 ))))(38 199 )))(16 (177 180 )))(122 (71 82 )))(58 117 ))(106 183 ))(102 184 ))((5 145 )(10 (140 (44 (136 182 ))))))(86 158 )))))(55 ((91 107 )(154 202 ))))(170 (80 (4 (144 (77 110 ))))))((161 (79 (68 (11 ((96 156 )(193 (192 194 )))))))(((((17 41 )(63 148 ))(85 128 ))(200 201 ))(83 84 ))))((((((14 76 )(59 179 ))(27 28 ))(152 (61 164 )))(93 169 ))(((23 171 )(35 181 ))(46 131 ))))(((((2 (32 (((13 73 )(138 160 ))((70 166 )(176 178 )))))((150 (173 (50 (195 (124 (101 (39 123 )))))))((48 204 )(137 163 ))))(65 (78 89 )))(37 115 ))(125 127 )))(62 (119 (((6 (45 69 ))((75 130 )(81 174 )))((56 103 )(155 (151 168 )))))))(162 (15 57 ))))(92 165 )))*
(0 ((87 ((((((((111 (((((98 (((((1 (64 114 ))(26 49 ))(((18 143 )((129 (159 191 ))(132 185 )))(((42 121 )(190 (100 147 )))(105 134 ))))((51 74 )(167 (139 187 ))))(21 (60 (31 157 )))))(153 172 ))(203 (90 142 )))(52 (((188 (99 ((8 36 )(135 141 ))))(33 43 ))(146 (113 133 )))))(88 (((((((((((3 (197 (126 (((((7 (12 196 ))(118 175 ))(47 95 ))((109 (20 24 ))(116 (112 (97 120 )))))((25 (9 (30 94 )))(40 54 ))))))(53 (19 189 )))(198 (108 (22 149 ))))((34 ((67 (29 66 ))(104 (72 186 ))))(38 199 )))(16 (177 180 )))(122 (71 82 )))(58 117 ))(106 183 ))(102 184 ))((5 145 )(10 (140 (44 (136 182 ))))))(86 158 )))))(55 ((91 107 )(154 202 ))))(170 (80 (4 (144 (77 110 ))))))((161 (79 (68 (11 (96 (156 (193 (192 194 ))))))))(((((17 41 )(63 148 ))(85 128 ))(200 201 ))(83 84 ))))((((((14 76 )(59 179 ))(27 28 ))(152 (61 164 )))(93 169 ))(((23 171 )(35 181 ))(46 131 ))))(((((2 (32 (((13 73 )(138 160 ))((70 166 )(176 178 )))))((150 (173 (50 (195 (124 (39 (101 123 )))))))((48 204 )(137 163 ))))(65 (78 89 )))(37 115 ))(125 127 )))(62 (119 (((6 (45 69 ))((75 130 )(81 174 )))((56 103 )(155 (151 168 )))))))(162 (15 57 ))))(92 165 )))*
(0 ((87 ((((((((111 (((((98 (((((1 (64 114 ))(26 49 ))(((18 143 )((129 (159 191 ))(132 185 )))(((42 121 )(190 (100 147 )))(105 134 ))))((51 74 )(167 (139 187 ))))(60 (21 (31 157 )))))(153 172 ))(203 (90 142 )))(52 (((188 (99 ((8 36 )(135 141 ))))(33 43 ))(146 (113 133 )))))(88 (((((((((((3 (197 (126 (((((7 (12 196 ))(118 175 ))(47 95 ))((109 (20 24 ))((97 120 )(112 116 ))))((25 (9 (30 94 )))(40 54 ))))))(53 (19 189 )))(198 (108 (22 149 ))))((34 ((67 (29 66 ))(104 (72 186 ))))(38 199 )))(16 (177 180 )))(122 (71 82 )))(58 117 ))(106 183 ))(102 184 ))((5 145 )(10 (140 (136 (44 182 ))))))(86 158 )))))(55 ((91 107 )(154 202 ))))(170 (80 (4 (144 (77 110 ))))))((161 (79 (68 (11 (156 (96 (193 (192 194 ))))))))(((((17 41 )(63 148 ))(85 128 ))(200 201 ))(83 84 ))))((((((14 76 )(59 179 ))(27 28 ))(152 (61 164 )))(93 169 ))(((23 171 )(35 181 ))(46 131 ))))(((((2 (32 (((13 73 )(138 160 ))((70 166 )(176 178 )))))((150 (173 (50 (39 (195 (124 (101 123 )))))))((48 204 )(137 163 ))))(65 (78 89 )))(37 115 ))(125 127 )))(62 (119 (((6 (45 69 ))((75 130 )(81 174 )))((56 103 )(155 (151 168 )))))))(162 (15 57 ))))(92 165 )))*
(0 ((87 ((((((((55 (111 (((((98 (((((1 (64 114 ))(26 49 ))(((18 143 )((129 (159 191 ))(132 185 )))(((42 121 )(190 (100 147 )))(105 134 ))))((51 74 )(167 (139 187 ))))(60 (21 (31 157 )))))(153 172 ))(203 (90 142 )))(52 (((188 (99 ((8 36 )(135 141 ))))(33 43 ))(146 (113 133 )))))(88 (((((((((((3 (197 (126 (((((7 (12 196 ))(118 175 ))(47 95 ))((109 (20 24 ))((97 120 )(112 116 ))))((25 (9 (30 94 )))(40 54 ))))))(53 (19 189 )))(198 (108 (22 149 ))))((34 ((67 (29 66 ))(104 (72 186 ))))(38 199 )))(16 (177 180 )))(71 (82 122 )))(58 117 ))(106 183 ))(102 184 ))((5 145 )(10 (140 (44 (136 182 ))))))(86 158 ))))))((91 107 )(154 202 )))(170 (80 (4 (144 (77 110 ))))))((161 (79 (68 (11 (156 (96 (193 (192 194 ))))))))(((((17 41 )(63 148 ))(85 128 ))(200 201 ))(83 84 ))))((((((14 76 )(59 179 ))(27 28 ))(152 (61 164 )))(93 169 ))(((23 171 )(35 181 ))(46 131 ))))(((((2 (32 (((13 73 )(138 160 ))((70 166 )(176 178 )))))((150 (173 (50 (195 (124 (101 (39 123 )))))))((48 204 )(137 163 ))))(65 (78 89 )))(37 115 ))(125 127 )))(62 (119 (((6 (45 69 ))((75 130 )(81 174 )))((56 103 )(155 (151 168 )))))))(162 (15 57 ))))(92 165 )))*
(0 ((87 (((((((((111 (88 ((((98 (((((1 (64 114 ))(26 49 ))(((18 143 )((129 (159 191 ))(132 185 )))(((42 121 )(190 (100 147 )))(105 134 ))))((51 74 )(167 (139 187 ))))(21 (60 (31 157 )))))(153 172 ))(203 (90 142 )))(52 (((188 (99 ((8 36 )(135 141 ))))(33 43 ))(146 (113 133 )))))))(55 ((91 107 )(154 202 ))))(170 (80 (4 (144 (77 110 ))))))((184 ((((((((3 (197 (126 (((((7 (12 196 ))(118 175 ))(47 95 ))((109 (20 24 ))(116 (112 (97 120 )))))((25 (9 (30 94 )))(40 54 ))))))(53 (19 189 )))(198 (108 (22 149 ))))((34 ((67 (29 66 ))(104 (72 186 ))))(38 199 )))(16 (177 180 )))(122 (71 82 )))(58 117 ))(102 (106 183 ))))((5 145 )(10 (140 (44 (136 182 )))))))((161 (79 (68 (11 (96 (156 (193 (192 194 ))))))))(((((17 41 )(63 148 ))(85 128 ))(200 201 ))(83 84 ))))(((((((14 76 )(59 179 ))(27 28 ))(152 (61 164 )))(86 158 ))(93 169 ))(((23 171 )(35 181 ))(46 131 ))))(((((2 (32 (((13 73 )(138 160 ))((70 166 )(176 178 )))))((150 (173 (50 (195 (124 (39 (101 123 )))))))((48 204 )(137 163 ))))(65 (78 89 )))(37 115 ))(125 127 )))(62 (119 (((6 (45 69 ))((75 130 )(81 174 )))((56 103 )(155 (151 168 )))))))(162 (15 57 ))))(92 165 )))*
(0 ((87 ((((((((55 (111 ((((98 (((((1 (64 114 ))(26 49 ))(((18 143 )((129 (159 191 ))(132 185 )))(((42 121 )(190 (100 147 )))(105 134 ))))((51 74 )(167 (139 187 ))))(21 (60 (31 157 )))))(203 (90 142 )))((52 (((188 (99 ((8 36 )(135 141 ))))(33 43 ))(146 (113 133 ))))(153 172 )))(88 (((((((((((3 (197 (126 (((((7 (12 196 ))(118 175 ))(47 95 ))((109 (20 24 ))(116 (112 (97 120 )))))((25 (9 (30 94 )))(40 54 ))))))(53 (19 189 )))(198 (108 (22 149 ))))((34 ((67 (29 66 ))(104 (72 186 ))))(38 199 )))(16 (177 180 )))(71 (82 122 )))(58 117 ))(106 183 ))(102 184 ))((5 145 )(10 (140 (136 (44 182 ))))))(86 158 ))))))(107 (91 (154 202 ))))(170 (80 (4 (144 (77 110 ))))))((161 (79 (68 (11 ((96 156 )(193 (192 194 )))))))(((((17 41 )(63 148 ))(85 128 ))(200 201 ))(83 84 ))))((((((14 76 )(59 179 ))(27 28 ))(152 (61 164 )))(93 169 ))(((23 171 )(35 181 ))(46 131 ))))(((((2 (32 (((13 73 )(138 160 ))((70 166 )(176 178 )))))((150 (173 (50 (195 (124 (123 (39 101 )))))))((48 204 )(137 163 ))))(65 (78 89 )))(37 115 ))(125 127 )))(62 (119 (((6 (45 69 ))((75 130 )(81 174 )))((56 103 )(155 (151 168 )))))))(162 (15 57 ))))(92 165 )))*
(0 ((87 (((((((((111 (88 ((((98 (((((1 (64 114 ))(26 49 ))(((18 143 )((129 (159 191 ))(132 185 )))(((42 121 )(190 (100 147 )))(105 134 ))))((51 74 )(167 (139 187 ))))(21 (60 (31 157 )))))(153 172 ))(203 (90 142 )))(52 (((188 (99 ((8 36 )(135 141 ))))(33 43 ))(146 (113 133 )))))))(55 ((91 107 )(154 202 ))))(170 (80 (4 (144 (77 110 ))))))((184 ((((((((3 (197 (126 (((((7 (12 196 ))(118 175 ))(47 95 ))((109 (20 24 ))((97 120 )(112 116 ))))((25 (9 (30 94 )))(40 54 ))))))(53 (19 189 )))(198 (108 (22 149 ))))((34 ((67 (29 66 ))(104 (72 186 ))))(38 199 )))(16 (177 180 )))(122 (71 82 )))(58 117 ))(102 (106 183 ))))((5 145 )(10 (140 (136 (44 182 )))))))((161 (79 (68 (11 (96 (156 (193 (192 194 ))))))))(((((17 41 )(63 148 ))(85 128 ))(200 201 ))(83 84 ))))(((((((14 76 )(59 179 ))(27 28 ))(152 (61 164 )))(86 158 ))(93 169 ))(((23 171 )(35 181 ))(46 131 ))))(((((2 (32 (((13 73 )(138 160 ))((70 166 )(176 178 )))))((150 (173 (50 (195 (124 (39 (101 123 )))))))((48 204 )(137 163 ))))(65 (78 89 )))(37 115 ))(125 127 )))(62 (119 (((6 (45 69 ))((75 130 )(81 174 )))((56 103 )(155 (151 168 )))))))(162 (15 57 ))))(92 165 )))*
(0 ((87 ((((((((111 (((((98 (((((1 (64 114 ))(26 49 ))(((18 143 )((129 (159 191 ))(132 185 )))(((42 121 )(190 (100 147 )))(105 134 ))))((51 74 )(167 (139 187 ))))(60 (21 (31 157 )))))(203 (90 142 )))(153 172 ))(52 (((188 (99 ((8 36 )(135 141 ))))(33 43 ))(146 (113 133 )))))(88 ((((((((((3 (197 (126 (((((7 (12 196 ))(118 175 ))(47 95 ))((109 (20 24 ))((97 120 )(112 116 ))))((25 (9 (30 94 )))(40 54 ))))))(71 (82 122 )))(53 (19 189 )))((198 (108 (22 149 )))((34 ((67 (29 66 ))(104 (72 186 ))))(38 199 ))))(16 (177 180 )))(58 117 ))(106 183 ))(102 184 ))((5 145 )(10 (140 (44 (136 182 ))))))(86 158 )))))(55 ((91 107 )(154 202 ))))(170 (80 (4 (144 (77 110 ))))))((161 (79 (11 (68 (156 (96 (193 (192 194 ))))))))(((((17 41 )(63 148 ))(85 128 ))(200 201 ))(83 84 ))))((((((14 76 )(59 179 ))(27 28 ))(152 (61 164 )))(93 169 ))(((23 171 )(35 181 ))(46 131 ))))(((((2 (32 (((13 73 )(138 160 ))((70 166 )(176 178 )))))((150 (173 (50 (195 (124 (123 (39 101 )))))))((48 204 )(137 163 ))))(65 (78 89 )))(37 115 ))(125 127 )))(62 (119 (((6 (45 69 ))((75 130 )(81 174 )))((56 103 )(155 (151 168 )))))))(162 (15 57 ))))(92 165 )))*
(0 ((87 (((((((((111 (88 ((((98 (((((1 (64 114 ))(26 49 ))(((18 143 )((129 (159 191 ))(132 185 )))(((42 121 )(190 (100 147 )))(105 134 ))))((51 74 )(167 (139 187 ))))(21 (60 (31 157 )))))(153 172 ))(203 (90 142 )))(52 (((188 (99 ((8 36 )(135 141 ))))(33 43 ))(146 (113 133 )))))))(55 ((91 107 )(154 202 ))))(170 (80 (4 (144 (77 110 ))))))((184 ((((((((3 (197 (126 (((((7 (12 196 ))(118 175 ))(47 95 ))((109 (20 24 ))(116 (112 (97 120 )))))((25 (9 (30 94 )))(40 54 ))))))(53 (19 189 )))(198 (108 (22 149 ))))((34 ((67 (29 66 ))(104 (72 186 ))))(38 199 )))(16 (177 180 )))(122 (71 82 )))(58 117 ))(102 (106 183 ))))((5 145 )(10 (140 (136 (44 182 )))))))((161 (79 (68 (11 (96 (156 (193 (192 194 ))))))))(((((17 41 )(63 148 ))(85 128 ))(200 201 ))(83 84 ))))(((((((14 76 )(59 179 ))(27 28 ))(152 (61 164 )))(86 158 ))(93 169 ))(((23 171 )(35 181 ))(46 131 ))))(((((2 (32 (((13 73 )(138 160 ))((70 166 )(176 178 )))))((150 (173 (50 (195 (124 (123 (39 101 )))))))((48 204 )(137 163 ))))(65 (78 89 )))(37 115 ))(125 127 )))(62 (119 (((6 (45 69 ))((75 130 )(81 174 )))((56 103 )(155 (151 168 )))))))(162 (15 57 ))))(92 165 )))*
(0 ((87 ((((((((111 (((((98 (((((1 (64 114 ))(26 49 ))(((18 143 )((129 (159 191 ))(132 185 )))(((42 121 )(190 (100 147 )))(105 134 ))))((51 74 )(167 (139 187 ))))(21 (60 (31 157 )))))(153 172 ))(203 (90 142 )))(52 (((188 (99 ((8 36 )(135 141 ))))(33 43 ))(146 (113 133 )))))(88 (((((((((((3 (197 (126 (((((7 (12 196 ))(118 175 ))(47 95 ))((109 (20 24 ))((97 120 )(112 116 ))))((25 (9 (30 94 )))(40 54 ))))))(53 (19 189 )))(198 (108 (22 149 ))))((34 ((67 (29 66 ))(104 (72 186 ))))(38 199 )))(16 (177 180 )))(71 (82 122 )))(58 117 ))(106 183 ))(102 184 ))((5 145 )(10 (140 (44 (136 182 ))))))(86 158 )))))(55 ((91 107 )(154 202 ))))(170 (80 (4 (144 (77 110 ))))))((161 (79 (11 (68 (156 (96 (193 (192 194 ))))))))(((((17 41 )(63 148 ))(85 128 ))(200 201 ))(83 84 ))))((((((14 76 )(59 179 ))(27 28 ))(152 (61 164 )))(93 169 ))(((23 171 )(35 181 ))(46 131 ))))(((((2 (32 (((13 73 )(138 160 ))((70 166 )(176 178 )))))((150 (173 (50 (195 (124 (101 (39 123 )))))))((48 204 )(137 163 ))))(65 (78 89 )))(37 115 ))(125 127 )))(62 (119 (((6 (45 69 ))((75 130 )(81 174 )))((56 103 )(155 (151 168 )))))))(162 (15 57 ))))(92 165 )))*
(0 ((87 ((((((((55 (111 (((((98 (((((1 (64 114 ))(26 49 ))(((18 143 )((129 (159 191 ))(132 185 )))(((42 121 )(190 (100 147 )))(105 134 ))))((51 74 )(167 (139 187 ))))(21 (60 (31 157 )))))(153 172 ))(203 (90 142 )))(52 (((188 (99 ((8 36 )(135 141 ))))(33 43 ))(146 (113 133 )))))(88 (((((((((((3 (197 (126 (((((7 (12 196 ))(118 175 ))(47 95 ))((109 (20 24 ))((97 120 )(112 116 ))))((25 (9 (30 94 )))(40 54 ))))))(53 (19 189 )))(198 (108 (22 149 ))))((34 ((67 (29 66 ))(104 (72 186 ))))(38 199 )))(16 (177 180 )))(71 (82 122 )))(58 117 ))(106 183 ))(102 184 ))((5 145 )(10 (140 (44 (136 182 ))))))(86 158 ))))))(107 (91 (154 202 ))))(170 (80 (4 (144 (77 110 ))))))((161 (79 (68 (11 (96 (156 (193 (192 194 ))))))))(((((17 41 )(63 148 ))(85 128 ))(200 201 ))(83 84 ))))((((((14 76 )(59 179 ))(27 28 ))(152 (61 164 )))(93 169 ))(((23 171 )(35 181 ))(46 131 ))))(((((2 (32 (((13 73 )(138 160 ))((70 166 )(176 178 )))))((150 (173 (50 (195 (39 (124 (101 123 )))))))((48 204 )(137 163 ))))(65 (78 89 )))(37 115 ))(125 127 )))(62 (119 (((6 (45 69 ))((75 130 )(81 174 )))((56 103 )(155 (151 168 )))))))(162 (15 57 ))))(92 165 )))*
(0 ((87 ((((((((55 (111 (((((98 (((((1 (64 114 ))(26 49 ))(((18 143 )((129 (159 191 ))(132 185 )))(((42 121 )(190 (100 147 )))(105 134 ))))((51 74 )(167 (139 187 ))))(60 (21 (31 157 )))))(153 172 ))(203 (90 142 )))(52 (((188 (99 ((8 36 )(135 141 ))))(33 43 ))(146 (113 133 )))))(88 (((((((((((3 (197 (126 (((((7 (12 196 ))(118 175 ))(47 95 ))((109 (20 24 ))(116 (112 (97 120 )))))((25 (9 (30 94 )))(40 54 ))))))(53 (19 189 )))(198 (108 (22 149 ))))((34 ((67 (29 66 ))(104 (72 186 ))))(38 199 )))(16 (177 180 )))(71 (82 122 )))(58 117 ))(106 183 ))(102 184 ))((5 145 )(10 (140 (44 (136 182 ))))))(86 158 ))))))(107 (91 (154 202 ))))(170 (80 (4 (144 (77 110 ))))))((161 (79 (68 (11 (96 (156 (193 (192 194 ))))))))(((((17 41 )(63 148 ))(85 128 ))(200 201 ))(83 84 ))))((((((14 76 )(59 179 ))(27 28 ))(152 (61 164 )))(93 169 ))(((23 171 )(35 181 ))(46 131 ))))(((((2 (32 (((13 73 )(138 160 ))((70 166 )(176 178 )))))((150 (173 (50 (195 (124 (101 (39 123 )))))))((48 204 )(137 163 ))))(65 (78 89 )))(37 115 ))(125 127 )))(62 (119 (((6 (45 69 ))((75 130 )(81 174 )))((56 103 )(155 (151 168 )))))))(162 (15 57 ))))(92 165 )))*
(0 ((87 ((((((((55 (111 ((((98 (((((1 (64 114 ))(26 49 ))(((18 143 )((129 (159 191 ))(132 185 )))(((42 121 )(190 (100 147 )))(105 134 ))))((51 74 )(167 (139 187 ))))(21 (60 (31 157 )))))(203 (90 142 )))((52 (((188 (99 ((8 36 )(135 141 ))))(33 43 ))(146 (113 133 ))))(153 172 )))(88 (((((((((((3 (197 (126 (((((7 (12 196 ))(118 175 ))(47 95 ))((109 (20 24 ))(116 (112 (97 120 )))))((25 (9 (30 94 )))(40 54 ))))))(53 (19 189 )))(198 (108 (22 149 ))))((34 ((67 (29 66 ))(104 (72 186 ))))(38 199 )))(16 (177 180 )))(71 (82 122 )))(58 117 ))(106 183 ))(102 184 ))((5 145 )(10 (140 (44 (136 182 ))))))(86 158 ))))))(107 (91 (154 202 ))))(170 (80 (4 (144 (77 110 ))))))((161 (79 (68 (11 ((96 156 )(193 (192 194 )))))))(((((17 41 )(63 148 ))(85 128 ))(200 201 ))(83 84 ))))((((((14 76 )(59 179 ))(27 28 ))(152 (61 164 )))(93 169 ))(((23 171 )(35 181 ))(46 131 ))))(((((2 (32 (((13 73 )(138 160 ))((70 166 )(176 178 )))))((150 (173 (50 (195 (124 (101 (39 123 )))))))((48 204 )(137 163 ))))(65 (78 89 )))(37 115 ))(125 127 )))(62 (119 (((6 (45 69 ))((75 130 )(81 174 )))((56 103 )(155 (151 168 )))))))(162 (15 57 ))))(92 165 )))*
(0 ((87 ((((((((55 (111 ((((98 (((((1 (64 114 ))(26 49 ))(((18 143 )((129 (159 191 ))(132 185 )))(((42 121 )(190 (100 147 )))(105 134 ))))((51 74 )(167 (139 187 ))))(60 (21 (31 157 )))))(203 (90 142 )))((52 (((188 (99 ((8 36 )(135 141 ))))(33 43 ))(146 (113 133 ))))(153 172 )))(88 (((((((((((3 (197 (126 (((((7 (12 196 ))(118 175 ))(47 95 ))((109 (20 24 ))((97 120 )(112 116 ))))((25 (9 (30 94 )))(40 54 ))))))(53 (19 189 )))(198 (108 (22 149 ))))((34 ((67 (29 66 ))(104 (72 186 ))))(38 199 )))(16 (177 180 )))(122 (71 82 )))(58 117 ))(106 183 ))(102 184 ))((5 145 )(10 (140 (44 (136 182 ))))))(86 158 ))))))((91 107 )(154 202 )))(170 (80 (4 (144 (77 110 ))))))((161 (79 (68 (11 (96 (156 (193 (192 194 ))))))))(((((17 41 )(63 148 ))(85 128 ))(200 201 ))(83 84 ))))((((((14 76 )(59 179 ))(27 28 ))(152 (61 164 )))(93 169 ))(((23 171 )(35 181 ))(46 131 ))))(((((2 (32 (((13 73 )(138 160 ))((70 166 )(176 178 )))))((150 (173 (50 (195 (124 (101 (39 123 )))))))((48 204 )(137 163 ))))(65 (78 89 )))(37 115 ))(125 127 )))(62 (119 (((6 (45 69 ))((75 130 )(81 174 )))((56 103 )(155 (151 168 )))))))(162 (15 57 ))))(92 165 )))*
(0 ((87 ((((((((111 (((((98 (((((1 (64 114 ))(26 49 ))(((18 143 )((129 (159 191 ))(132 185 )))(((42 121 )(190 (100 147 )))(105 134 ))))((51 74 )(167 (139 187 ))))(60 (21 (31 157 )))))(203 (90 142 )))(153 172 ))(52 (((188 (99 ((8 36 )(135 141 ))))(33 43 ))(146 (113 133 )))))(88 (((((((((((3 (197 (126 (((((7 (12 196 ))(118 175 ))(47 95 ))((109 (20 24 ))((97 120 )(112 116 ))))((25 (9 (30 94 )))(40 54 ))))))(53 (19 189 )))(198 (108 (22 149 ))))((34 ((67 (29 66 ))(104 (72 186 ))))(38 199 )))(16 (177 180 )))(71 (82 122 )))(58 117 ))(106 183 ))(102 184 ))((5 145 )(10 (140 (44 (136 182 ))))))(86 158 )))))(55 ((91 107 )(154 202 ))))(170 (80 (4 (144 (77 110 ))))))((161 (79 (68 (11 (96 (156 (193 (192 194 ))))))))(((((17 41 )(63 148 ))(85 128 ))(200 201 ))(83 84 ))))((((((14 76 )(59 179 ))(27 28 ))(152 (61 164 )))(93 169 ))(((23 171 )(35 181 ))(46 131 ))))(((((2 (32 (((13 73 )(138 160 ))((70 166 )(176 178 )))))((150 (173 (50 (195 ((39 124 )(101 123 ))))))((48 204 )(137 163 ))))(65 (78 89 )))(37 115 ))(125 127 )))(62 (119 (((6 (45 69 ))((75 130 )(81 174 )))((56 103 )(155 (151 168 )))))))(162 (15 57 ))))(92 165 )))*
(0 ((87 (((((((((111 (88 ((((98 (((((1 (64 114 ))(26 49 ))(((18 143 )((129 (159 191 ))(132 185 )))(((42 121 )(190 (100 147 )))(105 134 ))))((51 74 )(167 (139 187 ))))(21 (60 (31 157 )))))(153 172 ))(203 (90 142 )))(52 (((188 (99 ((8 36 )(135 141 ))))(33 43 ))(146 (113 133 )))))))(55 ((91 107 )(154 202 ))))(170 (80 (4 (144 (77 110 ))))))((184 ((((((((3 (197 (126 (((((7 (12 196 ))(118 175 ))(47 95 ))((109 (20 24 ))((97 120 )(112 116 ))))((25 (9 (30 94 )))(40 54 ))))))(53 (19 189 )))(198 (108 (22 149 ))))((34 ((67 (29 66 ))(104 (72 186 ))))(38 199 )))(16 (177 180 )))(71 (82 122 )))(58 117 ))(102 (106 183 ))))((5 145 )(10 (140 (136 (44 182 )))))))((161 (79 (68 (11 (96 (156 (193 (192 194 ))))))))(((((17 41 )(63 148 ))(85 128 ))(200 201 ))(83 84 ))))(((((((14 76 )(59 179 ))(27 28 ))(152 (61 164 )))(86 158 ))(93 169 ))(((23 171 )(35 181 ))(46 131 ))))(((((2 (32 (((13 73 )(138 160 ))((70 166 )(176 178 )))))((150 (173 (50 (195 (124 (39 (101 123 )))))))((48 204 )(137 163 ))))(65 (78 89 )))(37 115 ))(125 127 )))(62 (119 (((6 (45 69 ))((75 130 )(81 174 )))((56 103 )(155 (151 168 )))))))(162 (15 57 ))))(92 165 )))*
(0 ((87 ((((((((55 (111 (((((98 (((((1 (64 114 ))(26 49 ))(((18 143 )((129 (159 191 ))(132 185 )))(((42 121 )(190 (100 147 )))(105 134 ))))((51 74 )(167 (139 187 ))))(21 (60 (31 157 )))))(153 172 ))(203 (90 142 )))(52 (((188 (99 ((8 36 )(135 141 ))))(33 43 ))(146 (113 133 )))))(88 (((((((((3 (197 (126 (((((7 (12 196 ))(118 175 ))(47 95 ))((109 (20 24 ))((97 120 )(112 116 ))))((25 (9 (30 94 )))(40 54 ))))))(53 (19 189 )))((198 (108 (22 149 )))((34 ((67 (29 66 ))(104 (72 186 ))))(38 199 ))))(16 ((71 (82 122 ))(177 180 ))))(58 117 ))(106 183 ))(102 184 ))((5 145 )(10 (140 (44 (136 182 ))))))(86 158 ))))))(107 (91 (154 202 ))))(170 (80 (4 (144 (77 110 ))))))((161 (79 (11 (68 (156 (96 (193 (192 194 ))))))))(((((17 41 )(63 148 ))(85 128 ))(200 201 ))(83 84 ))))((((((14 76 )(59 179 ))(27 28 ))(152 (61 164 )))(93 169 ))(((23 171 )(35 181 ))(46 131 ))))(((((2 (32 (((13 73 )(138 160 ))((70 166 )(176 178 )))))((150 (173 (50 (195 (124 (101 (39 123 )))))))((48 204 )(137 163 ))))(65 (78 89 )))(37 115 ))(125 127 )))(62 (119 (((6 (45 69 ))((75 130 )(81 174 )))((56 103 )(155 (151 168 )))))))(162 (15 57 ))))(92 165 )))*
(0 ((87 ((((((((111 (((((98 (((((1 (64 114 ))(26 49 ))(((18 143 )((129 (159 191 ))(132 185 )))(((42 121 )(190 (100 147 )))(105 134 ))))((51 74 )(167 (139 187 ))))(60 (21 (31 157 )))))(203 (90 142 )))(153 172 ))(52 (((188 (99 ((8 36 )(135 141 ))))(33 43 ))(146 (113 133 )))))(88 (((((((((((3 (197 (126 (((((7 (12 196 ))(118 175 ))(47 95 ))((109 (20 24 ))((97 120 )(112 116 ))))((25 (9 (30 94 )))(40 54 ))))))(53 (19 189 )))(198 (108 (22 149 ))))((34 ((67 (29 66 ))(104 (72 186 ))))(38 199 )))(16 (177 180 )))(71 (82 122 )))(58 117 ))(106 183 ))(102 184 ))((5 145 )(10 (140 (136 (44 182 ))))))(86 158 )))))(55 ((91 107 )(154 202 ))))(170 (80 (4 (144 (77 110 ))))))((161 (79 (68 (11 ((96 156 )(193 (192 194 )))))))(((((17 41 )(63 148 ))(85 128 ))(200 201 ))(83 84 ))))((((((14 76 )(59 179 ))(27 28 ))(152 (61 164 )))(93 169 ))(((23 171 )(35 181 ))(46 131 ))))(((((2 (32 (((13 73 )(138 160 ))((70 166 )(176 178 )))))((150 (173 (50 (195 (124 (101 (39 123 )))))))((48 204 )(137 163 ))))(65 (78 89 )))(37 115 ))(125 127 )))(62 (119 (((6 (45 69 ))((75 130 )(81 174 )))((56 103 )(155 (151 168 )))))))(162 (15 57 ))))(92 165 )))*
(0 ((87 ((((((((55 (111 (((((98 (((((1 (64 114 ))(26 49 ))(((18 143 )((129 (159 191 ))(132 185 )))(((42 121 )(190 (100 147 )))(105 134 ))))((51 74 )(167 (139 187 ))))(60 (21 (31 157 )))))(153 172 ))(203 (90 142 )))(52 (((188 (99 ((8 36 )(135 141 ))))(33 43 ))(146 (113 133 )))))(88 (((((((((((3 (197 (126 (((((7 (12 196 ))(118 175 ))(47 95 ))((109 (20 24 ))(116 (112 (97 120 )))))((25 (9 (30 94 )))(40 54 ))))))(53 (19 189 )))(198 (108 (22 149 ))))((34 ((67 (29 66 ))(104 (72 186 ))))(38 199 )))(16 (177 180 )))(71 (82 122 )))(58 117 ))(106 183 ))(102 184 ))((5 145 )(10 (140 (44 (136 182 ))))))(86 158 ))))))((91 107 )(154 202 )))(170 (80 (4 (144 (77 110 ))))))((161 (79 (68 (11 ((96 156 )(193 (192 194 )))))))(((((17 41 )(63 148 ))(85 128 ))(200 201 ))(83 84 ))))((((((14 76 )(59 179 ))(27 28 ))(152 (61 164 )))(93 169 ))(((23 171 )(35 181 ))(46 131 ))))(((((2 (32 (((13 73 )(138 160 ))((70 166 )(176 178 )))))((150 (173 (50 (195 ((39 124 )(101 123 ))))))((48 204 )(137 163 ))))(65 (78 89 )))(37 115 ))(125 127 )))(62 (119 (((6 (45 69 ))((75 130 )(81 174 )))((56 103 )(155 (151 168 )))))))(162 (15 57 ))))(92 165 )))*
(0 ((87 ((((((((111 (((((98 (((((1 (64 114 ))(26 49 ))(((18 143 )((129 (159 191 ))(132 185 )))(((42 121 )(190 (100 147 )))(105 134 ))))((51 74 )(167 (139 187 ))))(21 (60 (31 157 )))))(153 172 ))(203 (90 142 )))(52 (((188 (99 ((8 36 )(135 141 ))))(33 43 ))(146 (113 133 )))))(88 (((((((((((3 (197 (126 (((((7 (12 196 ))(118 175 ))(47 95 ))((109 (20 24 ))(116 (112 (97 120 )))))((25 (9 (30 94 )))(40 54 ))))))(53 (19 189 )))(198 (108 (22 149 ))))((34 ((67 (29 66 ))(104 (72 186 ))))(38 199 )))(16 (177 180 )))(122 (71 82 )))(58 117 ))(106 183 ))(102 184 ))((5 145 )(10 (140 (136 (44 182 ))))))(86 158 )))))(55 ((91 107 )(154 202 ))))(170 (80 (4 (144 (77 110 ))))))((161 (79 (11 (68 (156 (96 (193 (192 194 ))))))))(((((17 41 )(63 148 ))(85 128 ))(200 201 ))(83 84 ))))((((((14 76 )(59 179 ))(27 28 ))(152 (61 164 )))(93 169 ))(((23 171 )(35 181 ))(46 131 ))))(((((2 (32 (((13 73 )(138 160 ))((70 166 )(176 178 )))))((150 (173 (50 (195 (124 (123 (39 101 )))))))((48 204 )(137 163 ))))(65 (78 89 )))(37 115 ))(125 127 )))(62 (119 (((6 (45 69 ))((75 130 )(81 174 )))((56 103 )(155 (151 168 )))))))(162 (15 57 ))))(92 165 )))*
(0 ((87 ((((((((111 (((((98 (((((1 (64 114 ))(26 49 ))(((18 143 )((129 (159 191 ))(132 185 )))(((42 121 )(190 (100 147 )))(105 134 ))))((51 74 )(167 (139 187 ))))(60 (21 (31 157 )))))(153 172 ))(203 (90 142 )))(52 (((188 (99 ((8 36 )(135 141 ))))(33 43 ))(146 (113 133 )))))(88 (((((((((((3 (197 (126 (((((7 (12 196 ))(118 175 ))(47 95 ))((109 (20 24 ))((97 120 )(112 116 ))))((25 (9 (30 94 )))(40 54 ))))))(53 (19 189 )))(198 (108 (22 149 ))))((34 ((67 (29 66 ))(104 (72 186 ))))(38 199 )))(16 (177 180 )))(122 (71 82 )))(58 117 ))(106 183 ))(102 184 ))((5 145 )(10 (140 (44 (136 182 ))))))(86 158 )))))(55 ((91 107 )(154 202 ))))(170 (80 (4 (144 (77 110 ))))))((161 (79 (68 (11 (96 (156 (193 (192 194 ))))))))(((((17 41 )(63 148 ))(85 128 ))(200 201 ))(83 84 ))))((((((14 76 )(59 179 ))(27 28 ))(152 (61 164 )))(93 169 ))(((23 171 )(35 181 ))(46 131 ))))(((((2 (32 (((13 73 )(138 160 ))((70 166 )(176 178 )))))((150 (173 (50 (195 (124 (123 (39 101 )))))))((48 204 )(137 163 ))))(65 (78 89 )))(37 115 ))(125 127 )))(62 (119 (((6 (45 69 ))((75 130 )(81 174 )))((56 103 )(155 (151 168 )))))))(162 (15 57 ))))(92 165 )))*
(0 ((87 ((((((((55 (111 (((((98 (((((1 (64 114 ))(26 49 ))(((18 143 )((129 (159 191 ))(132 185 )))(((42 121 )(190 (100 147 )))(105 134 ))))((51 74 )(167 (139 187 ))))(60 (21 (31 157 )))))(203 (90 142 )))(153 172 ))(52 (((188 (99 ((8 36 )(135 141 ))))(33 43 ))(146 (113 133 )))))(88 (((((((((((3 (197 (126 (((((7 (12 196 ))(118 175 ))(47 95 ))((109 (20 24 ))((97 120 )(112 116 ))))((25 (9 (30 94 )))(40 54 ))))))(53 (19 189 )))(198 (108 (22 149 ))))((34 ((67 (29 66 ))(104 (72 186 ))))(38 199 )))(16 (177 180 )))(71 (82 122 )))(58 117 ))(106 183 ))(102 184 ))((5 145 )(10 (140 (44 (136 182 ))))))(86 158 ))))))((91 107 )(154 202 )))(170 (80 (4 (144 (77 110 ))))))((161 (79 (68 (11 (156 (96 (193 (192 194 ))))))))(((((17 41 )(63 148 ))(85 128 ))(200 201 ))(83 84 ))))((((((14 76 )(59 179 ))(27 28 ))(152 (61 164 )))(93 169 ))(((23 171 )(35 181 ))(46 131 ))))(((((2 (32 (((13 73 )(138 160 ))((70 166 )(176 178 )))))((150 (173 (50 (195 (124 (123 (39 101 )))))))((48 204 )(137 163 ))))(65 (78 89 )))(37 115 ))(125 127 )))(62 (119 (((6 (45 69 ))((75 130 )(81 174 )))((56 103 )(155 (151 168 )))))))(162 (15 57 ))))(92 165 )))*
(0 ((87 ((((((((111 (((((98 (((((1 (64 114 ))(26 49 ))(((18 143 )((129 (159 191 ))(132 185 )))(((42 121 )(190 (100 147 )))(105 134 ))))((51 74 )(167 (139 187 ))))(60 (21 (31 157 )))))(153 172 ))(203 (90 142 )))(52 (((188 (99 ((8 36 )(135 141 ))))(33 43 ))(146 (113 133 )))))(88 (((((((((((3 (197 (126 (((((7 (12 196 ))(118 175 ))(47 95 ))((109 (20 24 ))((97 120 )(112 116 ))))((25 (9 (30 94 )))(40 54 ))))))(53 (19 189 )))(198 (108 (22 149 ))))((34 ((67 (29 66 ))(104 (72 186 ))))(38 199 )))(16 (177 180 )))(71 (82 122 )))(58 117 ))(106 183 ))(102 184 ))((5 145 )(10 (140 (44 (136 182 ))))))(86 158 )))))(55 ((91 107 )(154 202 ))))(170 (80 (4 (144 (77 110 ))))))((161 (79 (68 (11 (96 (156 (193 (192 194 ))))))))(((((17 41 )(63 148 ))(85 128 ))(200 201 ))(83 84 ))))((((((14 76 )(59 179 ))(27 28 ))(152 (61 164 )))(93 169 ))(((23 171 )(35 181 ))(46 131 ))))(((((2 (32 (((13 73 )(138 160 ))((70 166 )(176 178 )))))((150 (173 (50 (195 (124 (101 (39 123 )))))))((48 204 )(137 163 ))))(65 (78 89 )))(37 115 ))(125 127 )))(62 (119 (((6 (45 69 ))((75 130 )(81 174 )))((56 103 )(155 (151 168 )))))))(162 (15 57 ))))(92 165 )))*
(0 ((87 ((((((((111 ((((98 (((((1 (64 114 ))(26 49 ))(((18 143 )((129 (159 191 ))(132 185 )))(((42 121 )(190 (100 147 )))(105 134 ))))((51 74 )(167 (139 187 ))))(21 (60 (31 157 )))))(203 (90 142 )))((52 (((188 (99 ((8 36 )(135 141 ))))(33 43 ))(146 (113 133 ))))(153 172 )))(88 (((((((((((3 (197 (126 (((((7 (12 196 ))(118 175 ))(47 95 ))((109 (20 24 ))(116 (112 (97 120 )))))((25 (9 (30 94 )))(40 54 ))))))(53 (19 189 )))(198 (108 (22 149 ))))((34 ((67 (29 66 ))(104 (72 186 ))))(38 199 )))(16 (177 180 )))(71 (82 122 )))(58 117 ))(106 183 ))(102 184 ))((5 145 )(10 (140 (44 (136 182 ))))))(86 158 )))))(55 ((91 107 )(154 202 ))))(170 (80 (4 (144 (77 110 ))))))((161 (79 (68 (11 ((96 156 )(193 (192 194 )))))))(((((17 41 )(63 148 ))(85 128 ))(200 201 ))(83 84 ))))((((((14 76 )(59 179 ))(27 28 ))(152 (61 164 )))(93 169 ))(((23 171 )(35 181 ))(46 131 ))))(((((2 (32 (((13 73 )(138 160 ))((70 166 )(176 178 )))))((150 (173 (50 (195 (124 (101 (39 123 )))))))((48 204 )(137 163 ))))(65 (78 89 )))(37 115 ))(125 127 )))(62 (119 (((6 (45 69 ))((75 130 )(81 174 )))((56 103 )(155 (151 168 )))))))(162 (15 57 ))))(92 165 )))*
(0 ((87 ((((((((55 (111 (((((98 (((((1 (64 114 ))(26 49 ))(((18 143 )((129 (159 191 ))(132 185 )))(((42 121 )(190 (100 147 )))(105 134 ))))((51 74 )(167 (139 187 ))))(21 (60 (31 157 )))))(203 (90 142 )))(153 172 ))(52 (((188 (99 ((8 36 )(135 141 ))))(33 43 ))(146 (113 133 )))))(88 (((((((((((3 (197 (126 (((((7 (12 196 ))(118 175 ))(47 95 ))((109 (20 24 ))((97 120 )(112 116 ))))((25 (9 (30 94 )))(40 54 ))))))(53 (19 189 )))(198 (108 (22 149 ))))((34 ((67 (29 66 ))(104 (72 186 ))))(38 199 )))(16 (177 180 )))(71 (82 122 )))(58 117 ))(106 183 ))(102 184 ))((5 145 )(10 (140 (44 (136 182 ))))))(86 158 ))))))(107 (91 (154 202 ))))(170 (80 (4 (144 (77 110 ))))))((161 (79 (68 (11 (156 (96 (193 (192 194 ))))))))(((((17 41 )(63 148 ))(85 128 ))(200 201 ))(83 84 ))))((((((14 76 )(59 179 ))(27 28 ))(152 (61 164 )))(93 169 ))(((23 171 )(35 181 ))(46 131 ))))(((((2 (32 (((13 73 )(138 160 ))((70 166 )(176 178 )))))((150 (173 (50 (195 (124 (123 (39 101 )))))))((48 204 )(137 163 ))))(65 (78 89 )))(37 115 ))(125 127 )))(62 (119 (((6 (45 69 ))((75 130 )(81 174 )))((56 103 )(155 (151 168 )))))))(162 (15 57 ))))(92 165 )))*
(0 ((87 ((((((((111 (((((98 (((((1 (64 114 ))(26 49 ))(((18 143 )((129 (159 191 ))(132 185 )))(((42 121 )(190 (100 147 )))(105 134 ))))((51 74 )(167 (139 187 ))))(60 (21 (31 157 )))))(153 172 ))(203 (90 142 )))(52 (((188 (99 ((8 36 )(135 141 ))))(33 43 ))(146 (113 133 )))))(88 (((((((((((3 (197 (126 (((((7 (12 196 ))(118 175 ))(47 95 ))((109 (20 24 ))((97 120 )(112 116 ))))((25 (9 (30 94 )))(40 54 ))))))(53 (19 189 )))(198 (108 (22 149 ))))((34 ((67 (29 66 ))(104 (72 186 ))))(38 199 )))(16 (177 180 )))(122 (71 82 )))(58 117 ))(106 183 ))(102 184 ))((5 145 )(10 (140 (44 (136 182 ))))))(86 158 )))))(55 ((91 107 )(154 202 ))))(170 (80 (4 (144 (77 110 ))))))((161 (79 (68 (11 (156 (96 (193 (192 194 ))))))))(((((17 41 )(63 148 ))(85 128 ))(200 201 ))(83 84 ))))((((((14 76 )(59 179 ))(27 28 ))(152 (61 164 )))(93 169 ))(((23 171 )(35 181 ))(46 131 ))))(((((2 (32 (((13 73 )(138 160 ))((70 166 )(176 178 )))))((150 (173 (50 (195 (124 (39 (101 123 )))))))((48 204 )(137 163 ))))(65 (78 89 )))(37 115 ))(125 127 )))(62 (119 (((6 (45 69 ))((75 130 )(81 174 )))((56 103 )(155 (151 168 )))))))(162 (15 57 ))))(92 165 )))*
(0 ((87 ((((((((55 (111 (((((98 (((((1 (64 114 ))(26 49 ))(((18 143 )((129 (159 191 ))(132 185 )))(((42 121 )(190 (100 147 )))(105 134 ))))((51 74 )(167 (139 187 ))))(60 (21 (31 157 )))))(203 (90 142 )))(153 172 ))(52 (((188 (99 ((8 36 )(135 141 ))))(33 43 ))(146 (113 133 )))))(88 (((((((((((3 (197 (126 (((((7 (12 196 ))(118 175 ))(47 95 ))((109 (20 24 ))((97 120 )(112 116 ))))((25 (9 (30 94 )))(40 54 ))))))(53 (19 189 )))(198 (108 (22 149 ))))((34 ((67 (29 66 ))(104 (72 186 ))))(38 199 )))(16 (177 180 )))(71 (82 122 )))(58 117 ))(106 183 ))(102 184 ))((5 145 )(10 (140 (136 (44 182 ))))))(86 158 ))))))(107 (91 (154 202 ))))(170 (80 (4 (144 (77 110 ))))))((161 (79 (68 (11 ((96 156 )(193 (192 194 )))))))(((((17 41 )(63 148 ))(85 128 ))(200 201 ))(83 84 ))))((((((14 76 )(59 179 ))(27 28 ))(152 (61 164 )))(93 169 ))(((23 171 )(35 181 ))(46 131 ))))(((((2 (32 (((13 73 )(138 160 ))((70 166 )(176 178 )))))((150 (173 (50 (195 (124 (123 (39 101 )))))))((48 204 )(137 163 ))))(65 (78 89 )))(37 115 ))(125 127 )))(62 (119 (((6 (45 69 ))((75 130 )(81 174 )))((56 103 )(155 (151 168 )))))))(162 (15 57 ))))(92 165 )))*
(0 ((87 ((((((((55 (111 (((((98 (((((1 (64 114 ))(26 49 ))(((18 143 )((129 (159 191 ))(132 185 )))(((42 121 )(190 (100 147 )))(105 134 ))))((51 74 )(167 (139 187 ))))(21 (60 (31 157 )))))(203 (90 142 )))(153 172 ))(52 (((188 (99 ((8 36 )(135 141 ))))(33 43 ))(146 (113 133 )))))(88 (((((((((((3 (197 (126 (((((7 (12 196 ))(118 175 ))(47 95 ))((109 (20 24 ))(116 (112 (97 120 )))))((25 (9 (30 94 )))(40 54 ))))))(53 (19 189 )))(198 (108 (22 149 ))))((34 ((67 (29 66 ))(104 (72 186 ))))(38 199 )))(16 (177 180 )))(122 (71 82 )))(58 117 ))(106 183 ))(102 184 ))((5 145 )(10 (140 (44 (136 182 ))))))(86 158 ))))))(107 (91 (154 202 ))))(170 (80 (4 (144 (77 110 ))))))((161 (79 (11 (68 ((96 156 )(193 (192 194 )))))))(((((17 41 )(63 148 ))(85 128 ))(200 201 ))(83 84 ))))((((((14 76 )(59 179 ))(27 28 ))(152 (61 164 )))(93 169 ))(((23 171 )(35 181 ))(46 131 ))))(((((2 (32 (((13 73 )(138 160 ))((70 166 )(176 178 )))))((150 (173 (50 (195 (124 (101 (39 123 )))))))((48 204 )(137 163 ))))(65 (78 89 )))(37 115 ))(125 127 )))(62 (119 (((6 (45 69 ))((75 130 )(81 174 )))((56 103 )(155 (151 168 )))))))(162 (15 57 ))))(92 165 )))*
(0 ((87 ((((((((111 (((((98 (((((1 (64 114 ))(26 49 ))(((18 143 )((129 (159 191 ))(132 185 )))(((42 121 )(190 (100 147 )))(105 134 ))))((51 74 )(167 (139 187 ))))(21 (60 (31 157 )))))(153 172 ))(203 (90 142 )))(52 (((188 (99 ((8 36 )(135 141 ))))(33 43 ))(146 (113 133 )))))(88 (((((((((((3 (197 (126 (((((7 (12 196 ))(118 175 ))(47 95 ))((109 (20 24 ))((97 120 )(112 116 ))))((25 (9 (30 94 )))(40 54 ))))))(53 (19 189 )))(198 (108 (22 149 ))))((34 ((67 (29 66 ))(104 (72 186 ))))(38 199 )))(16 (177 180 )))(71 (82 122 )))(58 117 ))(106 183 ))(102 184 ))((5 145 )(10 (140 (136 (44 182 ))))))(86 158 )))))(55 ((91 107 )(154 202 ))))(170 (80 (4 (144 (77 110 ))))))((161 (79 (68 (11 ((96 156 )(193 (192 194 )))))))(((((17 41 )(63 148 ))(85 128 ))(200 201 ))(83 84 ))))((((((14 76 )(59 179 ))(27 28 ))(152 (61 164 )))(93 169 ))(((23 171 )(35 181 ))(46 131 ))))(((((2 (32 (((13 73 )(138 160 ))((70 166 )(176 178 )))))((150 (173 (50 (195 (124 (123 (39 101 )))))))((48 204 )(137 163 ))))(65 (78 89 )))(37 115 ))(125 127 )))(62 (119 (((6 (45 69 ))((75 130 )(81 174 )))((56 103 )(155 (151 168 )))))))(162 (15 57 ))))(92 165 )))*
(0 ((87 (((((((((111 (88 ((((98 (((((1 (64 114 ))(26 49 ))(((18 143 )((129 (159 191 ))(132 185 )))(((42 121 )(190 (100 147 )))(105 134 ))))((51 74 )(167 (139 187 ))))(21 (60 (31 157 )))))(153 172 ))(203 (90 142 )))(52 (((188 (99 ((8 36 )(135 141 ))))(33 43 ))(146 (113 133 )))))))(55 ((91 107 )(154 202 ))))(170 (80 (4 (144 (77 110 ))))))((184 ((((((((3 (197 (126 (((((7 (12 196 ))(118 175 ))(47 95 ))((109 (20 24 ))(116 (112 (97 120 )))))((25 (9 (30 94 )))(40 54 ))))))(53 (19 189 )))(198 (108 (22 149 ))))((34 ((67 (29 66 ))(104 (72 186 ))))(38 199 )))(16 (177 180 )))(122 (71 82 )))(58 117 ))(102 (106 183 ))))((5 145 )(10 (140 (44 (136 182 )))))))((161 (79 (68 (11 (96 (156 (193 (192 194 ))))))))(((((17 41 )(63 148 ))(85 128 ))(200 201 ))(83 84 ))))(((((((14 76 )(59 179 ))(27 28 ))(152 (61 164 )))(86 158 ))(93 169 ))(((23 171 )(35 181 ))(46 131 ))))(((((2 (32 (((13 73 )(138 160 ))((70 166 )(176 178 )))))((150 (173 (50 (195 (124 (101 (39 123 )))))))((48 204 )(137 163 ))))(65 (78 89 )))(37 115 ))(125 127 )))(62 (119 (((6 (45 69 ))((75 130 )(81 174 )))((56 103 )(155 (151 168 )))))))(162 (15 57 ))))(92 165 )))*
(0 ((87 ((((((((55 (111 (((((98 (((((1 (64 114 ))(26 49 ))(((18 143 )((129 (159 191 ))(132 185 )))(((42 121 )(190 (100 147 )))(105 134 ))))((51 74 )(167 (139 187 ))))(21 (60 (31 157 )))))(203 (90 142 )))(153 172 ))(52 (((188 (99 ((8 36 )(135 141 ))))(33 43 ))(146 (113 133 )))))(88 (((((((((((3 (197 (126 (((((7 (12 196 ))(118 175 ))(47 95 ))((109 (20 24 ))((97 120 )(112 116 ))))((25 (9 (30 94 )))(40 54 ))))))(53 (19 189 )))(198 (108 (22 149 ))))((34 ((67 (29 66 ))(104 (72 186 ))))(38 199 )))(16 (177 180 )))(122 (71 82 )))(58 117 ))(106 183 ))(102 184 ))((5 145 )(10 (140 (136 (44 182 ))))))(86 158 ))))))(107 (91 (154 202 ))))(170 (80 (4 (144 (77 110 ))))))((161 (79 (68 (11 (156 (96 (193 (192 194 ))))))))(((((17 41 )(63 148 ))(85 128 ))(200 201 ))(83 84 ))))((((((14 76 )(59 179 ))(27 28 ))(152 (61 164 )))(93 169 ))(((23 171 )(35 181 ))(46 131 ))))(((((2 (32 (((13 73 )(138 160 ))((70 166 )(176 178 )))))((150 (173 (50 (195 (124 (39 (101 123 )))))))((48 204 )(137 163 ))))(65 (78 89 )))(37 115 ))(125 127 )))(62 (119 (((6 (45 69 ))((75 130 )(81 174 )))((56 103 )(155 (151 168 )))))))(162 (15 57 ))))(92 165 )))*
(0 ((87 ((((((((55 (111 ((((98 (((((1 (64 114 ))(26 49 ))(((18 143 )((129 (159 191 ))(132 185 )))(((42 121 )(190 (100 147 )))(105 134 ))))((51 74 )(167 (139 187 ))))(60 (21 (31 157 )))))(203 (90 142 )))((52 (((188 (99 ((8 36 )(135 141 ))))(33 43 ))(146 (113 133 ))))(153 172 )))(88 (((((((((((3 (197 (126 (((((7 (12 196 ))(118 175 ))(47 95 ))((109 (20 24 ))(116 (112 (97 120 )))))((25 (9 (30 94 )))(40 54 ))))))(53 (19 189 )))(198 (108 (22 149 ))))((34 ((67 (29 66 ))(104 (72 186 ))))(38 199 )))(16 (177 180 )))(71 (82 122 )))(58 117 ))(106 183 ))(102 184 ))((5 145 )(10 (140 (44 (136 182 ))))))(86 158 ))))))(107 (91 (154 202 ))))(170 (80 (4 (144 (77 110 ))))))((161 (79 (68 (11 ((96 156 )(193 (192 194 )))))))(((((17 41 )(63 148 ))(85 128 ))(200 201 ))(83 84 ))))((((((14 76 )(59 179 ))(27 28 ))(152 (61 164 )))(93 169 ))(((23 171 )(35 181 ))(46 131 ))))(((((2 (32 (((13 73 )(138 160 ))((70 166 )(176 178 )))))((150 (173 (50 (195 (124 (123 (39 101 )))))))((48 204 )(137 163 ))))(65 (78 89 )))(37 115 ))(125 127 )))(62 (119 (((6 (45 69 ))((75 130 )(81 174 )))((56 103 )(155 (151 168 )))))))(162 (15 57 ))))(92 165 )))*
(0 ((87 (((((((((111 (88 ((((98 (((((1 (64 114 ))(26 49 ))(((18 143 )((129 (159 191 ))(132 185 )))(((42 121 )(190 (100 147 )))(105 134 ))))((51 74 )(167 (139 187 ))))(60 (21 (31 157 )))))(153 172 ))(203 (90 142 )))(52 (((188 (99 ((8 36 )(135 141 ))))(33 43 ))(146 (113 133 )))))))(55 ((91 107 )(154 202 ))))(170 (80 (4 (144 (77 110 ))))))((184 ((((((((3 (197 (126 (((((7 (12 196 ))(118 175 ))(47 95 ))((109 (20 24 ))((97 120 )(112 116 ))))((25 (9 (30 94 )))(40 54 ))))))(53 (19 189 )))(198 (108 (22 149 ))))((34 ((67 (29 66 ))(104 (72 186 ))))(38 199 )))(16 (177 180 )))(71 (82 122 )))(58 117 ))(102 (106 183 ))))((5 145 )(10 (140 (136 (44 182 )))))))((161 (79 (68 (11 (96 (156 (193 (192 194 ))))))))(((((17 41 )(63 148 ))(85 128 ))(200 201 ))(83 84 ))))(((((((14 76 )(59 179 ))(27 28 ))(152 (61 164 )))(86 158 ))(93 169 ))(((23 171 )(35 181 ))(46 131 ))))(((((2 (32 (((13 73 )(138 160 ))((70 166 )(176 178 )))))((150 (173 (50 (195 (124 (101 (39 123 )))))))((48 204 )(137 163 ))))(65 (78 89 )))(37 115 ))(125 127 )))(62 (119 (((6 (45 69 ))((75 130 )(81 174 )))((56 103 )(155 (151 168 )))))))(162 (15 57 ))))(92 165 )))*
(0 ((87 ((((((((55 (111 (((((98 (((((1 (64 114 ))(26 49 ))(((18 143 )((129 (159 191 ))(132 185 )))(((42 121 )(190 (100 147 )))(105 134 ))))((51 74 )(167 (139 187 ))))(60 (21 (31 157 )))))(153 172 ))(203 (90 142 )))(52 (((188 (99 ((8 36 )(135 141 ))))(33 43 ))(146 (113 133 )))))(88 (((((((((((3 (197 (126 (((((7 (12 196 ))(118 175 ))(47 95 ))((109 (20 24 ))((97 120 )(112 116 ))))((25 (9 (30 94 )))(40 54 ))))))(53 (19 189 )))(198 (108 (22 149 ))))((34 ((67 (29 66 ))(104 (72 186 ))))(38 199 )))(16 (177 180 )))(122 (71 82 )))(58 117 ))(106 183 ))(102 184 ))((5 145 )(10 (140 (44 (136 182 ))))))(86 158 ))))))(107 (91 (154 202 ))))(170 (80 (4 (144 (77 110 ))))))((161 (79 (68 (11 (96 (156 (193 (192 194 ))))))))(((((17 41 )(63 148 ))(85 128 ))(200 201 ))(83 84 ))))((((((14 76 )(59 179 ))(27 28 ))(152 (61 164 )))(93 169 ))(((23 171 )(35 181 ))(46 131 ))))(((((2 (32 (((13 73 )(138 160 ))((70 166 )(176 178 )))))((150 (173 (50 (195 ((39 124 )(101 123 ))))))((48 204 )(137 163 ))))(65 (78 89 )))(37 115 ))(125 127 )))(62 (119 (((6 (45 69 ))((75 130 )(81 174 )))((56 103 )(155 (151 168 )))))))(162 (15 57 ))))(92 165 )))*
(0 ((87 ((((((((111 (((((98 (((((1 (64 114 ))(26 49 ))(((18 143 )((129 (159 191 ))(132 185 )))(((42 121 )(190 (100 147 )))(105 134 ))))((51 74 )(167 (139 187 ))))(21 (60 (31 157 )))))(153 172 ))(203 (90 142 )))(52 (((188 (99 ((8 36 )(135 141 ))))(33 43 ))(146 (113 133 )))))(88 (((((((((((3 (197 (126 (((((7 (12 196 ))(118 175 ))(47 95 ))((109 (20 24 ))((97 120 )(112 116 ))))((25 (9 (30 94 )))(40 54 ))))))(53 (19 189 )))(198 (108 (22 149 ))))((34 ((67 (29 66 ))(104 (72 186 ))))(38 199 )))(16 (177 180 )))(71 (82 122 )))(58 117 ))(106 183 ))(102 184 ))((5 145 )(10 (140 (136 (44 182 ))))))(86 158 )))))(55 ((91 107 )(154 202 ))))(170 (80 (4 (144 (77 110 ))))))((161 (79 (68 (11 (96 (156 (193 (192 194 ))))))))(((((17 41 )(63 148 ))(85 128 ))(200 201 ))(83 84 ))))((((((14 76 )(59 179 ))(27 28 ))(152 (61 164 )))(93 169 ))(((23 171 )(35 181 ))(46 131 ))))(((((2 (32 (((13 73 )(138 160 ))((70 166 )(176 178 )))))((150 (173 (50 (195 (124 (39 (101 123 )))))))((48 204 )(137 163 ))))(65 (78 89 )))(37 115 ))(125 127 )))(62 (119 (((6 (45 69 ))((75 130 )(81 174 )))((56 103 )(155 (151 168 )))))))(162 (15 57 ))))(92 165 )))*
(0 ((87 (((((((((111 (88 ((((98 (((((1 (64 114 ))(26 49 ))(((18 143 )((129 (159 191 ))(132 185 )))(((42 121 )(190 (100 147 )))(105 134 ))))((51 74 )(167 (139 187 ))))(60 (21 (31 157 )))))(153 172 ))(203 (90 142 )))(52 (((188 (99 ((8 36 )(135 141 ))))(33 43 ))(146 (113 133 )))))))(55 ((91 107 )(154 202 ))))(170 (80 (4 (144 (77 110 ))))))((184 ((((((((3 (197 (126 (((((7 (12 196 ))(118 175 ))(47 95 ))((109 (20 24 ))((97 120 )(112 116 ))))((25 (9 (30 94 )))(40 54 ))))))(53 (19 189 )))(198 (108 (22 149 ))))((34 ((67 (29 66 ))(104 (72 186 ))))(38 199 )))(16 (177 180 )))(122 (71 82 )))(58 117 ))(102 (106 183 ))))((5 145 )(10 (140 (44 (136 182 )))))))((161 (79 (68 (11 (96 (156 (193 (192 194 ))))))))(((((17 41 )(63 148 ))(85 128 ))(200 201 ))(83 84 ))))(((((((14 76 )(59 179 ))(27 28 ))(152 (61 164 )))(86 158 ))(93 169 ))(((23 171 )(35 181 ))(46 131 ))))(((((2 (32 (((13 73 )(138 160 ))((70 166 )(176 178 )))))((150 (173 (50 (195 (124 (123 (39 101 )))))))((48 204 )(137 163 ))))(65 (78 89 )))(37 115 ))(125 127 )))(62 (119 (((6 (45 69 ))((75 130 )(81 174 )))((56 103 )(155 (151 168 )))))))(162 (15 57 ))))(92 165 )))*
(0 ((87 ((((((((111 (((((98 (((((1 (64 114 ))(26 49 ))(((18 143 )((129 (159 191 ))(132 185 )))(((42 121 )(190 (100 147 )))(105 134 ))))((51 74 )(167 (139 187 ))))(60 (21 (31 157 )))))(203 (90 142 )))(153 172 ))(52 (((188 (99 ((8 36 )(135 141 ))))(33 43 ))(146 (113 133 )))))(88 (((((((((((3 (197 (126 (((((7 (12 196 ))(118 175 ))(47 95 ))((109 (20 24 ))(116 (112 (97 120 )))))((25 (9 (30 94 )))(40 54 ))))))(53 (19 189 )))(198 (108 (22 149 ))))((34 ((67 (29 66 ))(104 (72 186 ))))(38 199 )))(16 (177 180 )))(71 (82 122 )))(58 117 ))(106 183 ))(102 184 ))((5 145 )(10 (140 (44 (136 182 ))))))(86 158 )))))(55 ((91 107 )(154 202 ))))(170 (80 (4 (144 (77 110 ))))))((161 (79 (68 (11 (96 (156 (193 (192 194 ))))))))(((((17 41 )(63 148 ))(85 128 ))(200 201 ))(83 84 ))))((((((14 76 )(59 179 ))(27 28 ))(152 (61 164 )))(93 169 ))(((23 171 )(35 181 ))(46 131 ))))(((((2 (32 (((13 73 )(138 160 ))((70 166 )(176 178 )))))((150 (173 (50 (195 (124 (123 (39 101 )))))))((48 204 )(137 163 ))))(65 (78 89 )))(37 115 ))(125 127 )))(62 (119 (((6 (45 69 ))((75 130 )(81 174 )))((56 103 )(155 (151 168 )))))))(162 (15 57 ))))(92 165 )))*
(0 ((87 ((((((((55 (111 ((((98 (((((1 (64 114 ))(26 49 ))(((18 143 )((129 (159 191 ))(132 185 )))(((42 121 )(190 (100 147 )))(105 134 ))))((51 74 )(167 (139 187 ))))(21 (60 (31 157 )))))(203 (90 142 )))((52 (((188 (99 ((8 36 )(135 141 ))))(33 43 ))(146 (113 133 ))))(153 172 )))(88 (((((((((((3 (197 (126 (((((7 (12 196 ))(118 175 ))(47 95 ))((109 (20 24 ))((97 120 )(112 116 ))))((25 (9 (30 94 )))(40 54 ))))))(53 (19 189 )))(198 (108 (22 149 ))))((34 ((67 (29 66 ))(104 (72 186 ))))(38 199 )))(16 (177 180 )))(71 (82 122 )))(58 117 ))(106 183 ))(102 184 ))((5 145 )(10 (140 (44 (136 182 ))))))(86 158 ))))))((91 107 )(154 202 )))(170 (80 (4 (144 (77 110 ))))))((161 (79 (11 (68 ((96 156 )(193 (192 194 )))))))(((((17 41 )(63 148 ))(85 128 ))(200 201 ))(83 84 ))))((((((14 76 )(59 179 ))(27 28 ))(152 (61 164 )))(93 169 ))(((23 171 )(35 181 ))(46 131 ))))(((((2 (32 (((13 73 )(138 160 ))((70 166 )(176 178 )))))((150 (173 (50 (195 (124 (101 (39 123 )))))))((48 204 )(137 163 ))))(65 (78 89 )))(37 115 ))(125 127 )))(62 (119 (((6 (45 69 ))((75 130 )(81 174 )))((56 103 )(155 (151 168 )))))))(162 (15 57 ))))(92 165 )))*
(0 ((87 ((((((((55 (111 ((((98 (((((1 (64 114 ))(26 49 ))(((18 143 )((129 (159 191 ))(132 185 )))(((42 121 )(190 (100 147 )))(105 134 ))))((51 74 )(167 (139 187 ))))(60 (21 (31 157 )))))(203 (90 142 )))((52 (((188 (99 ((8 36 )(135 141 ))))(33 43 ))(146 (113 133 ))))(153 172 )))(88 (((((((((((3 (197 (126 (((((7 (12 196 ))(118 175 ))(47 95 ))((109 (20 24 ))((97 120 )(112 116 ))))((25 (9 (30 94 )))(40 54 ))))))(53 (19 189 )))(198 (108 (22 149 ))))((34 ((67 (29 66 ))(104 (72 186 ))))(38 199 )))(16 (177 180 )))(122 (71 82 )))(58 117 ))(106 183 ))(102 184 ))((5 145 )(10 (140 (44 (136 182 ))))))(86 158 ))))))((91 107 )(154 202 )))(170 (80 (4 (144 (77 110 ))))))((161 (79 (11 (68 (156 (96 (193 (192 194 ))))))))(((((17 41 )(63 148 ))(85 128 ))(200 201 ))(83 84 ))))((((((14 76 )(59 179 ))(27 28 ))(152 (61 164 )))(93 169 ))(((23 171 )(35 181 ))(46 131 ))))(((((2 (32 (((13 73 )(138 160 ))((70 166 )(176 178 )))))((150 (173 (50 (195 (124 (123 (39 101 )))))))((48 204 )(137 163 ))))(65 (78 89 )))(37 115 ))(125 127 )))(62 (119 (((6 (45 69 ))((75 130 )(81 174 )))((56 103 )(155 (151 168 )))))))(162 (15 57 ))))(92 165 )))*
(0 ((87 ((((((((55 (111 (((((98 (((((1 (64 114 ))(26 49 ))(((18 143 )((129 (159 191 ))(132 185 )))(((42 121 )(190 (100 147 )))(105 134 ))))((51 74 )(167 (139 187 ))))(21 (60 (31 157 )))))(153 172 ))(203 (90 142 )))(52 (((188 (99 ((8 36 )(135 141 ))))(33 43 ))(146 (113 133 )))))(88 (((((((((((3 (197 (126 (((((7 (12 196 ))(118 175 ))(47 95 ))((109 (20 24 ))((97 120 )(112 116 ))))((25 (9 (30 94 )))(40 54 ))))))(53 (19 189 )))(198 (108 (22 149 ))))((34 ((67 (29 66 ))(104 (72 186 ))))(38 199 )))(16 (177 180 )))(71 (82 122 )))(58 117 ))(106 183 ))(102 184 ))((5 145 )(10 (140 (136 (44 182 ))))))(86 158 ))))))((91 107 )(154 202 )))(170 (80 (4 (144 (77 110 ))))))((161 (79 (11 (68 ((96 156 )(193 (192 194 )))))))(((((17 41 )(63 148 ))(85 128 ))(200 201 ))(83 84 ))))((((((14 76 )(59 179 ))(27 28 ))(152 (61 164 )))(93 169 ))(((23 171 )(35 181 ))(46 131 ))))(((((2 (32 (((13 73 )(138 160 ))((70 166 )(176 178 )))))((150 (173 (50 (195 (124 (123 (39 101 )))))))((48 204 )(137 163 ))))(65 (78 89 )))(37 115 ))(125 127 )))(62 (119 (((6 (45 69 ))((75 130 )(81 174 )))((56 103 )(155 (151 168 )))))))(162 (15 57 ))))(92 165 )))*
(0 ((87 ((((((((55 (111 (((((98 (((((1 (64 114 ))(26 49 ))(((18 143 )((129 (159 191 ))(132 185 )))(((42 121 )(190 (100 147 )))(105 134 ))))((51 74 )(167 (139 187 ))))(60 (21 (31 157 )))))(203 (90 142 )))(153 172 ))(52 (((188 (99 ((8 36 )(135 141 ))))(33 43 ))(146 (113 133 )))))(88 (((((((((3 (197 (126 (((((7 (12 196 ))(118 175 ))(47 95 ))((109 (20 24 ))((97 120 )(112 116 ))))((25 (9 (30 94 )))(40 54 ))))))(53 (19 189 )))((198 (108 (22 149 )))((34 ((67 (29 66 ))(104 (72 186 ))))(38 199 ))))(16 ((71 (82 122 ))(177 180 ))))(58 117 ))(106 183 ))(102 184 ))((5 145 )(10 (140 (44 (136 182 ))))))(86 158 ))))))(107 (91 (154 202 ))))(170 (80 (4 (144 (77 110 ))))))((161 (79 (68 (11 (156 (96 (193 (192 194 ))))))))(((((17 41 )(63 148 ))(85 128 ))(200 201 ))(83 84 ))))((((((14 76 )(59 179 ))(27 28 ))(152 (61 164 )))(93 169 ))(((23 171 )(35 181 ))(46 131 ))))(((((2 (32 (((13 73 )(138 160 ))((70 166 )(176 178 )))))((150 (173 (50 (195 (124 (101 (39 123 )))))))((48 204 )(137 163 ))))(65 (78 89 )))(37 115 ))(125 127 )))(62 (119 (((6 (45 69 ))((75 130 )(81 174 )))((56 103 )(155 (151 168 )))))))(162 (15 57 ))))(92 165 )))*
(0 ((87 ((((((((55 (111 (((((98 (((((1 (64 114 ))(26 49 ))(((18 143 )((129 (159 191 ))(132 185 )))(((42 121 )(190 (100 147 )))(105 134 ))))((51 74 )(167 (139 187 ))))(60 (21 (31 157 )))))(203 (90 142 )))(153 172 ))(52 (((188 (99 ((8 36 )(135 141 ))))(33 43 ))(146 (113 133 )))))(88 (((((((((((3 (197 (126 (((((7 (12 196 ))(118 175 ))(47 95 ))((109 (20 24 ))(116 (112 (97 120 )))))((25 (9 (30 94 )))(40 54 ))))))(53 (19 189 )))(198 (108 (22 149 ))))((34 ((67 (29 66 ))(104 (72 186 ))))(38 199 )))(16 (177 180 )))(71 (82 122 )))(58 117 ))(106 183 ))(102 184 ))((5 145 )(10 (140 (136 (44 182 ))))))(86 158 ))))))(107 (91 (154 202 ))))(170 (80 (4 (144 (77 110 ))))))((161 (79 (11 (68 ((96 156 )(193 (192 194 )))))))(((((17 41 )(63 148 ))(85 128 ))(200 201 ))(83 84 ))))((((((14 76 )(59 179 ))(27 28 ))(152 (61 164 )))(93 169 ))(((23 171 )(35 181 ))(46 131 ))))(((((2 (32 (((13 73 )(138 160 ))((70 166 )(176 178 )))))((150 (173 (50 (195 (124 (123 (39 101 )))))))((48 204 )(137 163 ))))(65 (78 89 )))(37 115 ))(125 127 )))(62 (119 (((6 (45 69 ))((75 130 )(81 174 )))((56 103 )(155 (151 168 )))))))(162 (15 57 ))))(92 165 )))*
(0 ((87 (((((((((111 (88 ((((98 (((((1 (64 114 ))(26 49 ))(((18 143 )((129 (159 191 ))(132 185 )))(((42 121 )(190 (100 147 )))(105 134 ))))((51 74 )(167 (139 187 ))))(60 (21 (31 157 )))))(153 172 ))(203 (90 142 )))(52 (((188 (99 ((8 36 )(135 141 ))))(33 43 ))(146 (113 133 )))))))(55 ((91 107 )(154 202 ))))(170 (80 (4 (144 (77 110 ))))))((184 ((((((((3 (197 (126 (((((7 (12 196 ))(118 175 ))(47 95 ))((109 (20 24 ))((97 120 )(112 116 ))))((25 (9 (30 94 )))(40 54 ))))))(53 (19 189 )))(198 (108 (22 149 ))))((34 ((67 (29 66 ))(104 (72 186 ))))(38 199 )))(16 (177 180 )))(71 (82 122 )))(58 117 ))(102 (106 183 ))))((5 145 )(10 (140 (136 (44 182 )))))))((161 (79 (68 (11 (96 (156 (193 (192 194 ))))))))(((((17 41 )(63 148 ))(85 128 ))(200 201 ))(83 84 ))))(((((((14 76 )(59 179 ))(27 28 ))(152 (61 164 )))(86 158 ))(93 169 ))(((23 171 )(35 181 ))(46 131 ))))(((((2 (32 (((13 73 )(138 160 ))((70 166 )(176 178 )))))((150 (173 (50 (195 (39 (124 (101 123 )))))))((48 204 )(137 163 ))))(65 (78 89 )))(37 115 ))(125 127 )))(62 (119 (((6 (45 69 ))((75 130 )(81 174 )))((56 103 )(155 (151 168 )))))))(162 (15 57 ))))(92 165 )))*
(0 ((87 (((((((((111 (88 ((((98 (((((1 (64 114 ))(26 49 ))(((18 143 )((129 (159 191 ))(132 185 )))(((42 121 )(190 (100 147 )))(105 134 ))))((51 74 )(167 (139 187 ))))(60 (21 (31 157 )))))(153 172 ))(203 (90 142 )))(52 (((188 (99 ((8 36 )(135 141 ))))(33 43 ))(146 (113 133 )))))))(55 ((91 107 )(154 202 ))))(170 (80 (4 (144 (77 110 ))))))((184 ((((((((3 (197 (126 (((((7 (12 196 ))(118 175 ))(47 95 ))((109 (20 24 ))((97 120 )(112 116 ))))((25 (9 (30 94 )))(40 54 ))))))(53 (19 189 )))(198 (108 (22 149 ))))((34 ((67 (29 66 ))(104 (72 186 ))))(38 199 )))(16 (177 180 )))(71 (82 122 )))(58 117 ))(102 (106 183 ))))((5 145 )(10 (140 (136 (44 182 )))))))((161 (79 (68 (11 (96 (156 (193 (192 194 ))))))))(((((17 41 )(63 148 ))(85 128 ))(200 201 ))(83 84 ))))(((((((14 76 )(59 179 ))(27 28 ))(152 (61 164 )))(86 158 ))(93 169 ))(((23 171 )(35 181 ))(46 131 ))))(((((2 (32 (((13 73 )(138 160 ))((70 166 )(176 178 )))))((150 (173 (50 (195 (124 (39 (101 123 )))))))((48 204 )(137 163 ))))(65 (78 89 )))(37 115 ))(125 127 )))(62 (119 (((6 (45 69 ))((75 130 )(81 174 )))((56 103 )(155 (151 168 )))))))(162 (15 57 ))))(92 165 )))*
(0 ((87 ((((((((111 (((((98 (((((1 (64 114 ))(26 49 ))(((18 143 )((129 (159 191 ))(132 185 )))(((42 121 )(190 (100 147 )))(105 134 ))))((51 74 )(167 (139 187 ))))(60 (21 (31 157 )))))(153 172 ))(203 (90 142 )))(52 (((188 (99 ((8 36 )(135 141 ))))(33 43 ))(146 (113 133 )))))(88 (((((((((((3 (197 (126 (((((7 (12 196 ))(118 175 ))(47 95 ))((109 (20 24 ))(116 (112 (97 120 )))))((25 (9 (30 94 )))(40 54 ))))))(53 (19 189 )))(198 (108 (22 149 ))))((34 ((67 (29 66 ))(104 (72 186 ))))(38 199 )))(16 (177 180 )))(122 (71 82 )))(58 117 ))(106 183 ))(102 184 ))((5 145 )(10 (140 (136 (44 182 ))))))(86 158 )))))(55 ((91 107 )(154 202 ))))(170 (80 (4 (144 (77 110 ))))))((161 (79 (68 (11 (96 (156 (193 (192 194 ))))))))(((((17 41 )(63 148 ))(85 128 ))(200 201 ))(83 84 ))))((((((14 76 )(59 179 ))(27 28 ))(152 (61 164 )))(93 169 ))(((23 171 )(35 181 ))(46 131 ))))(((((2 (32 (((13 73 )(138 160 ))((70 166 )(176 178 )))))((150 (173 (50 (39 (195 (124 (101 123 )))))))((48 204 )(137 163 ))))(65 (78 89 )))(37 115 ))(125 127 )))(62 (119 (((6 (45 69 ))((75 130 )(81 174 )))((56 103 )(155 (151 168 )))))))(162 (15 57 ))))(92 165 )))*
(0 ((87 ((((((((111 (((((98 (((((1 (64 114 ))(26 49 ))(((18 143 )((129 (159 191 ))(132 185 )))(((42 121 )(190 (100 147 )))(105 134 ))))((51 74 )(167 (139 187 ))))(60 (21 (31 157 )))))(153 172 ))(203 (90 142 )))(52 (((188 (99 ((8 36 )(135 141 ))))(33 43 ))(146 (113 133 )))))(88 (((((((((((3 (197 (126 (((((7 (12 196 ))(118 175 ))(47 95 ))((109 (20 24 ))((97 120 )(112 116 ))))((25 (9 (30 94 )))(40 54 ))))))(53 (19 189 )))(198 (108 (22 149 ))))((34 ((67 (29 66 ))(104 (72 186 ))))(38 199 )))(16 (177 180 )))(122 (71 82 )))(58 117 ))(106 183 ))(102 184 ))((5 145 )(10 (140 (136 (44 182 ))))))(86 158 )))))(55 ((91 107 )(154 202 ))))(170 (80 (4 (144 (77 110 ))))))((161 (79 (68 (11 ((96 156 )(193 (192 194 )))))))(((((17 41 )(63 148 ))(85 128 ))(200 201 ))(83 84 ))))((((((14 76 )(59 179 ))(27 28 ))(152 (61 164 )))(93 169 ))(((23 171 )(35 181 ))(46 131 ))))(((((2 (32 (((13 73 )(138 160 ))((70 166 )(176 178 )))))((150 (173 (50 (195 (124 (123 (39 101 )))))))((48 204 )(137 163 ))))(65 (78 89 )))(37 115 ))(125 127 )))(62 (119 (((6 (45 69 ))((75 130 )(81 174 )))((56 103 )(155 (151 168 )))))))(162 (15 57 ))))(92 165 )))*
(0 ((87 ((((((((55 (111 (((((98 (((((1 (64 114 ))(26 49 ))(((18 143 )((129 (159 191 ))(132 185 )))(((42 121 )(190 (100 147 )))(105 134 ))))((51 74 )(167 (139 187 ))))(60 (21 (31 157 )))))(203 (90 142 )))(153 172 ))(52 (((188 (99 ((8 36 )(135 141 ))))(33 43 ))(146 (113 133 )))))(88 (((((((((((3 (197 (126 (((((7 (12 196 ))(118 175 ))(47 95 ))((109 (20 24 ))((97 120 )(112 116 ))))((25 (9 (30 94 )))(40 54 ))))))(53 (19 189 )))(198 (108 (22 149 ))))((34 ((67 (29 66 ))(104 (72 186 ))))(38 199 )))(16 (177 180 )))(71 (82 122 )))(58 117 ))(106 183 ))(102 184 ))((5 145 )(10 (140 (136 (44 182 ))))))(86 158 ))))))(107 (91 (154 202 ))))(170 (80 (4 (144 (77 110 ))))))((161 (79 (11 (68 (156 (96 (193 (192 194 ))))))))(((((17 41 )(63 148 ))(85 128 ))(200 201 ))(83 84 ))))((((((14 76 )(59 179 ))(27 28 ))(152 (61 164 )))(93 169 ))(((23 171 )(35 181 ))(46 131 ))))(((((2 (32 (((13 73 )(138 160 ))((70 166 )(176 178 )))))((150 (173 (50 (39 (195 (124 (101 123 )))))))((48 204 )(137 163 ))))(65 (78 89 )))(37 115 ))(125 127 )))(62 (119 (((6 (45 69 ))((75 130 )(81 174 )))((56 103 )(155 (151 168 )))))))(162 (15 57 ))))(92 165 )))*
(0 ((87 ((((((((111 (((((98 (((((1 (64 114 ))(26 49 ))(((18 143 )((129 (159 191 ))(132 185 )))(((42 121 )(190 (100 147 )))(105 134 ))))((51 74 )(167 (139 187 ))))(60 (21 (31 157 )))))(203 (90 142 )))(153 172 ))(52 (((188 (99 ((8 36 )(135 141 ))))(33 43 ))(146 (113 133 )))))(88 (((((((((((3 (197 (126 (((((7 (12 196 ))(118 175 ))(47 95 ))((109 (20 24 ))(116 (112 (97 120 )))))((25 (9 (30 94 )))(40 54 ))))))(53 (19 189 )))(198 (108 (22 149 ))))((34 ((67 (29 66 ))(104 (72 186 ))))(38 199 )))(16 (177 180 )))(71 (82 122 )))(58 117 ))(106 183 ))(102 184 ))((5 145 )(10 (140 (136 (44 182 ))))))(86 158 )))))(55 ((91 107 )(154 202 ))))(170 (80 (4 (144 (77 110 ))))))((161 (79 (68 (11 (156 (96 (193 (192 194 ))))))))(((((17 41 )(63 148 ))(85 128 ))(200 201 ))(83 84 ))))((((((14 76 )(59 179 ))(27 28 ))(152 (61 164 )))(93 169 ))(((23 171 )(35 181 ))(46 131 ))))(((((2 (32 (((13 73 )(138 160 ))((70 166 )(176 178 )))))((150 (173 (50 (195 (124 (101 (39 123 )))))))((48 204 )(137 163 ))))(65 (78 89 )))(37 115 ))(125 127 )))(62 (119 (((6 (45 69 ))((75 130 )(81 174 )))((56 103 )(155 (151 168 )))))))(162 (15 57 ))))(92 165 )))*
(0 ((87 ((((((((55 (111 (((((98 (((((1 (64 114 ))(26 49 ))(((18 143 )((129 (159 191 ))(132 185 )))(((42 121 )(190 (100 147 )))(105 134 ))))((51 74 )(167 (139 187 ))))(60 (21 (31 157 )))))(153 172 ))(203 (90 142 )))(52 (((188 (99 ((8 36 )(135 141 ))))(33 43 ))(146 (113 133 )))))(88 (((((((((((3 (197 (126 (((((7 (12 196 ))(118 175 ))(47 95 ))((109 (20 24 ))(116 (112 (97 120 )))))((25 (9 (30 94 )))(40 54 ))))))(53 (19 189 )))(198 (108 (22 149 ))))((34 ((67 (29 66 ))(104 (72 186 ))))(38 199 )))(16 (177 180 )))(71 (82 122 )))(58 117 ))(106 183 ))(102 184 ))((5 145 )(10 (140 (44 (136 182 ))))))(86 158 ))))))((91 107 )(154 202 )))(170 (80 (4 (144 (77 110 ))))))((161 (79 (11 (68 ((96 156 )(193 (192 194 )))))))(((((17 41 )(63 148 ))(85 128 ))(200 201 ))(83 84 ))))((((((14 76 )(59 179 ))(27 28 ))(152 (61 164 )))(93 169 ))(((23 171 )(35 181 ))(46 131 ))))(((((2 (32 (((13 73 )(138 160 ))((70 166 )(176 178 )))))((150 (173 (50 (195 (124 (39 (101 123 )))))))((48 204 )(137 163 ))))(65 (78 89 )))(37 115 ))(125 127 )))(62 (119 (((6 (45 69 ))((75 130 )(81 174 )))((56 103 )(155 (151 168 )))))))(162 (15 57 ))))(92 165 )))*
(0 ((87 ((((((((111 (((((98 (((((1 (64 114 ))(26 49 ))(((18 143 )((129 (159 191 ))(132 185 )))(((42 121 )(190 (100 147 )))(105 134 ))))((51 74 )(167 (139 187 ))))(21 (60 (31 157 )))))(203 (90 142 )))(153 172 ))(52 (((188 (99 ((8 36 )(135 141 ))))(33 43 ))(146 (113 133 )))))(88 (((((((((((3 (197 (126 (((((7 (12 196 ))(118 175 ))(47 95 ))((109 (20 24 ))(116 (112 (97 120 )))))((25 (9 (30 94 )))(40 54 ))))))(53 (19 189 )))(198 (108 (22 149 ))))((34 ((67 (29 66 ))(104 (72 186 ))))(38 199 )))(16 (177 180 )))(71 (82 122 )))(58 117 ))(106 183 ))(102 184 ))((5 145 )(10 (140 (44 (136 182 ))))))(86 158 )))))(55 ((91 107 )(154 202 ))))(170 (80 (4 (144 (77 110 ))))))((161 (79 (68 (11 (96 (156 (193 (192 194 ))))))))(((((17 41 )(63 148 ))(85 128 ))(200 201 ))(83 84 ))))((((((14 76 )(59 179 ))(27 28 ))(152 (61 164 )))(93 169 ))(((23 171 )(35 181 ))(46 131 ))))(((((2 (32 (((13 73 )(138 160 ))((70 166 )(176 178 )))))((150 (173 (50 (195 (124 (123 (39 101 )))))))((48 204 )(137 163 ))))(65 (78 89 )))(37 115 ))(125 127 )))(62 (119 (((6 (45 69 ))((75 130 )(81 174 )))((56 103 )(155 (151 168 )))))))(162 (15 57 ))))(92 165 )))*
(0 ((87 ((((((((55 (111 ((((98 (((((1 (64 114 ))(26 49 ))(((18 143 )((129 (159 191 ))(132 185 )))(((42 121 )(190 (100 147 )))(105 134 ))))((51 74 )(167 (139 187 ))))(21 (60 (31 157 )))))(203 (90 142 )))((52 (((188 (99 ((8 36 )(135 141 ))))(33 43 ))(146 (113 133 ))))(153 172 )))(88 (((((((((((3 (197 (126 (((((7 (12 196 ))(118 175 ))(47 95 ))((109 (20 24 ))((97 120 )(112 116 ))))((25 (9 (30 94 )))(40 54 ))))))(53 (19 189 )))(198 (108 (22 149 ))))((34 ((67 (29 66 ))(104 (72 186 ))))(38 199 )))(16 (177 180 )))(122 (71 82 )))(58 117 ))(106 183 ))(102 184 ))((5 145 )(10 (140 (136 (44 182 ))))))(86 158 ))))))(107 (91 (154 202 ))))(170 (80 (4 (144 (77 110 ))))))((161 (79 (68 (11 ((96 156 )(193 (192 194 )))))))(((((17 41 )(63 148 ))(85 128 ))(200 201 ))(83 84 ))))((((((14 76 )(59 179 ))(27 28 ))(152 (61 164 )))(93 169 ))(((23 171 )(35 181 ))(46 131 ))))(((((2 (32 (((13 73 )(138 160 ))((70 166 )(176 178 )))))((150 (173 (50 (39 (195 (124 (101 123 )))))))((48 204 )(137 163 ))))(65 (78 89 )))(37 115 ))(125 127 )))(62 (119 (((6 (45 69 ))((75 130 )(81 174 )))((56 103 )(155 (151 168 )))))))(162 (15 57 ))))(92 165 )))*
(0 ((87 (((((((((111 (88 ((((98 (((((1 (64 114 ))(26 49 ))(((18 143 )((129 (159 191 ))(132 185 )))(((42 121 )(190 (100 147 )))(105 134 ))))((51 74 )(167 (139 187 ))))(21 (60 (31 157 )))))(153 172 ))(203 (90 142 )))(52 (((188 (99 ((8 36 )(135 141 ))))(33 43 ))(146 (113 133 )))))))(55 ((91 107 )(154 202 ))))(170 (80 (4 (144 (77 110 ))))))((184 ((((((((3 (197 (126 (((((7 (12 196 ))(118 175 ))(47 95 ))((109 (20 24 ))((97 120 )(112 116 ))))((25 (9 (30 94 )))(40 54 ))))))(53 (19 189 )))(198 (108 (22 149 ))))((34 ((67 (29 66 ))(104 (72 186 ))))(38 199 )))(16 (177 180 )))(71 (82 122 )))(58 117 ))(102 (106 183 ))))((5 145 )(10 (140 (44 (136 182 )))))))((161 (79 (68 (11 (96 (156 (193 (192 194 ))))))))(((((17 41 )(63 148 ))(85 128 ))(200 201 ))(83 84 ))))(((((((14 76 )(59 179 ))(27 28 ))(152 (61 164 )))(86 158 ))(93 169 ))(((23 171 )(35 181 ))(46 131 ))))(((((2 (32 (((13 73 )(138 160 ))((70 166 )(176 178 )))))((150 (173 (50 (195 (124 (123 (39 101 )))))))((48 204 )(137 163 ))))(65 (78 89 )))(37 115 ))(125 127 )))(62 (119 (((6 (45 69 ))((75 130 )(81 174 )))((56 103 )(155 (151 168 )))))))(162 (15 57 ))))(92 165 )))*
(0 ((87 ((((((((111 (((((98 (((((1 (64 114 ))(26 49 ))(((18 143 )((129 (159 191 ))(132 185 )))(((42 121 )(190 (100 147 )))(105 134 ))))((51 74 )(167 (139 187 ))))(60 (21 (31 157 )))))(153 172 ))(203 (90 142 )))(52 (((188 (99 ((8 36 )(135 141 ))))(33 43 ))(146 (113 133 )))))(88 (((((((((((3 (197 (126 (((((7 (12 196 ))(118 175 ))(47 95 ))((109 (20 24 ))((97 120 )(112 116 ))))((25 (9 (30 94 )))(40 54 ))))))(53 (19 189 )))(198 (108 (22 149 ))))((34 ((67 (29 66 ))(104 (72 186 ))))(38 199 )))(16 (177 180 )))(71 (82 122 )))(58 117 ))(106 183 ))(102 184 ))((5 145 )(10 (140 (136 (44 182 ))))))(86 158 )))))(55 ((91 107 )(154 202 ))))(170 (80 (4 (144 (77 110 ))))))((161 (79 (68 (11 (156 (96 (193 (192 194 ))))))))(((((17 41 )(63 148 ))(85 128 ))(200 201 ))(83 84 ))))((((((14 76 )(59 179 ))(27 28 ))(152 (61 164 )))(93 169 ))(((23 171 )(35 181 ))(46 131 ))))(((((2 (32 (((13 73 )(138 160 ))((70 166 )(176 178 )))))((150 (173 (50 ((39 195 )(124 (101 123 ))))))((48 204 )(137 163 ))))(65 (78 89 )))(37 115 ))(125 127 )))(62 (119 (((6 (45 69 ))((75 130 )(81 174 )))((56 103 )(155 (151 168 )))))))(162 (15 57 ))))(92 165 )))*
(0 ((87 (((((((((111 (88 ((((98 (((((1 (64 114 ))(26 49 ))(((18 143 )((129 (159 191 ))(132 185 )))(((42 121 )(190 (100 147 )))(105 134 ))))((51 74 )(167 (139 187 ))))(60 (21 (31 157 )))))(153 172 ))(203 (90 142 )))(52 (((188 (99 ((8 36 )(135 141 ))))(33 43 ))(146 (113 133 )))))))(55 ((91 107 )(154 202 ))))(170 (80 (4 (144 (77 110 ))))))((184 ((((((((3 (197 (126 (((((7 (12 196 ))(118 175 ))(47 95 ))((109 (20 24 ))(116 (112 (97 120 )))))((25 (9 (30 94 )))(40 54 ))))))(53 (19 189 )))(198 (108 (22 149 ))))((34 ((67 (29 66 ))(104 (72 186 ))))(38 199 )))(16 (177 180 )))(122 (71 82 )))(58 117 ))(102 (106 183 ))))((5 145 )(10 (140 (136 (44 182 )))))))((161 (79 (68 (11 (96 (156 (193 (192 194 ))))))))(((((17 41 )(63 148 ))(85 128 ))(200 201 ))(83 84 ))))(((((((14 76 )(59 179 ))(27 28 ))(152 (61 164 )))(86 158 ))(93 169 ))(((23 171 )(35 181 ))(46 131 ))))(((((2 (32 (((13 73 )(138 160 ))((70 166 )(176 178 )))))((150 (173 (50 (195 (124 (123 (39 101 )))))))((48 204 )(137 163 ))))(65 (78 89 )))(37 115 ))(125 127 )))(62 (119 (((6 (45 69 ))((75 130 )(81 174 )))((56 103 )(155 (151 168 )))))))(162 (15 57 ))))(92 165 )))*
(0 ((87 ((((((((55 (111 (((((98 (((((1 (64 114 ))(26 49 ))(((18 143 )((129 (159 191 ))(132 185 )))(((42 121 )(190 (100 147 )))(105 134 ))))((51 74 )(167 (139 187 ))))(60 (21 (31 157 )))))(153 172 ))(203 (90 142 )))(52 (((188 (99 ((8 36 )(135 141 ))))(33 43 ))(146 (113 133 )))))(88 (((((((((((3 (197 (126 (((((7 (12 196 ))(118 175 ))(47 95 ))((109 (20 24 ))(116 (112 (97 120 )))))((25 (9 (30 94 )))(40 54 ))))))(53 (19 189 )))(198 (108 (22 149 ))))((34 ((67 (29 66 ))(104 (72 186 ))))(38 199 )))(16 (177 180 )))(71 (82 122 )))(58 117 ))(106 183 ))(102 184 ))((5 145 )(10 (140 (44 (136 182 ))))))(86 158 ))))))((91 107 )(154 202 )))(170 (80 (4 (144 (77 110 ))))))((161 (79 (68 (11 (96 (156 (193 (192 194 ))))))))(((((17 41 )(63 148 ))(85 128 ))(200 201 ))(83 84 ))))((((((14 76 )(59 179 ))(27 28 ))(152 (61 164 )))(93 169 ))(((23 171 )(35 181 ))(46 131 ))))(((((2 (32 (((13 73 )(138 160 ))((70 166 )(176 178 )))))((150 (173 (50 (195 (124 (101 (39 123 )))))))((48 204 )(137 163 ))))(65 (78 89 )))(37 115 ))(125 127 )))(62 (119 (((6 (45 69 ))((75 130 )(81 174 )))((56 103 )(155 (151 168 )))))))(162 (15 57 ))))(92 165 )))*
(0 ((87 (((((((((111 (88 ((((98 (((((1 (64 114 ))(26 49 ))(((18 143 )((129 (159 191 ))(132 185 )))(((42 121 )(190 (100 147 )))(105 134 ))))((51 74 )(167 (139 187 ))))(21 (60 (31 157 )))))(153 172 ))(203 (90 142 )))(52 (((188 (99 ((8 36 )(135 141 ))))(33 43 ))(146 (113 133 )))))))(55 ((91 107 )(154 202 ))))(170 (80 (4 (144 (77 110 ))))))((184 ((((((((3 (197 (126 (((((7 (12 196 ))(118 175 ))(47 95 ))((109 (20 24 ))((97 120 )(112 116 ))))((25 (9 (30 94 )))(40 54 ))))))(53 (19 189 )))(198 (108 (22 149 ))))((34 ((67 (29 66 ))(104 (72 186 ))))(38 199 )))(16 (177 180 )))(122 (71 82 )))(58 117 ))(102 (106 183 ))))((5 145 )(10 (140 (44 (136 182 )))))))((161 (79 (68 (11 (96 (156 (193 (192 194 ))))))))(((((17 41 )(63 148 ))(85 128 ))(200 201 ))(83 84 ))))(((((((14 76 )(59 179 ))(27 28 ))(152 (61 164 )))(86 158 ))(93 169 ))(((23 171 )(35 181 ))(46 131 ))))(((((2 (32 (((13 73 )(138 160 ))((70 166 )(176 178 )))))((150 (173 (50 (195 (124 (123 (39 101 )))))))((48 204 )(137 163 ))))(65 (78 89 )))(37 115 ))(125 127 )))(62 (119 (((6 (45 69 ))((75 130 )(81 174 )))((56 103 )(155 (151 168 )))))))(162 (15 57 ))))(92 165 )))*
(0 ((87 ((((((((55 (111 (((((98 (((((1 (64 114 ))(26 49 ))(((18 143 )((129 (159 191 ))(132 185 )))(((42 121 )(190 (100 147 )))(105 134 ))))((51 74 )(167 (139 187 ))))(60 (21 (31 157 )))))(153 172 ))(203 (90 142 )))(52 (((188 (99 ((8 36 )(135 141 ))))(33 43 ))(146 (113 133 )))))(88 (((((((((((3 (197 (126 (((((7 (12 196 ))(118 175 ))(47 95 ))((109 (20 24 ))((97 120 )(112 116 ))))((25 (9 (30 94 )))(40 54 ))))))(53 (19 189 )))(198 (108 (22 149 ))))((34 ((67 (29 66 ))(104 (72 186 ))))(38 199 )))(16 (177 180 )))(71 (82 122 )))(58 117 ))(106 183 ))(102 184 ))((5 145 )(10 (140 (44 (136 182 ))))))(86 158 ))))))(107 (91 (154 202 ))))(170 (80 (4 (144 (77 110 ))))))((161 (79 (68 (11 ((96 156 )(193 (192 194 )))))))(((((17 41 )(63 148 ))(85 128 ))(200 201 ))(83 84 ))))((((((14 76 )(59 179 ))(27 28 ))(152 (61 164 )))(93 169 ))(((23 171 )(35 181 ))(46 131 ))))(((((2 (32 (((13 73 )(138 160 ))((70 166 )(176 178 )))))((150 (173 (50 (195 (124 (101 (39 123 )))))))((48 204 )(137 163 ))))(65 (78 89 )))(37 115 ))(125 127 )))(62 (119 (((6 (45 69 ))((75 130 )(81 174 )))((56 103 )(155 (151 168 )))))))(162 (15 57 ))))(92 165 )))*
(0 ((87 ((((((((55 (111 (((((98 (((((1 (64 114 ))(26 49 ))(((18 143 )((129 (159 191 ))(132 185 )))(((42 121 )(190 (100 147 )))(105 134 ))))((51 74 )(167 (139 187 ))))(60 (21 (31 157 )))))(153 172 ))(203 (90 142 )))(52 (((188 (99 ((8 36 )(135 141 ))))(33 43 ))(146 (113 133 )))))(88 (((((((((((3 (197 (126 (((((7 (12 196 ))(118 175 ))(47 95 ))((109 (20 24 ))(116 (112 (97 120 )))))((25 (9 (30 94 )))(40 54 ))))))(53 (19 189 )))(198 (108 (22 149 ))))((34 ((67 (29 66 ))(104 (72 186 ))))(38 199 )))(16 (177 180 )))(71 (82 122 )))(58 117 ))(106 183 ))(102 184 ))((5 145 )(10 (140 (136 (44 182 ))))))(86 158 ))))))(107 (91 (154 202 ))))(170 (80 (4 (144 (77 110 ))))))((161 (79 (68 (11 ((96 156 )(193 (192 194 )))))))(((((17 41 )(63 148 ))(85 128 ))(200 201 ))(83 84 ))))((((((14 76 )(59 179 ))(27 28 ))(152 (61 164 )))(93 169 ))(((23 171 )(35 181 ))(46 131 ))))(((((2 (32 (((13 73 )(138 160 ))((70 166 )(176 178 )))))((150 (173 (50 (195 (39 (124 (101 123 )))))))((48 204 )(137 163 ))))(65 (78 89 )))(37 115 ))(125 127 )))(62 (119 (((6 (45 69 ))((75 130 )(81 174 )))((56 103 )(155 (151 168 )))))))(162 (15 57 ))))(92 165 )))*
(0 ((87 ((((((((55 (111 (((((98 (((((1 (64 114 ))(26 49 ))(((18 143 )((129 (159 191 ))(132 185 )))(((42 121 )(190 (100 147 )))(105 134 ))))((51 74 )(167 (139 187 ))))(21 (60 (31 157 )))))(153 172 ))(203 (90 142 )))(52 (((188 (99 ((8 36 )(135 141 ))))(33 43 ))(146 (113 133 )))))(88 (((((((((((3 (197 (126 (((((7 (12 196 ))(118 175 ))(47 95 ))((109 (20 24 ))((97 120 )(112 116 ))))((25 (9 (30 94 )))(40 54 ))))))(53 (19 189 )))(198 (108 (22 149 ))))((34 ((67 (29 66 ))(104 (72 186 ))))(38 199 )))(16 (177 180 )))(71 (82 122 )))(58 117 ))(106 183 ))(102 184 ))((5 145 )(10 (140 (44 (136 182 ))))))(86 158 ))))))((91 107 )(154 202 )))(170 (80 (4 (144 (77 110 ))))))((161 (79 (68 (11 (96 (156 (193 (192 194 ))))))))(((((17 41 )(63 148 ))(85 128 ))(200 201 ))(83 84 ))))((((((14 76 )(59 179 ))(27 28 ))(152 (61 164 )))(93 169 ))(((23 171 )(35 181 ))(46 131 ))))(((((2 (32 (((13 73 )(138 160 ))((70 166 )(176 178 )))))((150 (173 (50 (195 (124 (101 (39 123 )))))))((48 204 )(137 163 ))))(65 (78 89 )))(37 115 ))(125 127 )))(62 (119 (((6 (45 69 ))((75 130 )(81 174 )))((56 103 )(155 (151 168 )))))))(162 (15 57 ))))(92 165 )))*
(0 ((87 ((((((((55 (111 (((((98 (((((1 (64 114 ))(26 49 ))(((18 143 )((129 (159 191 ))(132 185 )))(((42 121 )(190 (100 147 )))(105 134 ))))((51 74 )(167 (139 187 ))))(21 (60 (31 157 )))))(153 172 ))(203 (90 142 )))(52 (((188 (99 ((8 36 )(135 141 ))))(33 43 ))(146 (113 133 )))))(88 (((((((((((3 (197 (126 (((((7 (12 196 ))(118 175 ))(47 95 ))((109 (20 24 ))(116 (112 (97 120 )))))((25 (9 (30 94 )))(40 54 ))))))(53 (19 189 )))(198 (108 (22 149 ))))((34 ((67 (29 66 ))(104 (72 186 ))))(38 199 )))(16 (177 180 )))(71 (82 122 )))(58 117 ))(106 183 ))(102 184 ))((5 145 )(10 (140 (44 (136 182 ))))))(86 158 ))))))((91 107 )(154 202 )))(170 (80 (4 (144 (77 110 ))))))((161 (79 (11 (68 (156 (96 (193 (192 194 ))))))))(((((17 41 )(63 148 ))(85 128 ))(200 201 ))(83 84 ))))((((((14 76 )(59 179 ))(27 28 ))(152 (61 164 )))(93 169 ))(((23 171 )(35 181 ))(46 131 ))))(((((2 (32 (((13 73 )(138 160 ))((70 166 )(176 178 )))))((150 (173 (50 (195 (124 (101 (39 123 )))))))((48 204 )(137 163 ))))(65 (78 89 )))(37 115 ))(125 127 )))(62 (119 (((6 (45 69 ))((75 130 )(81 174 )))((56 103 )(155 (151 168 )))))))(162 (15 57 ))))(92 165 )))*
(0 ((87 ((((((((55 (111 (((((98 (((((1 (64 114 ))(26 49 ))(((18 143 )((129 (159 191 ))(132 185 )))(((42 121 )(190 (100 147 )))(105 134 ))))((51 74 )(167 (139 187 ))))(60 (21 (31 157 )))))(203 (90 142 )))(153 172 ))(52 (((188 (99 ((8 36 )(135 141 ))))(33 43 ))(146 (113 133 )))))(88 (((((((((((3 (197 (126 (((((7 (12 196 ))(118 175 ))(47 95 ))((109 (20 24 ))((97 120 )(112 116 ))))((25 (9 (30 94 )))(40 54 ))))))(53 (19 189 )))(198 (108 (22 149 ))))((34 ((67 (29 66 ))(104 (72 186 ))))(38 199 )))(16 (177 180 )))(71 (82 122 )))(58 117 ))(106 183 ))(102 184 ))((5 145 )(10 (140 (136 (44 182 ))))))(86 158 ))))))((91 107 )(154 202 )))(170 (80 (4 (144 (77 110 ))))))((161 (79 (11 (68 ((96 156 )(193 (192 194 )))))))(((((17 41 )(63 148 ))(85 128 ))(200 201 ))(83 84 ))))((((((14 76 )(59 179 ))(27 28 ))(152 (61 164 )))(93 169 ))(((23 171 )(35 181 ))(46 131 ))))(((((2 (32 (((13 73 )(138 160 ))((70 166 )(176 178 )))))((150 (173 (50 (195 (124 (101 (39 123 )))))))((48 204 )(137 163 ))))(65 (78 89 )))(37 115 ))(125 127 )))(62 (119 (((6 (45 69 ))((75 130 )(81 174 )))((56 103 )(155 (151 168 )))))))(162 (15 57 ))))(92 165 )))*
(0 ((87 ((((((((111 (((((98 (((((1 (64 114 ))(26 49 ))(((18 143 )((129 (159 191 ))(132 185 )))(((42 121 )(190 (100 147 )))(105 134 ))))((51 74 )(167 (139 187 ))))(60 (21 (31 157 )))))(153 172 ))(203 (90 142 )))(52 (((188 (99 ((8 36 )(135 141 ))))(33 43 ))(146 (113 133 )))))(88 (((((((((((3 (197 (126 (((((7 (12 196 ))(118 175 ))(47 95 ))((109 (20 24 ))(116 (112 (97 120 )))))((25 (9 (30 94 )))(40 54 ))))))(53 (19 189 )))(198 (108 (22 149 ))))((34 ((67 (29 66 ))(104 (72 186 ))))(38 199 )))(16 (177 180 )))(122 (71 82 )))(58 117 ))(106 183 ))(102 184 ))((5 145 )(10 (140 (44 (136 182 ))))))(86 158 )))))(55 ((91 107 )(154 202 ))))(170 (80 (4 (144 (77 110 ))))))((161 (79 (68 (11 ((96 156 )(193 (192 194 )))))))(((((17 41 )(63 148 ))(85 128 ))(200 201 ))(83 84 ))))((((((14 76 )(59 179 ))(27 28 ))(152 (61 164 )))(93 169 ))(((23 171 )(35 181 ))(46 131 ))))(((((2 (32 (((13 73 )(138 160 ))((70 166 )(176 178 )))))((150 (173 (50 (195 (124 (123 (39 101 )))))))((48 204 )(137 163 ))))(65 (78 89 )))(37 115 ))(125 127 )))(62 (119 (((6 (45 69 ))((75 130 )(81 174 )))((56 103 )(155 (151 168 )))))))(162 (15 57 ))))(92 165 )))*
(0 ((87 ((((((((111 (((((98 (((((1 (64 114 ))(26 49 ))(((18 143 )((129 (159 191 ))(132 185 )))(((42 121 )(190 (100 147 )))(105 134 ))))((51 74 )(167 (139 187 ))))(21 (60 (31 157 )))))(153 172 ))(203 (90 142 )))(52 (((188 (99 ((8 36 )(135 141 ))))(33 43 ))(146 (113 133 )))))(88 (((((((((((3 (197 (126 (((((7 (12 196 ))(118 175 ))(47 95 ))((109 (20 24 ))(116 (112 (97 120 )))))((25 (9 (30 94 )))(40 54 ))))))(53 (19 189 )))(198 (108 (22 149 ))))((34 ((67 (29 66 ))(104 (72 186 ))))(38 199 )))(16 (177 180 )))(122 (71 82 )))(58 117 ))(106 183 ))(102 184 ))((5 145 )(10 (140 (44 (136 182 ))))))(86 158 )))))(55 ((91 107 )(154 202 ))))(170 (80 (4 (144 (77 110 ))))))((161 (79 (68 (11 (156 (96 (193 (192 194 ))))))))(((((17 41 )(63 148 ))(85 128 ))(200 201 ))(83 84 ))))((((((14 76 )(59 179 ))(27 28 ))(152 (61 164 )))(93 169 ))(((23 171 )(35 181 ))(46 131 ))))(((((2 (32 (((13 73 )(138 160 ))((70 166 )(176 178 )))))((150 (173 (50 (195 (124 (101 (39 123 )))))))((48 204 )(137 163 ))))(65 (78 89 )))(37 115 ))(125 127 )))(62 (119 (((6 (45 69 ))((75 130 )(81 174 )))((56 103 )(155 (151 168 )))))))(162 (15 57 ))))(92 165 )))*
(0 ((87 ((((((((55 (111 (((((98 (((((1 (64 114 ))(26 49 ))(((18 143 )((129 (159 191 ))(132 185 )))(((42 121 )(190 (100 147 )))(105 134 ))))((51 74 )(167 (139 187 ))))(60 (21 (31 157 )))))(203 (90 142 )))(153 172 ))(52 (((188 (99 ((8 36 )(135 141 ))))(33 43 ))(146 (113 133 )))))(88 (((((((((((3 (197 (126 (((((7 (12 196 ))(118 175 ))(47 95 ))((109 (20 24 ))((97 120 )(112 116 ))))((25 (9 (30 94 )))(40 54 ))))))(53 (19 189 )))(198 (108 (22 149 ))))((34 ((67 (29 66 ))(104 (72 186 ))))(38 199 )))(16 (177 180 )))(122 (71 82 )))(58 117 ))(106 183 ))(102 184 ))((5 145 )(10 (140 (136 (44 182 ))))))(86 158 ))))))(107 (91 (154 202 ))))(170 (80 (4 (144 (77 110 ))))))((161 (79 (68 (11 (156 (96 (193 (192 194 ))))))))(((((17 41 )(63 148 ))(85 128 ))(200 201 ))(83 84 ))))((((((14 76 )(59 179 ))(27 28 ))(152 (61 164 )))(93 169 ))(((23 171 )(35 181 ))(46 131 ))))(((((2 (32 (((13 73 )(138 160 ))((70 166 )(176 178 )))))((150 (173 (50 (195 (124 (123 (39 101 )))))))((48 204 )(137 163 ))))(65 (78 89 )))(37 115 ))(125 127 )))(62 (119 (((6 (45 69 ))((75 130 )(81 174 )))((56 103 )(155 (151 168 )))))))(162 (15 57 ))))(92 165 )))*
(0 ((87 (((((((((111 (88 ((((98 (((((1 (64 114 ))(26 49 ))(((18 143 )((129 (159 191 ))(132 185 )))(((42 121 )(190 (100 147 )))(105 134 ))))((51 74 )(167 (139 187 ))))(21 (60 (31 157 )))))(153 172 ))(203 (90 142 )))(52 (((188 (99 ((8 36 )(135 141 ))))(33 43 ))(146 (113 133 )))))))(55 ((91 107 )(154 202 ))))(170 (80 (4 (144 (77 110 ))))))((184 ((((((((3 (197 (126 (((((7 (12 196 ))(118 175 ))(47 95 ))((109 (20 24 ))((97 120 )(112 116 ))))((25 (9 (30 94 )))(40 54 ))))))(53 (19 189 )))(198 (108 (22 149 ))))((34 ((67 (29 66 ))(104 (72 186 ))))(38 199 )))(16 (177 180 )))(122 (71 82 )))(58 117 ))(102 (106 183 ))))((5 145 )(10 (140 (136 (44 182 )))))))((161 (79 (68 (11 (96 (156 (193 (192 194 ))))))))(((((17 41 )(63 148 ))(85 128 ))(200 201 ))(83 84 ))))(((((((14 76 )(59 179 ))(27 28 ))(152 (61 164 )))(86 158 ))(93 169 ))(((23 171 )(35 181 ))(46 131 ))))(((((2 (32 (((13 73 )(138 160 ))((70 166 )(176 178 )))))((150 (173 (50 (195 (124 (123 (39 101 )))))))((48 204 )(137 163 ))))(65 (78 89 )))(37 115 ))(125 127 )))(62 (119 (((6 (45 69 ))((75 130 )(81 174 )))((56 103 )(155 (151 168 )))))))(162 (15 57 ))))(92 165 )))*
(0 ((87 ((((((((111 (((((98 (((((1 (64 114 ))(26 49 ))(((18 143 )((129 (159 191 ))(132 185 )))(((42 121 )(190 (100 147 )))(105 134 ))))((51 74 )(167 (139 187 ))))(21 (60 (31 157 )))))(153 172 ))(203 (90 142 )))(52 (((188 (99 ((8 36 )(135 141 ))))(33 43 ))(146 (113 133 )))))(88 ((((((((((3 (197 (126 (((((7 (12 196 ))(118 175 ))(47 95 ))((109 (20 24 ))((97 120 )(112 116 ))))((25 (9 (30 94 )))(40 54 ))))))(71 (82 122 )))(53 (19 189 )))((198 (108 (22 149 )))((34 ((67 (29 66 ))(104 (72 186 ))))(38 199 ))))(16 (177 180 )))(58 117 ))(106 183 ))(102 184 ))((5 145 )(10 (140 (44 (136 182 ))))))(86 158 )))))(55 ((91 107 )(154 202 ))))(170 (80 (4 (144 (77 110 ))))))((161 (79 (68 (11 (156 (96 (193 (192 194 ))))))))(((((17 41 )(63 148 ))(85 128 ))(200 201 ))(83 84 ))))((((((14 76 )(59 179 ))(27 28 ))(152 (61 164 )))(93 169 ))(((23 171 )(35 181 ))(46 131 ))))(((((2 (32 (((13 73 )(138 160 ))((70 166 )(176 178 )))))((150 (173 (50 (195 (124 (39 (101 123 )))))))((48 204 )(137 163 ))))(65 (78 89 )))(37 115 ))(125 127 )))(62 (119 (((6 (45 69 ))((75 130 )(81 174 )))((56 103 )(155 (151 168 )))))))(162 (15 57 ))))(92 165 )))*
(0 ((87 (((((((((111 (88 ((((98 (((((1 (64 114 ))(26 49 ))(((18 143 )((129 (159 191 ))(132 185 )))(((42 121 )(190 (100 147 )))(105 134 ))))((51 74 )(167 (139 187 ))))(21 (60 (31 157 )))))(153 172 ))(203 (90 142 )))(52 (((188 (99 ((8 36 )(135 141 ))))(33 43 ))(146 (113 133 )))))))(55 ((91 107 )(154 202 ))))(170 (80 (4 (144 (77 110 ))))))((184 ((((((((3 (197 (126 (((((7 (12 196 ))(118 175 ))(47 95 ))((109 (20 24 ))(116 (112 (97 120 )))))((25 (9 (30 94 )))(40 54 ))))))(53 (19 189 )))(198 (108 (22 149 ))))((34 ((67 (29 66 ))(104 (72 186 ))))(38 199 )))(16 (177 180 )))(71 (82 122 )))(58 117 ))(102 (106 183 ))))((5 145 )(10 (140 (44 (136 182 )))))))((161 (79 (68 (11 (96 (156 (193 (192 194 ))))))))(((((17 41 )(63 148 ))(85 128 ))(200 201 ))(83 84 ))))(((((((14 76 )(59 179 ))(27 28 ))(152 (61 164 )))(86 158 ))(93 169 ))(((23 171 )(35 181 ))(46 131 ))))(((((2 (32 (((13 73 )(138 160 ))((70 166 )(176 178 )))))((150 (173 (50 (195 (124 (101 (39 123 )))))))((48 204 )(137 163 ))))(65 (78 89 )))(37 115 ))(125 127 )))(62 (119 (((6 (45 69 ))((75 130 )(81 174 )))((56 103 )(155 (151 168 )))))))(162 (15 57 ))))(92 165 )))*
(0 ((87 (((((((((111 (88 ((((98 (((((1 (64 114 ))(26 49 ))(((18 143 )((129 (159 191 ))(132 185 )))(((42 121 )(190 (100 147 )))(105 134 ))))((51 74 )(167 (139 187 ))))(60 (21 (31 157 )))))(153 172 ))(203 (90 142 )))(52 (((188 (99 ((8 36 )(135 141 ))))(33 43 ))(146 (113 133 )))))))(55 ((91 107 )(154 202 ))))(170 (80 (4 (144 (77 110 ))))))((184 ((((((((3 (197 (126 (((((7 (12 196 ))(118 175 ))(47 95 ))((109 (20 24 ))((97 120 )(112 116 ))))((25 (9 (30 94 )))(40 54 ))))))(53 (19 189 )))(198 (108 (22 149 ))))((34 ((67 (29 66 ))(104 (72 186 ))))(38 199 )))(16 (177 180 )))(71 (82 122 )))(58 117 ))(102 (106 183 ))))((5 145 )(10 (140 (44 (136 182 )))))))((161 (79 (68 (11 (96 (156 (193 (192 194 ))))))))(((((17 41 )(63 148 ))(85 128 ))(200 201 ))(83 84 ))))(((((((14 76 )(59 179 ))(27 28 ))(152 (61 164 )))(86 158 ))(93 169 ))(((23 171 )(35 181 ))(46 131 ))))(((((2 (32 (((13 73 )(138 160 ))((70 166 )(176 178 )))))((150 (173 (50 (195 (124 (123 (39 101 )))))))((48 204 )(137 163 ))))(65 (78 89 )))(37 115 ))(125 127 )))(62 (119 (((6 (45 69 ))((75 130 )(81 174 )))((56 103 )(155 (151 168 )))))))(162 (15 57 ))))(92 165 )))*
(0 ((87 ((((((((55 (111 (((((98 (((((1 (64 114 ))(26 49 ))(((18 143 )((129 (159 191 ))(132 185 )))(((42 121 )(190 (100 147 )))(105 134 ))))((51 74 )(167 (139 187 ))))(60 (21 (31 157 )))))(153 172 ))(203 (90 142 )))(52 (((188 (99 ((8 36 )(135 141 ))))(33 43 ))(146 (113 133 )))))(88 (((((((((((3 (197 (126 (((((7 (12 196 ))(118 175 ))(47 95 ))((109 (20 24 ))((97 120 )(112 116 ))))((25 (9 (30 94 )))(40 54 ))))))(53 (19 189 )))(198 (108 (22 149 ))))((34 ((67 (29 66 ))(104 (72 186 ))))(38 199 )))(16 (177 180 )))(122 (71 82 )))(58 117 ))(106 183 ))(102 184 ))((5 145 )(10 (140 (44 (136 182 ))))))(86 158 ))))))((91 107 )(154 202 )))(170 (80 (4 (144 (77 110 ))))))((161 (79 (68 (11 (96 (156 (193 (192 194 ))))))))(((((17 41 )(63 148 ))(85 128 ))(200 201 ))(83 84 ))))((((((14 76 )(59 179 ))(27 28 ))(152 (61 164 )))(93 169 ))(((23 171 )(35 181 ))(46 131 ))))(((((2 (32 (((13 73 )(138 160 ))((70 166 )(176 178 )))))((150 (173 (50 (195 (124 (123 (39 101 )))))))((48 204 )(137 163 ))))(65 (78 89 )))(37 115 ))(125 127 )))(62 (119 (((6 (45 69 ))((75 130 )(81 174 )))((56 103 )(155 (151 168 )))))))(162 (15 57 ))))(92 165 )))*
(0 ((87 ((((((((55 (111 ((((98 (((((1 (64 114 ))(26 49 ))(((18 143 )((129 (159 191 ))(132 185 )))(((42 121 )(190 (100 147 )))(105 134 ))))((51 74 )(167 (139 187 ))))(21 (60 (31 157 )))))(203 (90 142 )))((52 (((188 (99 ((8 36 )(135 141 ))))(33 43 ))(146 (113 133 ))))(153 172 )))(88 (((((((((((3 (197 (126 (((((7 (12 196 ))(118 175 ))(47 95 ))((109 (20 24 ))((97 120 )(112 116 ))))((25 (9 (30 94 )))(40 54 ))))))(53 (19 189 )))(198 (108 (22 149 ))))((34 ((67 (29 66 ))(104 (72 186 ))))(38 199 )))(16 (177 180 )))(122 (71 82 )))(58 117 ))(106 183 ))(102 184 ))((5 145 )(10 (140 (136 (44 182 ))))))(86 158 ))))))((91 107 )(154 202 )))(170 (80 (4 (144 (77 110 ))))))((161 (79 (68 (11 ((96 156 )(193 (192 194 )))))))(((((17 41 )(63 148 ))(85 128 ))(200 201 ))(83 84 ))))((((((14 76 )(59 179 ))(27 28 ))(152 (61 164 )))(93 169 ))(((23 171 )(35 181 ))(46 131 ))))(((((2 (32 (((13 73 )(138 160 ))((70 166 )(176 178 )))))((150 (173 (50 (195 (124 (123 (39 101 )))))))((48 204 )(137 163 ))))(65 (78 89 )))(37 115 ))(125 127 )))(62 (119 (((6 (45 69 ))((75 130 )(81 174 )))((56 103 )(155 (151 168 )))))))(162 (15 57 ))))(92 165 )))*
(0 ((87 ((((((((111 ((((98 (((((1 (64 114 ))(26 49 ))(((18 143 )((129 (159 191 ))(132 185 )))(((42 121 )(190 (100 147 )))(105 134 ))))((51 74 )(167 (139 187 ))))(60 (21 (31 157 )))))(203 (90 142 )))((52 (((188 (99 ((8 36 )(135 141 ))))(33 43 ))(146 (113 133 ))))(153 172 )))(88 (((((((((((3 (197 (126 (((((7 (12 196 ))(118 175 ))(47 95 ))((109 (20 24 ))((97 120 )(112 116 ))))((25 (9 (30 94 )))(40 54 ))))))(53 (19 189 )))(198 (108 (22 149 ))))((34 ((67 (29 66 ))(104 (72 186 ))))(38 199 )))(16 (177 180 )))(122 (71 82 )))(58 117 ))(106 183 ))(102 184 ))((5 145 )(10 (140 (136 (44 182 ))))))(86 158 )))))(55 ((91 107 )(154 202 ))))(170 (80 (4 (144 (77 110 ))))))((161 (79 (68 (11 (96 (156 (193 (192 194 ))))))))(((((17 41 )(63 148 ))(85 128 ))(200 201 ))(83 84 ))))((((((14 76 )(59 179 ))(27 28 ))(152 (61 164 )))(93 169 ))(((23 171 )(35 181 ))(46 131 ))))(((((2 (32 (((13 73 )(138 160 ))((70 166 )(176 178 )))))((150 (173 (50 (195 (124 (101 (39 123 )))))))((48 204 )(137 163 ))))(65 (78 89 )))(37 115 ))(125 127 )))(62 (119 (((6 (45 69 ))((75 130 )(81 174 )))((56 103 )(155 (151 168 )))))))(162 (15 57 ))))(92 165 )))*
(0 ((87 ((((((((55 (111 (((((98 (((((1 (64 114 ))(26 49 ))(((18 143 )((129 (159 191 ))(132 185 )))(((42 121 )(190 (100 147 )))(105 134 ))))((51 74 )(167 (139 187 ))))(60 (21 (31 157 )))))(153 172 ))(203 (90 142 )))(52 (((188 (99 ((8 36 )(135 141 ))))(33 43 ))(146 (113 133 )))))(88 (((((((((((3 (197 (126 (((((7 (12 196 ))(118 175 ))(47 95 ))((109 (20 24 ))((97 120 )(112 116 ))))((25 (9 (30 94 )))(40 54 ))))))(53 (19 189 )))(198 (108 (22 149 ))))((34 ((67 (29 66 ))(104 (72 186 ))))(38 199 )))(16 (177 180 )))(71 (82 122 )))(58 117 ))(106 183 ))(102 184 ))((5 145 )(10 (140 (136 (44 182 ))))))(86 158 ))))))((91 107 )(154 202 )))(170 (80 (4 (144 (77 110 ))))))((161 (79 (68 (11 (96 (156 (193 (192 194 ))))))))(((((17 41 )(63 148 ))(85 128 ))(200 201 ))(83 84 ))))((((((14 76 )(59 179 ))(27 28 ))(152 (61 164 )))(93 169 ))(((23 171 )(35 181 ))(46 131 ))))(((((2 (32 (((13 73 )(138 160 ))((70 166 )(176 178 )))))((150 (173 (50 (195 (124 (123 (39 101 )))))))((48 204 )(137 163 ))))(65 (78 89 )))(37 115 ))(125 127 )))(62 (119 (((6 (45 69 ))((75 130 )(81 174 )))((56 103 )(155 (151 168 )))))))(162 (15 57 ))))(92 165 )))*
(0 ((87 ((((((((55 (111 (((((98 (((((1 (64 114 ))(26 49 ))(((18 143 )((129 (159 191 ))(132 185 )))(((42 121 )(190 (100 147 )))(105 134 ))))((51 74 )(167 (139 187 ))))(21 (60 (31 157 )))))(203 (90 142 )))(153 172 ))(52 (((188 (99 ((8 36 )(135 141 ))))(33 43 ))(146 (113 133 )))))(88 (((((((((((3 (197 (126 (((((7 (12 196 ))(118 175 ))(47 95 ))((109 (20 24 ))(116 (112 (97 120 )))))((25 (9 (30 94 )))(40 54 ))))))(53 (19 189 )))(198 (108 (22 149 ))))((34 ((67 (29 66 ))(104 (72 186 ))))(38 199 )))(16 (177 180 )))(122 (71 82 )))(58 117 ))(106 183 ))(102 184 ))((5 145 )(10 (140 (44 (136 182 ))))))(86 158 ))))))((91 107 )(154 202 )))(170 (80 (4 (144 (77 110 ))))))((161 (79 (68 (11 ((96 156 )(193 (192 194 )))))))(((((17 41 )(63 148 ))(85 128 ))(200 201 ))(83 84 ))))((((((14 76 )(59 179 ))(27 28 ))(152 (61 164 )))(93 169 ))(((23 171 )(35 181 ))(46 131 ))))(((((2 (32 (((13 73 )(138 160 ))((70 166 )(176 178 )))))((150 (173 (50 (195 (124 (123 (39 101 )))))))((48 204 )(137 163 ))))(65 (78 89 )))(37 115 ))(125 127 )))(62 (119 (((6 (45 69 ))((75 130 )(81 174 )))((56 103 )(155 (151 168 )))))))(162 (15 57 ))))(92 165 )))*
(0 ((87 ((((((((111 ((((98 (((((1 (64 114 ))(26 49 ))(((18 143 )((129 (159 191 ))(132 185 )))(((42 121 )(190 (100 147 )))(105 134 ))))((51 74 )(167 (139 187 ))))(60 (21 (31 157 )))))(203 (90 142 )))((52 (((188 (99 ((8 36 )(135 141 ))))(33 43 ))(146 (113 133 ))))(153 172 )))(88 (((((((((((3 (197 (126 (((((7 (12 196 ))(118 175 ))(47 95 ))((109 (20 24 ))(116 (112 (97 120 )))))((25 (9 (30 94 )))(40 54 ))))))(53 (19 189 )))(198 (108 (22 149 ))))((34 ((67 (29 66 ))(104 (72 186 ))))(38 199 )))(16 (177 180 )))(71 (82 122 )))(58 117 ))(106 183 ))(102 184 ))((5 145 )(10 (140 (44 (136 182 ))))))(86 158 )))))(55 ((91 107 )(154 202 ))))(170 (80 (4 (144 (77 110 ))))))((161 (79 (68 (11 (156 (96 (193 (192 194 ))))))))(((((17 41 )(63 148 ))(85 128 ))(200 201 ))(83 84 ))))((((((14 76 )(59 179 ))(27 28 ))(152 (61 164 )))(93 169 ))(((23 171 )(35 181 ))(46 131 ))))(((((2 (32 (((13 73 )(138 160 ))((70 166 )(176 178 )))))((150 (173 (50 (195 (124 (101 (39 123 )))))))((48 204 )(137 163 ))))(65 (78 89 )))(37 115 ))(125 127 )))(62 (119 (((6 (45 69 ))((75 130 )(81 174 )))((56 103 )(155 (151 168 )))))))(162 (15 57 ))))(92 165 )))*
(0 ((87 ((((((((55 (111 (((((98 (((((1 (64 114 ))(26 49 ))(((18 143 )((129 (159 191 ))(132 185 )))(((42 121 )(190 (100 147 )))(105 134 ))))((51 74 )(167 (139 187 ))))(21 (60 (31 157 )))))(203 (90 142 )))(153 172 ))(52 (((188 (99 ((8 36 )(135 141 ))))(33 43 ))(146 (113 133 )))))(88 (((((((((3 (197 (126 (((((7 (12 196 ))(118 175 ))(47 95 ))((109 (20 24 ))((97 120 )(112 116 ))))((25 (9 (30 94 )))(40 54 ))))))(53 (19 189 )))((198 (108 (22 149 )))((34 ((67 (29 66 ))(104 (72 186 ))))(38 199 ))))(16 ((71 (82 122 ))(177 180 ))))(58 117 ))(106 183 ))(102 184 ))((5 145 )(10 (140 (44 (136 182 ))))))(86 158 ))))))(107 (91 (154 202 ))))(170 (80 (4 (144 (77 110 ))))))((161 (79 (68 (11 ((96 156 )(193 (192 194 )))))))(((((17 41 )(63 148 ))(85 128 ))(200 201 ))(83 84 ))))((((((14 76 )(59 179 ))(27 28 ))(152 (61 164 )))(93 169 ))(((23 171 )(35 181 ))(46 131 ))))(((((2 (32 (((13 73 )(138 160 ))((70 166 )(176 178 )))))((150 (173 (50 (195 (124 (39 (101 123 )))))))((48 204 )(137 163 ))))(65 (78 89 )))(37 115 ))(125 127 )))(62 (119 (((6 (45 69 ))((75 130 )(81 174 )))((56 103 )(155 (151 168 )))))))(162 (15 57 ))))(92 165 )))*
(0 ((87 ((((((((111 ((((98 (((((1 (64 114 ))(26 49 ))(((18 143 )((129 (159 191 ))(132 185 )))(((42 121 )(190 (100 147 )))(105 134 ))))((51 74 )(167 (139 187 ))))(21 (60 (31 157 )))))(203 (90 142 )))((52 (((188 (99 ((8 36 )(135 141 ))))(33 43 ))(146 (113 133 ))))(153 172 )))(88 (((((((((((3 (197 (126 (((((7 (12 196 ))(118 175 ))(47 95 ))((109 (20 24 ))((97 120 )(112 116 ))))((25 (9 (30 94 )))(40 54 ))))))(53 (19 189 )))(198 (108 (22 149 ))))((34 ((67 (29 66 ))(104 (72 186 ))))(38 199 )))(16 (177 180 )))(71 (82 122 )))(58 117 ))(106 183 ))(102 184 ))((5 145 )(10 (140 (136 (44 182 ))))))(86 158 )))))(55 ((91 107 )(154 202 ))))(170 (80 (4 (144 (77 110 ))))))((161 (79 (68 (11 (156 (96 (193 (192 194 ))))))))(((((17 41 )(63 148 ))(85 128 ))(200 201 ))(83 84 ))))((((((14 76 )(59 179 ))(27 28 ))(152 (61 164 )))(93 169 ))(((23 171 )(35 181 ))(46 131 ))))(((((2 (32 (((13 73 )(138 160 ))((70 166 )(176 178 )))))((150 (173 (50 (195 (124 (123 (39 101 )))))))((48 204 )(137 163 ))))(65 (78 89 )))(37 115 ))(125 127 )))(62 (119 (((6 (45 69 ))((75 130 )(81 174 )))((56 103 )(155 (151 168 )))))))(162 (15 57 ))))(92 165 )))*
(0 ((87 ((((((((111 ((((98 (((((1 (64 114 ))(26 49 ))(((18 143 )((129 (159 191 ))(132 185 )))(((42 121 )(190 (100 147 )))(105 134 ))))((51 74 )(167 (139 187 ))))(21 (60 (31 157 )))))(203 (90 142 )))((52 (((188 (99 ((8 36 )(135 141 ))))(33 43 ))(146 (113 133 ))))(153 172 )))(88 (((((((((((3 (197 (126 (((((7 (12 196 ))(118 175 ))(47 95 ))((109 (20 24 ))((97 120 )(112 116 ))))((25 (9 (30 94 )))(40 54 ))))))(53 (19 189 )))(198 (108 (22 149 ))))((34 ((67 (29 66 ))(104 (72 186 ))))(38 199 )))(16 (177 180 )))(122 (71 82 )))(58 117 ))(106 183 ))(102 184 ))((5 145 )(10 (140 (136 (44 182 ))))))(86 158 )))))(55 ((91 107 )(154 202 ))))(170 (80 (4 (144 (77 110 ))))))((161 (79 (68 (11 (96 (156 (193 (192 194 ))))))))(((((17 41 )(63 148 ))(85 128 ))(200 201 ))(83 84 ))))((((((14 76 )(59 179 ))(27 28 ))(152 (61 164 )))(93 169 ))(((23 171 )(35 181 ))(46 131 ))))(((((2 (32 (((13 73 )(138 160 ))((70 166 )(176 178 )))))((150 (173 (50 (195 (124 (123 (39 101 )))))))((48 204 )(137 163 ))))(65 (78 89 )))(37 115 ))(125 127 )))(62 (119 (((6 (45 69 ))((75 130 )(81 174 )))((56 103 )(155 (151 168 )))))))(162 (15 57 ))))(92 165 )))*
(0 ((87 ((((((((55 (111 (((((98 (((((1 (64 114 ))(26 49 ))(((18 143 )((129 (159 191 ))(132 185 )))(((42 121 )(190 (100 147 )))(105 134 ))))((51 74 )(167 (139 187 ))))(60 (21 (31 157 )))))(153 172 ))(203 (90 142 )))(52 (((188 (99 ((8 36 )(135 141 ))))(33 43 ))(146 (113 133 )))))(88 (((((((((((3 (197 (126 (((((7 (12 196 ))(118 175 ))(47 95 ))((109 (20 24 ))(116 (112 (97 120 )))))((25 (9 (30 94 )))(40 54 ))))))(53 (19 189 )))(198 (108 (22 149 ))))((34 ((67 (29 66 ))(104 (72 186 ))))(38 199 )))(16 (177 180 )))(71 (82 122 )))(58 117 ))(106 183 ))(102 184 ))((5 145 )(10 (140 (136 (44 182 ))))))(86 158 ))))))((91 107 )(154 202 )))(170 (80 (4 (144 (77 110 ))))))((161 (79 (68 (11 (96 (156 (193 (192 194 ))))))))(((((17 41 )(63 148 ))(85 128 ))(200 201 ))(83 84 ))))((((((14 76 )(59 179 ))(27 28 ))(152 (61 164 )))(93 169 ))(((23 171 )(35 181 ))(46 131 ))))(((((2 (32 (((13 73 )(138 160 ))((70 166 )(176 178 )))))((150 (173 (50 ((39 195 )(124 (101 123 ))))))((48 204 )(137 163 ))))(65 (78 89 )))(37 115 ))(125 127 )))(62 (119 (((6 (45 69 ))((75 130 )(81 174 )))((56 103 )(155 (151 168 )))))))(162 (15 57 ))))(92 165 )))*
(0 ((87 ((((((((55 (111 (((((98 (((((1 (64 114 ))(26 49 ))(((18 143 )((129 (159 191 ))(132 185 )))(((42 121 )(190 (100 147 )))(105 134 ))))((51 74 )(167 (139 187 ))))(21 (60 (31 157 )))))(203 (90 142 )))(153 172 ))(52 (((188 (99 ((8 36 )(135 141 ))))(33 43 ))(146 (113 133 )))))(88 (((((((((((3 (197 (126 (((((7 (12 196 ))(118 175 ))(47 95 ))((109 (20 24 ))(116 (112 (97 120 )))))((25 (9 (30 94 )))(40 54 ))))))(53 (19 189 )))(198 (108 (22 149 ))))((34 ((67 (29 66 ))(104 (72 186 ))))(38 199 )))(16 (177 180 )))(71 (82 122 )))(58 117 ))(106 183 ))(102 184 ))((5 145 )(10 (140 (136 (44 182 ))))))(86 158 ))))))(107 (91 (154 202 ))))(170 (80 (4 (144 (77 110 ))))))((161 (79 (68 (11 ((96 156 )(193 (192 194 )))))))(((((17 41 )(63 148 ))(85 128 ))(200 201 ))(83 84 ))))((((((14 76 )(59 179 ))(27 28 ))(152 (61 164 )))(93 169 ))(((23 171 )(35 181 ))(46 131 ))))(((((2 (32 (((13 73 )(138 160 ))((70 166 )(176 178 )))))((150 (173 (50 (195 (124 (39 (101 123 )))))))((48 204 )(137 163 ))))(65 (78 89 )))(37 115 ))(125 127 )))(62 (119 (((6 (45 69 ))((75 130 )(81 174 )))((56 103 )(155 (151 168 )))))))(162 (15 57 ))))(92 165 )))*
(0 ((87 (((((((((111 (88 ((((98 (((((1 (64 114 ))(26 49 ))(((18 143 )((129 (159 191 ))(132 185 )))(((42 121 )(190 (100 147 )))(105 134 ))))((51 74 )(167 (139 187 ))))(21 (60 (31 157 )))))(153 172 ))(203 (90 142 )))(52 (((188 (99 ((8 36 )(135 141 ))))(33 43 ))(146 (113 133 )))))))(55 ((91 107 )(154 202 ))))(170 (80 (4 (144 (77 110 ))))))((184 ((((((((3 (197 (126 (((((7 (12 196 ))(118 175 ))(47 95 ))((109 (20 24 ))(116 (112 (97 120 )))))((25 (9 (30 94 )))(40 54 ))))))(53 (19 189 )))(198 (108 (22 149 ))))((34 ((67 (29 66 ))(104 (72 186 ))))(38 199 )))(16 (177 180 )))(122 (71 82 )))(58 117 ))(102 (106 183 ))))((5 145 )(10 (140 (136 (44 182 )))))))((161 (79 (68 (11 (96 (156 (193 (192 194 ))))))))(((((17 41 )(63 148 ))(85 128 ))(200 201 ))(83 84 ))))(((((((14 76 )(59 179 ))(27 28 ))(152 (61 164 )))(86 158 ))(93 169 ))(((23 171 )(35 181 ))(46 131 ))))(((((2 (32 (((13 73 )(138 160 ))((70 166 )(176 178 )))))((150 (173 (50 (195 (124 (101 (39 123 )))))))((48 204 )(137 163 ))))(65 (78 89 )))(37 115 ))(125 127 )))(62 (119 (((6 (45 69 ))((75 130 )(81 174 )))((56 103 )(155 (151 168 )))))))(162 (15 57 ))))(92 165 )))*
(0 ((87 ((((((((111 (((((98 (((((1 (64 114 ))(26 49 ))(((18 143 )((129 (159 191 ))(132 185 )))(((42 121 )(190 (100 147 )))(105 134 ))))((51 74 )(167 (139 187 ))))(60 (21 (31 157 )))))(153 172 ))(203 (90 142 )))(52 (((188 (99 ((8 36 )(135 141 ))))(33 43 ))(146 (113 133 )))))(88 (((((((((3 (197 (126 (((((7 (12 196 ))(118 175 ))(47 95 ))((109 (20 24 ))((97 120 )(112 116 ))))((25 (9 (30 94 )))(40 54 ))))))(53 (19 189 )))((198 (108 (22 149 )))((34 ((67 (29 66 ))(104 (72 186 ))))(38 199 ))))(16 ((71 (82 122 ))(177 180 ))))(58 117 ))(106 183 ))(102 184 ))((5 145 )(10 (140 (136 (44 182 ))))))(86 158 )))))(55 ((91 107 )(154 202 ))))(170 (80 (4 (144 (77 110 ))))))((161 (79 (11 (68 ((96 156 )(193 (192 194 )))))))(((((17 41 )(63 148 ))(85 128 ))(200 201 ))(83 84 ))))((((((14 76 )(59 179 ))(27 28 ))(152 (61 164 )))(93 169 ))(((23 171 )(35 181 ))(46 131 ))))(((((2 (32 (((13 73 )(138 160 ))((70 166 )(176 178 )))))((150 (173 (50 (195 (124 (101 (39 123 )))))))((48 204 )(137 163 ))))(65 (78 89 )))(37 115 ))(125 127 )))(62 (119 (((6 (45 69 ))((75 130 )(81 174 )))((56 103 )(155 (151 168 )))))))(162 (15 57 ))))(92 165 )))*
(0 ((87 ((((((((55 (111 (((((98 (((((1 (64 114 ))(26 49 ))(((18 143 )((129 (159 191 ))(132 185 )))(((42 121 )(190 (100 147 )))(105 134 ))))((51 74 )(167 (139 187 ))))(60 (21 (31 157 )))))(203 (90 142 )))(153 172 ))(52 (((188 (99 ((8 36 )(135 141 ))))(33 43 ))(146 (113 133 )))))(88 (((((((((((3 (197 (126 (((((7 (12 196 ))(118 175 ))(47 95 ))((109 (20 24 ))((97 120 )(112 116 ))))((25 (9 (30 94 )))(40 54 ))))))(53 (19 189 )))(198 (108 (22 149 ))))((34 ((67 (29 66 ))(104 (72 186 ))))(38 199 )))(16 (177 180 )))(71 (82 122 )))(58 117 ))(106 183 ))(102 184 ))((5 145 )(10 (140 (136 (44 182 ))))))(86 158 ))))))((91 107 )(154 202 )))(170 (80 (4 (144 (77 110 ))))))((161 (79 (68 (11 (96 (156 (193 (192 194 ))))))))(((((17 41 )(63 148 ))(85 128 ))(200 201 ))(83 84 ))))((((((14 76 )(59 179 ))(27 28 ))(152 (61 164 )))(93 169 ))(((23 171 )(35 181 ))(46 131 ))))(((((2 (32 (((13 73 )(138 160 ))((70 166 )(176 178 )))))((150 (173 (50 (195 (124 (123 (39 101 )))))))((48 204 )(137 163 ))))(65 (78 89 )))(37 115 ))(125 127 )))(62 (119 (((6 (45 69 ))((75 130 )(81 174 )))((56 103 )(155 (151 168 )))))))(162 (15 57 ))))(92 165 )))*
(0 ((87 ((((((((111 (((((98 (((((1 (64 114 ))(26 49 ))(((18 143 )((129 (159 191 ))(132 185 )))(((42 121 )(190 (100 147 )))(105 134 ))))((51 74 )(167 (139 187 ))))(21 (60 (31 157 )))))(203 (90 142 )))(153 172 ))(52 (((188 (99 ((8 36 )(135 141 ))))(33 43 ))(146 (113 133 )))))(88 (((((((((((3 (197 (126 (((((7 (12 196 ))(118 175 ))(47 95 ))((109 (20 24 ))((97 120 )(112 116 ))))((25 (9 (30 94 )))(40 54 ))))))(53 (19 189 )))(198 (108 (22 149 ))))((34 ((67 (29 66 ))(104 (72 186 ))))(38 199 )))(16 (177 180 )))(71 (82 122 )))(58 117 ))(106 183 ))(102 184 ))((5 145 )(10 (140 (44 (136 182 ))))))(86 158 )))))(55 ((91 107 )(154 202 ))))(170 (80 (4 (144 (77 110 ))))))((161 (79 (68 (11 ((96 156 )(193 (192 194 )))))))(((((17 41 )(63 148 ))(85 128 ))(200 201 ))(83 84 ))))((((((14 76 )(59 179 ))(27 28 ))(152 (61 164 )))(93 169 ))(((23 171 )(35 181 ))(46 131 ))))(((((2 (32 (((13 73 )(138 160 ))((70 166 )(176 178 )))))((150 (173 (50 (195 (124 (39 (101 123 )))))))((48 204 )(137 163 ))))(65 (78 89 )))(37 115 ))(125 127 )))(62 (119 (((6 (45 69 ))((75 130 )(81 174 )))((56 103 )(155 (151 168 )))))))(162 (15 57 ))))(92 165 )))*
(0 ((87 ((((((((111 (((((98 (((((1 (64 114 ))(26 49 ))(((18 143 )((129 (159 191 ))(132 185 )))(((42 121 )(190 (100 147 )))(105 134 ))))((51 74 )(167 (139 187 ))))(21 (60 (31 157 )))))(153 172 ))(203 (90 142 )))(52 (((188 (99 ((8 36 )(135 141 ))))(33 43 ))(146 (113 133 )))))(88 (((((((((((3 (197 (126 (((((7 (12 196 ))(118 175 ))(47 95 ))((109 (20 24 ))((97 120 )(112 116 ))))((25 (9 (30 94 )))(40 54 ))))))(53 (19 189 )))(198 (108 (22 149 ))))((34 ((67 (29 66 ))(104 (72 186 ))))(38 199 )))(16 (177 180 )))(122 (71 82 )))(58 117 ))(106 183 ))(102 184 ))((5 145 )(10 (140 (136 (44 182 ))))))(86 158 )))))(55 ((91 107 )(154 202 ))))(170 (80 (4 (144 (77 110 ))))))((161 (79 (68 (11 ((96 156 )(193 (192 194 )))))))(((((17 41 )(63 148 ))(85 128 ))(200 201 ))(83 84 ))))((((((14 76 )(59 179 ))(27 28 ))(152 (61 164 )))(93 169 ))(((23 171 )(35 181 ))(46 131 ))))(((((2 (32 (((13 73 )(138 160 ))((70 166 )(176 178 )))))((150 (173 (50 (195 (124 (123 (39 101 )))))))((48 204 )(137 163 ))))(65 (78 89 )))(37 115 ))(125 127 )))(62 (119 (((6 (45 69 ))((75 130 )(81 174 )))((56 103 )(155 (151 168 )))))))(162 (15 57 ))))(92 165 )))*
(0 ((87 ((((((((55 (111 (((((98 (((((1 (64 114 ))(26 49 ))(((18 143 )((129 (159 191 ))(132 185 )))(((42 121 )(190 (100 147 )))(105 134 ))))((51 74 )(167 (139 187 ))))(60 (21 (31 157 )))))(153 172 ))(203 (90 142 )))(52 (((188 (99 ((8 36 )(135 141 ))))(33 43 ))(146 (113 133 )))))(88 (((((((((((3 (197 (126 (((((7 (12 196 ))(118 175 ))(47 95 ))((109 (20 24 ))((97 120 )(112 116 ))))((25 (9 (30 94 )))(40 54 ))))))(53 (19 189 )))(198 (108 (22 149 ))))((34 ((67 (29 66 ))(104 (72 186 ))))(38 199 )))(16 (177 180 )))(71 (82 122 )))(58 117 ))(106 183 ))(102 184 ))((5 145 )(10 (140 (136 (44 182 ))))))(86 158 ))))))((91 107 )(154 202 )))(170 (80 (4 (144 (77 110 ))))))((161 (79 (68 (11 (156 (96 (193 (192 194 ))))))))(((((17 41 )(63 148 ))(85 128 ))(200 201 ))(83 84 ))))((((((14 76 )(59 179 ))(27 28 ))(152 (61 164 )))(93 169 ))(((23 171 )(35 181 ))(46 131 ))))(((((2 (32 (((13 73 )(138 160 ))((70 166 )(176 178 )))))((150 (173 (50 (195 (124 (123 (39 101 )))))))((48 204 )(137 163 ))))(65 (78 89 )))(37 115 ))(125 127 )))(62 (119 (((6 (45 69 ))((75 130 )(81 174 )))((56 103 )(155 (151 168 )))))))(162 (15 57 ))))(92 165 )))*
(0 ((87 ((((((((55 (111 (((((98 (((((1 (64 114 ))(26 49 ))(((18 143 )((129 (159 191 ))(132 185 )))(((42 121 )(190 (100 147 )))(105 134 ))))((51 74 )(167 (139 187 ))))(60 (21 (31 157 )))))(153 172 ))(203 (90 142 )))(52 (((188 (99 ((8 36 )(135 141 ))))(33 43 ))(146 (113 133 )))))(88 (((((((((((3 (197 (126 (((((7 (12 196 ))(118 175 ))(47 95 ))((109 (20 24 ))((97 120 )(112 116 ))))((25 (9 (30 94 )))(40 54 ))))))(53 (19 189 )))(198 (108 (22 149 ))))((34 ((67 (29 66 ))(104 (72 186 ))))(38 199 )))(16 (177 180 )))(122 (71 82 )))(58 117 ))(106 183 ))(102 184 ))((5 145 )(10 (140 (136 (44 182 ))))))(86 158 ))))))(107 (91 (154 202 ))))(170 (80 (4 (144 (77 110 ))))))((161 (79 (68 (11 (156 (96 (193 (192 194 ))))))))(((((17 41 )(63 148 ))(85 128 ))(200 201 ))(83 84 ))))((((((14 76 )(59 179 ))(27 28 ))(152 (61 164 )))(93 169 ))(((23 171 )(35 181 ))(46 131 ))))(((((2 (32 (((13 73 )(138 160 ))((70 166 )(176 178 )))))((150 (173 (50 (195 (124 (123 (39 101 )))))))((48 204 )(137 163 ))))(65 (78 89 )))(37 115 ))(125 127 )))(62 (119 (((6 (45 69 ))((75 130 )(81 174 )))((56 103 )(155 (151 168 )))))))(162 (15 57 ))))(92 165 )))*
(0 ((87 ((((((((55 (111 (((((98 (((((1 (64 114 ))(26 49 ))(((18 143 )((129 (159 191 ))(132 185 )))(((42 121 )(190 (100 147 )))(105 134 ))))((51 74 )(167 (139 187 ))))(21 (60 (31 157 )))))(153 172 ))(203 (90 142 )))(52 (((188 (99 ((8 36 )(135 141 ))))(33 43 ))(146 (113 133 )))))(88 (((((((((((3 (197 (126 (((((7 (12 196 ))(118 175 ))(47 95 ))((109 (20 24 ))((97 120 )(112 116 ))))((25 (9 (30 94 )))(40 54 ))))))(53 (19 189 )))(198 (108 (22 149 ))))((34 ((67 (29 66 ))(104 (72 186 ))))(38 199 )))(16 (177 180 )))(122 (71 82 )))(58 117 ))(106 183 ))(102 184 ))((5 145 )(10 (140 (136 (44 182 ))))))(86 158 ))))))(107 (91 (154 202 ))))(170 (80 (4 (144 (77 110 ))))))((161 (79 (68 (11 ((96 156 )(193 (192 194 )))))))(((((17 41 )(63 148 ))(85 128 ))(200 201 ))(83 84 ))))((((((14 76 )(59 179 ))(27 28 ))(152 (61 164 )))(93 169 ))(((23 171 )(35 181 ))(46 131 ))))(((((2 (32 (((13 73 )(138 160 ))((70 166 )(176 178 )))))((150 (173 (50 (195 (124 (123 (39 101 )))))))((48 204 )(137 163 ))))(65 (78 89 )))(37 115 ))(125 127 )))(62 (119 (((6 (45 69 ))((75 130 )(81 174 )))((56 103 )(155 (151 168 )))))))(162 (15 57 ))))(92 165 )))*
(0 ((87 ((((((((111 (((((98 (((((1 (64 114 ))(26 49 ))(((18 143 )((129 (159 191 ))(132 185 )))(((42 121 )(190 (100 147 )))(105 134 ))))((51 74 )(167 (139 187 ))))(60 (21 (31 157 )))))(153 172 ))(203 (90 142 )))(52 (((188 (99 ((8 36 )(135 141 ))))(33 43 ))(146 (113 133 )))))(88 (((((((((((3 (197 (126 (((((7 (12 196 ))(118 175 ))(47 95 ))((109 (20 24 ))((97 120 )(112 116 ))))((25 (9 (30 94 )))(40 54 ))))))(53 (19 189 )))(198 (108 (22 149 ))))((34 ((67 (29 66 ))(104 (72 186 ))))(38 199 )))(16 (177 180 )))(71 (82 122 )))(58 117 ))(106 183 ))(102 184 ))((5 145 )(10 (140 (44 (136 182 ))))))(86 158 )))))(55 ((91 107 )(154 202 ))))(170 (80 (4 (144 (77 110 ))))))((161 (79 (68 (11 ((96 156 )(193 (192 194 )))))))(((((17 41 )(63 148 ))(85 128 ))(200 201 ))(83 84 ))))((((((14 76 )(59 179 ))(27 28 ))(152 (61 164 )))(93 169 ))(((23 171 )(35 181 ))(46 131 ))))(((((2 (32 (((13 73 )(138 160 ))((70 166 )(176 178 )))))((150 (173 (50 (195 (124 (101 (39 123 )))))))((48 204 )(137 163 ))))(65 (78 89 )))(37 115 ))(125 127 )))(62 (119 (((6 (45 69 ))((75 130 )(81 174 )))((56 103 )(155 (151 168 )))))))(162 (15 57 ))))(92 165 )))*
(0 ((87 ((((((((55 (111 (((((98 (((((1 (64 114 ))(26 49 ))(((18 143 )((129 (159 191 ))(132 185 )))(((42 121 )(190 (100 147 )))(105 134 ))))((51 74 )(167 (139 187 ))))(21 (60 (31 157 )))))(203 (90 142 )))(153 172 ))(52 (((188 (99 ((8 36 )(135 141 ))))(33 43 ))(146 (113 133 )))))(88 (((((((((((3 (197 (126 (((((7 (12 196 ))(118 175 ))(47 95 ))((109 (20 24 ))(116 (112 (97 120 )))))((25 (9 (30 94 )))(40 54 ))))))(53 (19 189 )))(198 (108 (22 149 ))))((34 ((67 (29 66 ))(104 (72 186 ))))(38 199 )))(16 (177 180 )))(122 (71 82 )))(58 117 ))(106 183 ))(102 184 ))((5 145 )(10 (140 (44 (136 182 ))))))(86 158 ))))))(107 (91 (154 202 ))))(170 (80 (4 (144 (77 110 ))))))((161 (79 (68 (11 (96 (156 (193 (192 194 ))))))))(((((17 41 )(63 148 ))(85 128 ))(200 201 ))(83 84 ))))((((((14 76 )(59 179 ))(27 28 ))(152 (61 164 )))(93 169 ))(((23 171 )(35 181 ))(46 131 ))))(((((2 (32 (((13 73 )(138 160 ))((70 166 )(176 178 )))))((150 (173 (50 (195 ((39 124 )(101 123 ))))))((48 204 )(137 163 ))))(65 (78 89 )))(37 115 ))(125 127 )))(62 (119 (((6 (45 69 ))((75 130 )(81 174 )))((56 103 )(155 (151 168 )))))))(162 (15 57 ))))(92 165 )))*
(0 ((87 ((((((((111 (((((98 (((((1 (64 114 ))(26 49 ))(((18 143 )((129 (159 191 ))(132 185 )))(((42 121 )(190 (100 147 )))(105 134 ))))((51 74 )(167 (139 187 ))))(21 (60 (31 157 )))))(153 172 ))(203 (90 142 )))(52 (((188 (99 ((8 36 )(135 141 ))))(33 43 ))(146 (113 133 )))))(88 (((((((((((3 (197 (126 (((((7 (12 196 ))(118 175 ))(47 95 ))((109 (20 24 ))((97 120 )(112 116 ))))((25 (9 (30 94 )))(40 54 ))))))(53 (19 189 )))(198 (108 (22 149 ))))((34 ((67 (29 66 ))(104 (72 186 ))))(38 199 )))(16 (177 180 )))(122 (71 82 )))(58 117 ))(106 183 ))(102 184 ))((5 145 )(10 (140 (44 (136 182 ))))))(86 158 )))))(55 ((91 107 )(154 202 ))))(170 (80 (4 (144 (77 110 ))))))((161 (79 (68 (11 (156 (96 (193 (192 194 ))))))))(((((17 41 )(63 148 ))(85 128 ))(200 201 ))(83 84 ))))((((((14 76 )(59 179 ))(27 28 ))(152 (61 164 )))(93 169 ))(((23 171 )(35 181 ))(46 131 ))))(((((2 (32 (((13 73 )(138 160 ))((70 166 )(176 178 )))))((150 (173 (50 (195 (124 (39 (101 123 )))))))((48 204 )(137 163 ))))(65 (78 89 )))(37 115 ))(125 127 )))(62 (119 (((6 (45 69 ))((75 130 )(81 174 )))((56 103 )(155 (151 168 )))))))(162 (15 57 ))))(92 165 )))*
(0 ((87 ((((((((55 (111 (((((98 (((((1 (64 114 ))(26 49 ))(((18 143 )((129 (159 191 ))(132 185 )))(((42 121 )(190 (100 147 )))(105 134 ))))((51 74 )(167 (139 187 ))))(21 (60 (31 157 )))))(153 172 ))(203 (90 142 )))(52 (((188 (99 ((8 36 )(135 141 ))))(33 43 ))(146 (113 133 )))))(88 (((((((((((3 (197 (126 (((((7 (12 196 ))(118 175 ))(47 95 ))((109 (20 24 ))((97 120 )(112 116 ))))((25 (9 (30 94 )))(40 54 ))))))(53 (19 189 )))(198 (108 (22 149 ))))((34 ((67 (29 66 ))(104 (72 186 ))))(38 199 )))(16 (177 180 )))(122 (71 82 )))(58 117 ))(106 183 ))(102 184 ))((5 145 )(10 (140 (136 (44 182 ))))))(86 158 ))))))(107 (91 (154 202 ))))(170 (80 (4 (144 (77 110 ))))))((161 (79 (68 (11 (96 (156 (193 (192 194 ))))))))(((((17 41 )(63 148 ))(85 128 ))(200 201 ))(83 84 ))))((((((14 76 )(59 179 ))(27 28 ))(152 (61 164 )))(93 169 ))(((23 171 )(35 181 ))(46 131 ))))(((((2 (32 (((13 73 )(138 160 ))((70 166 )(176 178 )))))((150 (173 (50 (195 (124 (39 (101 123 )))))))((48 204 )(137 163 ))))(65 (78 89 )))(37 115 ))(125 127 )))(62 (119 (((6 (45 69 ))((75 130 )(81 174 )))((56 103 )(155 (151 168 )))))))(162 (15 57 ))))(92 165 )))*
(0 ((87 ((((((((55 (111 (((((98 (((((1 (64 114 ))(26 49 ))(((18 143 )((129 (159 191 ))(132 185 )))(((42 121 )(190 (100 147 )))(105 134 ))))((51 74 )(167 (139 187 ))))(60 (21 (31 157 )))))(153 172 ))(203 (90 142 )))(52 (((188 (99 ((8 36 )(135 141 ))))(33 43 ))(146 (113 133 )))))(88 (((((((((((3 (197 (126 (((((7 (12 196 ))(118 175 ))(47 95 ))((109 (20 24 ))((97 120 )(112 116 ))))((25 (9 (30 94 )))(40 54 ))))))(53 (19 189 )))(198 (108 (22 149 ))))((34 ((67 (29 66 ))(104 (72 186 ))))(38 199 )))(16 (177 180 )))(122 (71 82 )))(58 117 ))(106 183 ))(102 184 ))((5 145 )(10 (140 (44 (136 182 ))))))(86 158 ))))))(107 (91 (154 202 ))))(170 (80 (4 (144 (77 110 ))))))((161 (79 (11 (68 ((96 156 )(193 (192 194 )))))))(((((17 41 )(63 148 ))(85 128 ))(200 201 ))(83 84 ))))((((((14 76 )(59 179 ))(27 28 ))(152 (61 164 )))(93 169 ))(((23 171 )(35 181 ))(46 131 ))))(((((2 (32 (((13 73 )(138 160 ))((70 166 )(176 178 )))))((150 (173 (50 (195 (124 (101 (39 123 )))))))((48 204 )(137 163 ))))(65 (78 89 )))(37 115 ))(125 127 )))(62 (119 (((6 (45 69 ))((75 130 )(81 174 )))((56 103 )(155 (151 168 )))))))(162 (15 57 ))))(92 165 )))*
(0 ((87 ((((((((55 (111 (((((98 (((((1 (64 114 ))(26 49 ))(((18 143 )((129 (159 191 ))(132 185 )))(((42 121 )(190 (100 147 )))(105 134 ))))((51 74 )(167 (139 187 ))))(60 (21 (31 157 )))))(153 172 ))(203 (90 142 )))(52 (((188 (99 ((8 36 )(135 141 ))))(33 43 ))(146 (113 133 )))))(88 (((((((((((3 (197 (126 (((((7 (12 196 ))(118 175 ))(47 95 ))((109 (20 24 ))((97 120 )(112 116 ))))((25 (9 (30 94 )))(40 54 ))))))(53 (19 189 )))(198 (108 (22 149 ))))((34 ((67 (29 66 ))(104 (72 186 ))))(38 199 )))(16 (177 180 )))(71 (82 122 )))(58 117 ))(106 183 ))(102 184 ))((5 145 )(10 (140 (136 (44 182 ))))))(86 158 ))))))(107 (91 (154 202 ))))(170 (80 (4 (144 (77 110 ))))))((161 (79 (68 (11 (96 (156 (193 (192 194 ))))))))(((((17 41 )(63 148 ))(85 128 ))(200 201 ))(83 84 ))))((((((14 76 )(59 179 ))(27 28 ))(152 (61 164 )))(93 169 ))(((23 171 )(35 181 ))(46 131 ))))(((((2 (32 (((13 73 )(138 160 ))((70 166 )(176 178 )))))((150 (173 (50 (195 (124 (101 (39 123 )))))))((48 204 )(137 163 ))))(65 (78 89 )))(37 115 ))(125 127 )))(62 (119 (((6 (45 69 ))((75 130 )(81 174 )))((56 103 )(155 (151 168 )))))))(162 (15 57 ))))(92 165 )))*
(0 ((87 ((((((((55 (111 (((((98 (((((1 (64 114 ))(26 49 ))(((18 143 )((129 (159 191 ))(132 185 )))(((42 121 )(190 (100 147 )))(105 134 ))))((51 74 )(167 (139 187 ))))(60 (21 (31 157 )))))(153 172 ))(203 (90 142 )))(52 (((188 (99 ((8 36 )(135 141 ))))(33 43 ))(146 (113 133 )))))(88 (((((((((((3 (197 (126 (((((7 (12 196 ))(118 175 ))(47 95 ))((109 (20 24 ))((97 120 )(112 116 ))))((25 (9 (30 94 )))(40 54 ))))))(53 (19 189 )))(198 (108 (22 149 ))))((34 ((67 (29 66 ))(104 (72 186 ))))(38 199 )))(16 (177 180 )))(71 (82 122 )))(58 117 ))(106 183 ))(102 184 ))((5 145 )(10 (140 (136 (44 182 ))))))(86 158 ))))))((91 107 )(154 202 )))(170 (80 (4 (144 (77 110 ))))))((161 (79 (11 (68 ((96 156 )(193 (192 194 )))))))(((((17 41 )(63 148 ))(85 128 ))(200 201 ))(83 84 ))))((((((14 76 )(59 179 ))(27 28 ))(152 (61 164 )))(93 169 ))(((23 171 )(35 181 ))(46 131 ))))(((((2 (32 (((13 73 )(138 160 ))((70 166 )(176 178 )))))((150 (173 (50 (195 (124 (123 (39 101 )))))))((48 204 )(137 163 ))))(65 (78 89 )))(37 115 ))(125 127 )))(62 (119 (((6 (45 69 ))((75 130 )(81 174 )))((56 103 )(155 (151 168 )))))))(162 (15 57 ))))(92 165 )))*
(0 ((87 ((((((((55 (111 (((((98 (((((1 (64 114 ))(26 49 ))(((18 143 )((129 (159 191 ))(132 185 )))(((42 121 )(190 (100 147 )))(105 134 ))))((51 74 )(167 (139 187 ))))(60 (21 (31 157 )))))(153 172 ))(203 (90 142 )))(52 (((188 (99 ((8 36 )(135 141 ))))(33 43 ))(146 (113 133 )))))(88 (((((((((((3 (197 (126 (((((7 (12 196 ))(118 175 ))(47 95 ))((109 (20 24 ))((97 120 )(112 116 ))))((25 (9 (30 94 )))(40 54 ))))))(53 (19 189 )))(198 (108 (22 149 ))))((34 ((67 (29 66 ))(104 (72 186 ))))(38 199 )))(16 (177 180 )))(71 (82 122 )))(58 117 ))(106 183 ))(102 184 ))((5 145 )(10 (140 (44 (136 182 ))))))(86 158 ))))))((91 107 )(154 202 )))(170 (80 (4 (144 (77 110 ))))))((161 (79 (11 (68 (156 (96 (193 (192 194 ))))))))(((((17 41 )(63 148 ))(85 128 ))(200 201 ))(83 84 ))))((((((14 76 )(59 179 ))(27 28 ))(152 (61 164 )))(93 169 ))(((23 171 )(35 181 ))(46 131 ))))(((((2 (32 (((13 73 )(138 160 ))((70 166 )(176 178 )))))((150 (173 (50 (195 ((39 124 )(101 123 ))))))((48 204 )(137 163 ))))(65 (78 89 )))(37 115 ))(125 127 )))(62 (119 (((6 (45 69 ))((75 130 )(81 174 )))((56 103 )(155 (151 168 )))))))(162 (15 57 ))))(92 165 )))*
(0 ((87 ((((((((55 (111 (((((98 (((((1 (64 114 ))(26 49 ))(((18 143 )((129 (159 191 ))(132 185 )))(((42 121 )(190 (100 147 )))(105 134 ))))((51 74 )(167 (139 187 ))))(60 (21 (31 157 )))))(203 (90 142 )))(153 172 ))(52 (((188 (99 ((8 36 )(135 141 ))))(33 43 ))(146 (113 133 )))))(88 (((((((((((3 (197 (126 (((((7 (12 196 ))(118 175 ))(47 95 ))((109 (20 24 ))((97 120 )(112 116 ))))((25 (9 (30 94 )))(40 54 ))))))(53 (19 189 )))(198 (108 (22 149 ))))((34 ((67 (29 66 ))(104 (72 186 ))))(38 199 )))(16 (177 180 )))(71 (82 122 )))(58 117 ))(106 183 ))(102 184 ))((5 145 )(10 (140 (136 (44 182 ))))))(86 158 ))))))((91 107 )(154 202 )))(170 (80 (4 (144 (77 110 ))))))((161 (79 (68 (11 ((96 156 )(193 (192 194 )))))))(((((17 41 )(63 148 ))(85 128 ))(200 201 ))(83 84 ))))((((((14 76 )(59 179 ))(27 28 ))(152 (61 164 )))(93 169 ))(((23 171 )(35 181 ))(46 131 ))))(((((2 (32 (((13 73 )(138 160 ))((70 166 )(176 178 )))))((150 (173 (50 (195 (124 (123 (39 101 )))))))((48 204 )(137 163 ))))(65 (78 89 )))(37 115 ))(125 127 )))(62 (119 (((6 (45 69 ))((75 130 )(81 174 )))((56 103 )(155 (151 168 )))))))(162 (15 57 ))))(92 165 )))*
(0 ((87 ((((((((111 (((((98 (((((1 (64 114 ))(26 49 ))(((18 143 )((129 (159 191 ))(132 185 )))(((42 121 )(190 (100 147 )))(105 134 ))))((51 74 )(167 (139 187 ))))(21 (60 (31 157 )))))(153 172 ))(203 (90 142 )))(52 (((188 (99 ((8 36 )(135 141 ))))(33 43 ))(146 (113 133 )))))(88 (((((((((((3 (197 (126 (((((7 (12 196 ))(118 175 ))(47 95 ))((109 (20 24 ))(116 (112 (97 120 )))))((25 (9 (30 94 )))(40 54 ))))))(53 (19 189 )))(198 (108 (22 149 ))))((34 ((67 (29 66 ))(104 (72 186 ))))(38 199 )))(16 (177 180 )))(71 (82 122 )))(58 117 ))(106 183 ))(102 184 ))((5 145 )(10 (140 (136 (44 182 ))))))(86 158 )))))(55 ((91 107 )(154 202 ))))(170 (80 (4 (144 (77 110 ))))))((161 (79 (68 (11 (156 (96 (193 (192 194 ))))))))(((((17 41 )(63 148 ))(85 128 ))(200 201 ))(83 84 ))))((((((14 76 )(59 179 ))(27 28 ))(152 (61 164 )))(93 169 ))(((23 171 )(35 181 ))(46 131 ))))(((((2 (32 (((13 73 )(138 160 ))((70 166 )(176 178 )))))((150 (173 (50 (195 (124 (123 (39 101 )))))))((48 204 )(137 163 ))))(65 (78 89 )))(37 115 ))(125 127 )))(62 (119 (((6 (45 69 ))((75 130 )(81 174 )))((56 103 )(155 (151 168 )))))))(162 (15 57 ))))(92 165 )))*
(0 ((87 ((((((((55 (111 (((((98 (((((1 (64 114 ))(26 49 ))(((18 143 )((129 (159 191 ))(132 185 )))(((42 121 )(190 (100 147 )))(105 134 ))))((51 74 )(167 (139 187 ))))(60 (21 (31 157 )))))(153 172 ))(203 (90 142 )))(52 (((188 (99 ((8 36 )(135 141 ))))(33 43 ))(146 (113 133 )))))(88 (((((((((((3 (197 (126 (((((7 (12 196 ))(118 175 ))(47 95 ))((109 (20 24 ))(116 (112 (97 120 )))))((25 (9 (30 94 )))(40 54 ))))))(53 (19 189 )))(198 (108 (22 149 ))))((34 ((67 (29 66 ))(104 (72 186 ))))(38 199 )))(16 (177 180 )))(71 (82 122 )))(58 117 ))(106 183 ))(102 184 ))((5 145 )(10 (140 (44 (136 182 ))))))(86 158 ))))))((91 107 )(154 202 )))(170 (80 (4 (144 (77 110 ))))))((161 (79 (11 (68 (156 (96 (193 (192 194 ))))))))(((((17 41 )(63 148 ))(85 128 ))(200 201 ))(83 84 ))))((((((14 76 )(59 179 ))(27 28 ))(152 (61 164 )))(93 169 ))(((23 171 )(35 181 ))(46 131 ))))(((((2 (32 (((13 73 )(138 160 ))((70 166 )(176 178 )))))((150 (173 (50 (195 (124 (123 (39 101 )))))))((48 204 )(137 163 ))))(65 (78 89 )))(37 115 ))(125 127 )))(62 (119 (((6 (45 69 ))((75 130 )(81 174 )))((56 103 )(155 (151 168 )))))))(162 (15 57 ))))(92 165 )))*
(0 ((87 ((((((((55 (111 ((((98 (((((1 (64 114 ))(26 49 ))(((18 143 )((129 (159 191 ))(132 185 )))(((42 121 )(190 (100 147 )))(105 134 ))))((51 74 )(167 (139 187 ))))(21 (60 (31 157 )))))(203 (90 142 )))((52 (((188 (99 ((8 36 )(135 141 ))))(33 43 ))(146 (113 133 ))))(153 172 )))(88 (((((((((((3 (197 (126 (((((7 (12 196 ))(118 175 ))(47 95 ))((109 (20 24 ))(116 (112 (97 120 )))))((25 (9 (30 94 )))(40 54 ))))))(53 (19 189 )))(198 (108 (22 149 ))))((34 ((67 (29 66 ))(104 (72 186 ))))(38 199 )))(16 (177 180 )))(71 (82 122 )))(58 117 ))(106 183 ))(102 184 ))((5 145 )(10 (140 (136 (44 182 ))))))(86 158 ))))))(107 (91 (154 202 ))))(170 (80 (4 (144 (77 110 ))))))((161 (79 (68 (11 (96 (156 (193 (192 194 ))))))))(((((17 41 )(63 148 ))(85 128 ))(200 201 ))(83 84 ))))((((((14 76 )(59 179 ))(27 28 ))(152 (61 164 )))(93 169 ))(((23 171 )(35 181 ))(46 131 ))))(((((2 (32 (((13 73 )(138 160 ))((70 166 )(176 178 )))))((150 (173 (50 (195 (124 (101 (39 123 )))))))((48 204 )(137 163 ))))(65 (78 89 )))(37 115 ))(125 127 )))(62 (119 (((6 (45 69 ))((75 130 )(81 174 )))((56 103 )(155 (151 168 )))))))(162 (15 57 ))))(92 165 )))*
(0 ((87 ((((((((111 (((((98 (((((1 (64 114 ))(26 49 ))(((18 143 )((129 (159 191 ))(132 185 )))(((42 121 )(190 (100 147 )))(105 134 ))))((51 74 )(167 (139 187 ))))(60 (21 (31 157 )))))(203 (90 142 )))(153 172 ))(52 (((188 (99 ((8 36 )(135 141 ))))(33 43 ))(146 (113 133 )))))(88 (((((((((((3 (197 (126 (((((7 (12 196 ))(118 175 ))(47 95 ))((109 (20 24 ))((97 120 )(112 116 ))))((25 (9 (30 94 )))(40 54 ))))))(53 (19 189 )))(198 (108 (22 149 ))))((34 ((67 (29 66 ))(104 (72 186 ))))(38 199 )))(16 (177 180 )))(71 (82 122 )))(58 117 ))(106 183 ))(102 184 ))((5 145 )(10 (140 (136 (44 182 ))))))(86 158 )))))(55 ((91 107 )(154 202 ))))(170 (80 (4 (144 (77 110 ))))))((161 (79 (68 (11 ((96 156 )(193 (192 194 )))))))(((((17 41 )(63 148 ))(85 128 ))(200 201 ))(83 84 ))))((((((14 76 )(59 179 ))(27 28 ))(152 (61 164 )))(93 169 ))(((23 171 )(35 181 ))(46 131 ))))(((((2 (32 (((13 73 )(138 160 ))((70 166 )(176 178 )))))((150 (173 (50 (195 ((39 124 )(101 123 ))))))((48 204 )(137 163 ))))(65 (78 89 )))(37 115 ))(125 127 )))(62 (119 (((6 (45 69 ))((75 130 )(81 174 )))((56 103 )(155 (151 168 )))))))(162 (15 57 ))))(92 165 )))*
(0 ((87 ((((((((55 (111 (((((98 (((((1 (64 114 ))(26 49 ))(((18 143 )((129 (159 191 ))(132 185 )))(((42 121 )(190 (100 147 )))(105 134 ))))((51 74 )(167 (139 187 ))))(21 (60 (31 157 )))))(153 172 ))(203 (90 142 )))(52 (((188 (99 ((8 36 )(135 141 ))))(33 43 ))(146 (113 133 )))))(88 (((((((((((3 (197 (126 (((((7 (12 196 ))(118 175 ))(47 95 ))((109 (20 24 ))(116 (112 (97 120 )))))((25 (9 (30 94 )))(40 54 ))))))(53 (19 189 )))(198 (108 (22 149 ))))((34 ((67 (29 66 ))(104 (72 186 ))))(38 199 )))(16 (177 180 )))(122 (71 82 )))(58 117 ))(106 183 ))(102 184 ))((5 145 )(10 (140 (136 (44 182 ))))))(86 158 ))))))(107 (91 (154 202 ))))(170 (80 (4 (144 (77 110 ))))))((161 (79 (11 (68 ((96 156 )(193 (192 194 )))))))(((((17 41 )(63 148 ))(85 128 ))(200 201 ))(83 84 ))))((((((14 76 )(59 179 ))(27 28 ))(152 (61 164 )))(93 169 ))(((23 171 )(35 181 ))(46 131 ))))(((((2 (32 (((13 73 )(138 160 ))((70 166 )(176 178 )))))((150 (173 (50 (195 ((39 124 )(101 123 ))))))((48 204 )(137 163 ))))(65 (78 89 )))(37 115 ))(125 127 )))(62 (119 (((6 (45 69 ))((75 130 )(81 174 )))((56 103 )(155 (151 168 )))))))(162 (15 57 ))))(92 165 )))*
(0 ((87 ((((((((55 (111 (((((98 (((((1 (64 114 ))(26 49 ))(((18 143 )((129 (159 191 ))(132 185 )))(((42 121 )(190 (100 147 )))(105 134 ))))((51 74 )(167 (139 187 ))))(21 (60 (31 157 )))))(153 172 ))(203 (90 142 )))(52 (((188 (99 ((8 36 )(135 141 ))))(33 43 ))(146 (113 133 )))))(88 (((((((((((3 (197 (126 (((((7 (12 196 ))(118 175 ))(47 95 ))((109 (20 24 ))(116 (112 (97 120 )))))((25 (9 (30 94 )))(40 54 ))))))(53 (19 189 )))(198 (108 (22 149 ))))((34 ((67 (29 66 ))(104 (72 186 ))))(38 199 )))(16 (177 180 )))(122 (71 82 )))(58 117 ))(106 183 ))(102 184 ))((5 145 )(10 (140 (44 (136 182 ))))))(86 158 ))))))((91 107 )(154 202 )))(170 (80 (4 (144 (77 110 ))))))((161 (79 (11 (68 ((96 156 )(193 (192 194 )))))))(((((17 41 )(63 148 ))(85 128 ))(200 201 ))(83 84 ))))((((((14 76 )(59 179 ))(27 28 ))(152 (61 164 )))(93 169 ))(((23 171 )(35 181 ))(46 131 ))))(((((2 (32 (((13 73 )(138 160 ))((70 166 )(176 178 )))))((150 (173 (50 (195 (124 (101 (39 123 )))))))((48 204 )(137 163 ))))(65 (78 89 )))(37 115 ))(125 127 )))(62 (119 (((6 (45 69 ))((75 130 )(81 174 )))((56 103 )(155 (151 168 )))))))(162 (15 57 ))))(92 165 )))*
(0 ((87 ((((((((111 (((((98 (((((1 (64 114 ))(26 49 ))(((18 143 )((129 (159 191 ))(132 185 )))(((42 121 )(190 (100 147 )))(105 134 ))))((51 74 )(167 (139 187 ))))(21 (60 (31 157 )))))(203 (90 142 )))(153 172 ))(52 (((188 (99 ((8 36 )(135 141 ))))(33 43 ))(146 (113 133 )))))(88 (((((((((((3 (197 (126 (((((7 (12 196 ))(118 175 ))(47 95 ))((109 (20 24 ))(116 (112 (97 120 )))))((25 (9 (30 94 )))(40 54 ))))))(53 (19 189 )))(198 (108 (22 149 ))))((34 ((67 (29 66 ))(104 (72 186 ))))(38 199 )))(16 (177 180 )))(71 (82 122 )))(58 117 ))(106 183 ))(102 184 ))((5 145 )(10 (140 (44 (136 182 ))))))(86 158 )))))(55 ((91 107 )(154 202 ))))(170 (80 (4 (144 (77 110 ))))))((161 (79 (11 (68 ((96 156 )(193 (192 194 )))))))(((((17 41 )(63 148 ))(85 128 ))(200 201 ))(83 84 ))))((((((14 76 )(59 179 ))(27 28 ))(152 (61 164 )))(93 169 ))(((23 171 )(35 181 ))(46 131 ))))(((((2 (32 (((13 73 )(138 160 ))((70 166 )(176 178 )))))((150 (173 (50 (195 ((39 124 )(101 123 ))))))((48 204 )(137 163 ))))(65 (78 89 )))(37 115 ))(125 127 )))(62 (119 (((6 (45 69 ))((75 130 )(81 174 )))((56 103 )(155 (151 168 )))))))(162 (15 57 ))))(92 165 )))*
(0 ((87 ((((((((111 ((((98 (((((1 (64 114 ))(26 49 ))(((18 143 )((129 (159 191 ))(132 185 )))(((42 121 )(190 (100 147 )))(105 134 ))))((51 74 )(167 (139 187 ))))(21 (60 (31 157 )))))(203 (90 142 )))((52 (((188 (99 ((8 36 )(135 141 ))))(33 43 ))(146 (113 133 ))))(153 172 )))(88 (((((((((((3 (197 (126 (((((7 (12 196 ))(118 175 ))(47 95 ))((109 (20 24 ))(116 (112 (97 120 )))))((25 (9 (30 94 )))(40 54 ))))))(53 (19 189 )))(198 (108 (22 149 ))))((34 ((67 (29 66 ))(104 (72 186 ))))(38 199 )))(16 (177 180 )))(71 (82 122 )))(58 117 ))(106 183 ))(102 184 ))((5 145 )(10 (140 (136 (44 182 ))))))(86 158 )))))(55 ((91 107 )(154 202 ))))(170 (80 (4 (144 (77 110 ))))))((161 (79 (11 (68 ((96 156 )(193 (192 194 )))))))(((((17 41 )(63 148 ))(85 128 ))(200 201 ))(83 84 ))))((((((14 76 )(59 179 ))(27 28 ))(152 (61 164 )))(93 169 ))(((23 171 )(35 181 ))(46 131 ))))(((((2 (32 (((13 73 )(138 160 ))((70 166 )(176 178 )))))((150 (173 (50 (195 (124 (123 (39 101 )))))))((48 204 )(137 163 ))))(65 (78 89 )))(37 115 ))(125 127 )))(62 (119 (((6 (45 69 ))((75 130 )(81 174 )))((56 103 )(155 (151 168 )))))))(162 (15 57 ))))(92 165 )))*
(0 ((87 ((((((((55 (111 (((((98 (((((1 (64 114 ))(26 49 ))(((18 143 )((129 (159 191 ))(132 185 )))(((42 121 )(190 (100 147 )))(105 134 ))))((51 74 )(167 (139 187 ))))(60 (21 (31 157 )))))(153 172 ))(203 (90 142 )))(52 (((188 (99 ((8 36 )(135 141 ))))(33 43 ))(146 (113 133 )))))(88 (((((((((((3 (197 (126 (((((7 (12 196 ))(118 175 ))(47 95 ))((109 (20 24 ))(116 (112 (97 120 )))))((25 (9 (30 94 )))(40 54 ))))))(53 (19 189 )))(198 (108 (22 149 ))))((34 ((67 (29 66 ))(104 (72 186 ))))(38 199 )))(16 (177 180 )))(71 (82 122 )))(58 117 ))(106 183 ))(102 184 ))((5 145 )(10 (140 (44 (136 182 ))))))(86 158 ))))))((91 107 )(154 202 )))(170 (80 (4 (144 (77 110 ))))))((161 (79 (11 (68 ((96 156 )(193 (192 194 )))))))(((((17 41 )(63 148 ))(85 128 ))(200 201 ))(83 84 ))))((((((14 76 )(59 179 ))(27 28 ))(152 (61 164 )))(93 169 ))(((23 171 )(35 181 ))(46 131 ))))(((((2 (32 (((13 73 )(138 160 ))((70 166 )(176 178 )))))((150 (173 (50 (195 (124 (123 (39 101 )))))))((48 204 )(137 163 ))))(65 (78 89 )))(37 115 ))(125 127 )))(62 (119 (((6 (45 69 ))((75 130 )(81 174 )))((56 103 )(155 (151 168 )))))))(162 (15 57 ))))(92 165 )))*
(0 ((87 (((((((((111 (88 ((((98 (((((1 (64 114 ))(26 49 ))(((18 143 )((129 (159 191 ))(132 185 )))(((42 121 )(190 (100 147 )))(105 134 ))))((51 74 )(167 (139 187 ))))(60 (21 (31 157 )))))(153 172 ))(203 (90 142 )))(52 (((188 (99 ((8 36 )(135 141 ))))(33 43 ))(146 (113 133 )))))))(55 ((91 107 )(154 202 ))))(170 (80 (4 (144 (77 110 ))))))((184 ((((((((3 (197 (126 (((((7 (12 196 ))(118 175 ))(47 95 ))((109 (20 24 ))((97 120 )(112 116 ))))((25 (9 (30 94 )))(40 54 ))))))(53 (19 189 )))(198 (108 (22 149 ))))((34 ((67 (29 66 ))(104 (72 186 ))))(38 199 )))(16 (177 180 )))(71 (82 122 )))(58 117 ))(102 (106 183 ))))((5 145 )(10 (140 (136 (44 182 )))))))((161 (79 (68 (11 (96 (156 (193 (192 194 ))))))))(((((17 41 )(63 148 ))(85 128 ))(200 201 ))(83 84 ))))(((((((14 76 )(59 179 ))(27 28 ))(152 (61 164 )))(86 158 ))(93 169 ))(((23 171 )(35 181 ))(46 131 ))))(((((2 (32 (((13 73 )(138 160 ))((70 166 )(176 178 )))))((150 (173 (50 (195 (124 (123 (39 101 )))))))((48 204 )(137 163 ))))(65 (78 89 )))(37 115 ))(125 127 )))(62 (119 (((6 (45 69 ))((75 130 )(81 174 )))((56 103 )(155 (151 168 )))))))(162 (15 57 ))))(92 165 )))*
(0 ((87 (((((((((111 (88 ((((98 (((((1 (64 114 ))(26 49 ))(((18 143 )((129 (159 191 ))(132 185 )))(((42 121 )(190 (100 147 )))(105 134 ))))((51 74 )(167 (139 187 ))))(21 (60 (31 157 )))))(153 172 ))(203 (90 142 )))(52 (((188 (99 ((8 36 )(135 141 ))))(33 43 ))(146 (113 133 )))))))(55 ((91 107 )(154 202 ))))(170 (80 (4 (144 (77 110 ))))))((184 ((((((((3 (197 (126 (((((7 (12 196 ))(118 175 ))(47 95 ))((109 (20 24 ))((97 120 )(112 116 ))))((25 (9 (30 94 )))(40 54 ))))))(53 (19 189 )))(198 (108 (22 149 ))))((34 ((67 (29 66 ))(104 (72 186 ))))(38 199 )))(16 (177 180 )))(71 (82 122 )))(58 117 ))(102 (106 183 ))))((5 145 )(10 (140 (136 (44 182 )))))))((161 (79 (68 (11 (96 (156 (193 (192 194 ))))))))(((((17 41 )(63 148 ))(85 128 ))(200 201 ))(83 84 ))))(((((((14 76 )(59 179 ))(27 28 ))(152 (61 164 )))(86 158 ))(93 169 ))(((23 171 )(35 181 ))(46 131 ))))(((((2 (32 (((13 73 )(138 160 ))((70 166 )(176 178 )))))((150 (173 (50 (195 (124 (123 (39 101 )))))))((48 204 )(137 163 ))))(65 (78 89 )))(37 115 ))(125 127 )))(62 (119 (((6 (45 69 ))((75 130 )(81 174 )))((56 103 )(155 (151 168 )))))))(162 (15 57 ))))(92 165 )))*
(0 ((87 ((((((((55 (111 (((((98 (((((1 (64 114 ))(26 49 ))(((18 143 )((129 (159 191 ))(132 185 )))(((42 121 )(190 (100 147 )))(105 134 ))))((51 74 )(167 (139 187 ))))(21 (60 (31 157 )))))(153 172 ))(203 (90 142 )))(52 (((188 (99 ((8 36 )(135 141 ))))(33 43 ))(146 (113 133 )))))(88 (((((((((((3 (197 (126 (((((7 (12 196 ))(118 175 ))(47 95 ))((109 (20 24 ))((97 120 )(112 116 ))))((25 (9 (30 94 )))(40 54 ))))))(53 (19 189 )))(198 (108 (22 149 ))))((34 ((67 (29 66 ))(104 (72 186 ))))(38 199 )))(16 (177 180 )))(71 (82 122 )))(58 117 ))(106 183 ))(102 184 ))((5 145 )(10 (140 (136 (44 182 ))))))(86 158 ))))))(107 (91 (154 202 ))))(170 (80 (4 (144 (77 110 ))))))((161 (79 (68 (11 (96 (156 (193 (192 194 ))))))))(((((17 41 )(63 148 ))(85 128 ))(200 201 ))(83 84 ))))((((((14 76 )(59 179 ))(27 28 ))(152 (61 164 )))(93 169 ))(((23 171 )(35 181 ))(46 131 ))))(((((2 (32 (((13 73 )(138 160 ))((70 166 )(176 178 )))))((150 (173 (50 (195 (124 (123 (39 101 )))))))((48 204 )(137 163 ))))(65 (78 89 )))(37 115 ))(125 127 )))(62 (119 (((6 (45 69 ))((75 130 )(81 174 )))((56 103 )(155 (151 168 )))))))(162 (15 57 ))))(92 165 )))*
(0 ((87 ((((((((55 (111 (((((98 (((((1 (64 114 ))(26 49 ))(((18 143 )((129 (159 191 ))(132 185 )))(((42 121 )(190 (100 147 )))(105 134 ))))((51 74 )(167 (139 187 ))))(21 (60 (31 157 )))))(153 172 ))(203 (90 142 )))(52 (((188 (99 ((8 36 )(135 141 ))))(33 43 ))(146 (113 133 )))))(88 (((((((((((3 (197 (126 (((((7 (12 196 ))(118 175 ))(47 95 ))((109 (20 24 ))((97 120 )(112 116 ))))((25 (9 (30 94 )))(40 54 ))))))(53 (19 189 )))(198 (108 (22 149 ))))((34 ((67 (29 66 ))(104 (72 186 ))))(38 199 )))(16 (177 180 )))(122 (71 82 )))(58 117 ))(106 183 ))(102 184 ))((5 145 )(10 (140 (44 (136 182 ))))))(86 158 ))))))((91 107 )(154 202 )))(170 (80 (4 (144 (77 110 ))))))((161 (79 (11 (68 ((96 156 )(193 (192 194 )))))))(((((17 41 )(63 148 ))(85 128 ))(200 201 ))(83 84 ))))((((((14 76 )(59 179 ))(27 28 ))(152 (61 164 )))(93 169 ))(((23 171 )(35 181 ))(46 131 ))))(((((2 (32 (((13 73 )(138 160 ))((70 166 )(176 178 )))))((150 (173 (50 (195 (124 (101 (39 123 )))))))((48 204 )(137 163 ))))(65 (78 89 )))(37 115 ))(125 127 )))(62 (119 (((6 (45 69 ))((75 130 )(81 174 )))((56 103 )(155 (151 168 )))))))(162 (15 57 ))))(92 165 )))*
(0 ((87 ((((((((55 (111 (((((98 (((((1 (64 114 ))(26 49 ))(((18 143 )((129 (159 191 ))(132 185 )))(((42 121 )(190 (100 147 )))(105 134 ))))((51 74 )(167 (139 187 ))))(60 (21 (31 157 )))))(153 172 ))(203 (90 142 )))(52 (((188 (99 ((8 36 )(135 141 ))))(33 43 ))(146 (113 133 )))))(88 (((((((((((3 (197 (126 (((((7 (12 196 ))(118 175 ))(47 95 ))((109 (20 24 ))(116 (112 (97 120 )))))((25 (9 (30 94 )))(40 54 ))))))(53 (19 189 )))(198 (108 (22 149 ))))((34 ((67 (29 66 ))(104 (72 186 ))))(38 199 )))(16 (177 180 )))(71 (82 122 )))(58 117 ))(106 183 ))(102 184 ))((5 145 )(10 (140 (44 (136 182 ))))))(86 158 ))))))((91 107 )(154 202 )))(170 (80 (4 (144 (77 110 ))))))((161 (79 (68 (11 (96 (156 (193 (192 194 ))))))))(((((17 41 )(63 148 ))(85 128 ))(200 201 ))(83 84 ))))((((((14 76 )(59 179 ))(27 28 ))(152 (61 164 )))(93 169 ))(((23 171 )(35 181 ))(46 131 ))))(((((2 (32 (((13 73 )(138 160 ))((70 166 )(176 178 )))))((150 (173 (50 (195 (124 (39 (101 123 )))))))((48 204 )(137 163 ))))(65 (78 89 )))(37 115 ))(125 127 )))(62 (119 (((6 (45 69 ))((75 130 )(81 174 )))((56 103 )(155 (151 168 )))))))(162 (15 57 ))))(92 165 )))*
(0 ((87 ((((((((55 (111 (((((98 (((((1 (64 114 ))(26 49 ))(((18 143 )((129 (159 191 ))(132 185 )))(((42 121 )(190 (100 147 )))(105 134 ))))((51 74 )(167 (139 187 ))))(60 (21 (31 157 )))))(153 172 ))(203 (90 142 )))(52 (((188 (99 ((8 36 )(135 141 ))))(33 43 ))(146 (113 133 )))))(88 (((((((((((3 (197 (126 (((((7 (12 196 ))(118 175 ))(47 95 ))((109 (20 24 ))(116 (112 (97 120 )))))((25 (9 (30 94 )))(40 54 ))))))(53 (19 189 )))(198 (108 (22 149 ))))((34 ((67 (29 66 ))(104 (72 186 ))))(38 199 )))(16 (177 180 )))(122 (71 82 )))(58 117 ))(106 183 ))(102 184 ))((5 145 )(10 (140 (136 (44 182 ))))))(86 158 ))))))((91 107 )(154 202 )))(170 (80 (4 (144 (77 110 ))))))((161 (79 (68 (11 (96 (156 (193 (192 194 ))))))))(((((17 41 )(63 148 ))(85 128 ))(200 201 ))(83 84 ))))((((((14 76 )(59 179 ))(27 28 ))(152 (61 164 )))(93 169 ))(((23 171 )(35 181 ))(46 131 ))))(((((2 (32 (((13 73 )(138 160 ))((70 166 )(176 178 )))))((150 (173 (50 (195 (124 (39 (101 123 )))))))((48 204 )(137 163 ))))(65 (78 89 )))(37 115 ))(125 127 )))(62 (119 (((6 (45 69 ))((75 130 )(81 174 )))((56 103 )(155 (151 168 )))))))(162 (15 57 ))))(92 165 )))*
(0 ((87 ((((((((55 (111 (((((98 (((((1 (64 114 ))(26 49 ))(((18 143 )((129 (159 191 ))(132 185 )))(((42 121 )(190 (100 147 )))(105 134 ))))((51 74 )(167 (139 187 ))))(21 (60 (31 157 )))))(153 172 ))(203 (90 142 )))(52 (((188 (99 ((8 36 )(135 141 ))))(33 43 ))(146 (113 133 )))))(88 (((((((((((3 (197 (126 (((((7 (12 196 ))(118 175 ))(47 95 ))((109 (20 24 ))((97 120 )(112 116 ))))((25 (9 (30 94 )))(40 54 ))))))(53 (19 189 )))(198 (108 (22 149 ))))((34 ((67 (29 66 ))(104 (72 186 ))))(38 199 )))(16 (177 180 )))(71 (82 122 )))(58 117 ))(106 183 ))(102 184 ))((5 145 )(10 (140 (136 (44 182 ))))))(86 158 ))))))((91 107 )(154 202 )))(170 (80 (4 (144 (77 110 ))))))((161 (79 (68 (11 (96 (156 (193 (192 194 ))))))))(((((17 41 )(63 148 ))(85 128 ))(200 201 ))(83 84 ))))((((((14 76 )(59 179 ))(27 28 ))(152 (61 164 )))(93 169 ))(((23 171 )(35 181 ))(46 131 ))))(((((2 (32 (((13 73 )(138 160 ))((70 166 )(176 178 )))))((150 (173 (50 (195 (124 (123 (39 101 )))))))((48 204 )(137 163 ))))(65 (78 89 )))(37 115 ))(125 127 )))(62 (119 (((6 (45 69 ))((75 130 )(81 174 )))((56 103 )(155 (151 168 )))))))(162 (15 57 ))))(92 165 )))*
(0 ((87 ((((((((55 (111 (((((98 (((((1 (64 114 ))(26 49 ))(((18 143 )((129 (159 191 ))(132 185 )))(((42 121 )(190 (100 147 )))(105 134 ))))((51 74 )(167 (139 187 ))))(21 (60 (31 157 )))))(153 172 ))(203 (90 142 )))(52 (((188 (99 ((8 36 )(135 141 ))))(33 43 ))(146 (113 133 )))))(88 (((((((((((3 (197 (126 (((((7 (12 196 ))(118 175 ))(47 95 ))((109 (20 24 ))((97 120 )(112 116 ))))((25 (9 (30 94 )))(40 54 ))))))(53 (19 189 )))(198 (108 (22 149 ))))((34 ((67 (29 66 ))(104 (72 186 ))))(38 199 )))(16 (177 180 )))(71 (82 122 )))(58 117 ))(106 183 ))(102 184 ))((5 145 )(10 (140 (44 (136 182 ))))))(86 158 ))))))((91 107 )(154 202 )))(170 (80 (4 (144 (77 110 ))))))((161 (79 (68 (11 (96 (156 (193 (192 194 ))))))))(((((17 41 )(63 148 ))(85 128 ))(200 201 ))(83 84 ))))((((((14 76 )(59 179 ))(27 28 ))(152 (61 164 )))(93 169 ))(((23 171 )(35 181 ))(46 131 ))))(((((2 (32 (((13 73 )(138 160 ))((70 166 )(176 178 )))))((150 (173 (50 (195 (124 (123 (39 101 )))))))((48 204 )(137 163 ))))(65 (78 89 )))(37 115 ))(125 127 )))(62 (119 (((6 (45 69 ))((75 130 )(81 174 )))((56 103 )(155 (151 168 )))))))(162 (15 57 ))))(92 165 )))*
(0 ((87 ((((((((111 ((((98 (((((1 (64 114 ))(26 49 ))(((18 143 )((129 (159 191 ))(132 185 )))(((42 121 )(190 (100 147 )))(105 134 ))))((51 74 )(167 (139 187 ))))(21 (60 (31 157 )))))(203 (90 142 )))((52 (((188 (99 ((8 36 )(135 141 ))))(33 43 ))(146 (113 133 ))))(153 172 )))(88 (((((((((((3 (197 (126 (((((7 (12 196 ))(118 175 ))(47 95 ))((109 (20 24 ))((97 120 )(112 116 ))))((25 (9 (30 94 )))(40 54 ))))))(53 (19 189 )))(198 (108 (22 149 ))))((34 ((67 (29 66 ))(104 (72 186 ))))(38 199 )))(16 (177 180 )))(71 (82 122 )))(58 117 ))(106 183 ))(102 184 ))((5 145 )(10 (140 (44 (136 182 ))))))(86 158 )))))(55 ((91 107 )(154 202 ))))(170 (80 (4 (144 (77 110 ))))))((161 (79 (68 (11 (96 (156 (193 (192 194 ))))))))(((((17 41 )(63 148 ))(85 128 ))(200 201 ))(83 84 ))))((((((14 76 )(59 179 ))(27 28 ))(152 (61 164 )))(93 169 ))(((23 171 )(35 181 ))(46 131 ))))(((((2 (32 (((13 73 )(138 160 ))((70 166 )(176 178 )))))((150 (173 (50 (195 (124 (123 (39 101 )))))))((48 204 )(137 163 ))))(65 (78 89 )))(37 115 ))(125 127 )))(62 (119 (((6 (45 69 ))((75 130 )(81 174 )))((56 103 )(155 (151 168 )))))))(162 (15 57 ))))(92 165 )))*
(0 ((87 ((((((((55 (111 (((((98 (((((1 (64 114 ))(26 49 ))(((18 143 )((129 (159 191 ))(132 185 )))(((42 121 )(190 (100 147 )))(105 134 ))))((51 74 )(167 (139 187 ))))(21 (60 (31 157 )))))(153 172 ))(203 (90 142 )))(52 (((188 (99 ((8 36 )(135 141 ))))(33 43 ))(146 (113 133 )))))(88 (((((((((((3 (197 (126 (((((7 (12 196 ))(118 175 ))(47 95 ))((109 (20 24 ))((97 120 )(112 116 ))))((25 (9 (30 94 )))(40 54 ))))))(53 (19 189 )))(198 (108 (22 149 ))))((34 ((67 (29 66 ))(104 (72 186 ))))(38 199 )))(16 (177 180 )))(71 (82 122 )))(58 117 ))(106 183 ))(102 184 ))((5 145 )(10 (140 (44 (136 182 ))))))(86 158 ))))))(107 (91 (154 202 ))))(170 (80 (4 (144 (77 110 ))))))((161 (79 (68 (11 (96 (156 (193 (192 194 ))))))))(((((17 41 )(63 148 ))(85 128 ))(200 201 ))(83 84 ))))((((((14 76 )(59 179 ))(27 28 ))(152 (61 164 )))(93 169 ))(((23 171 )(35 181 ))(46 131 ))))(((((2 (32 (((13 73 )(138 160 ))((70 166 )(176 178 )))))((150 (173 (50 (195 (124 (39 (101 123 )))))))((48 204 )(137 163 ))))(65 (78 89 )))(37 115 ))(125 127 )))(62 (119 (((6 (45 69 ))((75 130 )(81 174 )))((56 103 )(155 (151 168 )))))))(162 (15 57 ))))(92 165 )))*
(0 ((87 ((((((((55 (111 (((((98 (((((1 (64 114 ))(26 49 ))(((18 143 )((129 (159 191 ))(132 185 )))(((42 121 )(190 (100 147 )))(105 134 ))))((51 74 )(167 (139 187 ))))(60 (21 (31 157 )))))(203 (90 142 )))(153 172 ))(52 (((188 (99 ((8 36 )(135 141 ))))(33 43 ))(146 (113 133 )))))(88 (((((((((((3 (197 (126 (((((7 (12 196 ))(118 175 ))(47 95 ))((109 (20 24 ))(116 (112 (97 120 )))))((25 (9 (30 94 )))(40 54 ))))))(53 (19 189 )))(198 (108 (22 149 ))))((34 ((67 (29 66 ))(104 (72 186 ))))(38 199 )))(16 (177 180 )))(122 (71 82 )))(58 117 ))(106 183 ))(102 184 ))((5 145 )(10 (140 (136 (44 182 ))))))(86 158 ))))))(107 (91 (154 202 ))))(170 (80 (4 (144 (77 110 ))))))((161 (79 (11 (68 (156 (96 (193 (192 194 ))))))))(((((17 41 )(63 148 ))(85 128 ))(200 201 ))(83 84 ))))((((((14 76 )(59 179 ))(27 28 ))(152 (61 164 )))(93 169 ))(((23 171 )(35 181 ))(46 131 ))))(((((2 (32 (((13 73 )(138 160 ))((70 166 )(176 178 )))))((150 (173 (50 (195 (124 (101 (39 123 )))))))((48 204 )(137 163 ))))(65 (78 89 )))(37 115 ))(125 127 )))(62 (119 (((6 (45 69 ))((75 130 )(81 174 )))((56 103 )(155 (151 168 )))))))(162 (15 57 ))))(92 165 )))*
(0 ((87 ((((((((55 (111 (((((98 (((((1 (64 114 ))(26 49 ))(((18 143 )((129 (159 191 ))(132 185 )))(((42 121 )(190 (100 147 )))(105 134 ))))((51 74 )(167 (139 187 ))))(60 (21 (31 157 )))))(153 172 ))(203 (90 142 )))(52 (((188 (99 ((8 36 )(135 141 ))))(33 43 ))(146 (113 133 )))))(88 (((((((((3 (197 (126 (((((7 (12 196 ))(118 175 ))(47 95 ))((109 (20 24 ))((97 120 )(112 116 ))))((25 (9 (30 94 )))(40 54 ))))))(53 (19 189 )))((198 (108 (22 149 )))((34 ((67 (29 66 ))(104 (72 186 ))))(38 199 ))))(16 ((71 (82 122 ))(177 180 ))))(58 117 ))(106 183 ))(102 184 ))((5 145 )(10 (140 (136 (44 182 ))))))(86 158 ))))))((91 107 )(154 202 )))(170 (80 (4 (144 (77 110 ))))))((161 (79 (68 (11 (96 (156 (193 (192 194 ))))))))(((((17 41 )(63 148 ))(85 128 ))(200 201 ))(83 84 ))))((((((14 76 )(59 179 ))(27 28 ))(152 (61 164 )))(93 169 ))(((23 171 )(35 181 ))(46 131 ))))(((((2 (32 (((13 73 )(138 160 ))((70 166 )(176 178 )))))((150 (173 (50 (195 ((39 124 )(101 123 ))))))((48 204 )(137 163 ))))(65 (78 89 )))(37 115 ))(125 127 )))(62 (119 (((6 (45 69 ))((75 130 )(81 174 )))((56 103 )(155 (151 168 )))))))(162 (15 57 ))))(92 165 )))*
(0 ((87 ((((((((111 ((((98 (((((1 (64 114 ))(26 49 ))(((18 143 )((129 (159 191 ))(132 185 )))(((42 121 )(190 (100 147 )))(105 134 ))))((51 74 )(167 (139 187 ))))(21 (60 (31 157 )))))(203 (90 142 )))((52 (((188 (99 ((8 36 )(135 141 ))))(33 43 ))(146 (113 133 ))))(153 172 )))(88 (((((((((3 (197 (126 (((((7 (12 196 ))(118 175 ))(47 95 ))((109 (20 24 ))((97 120 )(112 116 ))))((25 (9 (30 94 )))(40 54 ))))))(53 (19 189 )))((198 (108 (22 149 )))((34 ((67 (29 66 ))(104 (72 186 ))))(38 199 ))))(16 ((122 (71 82 ))(177 180 ))))(58 117 ))(106 183 ))(102 184 ))((5 145 )(10 (140 (44 (136 182 ))))))(86 158 )))))(55 ((91 107 )(154 202 ))))(170 (80 (4 (144 (77 110 ))))))((161 (79 (11 (68 ((96 156 )(193 (192 194 )))))))(((((17 41 )(63 148 ))(85 128 ))(200 201 ))(83 84 ))))((((((14 76 )(59 179 ))(27 28 ))(152 (61 164 )))(93 169 ))(((23 171 )(35 181 ))(46 131 ))))(((((2 (32 (((13 73 )(138 160 ))((70 166 )(176 178 )))))((150 (173 (50 ((39 195 )(124 (101 123 ))))))((48 204 )(137 163 ))))(65 (78 89 )))(37 115 ))(125 127 )))(62 (119 (((6 (45 69 ))((75 130 )(81 174 )))((56 103 )(155 (151 168 )))))))(162 (15 57 ))))(92 165 )))*
(0 ((87 ((((((((111 (((((98 (((((1 (64 114 ))(26 49 ))(((18 143 )((129 (159 191 ))(132 185 )))(((42 121 )(190 (100 147 )))(105 134 ))))((51 74 )(167 (139 187 ))))(60 (21 (31 157 )))))(203 (90 142 )))(153 172 ))(52 (((188 (99 ((8 36 )(135 141 ))))(33 43 ))(146 (113 133 )))))(88 (((((((((((3 (197 (126 (((((7 (12 196 ))(118 175 ))(47 95 ))((109 (20 24 ))((97 120 )(112 116 ))))((25 (9 (30 94 )))(40 54 ))))))(53 (19 189 )))(198 (108 (22 149 ))))((34 ((67 (29 66 ))(104 (72 186 ))))(38 199 )))(16 (177 180 )))(71 (82 122 )))(58 117 ))(106 183 ))(102 184 ))((5 145 )(10 (140 (136 (44 182 ))))))(86 158 )))))(55 ((91 107 )(154 202 ))))(170 (80 (4 (144 (77 110 ))))))((161 (79 (68 (11 (96 (156 (193 (192 194 ))))))))(((((17 41 )(63 148 ))(85 128 ))(200 201 ))(83 84 ))))((((((14 76 )(59 179 ))(27 28 ))(152 (61 164 )))(93 169 ))(((23 171 )(35 181 ))(46 131 ))))(((((2 (32 (((13 73 )(138 160 ))((70 166 )(176 178 )))))((150 (173 (50 (195 (124 (123 (39 101 )))))))((48 204 )(137 163 ))))(65 (78 89 )))(37 115 ))(125 127 )))(62 (119 (((6 (45 69 ))((75 130 )(81 174 )))((56 103 )(155 (151 168 )))))))(162 (15 57 ))))(92 165 )))*
(0 ((87 ((((((((111 ((((98 (((((1 (64 114 ))(26 49 ))(((18 143 )((129 (159 191 ))(132 185 )))(((42 121 )(190 (100 147 )))(105 134 ))))((51 74 )(167 (139 187 ))))(60 (21 (31 157 )))))(203 (90 142 )))((52 (((188 (99 ((8 36 )(135 141 ))))(33 43 ))(146 (113 133 ))))(153 172 )))(88 (((((((((((3 (197 (126 (((((7 (12 196 ))(118 175 ))(47 95 ))((109 (20 24 ))(116 (112 (97 120 )))))((25 (9 (30 94 )))(40 54 ))))))(53 (19 189 )))(198 (108 (22 149 ))))((34 ((67 (29 66 ))(104 (72 186 ))))(38 199 )))(16 (177 180 )))(71 (82 122 )))(58 117 ))(106 183 ))(102 184 ))((5 145 )(10 (140 (136 (44 182 ))))))(86 158 )))))(55 ((91 107 )(154 202 ))))(170 (80 (4 (144 (77 110 ))))))((161 (79 (68 (11 ((96 156 )(193 (192 194 )))))))(((((17 41 )(63 148 ))(85 128 ))(200 201 ))(83 84 ))))((((((14 76 )(59 179 ))(27 28 ))(152 (61 164 )))(93 169 ))(((23 171 )(35 181 ))(46 131 ))))(((((2 (32 (((13 73 )(138 160 ))((70 166 )(176 178 )))))((150 (173 (50 (195 (124 (123 (39 101 )))))))((48 204 )(137 163 ))))(65 (78 89 )))(37 115 ))(125 127 )))(62 (119 (((6 (45 69 ))((75 130 )(81 174 )))((56 103 )(155 (151 168 )))))))(162 (15 57 ))))(92 165 )))*
(0 ((87 ((((((((55 (111 (((((98 (((((1 (64 114 ))(26 49 ))(((18 143 )((129 (159 191 ))(132 185 )))(((42 121 )(190 (100 147 )))(105 134 ))))((51 74 )(167 (139 187 ))))(21 (60 (31 157 )))))(203 (90 142 )))(153 172 ))(52 (((188 (99 ((8 36 )(135 141 ))))(33 43 ))(146 (113 133 )))))(88 (((((((((((3 (197 (126 (((((7 (12 196 ))(118 175 ))(47 95 ))((109 (20 24 ))((97 120 )(112 116 ))))((25 (9 (30 94 )))(40 54 ))))))(53 (19 189 )))(198 (108 (22 149 ))))((34 ((67 (29 66 ))(104 (72 186 ))))(38 199 )))(16 (177 180 )))(122 (71 82 )))(58 117 ))(106 183 ))(102 184 ))((5 145 )(10 (140 (136 (44 182 ))))))(86 158 ))))))((91 107 )(154 202 )))(170 (80 (4 (144 (77 110 ))))))((161 (79 (11 (68 (156 (96 (193 (192 194 ))))))))(((((17 41 )(63 148 ))(85 128 ))(200 201 ))(83 84 ))))((((((14 76 )(59 179 ))(27 28 ))(152 (61 164 )))(93 169 ))(((23 171 )(35 181 ))(46 131 ))))(((((2 (32 (((13 73 )(138 160 ))((70 166 )(176 178 )))))((150 (173 (50 ((39 195 )(124 (101 123 ))))))((48 204 )(137 163 ))))(65 (78 89 )))(37 115 ))(125 127 )))(62 (119 (((6 (45 69 ))((75 130 )(81 174 )))((56 103 )(155 (151 168 )))))))(162 (15 57 ))))(92 165 )))*
(0 ((87 ((((((((55 (111 ((((98 (((((1 (64 114 ))(26 49 ))(((18 143 )((129 (159 191 ))(132 185 )))(((42 121 )(190 (100 147 )))(105 134 ))))((51 74 )(167 (139 187 ))))(60 (21 (31 157 )))))(203 (90 142 )))((52 (((188 (99 ((8 36 )(135 141 ))))(33 43 ))(146 (113 133 ))))(153 172 )))(88 (((((((((((3 (197 (126 (((((7 (12 196 ))(118 175 ))(47 95 ))((109 (20 24 ))((97 120 )(112 116 ))))((25 (9 (30 94 )))(40 54 ))))))(53 (19 189 )))(198 (108 (22 149 ))))((34 ((67 (29 66 ))(104 (72 186 ))))(38 199 )))(16 (177 180 )))(71 (82 122 )))(58 117 ))(106 183 ))(102 184 ))((5 145 )(10 (140 (44 (136 182 ))))))(86 158 ))))))((91 107 )(154 202 )))(170 (80 (4 (144 (77 110 ))))))((161 (79 (68 (11 (96 (156 (193 (192 194 ))))))))(((((17 41 )(63 148 ))(85 128 ))(200 201 ))(83 84 ))))((((((14 76 )(59 179 ))(27 28 ))(152 (61 164 )))(93 169 ))(((23 171 )(35 181 ))(46 131 ))))(((((2 (32 (((13 73 )(138 160 ))((70 166 )(176 178 )))))((150 (173 (50 (195 (124 (101 (39 123 )))))))((48 204 )(137 163 ))))(65 (78 89 )))(37 115 ))(125 127 )))(62 (119 (((6 (45 69 ))((75 130 )(81 174 )))((56 103 )(155 (151 168 )))))))(162 (15 57 ))))(92 165 )))*
(0 ((87 ((((((((111 (((((98 (((((1 (64 114 ))(26 49 ))(((18 143 )((129 (159 191 ))(132 185 )))(((42 121 )(190 (100 147 )))(105 134 ))))((51 74 )(167 (139 187 ))))(21 (60 (31 157 )))))(203 (90 142 )))(153 172 ))(52 (((188 (99 ((8 36 )(135 141 ))))(33 43 ))(146 (113 133 )))))(88 (((((((((((3 (197 (126 (((((7 (12 196 ))(118 175 ))(47 95 ))((109 (20 24 ))((97 120 )(112 116 ))))((25 (9 (30 94 )))(40 54 ))))))(53 (19 189 )))(198 (108 (22 149 ))))((34 ((67 (29 66 ))(104 (72 186 ))))(38 199 )))(16 (177 180 )))(71 (82 122 )))(58 117 ))(106 183 ))(102 184 ))((5 145 )(10 (140 (44 (136 182 ))))))(86 158 )))))(55 ((91 107 )(154 202 ))))(170 (80 (4 (144 (77 110 ))))))((161 (79 (68 (11 (96 (156 (193 (192 194 ))))))))(((((17 41 )(63 148 ))(85 128 ))(200 201 ))(83 84 ))))((((((14 76 )(59 179 ))(27 28 ))(152 (61 164 )))(93 169 ))(((23 171 )(35 181 ))(46 131 ))))(((((2 (32 (((13 73 )(138 160 ))((70 166 )(176 178 )))))((150 (173 (50 (195 (124 (123 (39 101 )))))))((48 204 )(137 163 ))))(65 (78 89 )))(37 115 ))(125 127 )))(62 (119 (((6 (45 69 ))((75 130 )(81 174 )))((56 103 )(155 (151 168 )))))))(162 (15 57 ))))(92 165 )))*
(0 ((87 ((((((((55 (111 (((((98 (((((1 (64 114 ))(26 49 ))(((18 143 )((129 (159 191 ))(132 185 )))(((42 121 )(190 (100 147 )))(105 134 ))))((51 74 )(167 (139 187 ))))(21 (60 (31 157 )))))(203 (90 142 )))(153 172 ))(52 (((188 (99 ((8 36 )(135 141 ))))(33 43 ))(146 (113 133 )))))(88 (((((((((((3 (197 (126 (((((7 (12 196 ))(118 175 ))(47 95 ))((109 (20 24 ))((97 120 )(112 116 ))))((25 (9 (30 94 )))(40 54 ))))))(53 (19 189 )))(198 (108 (22 149 ))))((34 ((67 (29 66 ))(104 (72 186 ))))(38 199 )))(16 (177 180 )))(71 (82 122 )))(58 117 ))(106 183 ))(102 184 ))((5 145 )(10 (140 (44 (136 182 ))))))(86 158 ))))))((91 107 )(154 202 )))(170 (80 (4 (144 (77 110 ))))))((161 (79 (68 (11 (96 (156 (193 (192 194 ))))))))(((((17 41 )(63 148 ))(85 128 ))(200 201 ))(83 84 ))))((((((14 76 )(59 179 ))(27 28 ))(152 (61 164 )))(93 169 ))(((23 171 )(35 181 ))(46 131 ))))(((((2 (32 (((13 73 )(138 160 ))((70 166 )(176 178 )))))((150 (173 (50 (195 (124 (123 (39 101 )))))))((48 204 )(137 163 ))))(65 (78 89 )))(37 115 ))(125 127 )))(62 (119 (((6 (45 69 ))((75 130 )(81 174 )))((56 103 )(155 (151 168 )))))))(162 (15 57 ))))(92 165 )))*
(0 ((87 ((((((((55 (111 (((((98 (((((1 (64 114 ))(26 49 ))(((18 143 )((129 (159 191 ))(132 185 )))(((42 121 )(190 (100 147 )))(105 134 ))))((51 74 )(167 (139 187 ))))(60 (21 (31 157 )))))(203 (90 142 )))(153 172 ))(52 (((188 (99 ((8 36 )(135 141 ))))(33 43 ))(146 (113 133 )))))(88 (((((((((((3 (197 (126 (((((7 (12 196 ))(118 175 ))(47 95 ))((109 (20 24 ))((97 120 )(112 116 ))))((25 (9 (30 94 )))(40 54 ))))))(53 (19 189 )))(198 (108 (22 149 ))))((34 ((67 (29 66 ))(104 (72 186 ))))(38 199 )))(16 (177 180 )))(71 (82 122 )))(58 117 ))(106 183 ))(102 184 ))((5 145 )(10 (140 (44 (136 182 ))))))(86 158 ))))))((91 107 )(154 202 )))(170 (80 (4 (144 (77 110 ))))))((161 (79 (68 (11 ((96 156 )(193 (192 194 )))))))(((((17 41 )(63 148 ))(85 128 ))(200 201 ))(83 84 ))))((((((14 76 )(59 179 ))(27 28 ))(152 (61 164 )))(93 169 ))(((23 171 )(35 181 ))(46 131 ))))(((((2 (32 (((13 73 )(138 160 ))((70 166 )(176 178 )))))((150 (173 (50 (195 (124 (101 (39 123 )))))))((48 204 )(137 163 ))))(65 (78 89 )))(37 115 ))(125 127 )))(62 (119 (((6 (45 69 ))((75 130 )(81 174 )))((56 103 )(155 (151 168 )))))))(162 (15 57 ))))(92 165 )))*
(0 ((87 ((((((((55 (111 ((((98 (((((1 (64 114 ))(26 49 ))(((18 143 )((129 (159 191 ))(132 185 )))(((42 121 )(190 (100 147 )))(105 134 ))))((51 74 )(167 (139 187 ))))(21 (60 (31 157 )))))(203 (90 142 )))((52 (((188 (99 ((8 36 )(135 141 ))))(33 43 ))(146 (113 133 ))))(153 172 )))(88 (((((((((((3 (197 (126 (((((7 (12 196 ))(118 175 ))(47 95 ))((109 (20 24 ))((97 120 )(112 116 ))))((25 (9 (30 94 )))(40 54 ))))))(53 (19 189 )))(198 (108 (22 149 ))))((34 ((67 (29 66 ))(104 (72 186 ))))(38 199 )))(16 (177 180 )))(122 (71 82 )))(58 117 ))(106 183 ))(102 184 ))((5 145 )(10 (140 (44 (136 182 ))))))(86 158 ))))))((91 107 )(154 202 )))(170 (80 (4 (144 (77 110 ))))))((161 (79 (68 (11 ((96 156 )(193 (192 194 )))))))(((((17 41 )(63 148 ))(85 128 ))(200 201 ))(83 84 ))))((((((14 76 )(59 179 ))(27 28 ))(152 (61 164 )))(93 169 ))(((23 171 )(35 181 ))(46 131 ))))(((((2 (32 (((13 73 )(138 160 ))((70 166 )(176 178 )))))((150 (173 (50 ((39 195 )(124 (101 123 ))))))((48 204 )(137 163 ))))(65 (78 89 )))(37 115 ))(125 127 )))(62 (119 (((6 (45 69 ))((75 130 )(81 174 )))((56 103 )(155 (151 168 )))))))(162 (15 57 ))))(92 165 )))*
(0 ((87 ((((((((55 (111 ((((98 (((((1 (64 114 ))(26 49 ))(((18 143 )((129 (159 191 ))(132 185 )))(((42 121 )(190 (100 147 )))(105 134 ))))((51 74 )(167 (139 187 ))))(21 (60 (31 157 )))))(203 (90 142 )))((52 (((188 (99 ((8 36 )(135 141 ))))(33 43 ))(146 (113 133 ))))(153 172 )))(88 (((((((((((3 (197 (126 (((((7 (12 196 ))(118 175 ))(47 95 ))((109 (20 24 ))((97 120 )(112 116 ))))((25 (9 (30 94 )))(40 54 ))))))(53 (19 189 )))(198 (108 (22 149 ))))((34 ((67 (29 66 ))(104 (72 186 ))))(38 199 )))(16 (177 180 )))(122 (71 82 )))(58 117 ))(106 183 ))(102 184 ))((5 145 )(10 (140 (136 (44 182 ))))))(86 158 ))))))((91 107 )(154 202 )))(170 (80 (4 (144 (77 110 ))))))((161 (79 (68 (11 (96 (156 (193 (192 194 ))))))))(((((17 41 )(63 148 ))(85 128 ))(200 201 ))(83 84 ))))((((((14 76 )(59 179 ))(27 28 ))(152 (61 164 )))(93 169 ))(((23 171 )(35 181 ))(46 131 ))))(((((2 (32 (((13 73 )(138 160 ))((70 166 )(176 178 )))))((150 (173 (50 (195 (39 (124 (101 123 )))))))((48 204 )(137 163 ))))(65 (78 89 )))(37 115 ))(125 127 )))(62 (119 (((6 (45 69 ))((75 130 )(81 174 )))((56 103 )(155 (151 168 )))))))(162 (15 57 ))))(92 165 )))*
(0 ((87 ((((((((55 (111 (((((98 (((((1 (64 114 ))(26 49 ))(((18 143 )((129 (159 191 ))(132 185 )))(((42 121 )(190 (100 147 )))(105 134 ))))((51 74 )(167 (139 187 ))))(21 (60 (31 157 )))))(153 172 ))(203 (90 142 )))(52 (((188 (99 ((8 36 )(135 141 ))))(33 43 ))(146 (113 133 )))))(88 (((((((((((3 (197 (126 (((((7 (12 196 ))(118 175 ))(47 95 ))((109 (20 24 ))((97 120 )(112 116 ))))((25 (9 (30 94 )))(40 54 ))))))(53 (19 189 )))(198 (108 (22 149 ))))((34 ((67 (29 66 ))(104 (72 186 ))))(38 199 )))(16 (177 180 )))(71 (82 122 )))(58 117 ))(106 183 ))(102 184 ))((5 145 )(10 (140 (44 (136 182 ))))))(86 158 ))))))(107 (91 (154 202 ))))(170 (80 (4 (144 (77 110 ))))))((161 (79 (11 (68 ((96 156 )(193 (192 194 )))))))(((((17 41 )(63 148 ))(85 128 ))(200 201 ))(83 84 ))))((((((14 76 )(59 179 ))(27 28 ))(152 (61 164 )))(93 169 ))(((23 171 )(35 181 ))(46 131 ))))(((((2 (32 (((13 73 )(138 160 ))((70 166 )(176 178 )))))((150 (173 (50 (195 (124 (123 (39 101 )))))))((48 204 )(137 163 ))))(65 (78 89 )))(37 115 ))(125 127 )))(62 (119 (((6 (45 69 ))((75 130 )(81 174 )))((56 103 )(155 (151 168 )))))))(162 (15 57 ))))(92 165 )))*
(0 ((87 ((((((((55 (111 (((((98 (((((1 (64 114 ))(26 49 ))(((18 143 )((129 (159 191 ))(132 185 )))(((42 121 )(190 (100 147 )))(105 134 ))))((51 74 )(167 (139 187 ))))(21 (60 (31 157 )))))(203 (90 142 )))(153 172 ))(52 (((188 (99 ((8 36 )(135 141 ))))(33 43 ))(146 (113 133 )))))(88 (((((((((((3 (197 (126 (((((7 (12 196 ))(118 175 ))(47 95 ))((109 (20 24 ))((97 120 )(112 116 ))))((25 (9 (30 94 )))(40 54 ))))))(53 (19 189 )))(198 (108 (22 149 ))))((34 ((67 (29 66 ))(104 (72 186 ))))(38 199 )))(16 (177 180 )))(122 (71 82 )))(58 117 ))(106 183 ))(102 184 ))((5 145 )(10 (140 (136 (44 182 ))))))(86 158 ))))))((91 107 )(154 202 )))(170 (80 (4 (144 (77 110 ))))))((161 (79 (68 (11 (96 (156 (193 (192 194 ))))))))(((((17 41 )(63 148 ))(85 128 ))(200 201 ))(83 84 ))))((((((14 76 )(59 179 ))(27 28 ))(152 (61 164 )))(93 169 ))(((23 171 )(35 181 ))(46 131 ))))(((((2 (32 (((13 73 )(138 160 ))((70 166 )(176 178 )))))((150 (173 (50 (195 (124 (39 (101 123 )))))))((48 204 )(137 163 ))))(65 (78 89 )))(37 115 ))(125 127 )))(62 (119 (((6 (45 69 ))((75 130 )(81 174 )))((56 103 )(155 (151 168 )))))))(162 (15 57 ))))(92 165 )))*
(0 ((87 ((((((((55 (111 (((((98 (((((1 (64 114 ))(26 49 ))(((18 143 )((129 (159 191 ))(132 185 )))(((42 121 )(190 (100 147 )))(105 134 ))))((51 74 )(167 (139 187 ))))(60 (21 (31 157 )))))(203 (90 142 )))(153 172 ))(52 (((188 (99 ((8 36 )(135 141 ))))(33 43 ))(146 (113 133 )))))(88 (((((((((((3 (197 (126 (((((7 (12 196 ))(118 175 ))(47 95 ))((109 (20 24 ))(116 (112 (97 120 )))))((25 (9 (30 94 )))(40 54 ))))))(53 (19 189 )))(198 (108 (22 149 ))))((34 ((67 (29 66 ))(104 (72 186 ))))(38 199 )))(16 (177 180 )))(122 (71 82 )))(58 117 ))(106 183 ))(102 184 ))((5 145 )(10 (140 (44 (136 182 ))))))(86 158 ))))))(107 (91 (154 202 ))))(170 (80 (4 (144 (77 110 ))))))((161 (79 (68 (11 ((96 156 )(193 (192 194 )))))))(((((17 41 )(63 148 ))(85 128 ))(200 201 ))(83 84 ))))((((((14 76 )(59 179 ))(27 28 ))(152 (61 164 )))(93 169 ))(((23 171 )(35 181 ))(46 131 ))))(((((2 (32 (((13 73 )(138 160 ))((70 166 )(176 178 )))))((150 (173 (50 (195 (124 (123 (39 101 )))))))((48 204 )(137 163 ))))(65 (78 89 )))(37 115 ))(125 127 )))(62 (119 (((6 (45 69 ))((75 130 )(81 174 )))((56 103 )(155 (151 168 )))))))(162 (15 57 ))))(92 165 )))*
(0 ((87 ((((((((111 (((((98 (((((1 (64 114 ))(26 49 ))(((18 143 )((129 (159 191 ))(132 185 )))(((42 121 )(190 (100 147 )))(105 134 ))))((51 74 )(167 (139 187 ))))(21 (60 (31 157 )))))(153 172 ))(203 (90 142 )))(52 (((188 (99 ((8 36 )(135 141 ))))(33 43 ))(146 (113 133 )))))(88 (((((((((((3 (197 (126 (((((7 (12 196 ))(118 175 ))(47 95 ))((109 (20 24 ))(116 (112 (97 120 )))))((25 (9 (30 94 )))(40 54 ))))))(53 (19 189 )))(198 (108 (22 149 ))))((34 ((67 (29 66 ))(104 (72 186 ))))(38 199 )))(16 (177 180 )))(122 (71 82 )))(58 117 ))(106 183 ))(102 184 ))((5 145 )(10 (140 (136 (44 182 ))))))(86 158 )))))(55 ((91 107 )(154 202 ))))(170 (80 (4 (144 (77 110 ))))))((161 (79 (11 (68 (156 (96 (193 (192 194 ))))))))(((((17 41 )(63 148 ))(85 128 ))(200 201 ))(83 84 ))))((((((14 76 )(59 179 ))(27 28 ))(152 (61 164 )))(93 169 ))(((23 171 )(35 181 ))(46 131 ))))(((((2 (32 (((13 73 )(138 160 ))((70 166 )(176 178 )))))((150 (173 (50 (195 (39 (124 (101 123 )))))))((48 204 )(137 163 ))))(65 (78 89 )))(37 115 ))(125 127 )))(62 (119 (((6 (45 69 ))((75 130 )(81 174 )))((56 103 )(155 (151 168 )))))))(162 (15 57 ))))(92 165 )))*
(0 ((87 ((((((((111 ((((98 (((((1 (64 114 ))(26 49 ))(((18 143 )((129 (159 191 ))(132 185 )))(((42 121 )(190 (100 147 )))(105 134 ))))((51 74 )(167 (139 187 ))))(60 (21 (31 157 )))))(203 (90 142 )))((52 (((188 (99 ((8 36 )(135 141 ))))(33 43 ))(146 (113 133 ))))(153 172 )))(88 (((((((((((3 (197 (126 (((((7 (12 196 ))(118 175 ))(47 95 ))((109 (20 24 ))(116 (112 (97 120 )))))((25 (9 (30 94 )))(40 54 ))))))(53 (19 189 )))(198 (108 (22 149 ))))((34 ((67 (29 66 ))(104 (72 186 ))))(38 199 )))(16 (177 180 )))(122 (71 82 )))(58 117 ))(106 183 ))(102 184 ))((5 145 )(10 (140 (136 (44 182 ))))))(86 158 )))))(55 ((91 107 )(154 202 ))))(170 (80 (4 (144 (77 110 ))))))((161 (79 (11 (68 ((96 156 )(193 (192 194 )))))))(((((17 41 )(63 148 ))(85 128 ))(200 201 ))(83 84 ))))((((((14 76 )(59 179 ))(27 28 ))(152 (61 164 )))(93 169 ))(((23 171 )(35 181 ))(46 131 ))))(((((2 (32 (((13 73 )(138 160 ))((70 166 )(176 178 )))))((150 (173 (50 (195 (124 (39 (101 123 )))))))((48 204 )(137 163 ))))(65 (78 89 )))(37 115 ))(125 127 )))(62 (119 (((6 (45 69 ))((75 130 )(81 174 )))((56 103 )(155 (151 168 )))))))(162 (15 57 ))))(92 165 )))*
(0 ((87 ((((((((55 (111 (((((98 (((((1 (64 114 ))(26 49 ))(((18 143 )((129 (159 191 ))(132 185 )))(((42 121 )(190 (100 147 )))(105 134 ))))((51 74 )(167 (139 187 ))))(60 (21 (31 157 )))))(153 172 ))(203 (90 142 )))(52 (((188 (99 ((8 36 )(135 141 ))))(33 43 ))(146 (113 133 )))))(88 (((((((((((3 (197 (126 (((((7 (12 196 ))(118 175 ))(47 95 ))((109 (20 24 ))(116 (112 (97 120 )))))((25 (9 (30 94 )))(40 54 ))))))(53 (19 189 )))(198 (108 (22 149 ))))((34 ((67 (29 66 ))(104 (72 186 ))))(38 199 )))(16 (177 180 )))(71 (82 122 )))(58 117 ))(106 183 ))(102 184 ))((5 145 )(10 (140 (136 (44 182 ))))))(86 158 ))))))(107 (91 (154 202 ))))(170 (80 (4 (144 (77 110 ))))))((161 (79 (68 (11 (96 (156 (193 (192 194 ))))))))(((((17 41 )(63 148 ))(85 128 ))(200 201 ))(83 84 ))))((((((14 76 )(59 179 ))(27 28 ))(152 (61 164 )))(93 169 ))(((23 171 )(35 181 ))(46 131 ))))(((((2 (32 (((13 73 )(138 160 ))((70 166 )(176 178 )))))((150 (173 (50 (195 (124 (123 (39 101 )))))))((48 204 )(137 163 ))))(65 (78 89 )))(37 115 ))(125 127 )))(62 (119 (((6 (45 69 ))((75 130 )(81 174 )))((56 103 )(155 (151 168 )))))))(162 (15 57 ))))(92 165 )))*
(0 ((87 ((((((((111 ((((98 (((((1 (64 114 ))(26 49 ))(((18 143 )((129 (159 191 ))(132 185 )))(((42 121 )(190 (100 147 )))(105 134 ))))((51 74 )(167 (139 187 ))))(21 (60 (31 157 )))))(203 (90 142 )))((52 (((188 (99 ((8 36 )(135 141 ))))(33 43 ))(146 (113 133 ))))(153 172 )))(88 (((((((((((3 (197 (126 (((((7 (12 196 ))(118 175 ))(47 95 ))((109 (20 24 ))(116 (112 (97 120 )))))((25 (9 (30 94 )))(40 54 ))))))(53 (19 189 )))(198 (108 (22 149 ))))((34 ((67 (29 66 ))(104 (72 186 ))))(38 199 )))(16 (177 180 )))(122 (71 82 )))(58 117 ))(106 183 ))(102 184 ))((5 145 )(10 (140 (136 (44 182 ))))))(86 158 )))))(55 ((91 107 )(154 202 ))))(170 (80 (4 (144 (77 110 ))))))((161 (79 (68 (11 (96 (156 (193 (192 194 ))))))))(((((17 41 )(63 148 ))(85 128 ))(200 201 ))(83 84 ))))((((((14 76 )(59 179 ))(27 28 ))(152 (61 164 )))(93 169 ))(((23 171 )(35 181 ))(46 131 ))))(((((2 (32 (((13 73 )(138 160 ))((70 166 )(176 178 )))))((150 (173 (50 (195 (39 (124 (101 123 )))))))((48 204 )(137 163 ))))(65 (78 89 )))(37 115 ))(125 127 )))(62 (119 (((6 (45 69 ))((75 130 )(81 174 )))((56 103 )(155 (151 168 )))))))(162 (15 57 ))))(92 165 )))*
(0 ((87 (((((((((111 (88 ((((98 (((((1 (64 114 ))(26 49 ))(((18 143 )((129 (159 191 ))(132 185 )))(((42 121 )(190 (100 147 )))(105 134 ))))((51 74 )(167 (139 187 ))))(21 (60 (31 157 )))))(153 172 ))(203 (90 142 )))(52 (((188 (99 ((8 36 )(135 141 ))))(33 43 ))(146 (113 133 )))))))(55 ((91 107 )(154 202 ))))(170 (80 (4 (144 (77 110 ))))))((184 ((((((((3 (197 (126 (((((7 (12 196 ))(118 175 ))(47 95 ))((109 (20 24 ))(116 (112 (97 120 )))))((25 (9 (30 94 )))(40 54 ))))))(53 (19 189 )))(198 (108 (22 149 ))))((34 ((67 (29 66 ))(104 (72 186 ))))(38 199 )))(16 (177 180 )))(71 (82 122 )))(58 117 ))(102 (106 183 ))))((5 145 )(10 (140 (44 (136 182 )))))))((161 (79 (68 (11 (96 (156 (193 (192 194 ))))))))(((((17 41 )(63 148 ))(85 128 ))(200 201 ))(83 84 ))))(((((((14 76 )(59 179 ))(27 28 ))(152 (61 164 )))(86 158 ))(93 169 ))(((23 171 )(35 181 ))(46 131 ))))(((((2 (32 (((13 73 )(138 160 ))((70 166 )(176 178 )))))((150 (173 (50 (195 ((39 124 )(101 123 ))))))((48 204 )(137 163 ))))(65 (78 89 )))(37 115 ))(125 127 )))(62 (119 (((6 (45 69 ))((75 130 )(81 174 )))((56 103 )(155 (151 168 )))))))(162 (15 57 ))))(92 165 )))*
(0 ((87 ((((((((55 (111 ((((98 (((((1 (64 114 ))(26 49 ))(((18 143 )((129 (159 191 ))(132 185 )))(((42 121 )(190 (100 147 )))(105 134 ))))((51 74 )(167 (139 187 ))))(60 (21 (31 157 )))))(203 (90 142 )))((52 (((188 (99 ((8 36 )(135 141 ))))(33 43 ))(146 (113 133 ))))(153 172 )))(88 (((((((((((3 (197 (126 (((((7 (12 196 ))(118 175 ))(47 95 ))((109 (20 24 ))(116 (112 (97 120 )))))((25 (9 (30 94 )))(40 54 ))))))(53 (19 189 )))(198 (108 (22 149 ))))((34 ((67 (29 66 ))(104 (72 186 ))))(38 199 )))(16 (177 180 )))(71 (82 122 )))(58 117 ))(106 183 ))(102 184 ))((5 145 )(10 (140 (44 (136 182 ))))))(86 158 ))))))((91 107 )(154 202 )))(170 (80 (4 (144 (77 110 ))))))((161 (79 (68 (11 (156 (96 (193 (192 194 ))))))))(((((17 41 )(63 148 ))(85 128 ))(200 201 ))(83 84 ))))((((((14 76 )(59 179 ))(27 28 ))(152 (61 164 )))(93 169 ))(((23 171 )(35 181 ))(46 131 ))))(((((2 (32 (((13 73 )(138 160 ))((70 166 )(176 178 )))))((150 (173 (50 (195 (124 (123 (39 101 )))))))((48 204 )(137 163 ))))(65 (78 89 )))(37 115 ))(125 127 )))(62 (119 (((6 (45 69 ))((75 130 )(81 174 )))((56 103 )(155 (151 168 )))))))(162 (15 57 ))))(92 165 )))*
(0 ((87 ((((((((55 (111 (((((98 (((((1 (64 114 ))(26 49 ))(((18 143 )((129 (159 191 ))(132 185 )))(((42 121 )(190 (100 147 )))(105 134 ))))((51 74 )(167 (139 187 ))))(60 (21 (31 157 )))))(153 172 ))(203 (90 142 )))(52 (((188 (99 ((8 36 )(135 141 ))))(33 43 ))(146 (113 133 )))))(88 (((((((((((3 (197 (126 (((((7 (12 196 ))(118 175 ))(47 95 ))((109 (20 24 ))(116 (112 (97 120 )))))((25 (9 (30 94 )))(40 54 ))))))(53 (19 189 )))(198 (108 (22 149 ))))((34 ((67 (29 66 ))(104 (72 186 ))))(38 199 )))(16 (177 180 )))(71 (82 122 )))(58 117 ))(106 183 ))(102 184 ))((5 145 )(10 (140 (44 (136 182 ))))))(86 158 ))))))((91 107 )(154 202 )))(170 (80 (4 (144 (77 110 ))))))((161 (79 (68 (11 (156 (96 (193 (192 194 ))))))))(((((17 41 )(63 148 ))(85 128 ))(200 201 ))(83 84 ))))((((((14 76 )(59 179 ))(27 28 ))(152 (61 164 )))(93 169 ))(((23 171 )(35 181 ))(46 131 ))))(((((2 (32 (((13 73 )(138 160 ))((70 166 )(176 178 )))))((150 (173 (50 (195 (124 (123 (39 101 )))))))((48 204 )(137 163 ))))(65 (78 89 )))(37 115 ))(125 127 )))(62 (119 (((6 (45 69 ))((75 130 )(81 174 )))((56 103 )(155 (151 168 )))))))(162 (15 57 ))))(92 165 )))*
(0 ((87 ((((((((55 (111 ((((98 (((((1 (64 114 ))(26 49 ))(((18 143 )((129 (159 191 ))(132 185 )))(((42 121 )(190 (100 147 )))(105 134 ))))((51 74 )(167 (139 187 ))))(21 (60 (31 157 )))))(203 (90 142 )))((52 (((188 (99 ((8 36 )(135 141 ))))(33 43 ))(146 (113 133 ))))(153 172 )))(88 (((((((((((3 (197 (126 (((((7 (12 196 ))(118 175 ))(47 95 ))((109 (20 24 ))((97 120 )(112 116 ))))((25 (9 (30 94 )))(40 54 ))))))(53 (19 189 )))(198 (108 (22 149 ))))((34 ((67 (29 66 ))(104 (72 186 ))))(38 199 )))(16 (177 180 )))(122 (71 82 )))(58 117 ))(106 183 ))(102 184 ))((5 145 )(10 (140 (136 (44 182 ))))))(86 158 ))))))((91 107 )(154 202 )))(170 (80 (4 (144 (77 110 ))))))((161 (79 (68 (11 (96 (156 (193 (192 194 ))))))))(((((17 41 )(63 148 ))(85 128 ))(200 201 ))(83 84 ))))((((((14 76 )(59 179 ))(27 28 ))(152 (61 164 )))(93 169 ))(((23 171 )(35 181 ))(46 131 ))))(((((2 (32 (((13 73 )(138 160 ))((70 166 )(176 178 )))))((150 (173 (50 (195 (124 (39 (101 123 )))))))((48 204 )(137 163 ))))(65 (78 89 )))(37 115 ))(125 127 )))(62 (119 (((6 (45 69 ))((75 130 )(81 174 )))((56 103 )(155 (151 168 )))))))(162 (15 57 ))))(92 165 )))*
(0 ((87 ((((((((55 (111 (((((98 (((((1 (64 114 ))(26 49 ))(((18 143 )((129 (159 191 ))(132 185 )))(((42 121 )(190 (100 147 )))(105 134 ))))((51 74 )(167 (139 187 ))))(21 (60 (31 157 )))))(153 172 ))(203 (90 142 )))(52 (((188 (99 ((8 36 )(135 141 ))))(33 43 ))(146 (113 133 )))))(88 (((((((((((3 (197 (126 (((((7 (12 196 ))(118 175 ))(47 95 ))((109 (20 24 ))(116 (112 (97 120 )))))((25 (9 (30 94 )))(40 54 ))))))(53 (19 189 )))(198 (108 (22 149 ))))((34 ((67 (29 66 ))(104 (72 186 ))))(38 199 )))(16 (177 180 )))(71 (82 122 )))(58 117 ))(106 183 ))(102 184 ))((5 145 )(10 (140 (44 (136 182 ))))))(86 158 ))))))((91 107 )(154 202 )))(170 (80 (4 (144 (77 110 ))))))((161 (79 (68 (11 (96 (156 (193 (192 194 ))))))))(((((17 41 )(63 148 ))(85 128 ))(200 201 ))(83 84 ))))((((((14 76 )(59 179 ))(27 28 ))(152 (61 164 )))(93 169 ))(((23 171 )(35 181 ))(46 131 ))))(((((2 (32 (((13 73 )(138 160 ))((70 166 )(176 178 )))))((150 (173 (50 (195 ((39 124 )(101 123 ))))))((48 204 )(137 163 ))))(65 (78 89 )))(37 115 ))(125 127 )))(62 (119 (((6 (45 69 ))((75 130 )(81 174 )))((56 103 )(155 (151 168 )))))))(162 (15 57 ))))(92 165 )))*
(0 ((87 ((((((((55 (111 ((((98 (((((1 (64 114 ))(26 49 ))(((18 143 )((129 (159 191 ))(132 185 )))(((42 121 )(190 (100 147 )))(105 134 ))))((51 74 )(167 (139 187 ))))(21 (60 (31 157 )))))(203 (90 142 )))((52 (((188 (99 ((8 36 )(135 141 ))))(33 43 ))(146 (113 133 ))))(153 172 )))(88 (((((((((((3 (197 (126 (((((7 (12 196 ))(118 175 ))(47 95 ))((109 (20 24 ))(116 (112 (97 120 )))))((25 (9 (30 94 )))(40 54 ))))))(53 (19 189 )))(198 (108 (22 149 ))))((34 ((67 (29 66 ))(104 (72 186 ))))(38 199 )))(16 (177 180 )))(122 (71 82 )))(58 117 ))(106 183 ))(102 184 ))((5 145 )(10 (140 (136 (44 182 ))))))(86 158 ))))))((91 107 )(154 202 )))(170 (80 (4 (144 (77 110 ))))))((161 (79 (68 (11 (96 (156 (193 (192 194 ))))))))(((((17 41 )(63 148 ))(85 128 ))(200 201 ))(83 84 ))))((((((14 76 )(59 179 ))(27 28 ))(152 (61 164 )))(93 169 ))(((23 171 )(35 181 ))(46 131 ))))(((((2 (32 (((13 73 )(138 160 ))((70 166 )(176 178 )))))((150 (173 (50 (195 (39 (124 (101 123 )))))))((48 204 )(137 163 ))))(65 (78 89 )))(37 115 ))(125 127 )))(62 (119 (((6 (45 69 ))((75 130 )(81 174 )))((56 103 )(155 (151 168 )))))))(162 (15 57 ))))(92 165 )))*
(0 ((87 ((((((((111 (((((98 (((((1 (64 114 ))(26 49 ))(((18 143 )((129 (159 191 ))(132 185 )))(((42 121 )(190 (100 147 )))(105 134 ))))((51 74 )(167 (139 187 ))))(60 (21 (31 157 )))))(153 172 ))(203 (90 142 )))(52 (((188 (99 ((8 36 )(135 141 ))))(33 43 ))(146 (113 133 )))))(88 (((((((((((3 (197 (126 (((((7 (12 196 ))(118 175 ))(47 95 ))((109 (20 24 ))(116 (112 (97 120 )))))((25 (9 (30 94 )))(40 54 ))))))(53 (19 189 )))(198 (108 (22 149 ))))((34 ((67 (29 66 ))(104 (72 186 ))))(38 199 )))(16 (177 180 )))(71 (82 122 )))(58 117 ))(106 183 ))(102 184 ))((5 145 )(10 (140 (44 (136 182 ))))))(86 158 )))))(55 ((91 107 )(154 202 ))))(170 (80 (4 (144 (77 110 ))))))((161 (79 (68 (11 (156 (96 (193 (192 194 ))))))))(((((17 41 )(63 148 ))(85 128 ))(200 201 ))(83 84 ))))((((((14 76 )(59 179 ))(27 28 ))(152 (61 164 )))(93 169 ))(((23 171 )(35 181 ))(46 131 ))))(((((2 (32 (((13 73 )(138 160 ))((70 166 )(176 178 )))))((150 (173 (50 (195 (124 (123 (39 101 )))))))((48 204 )(137 163 ))))(65 (78 89 )))(37 115 ))(125 127 )))(62 (119 (((6 (45 69 ))((75 130 )(81 174 )))((56 103 )(155 (151 168 )))))))(162 (15 57 ))))(92 165 )))*
(0 ((87 ((((((((55 (111 ((((98 (((((1 (64 114 ))(26 49 ))(((18 143 )((129 (159 191 ))(132 185 )))(((42 121 )(190 (100 147 )))(105 134 ))))((51 74 )(167 (139 187 ))))(60 (21 (31 157 )))))(203 (90 142 )))((52 (((188 (99 ((8 36 )(135 141 ))))(33 43 ))(146 (113 133 ))))(153 172 )))(88 (((((((((((3 (197 (126 (((((7 (12 196 ))(118 175 ))(47 95 ))((109 (20 24 ))((97 120 )(112 116 ))))((25 (9 (30 94 )))(40 54 ))))))(53 (19 189 )))(198 (108 (22 149 ))))((34 ((67 (29 66 ))(104 (72 186 ))))(38 199 )))(16 (177 180 )))(122 (71 82 )))(58 117 ))(106 183 ))(102 184 ))((5 145 )(10 (140 (136 (44 182 ))))))(86 158 ))))))((91 107 )(154 202 )))(170 (80 (4 (144 (77 110 ))))))((161 (79 (11 (68 (156 (96 (193 (192 194 ))))))))(((((17 41 )(63 148 ))(85 128 ))(200 201 ))(83 84 ))))((((((14 76 )(59 179 ))(27 28 ))(152 (61 164 )))(93 169 ))(((23 171 )(35 181 ))(46 131 ))))(((((2 (32 (((13 73 )(138 160 ))((70 166 )(176 178 )))))((150 (173 (50 (195 (124 (123 (39 101 )))))))((48 204 )(137 163 ))))(65 (78 89 )))(37 115 ))(125 127 )))(62 (119 (((6 (45 69 ))((75 130 )(81 174 )))((56 103 )(155 (151 168 )))))))(162 (15 57 ))))(92 165 )))*
(0 ((87 ((((((((111 (((((98 (((((1 (64 114 ))(26 49 ))(((18 143 )((129 (159 191 ))(132 185 )))(((42 121 )(190 (100 147 )))(105 134 ))))((51 74 )(167 (139 187 ))))(21 (60 (31 157 )))))(153 172 ))(203 (90 142 )))(52 (((188 (99 ((8 36 )(135 141 ))))(33 43 ))(146 (113 133 )))))(88 (((((((((((3 (197 (126 (((((7 (12 196 ))(118 175 ))(47 95 ))((109 (20 24 ))(116 (112 (97 120 )))))((25 (9 (30 94 )))(40 54 ))))))(53 (19 189 )))(198 (108 (22 149 ))))((34 ((67 (29 66 ))(104 (72 186 ))))(38 199 )))(16 (177 180 )))(71 (82 122 )))(58 117 ))(106 183 ))(102 184 ))((5 145 )(10 (140 (136 (44 182 ))))))(86 158 )))))(55 ((91 107 )(154 202 ))))(170 (80 (4 (144 (77 110 ))))))((161 (79 (68 (11 (96 (156 (193 (192 194 ))))))))(((((17 41 )(63 148 ))(85 128 ))(200 201 ))(83 84 ))))((((((14 76 )(59 179 ))(27 28 ))(152 (61 164 )))(93 169 ))(((23 171 )(35 181 ))(46 131 ))))(((((2 (32 (((13 73 )(138 160 ))((70 166 )(176 178 )))))((150 (173 (50 (195 (124 (123 (39 101 )))))))((48 204 )(137 163 ))))(65 (78 89 )))(37 115 ))(125 127 )))(62 (119 (((6 (45 69 ))((75 130 )(81 174 )))((56 103 )(155 (151 168 )))))))(162 (15 57 ))))(92 165 )))*
(0 ((87 ((((((((55 (111 (((((98 (((((1 (64 114 ))(26 49 ))(((18 143 )((129 (159 191 ))(132 185 )))(((42 121 )(190 (100 147 )))(105 134 ))))((51 74 )(167 (139 187 ))))(60 (21 (31 157 )))))(153 172 ))(203 (90 142 )))(52 (((188 (99 ((8 36 )(135 141 ))))(33 43 ))(146 (113 133 )))))(88 (((((((((((3 (197 (126 (((((7 (12 196 ))(118 175 ))(47 95 ))((109 (20 24 ))((97 120 )(112 116 ))))((25 (9 (30 94 )))(40 54 ))))))(53 (19 189 )))(198 (108 (22 149 ))))((34 ((67 (29 66 ))(104 (72 186 ))))(38 199 )))(16 (177 180 )))(122 (71 82 )))(58 117 ))(106 183 ))(102 184 ))((5 145 )(10 (140 (136 (44 182 ))))))(86 158 ))))))(107 (91 (154 202 ))))(170 (80 (4 (144 (77 110 ))))))((161 (79 (68 (11 ((96 156 )(193 (192 194 )))))))(((((17 41 )(63 148 ))(85 128 ))(200 201 ))(83 84 ))))((((((14 76 )(59 179 ))(27 28 ))(152 (61 164 )))(93 169 ))(((23 171 )(35 181 ))(46 131 ))))(((((2 (32 (((13 73 )(138 160 ))((70 166 )(176 178 )))))((150 (173 (50 (195 (124 (123 (39 101 )))))))((48 204 )(137 163 ))))(65 (78 89 )))(37 115 ))(125 127 )))(62 (119 (((6 (45 69 ))((75 130 )(81 174 )))((56 103 )(155 (151 168 )))))))(162 (15 57 ))))(92 165 )))*
(0 ((87 ((((((((55 (111 ((((98 (((((1 (64 114 ))(26 49 ))(((18 143 )((129 (159 191 ))(132 185 )))(((42 121 )(190 (100 147 )))(105 134 ))))((51 74 )(167 (139 187 ))))(21 (60 (31 157 )))))(203 (90 142 )))((52 (((188 (99 ((8 36 )(135 141 ))))(33 43 ))(146 (113 133 ))))(153 172 )))(88 (((((((((((3 (197 (126 (((((7 (12 196 ))(118 175 ))(47 95 ))((109 (20 24 ))(116 (112 (97 120 )))))((25 (9 (30 94 )))(40 54 ))))))(53 (19 189 )))(198 (108 (22 149 ))))((34 ((67 (29 66 ))(104 (72 186 ))))(38 199 )))(16 (177 180 )))(71 (82 122 )))(58 117 ))(106 183 ))(102 184 ))((5 145 )(10 (140 (44 (136 182 ))))))(86 158 ))))))((91 107 )(154 202 )))(170 (80 (4 (144 (77 110 ))))))((161 (79 (68 (11 (96 (156 (193 (192 194 ))))))))(((((17 41 )(63 148 ))(85 128 ))(200 201 ))(83 84 ))))((((((14 76 )(59 179 ))(27 28 ))(152 (61 164 )))(93 169 ))(((23 171 )(35 181 ))(46 131 ))))(((((2 (32 (((13 73 )(138 160 ))((70 166 )(176 178 )))))((150 (173 (50 (195 (124 (123 (39 101 )))))))((48 204 )(137 163 ))))(65 (78 89 )))(37 115 ))(125 127 )))(62 (119 (((6 (45 69 ))((75 130 )(81 174 )))((56 103 )(155 (151 168 )))))))(162 (15 57 ))))(92 165 )))*
(0 ((87 ((((((((55 (111 (((((98 (((((1 (64 114 ))(26 49 ))(((18 143 )((129 (159 191 ))(132 185 )))(((42 121 )(190 (100 147 )))(105 134 ))))((51 74 )(167 (139 187 ))))(60 (21 (31 157 )))))(203 (90 142 )))(153 172 ))(52 (((188 (99 ((8 36 )(135 141 ))))(33 43 ))(146 (113 133 )))))(88 (((((((((((3 (197 (126 (((((7 (12 196 ))(118 175 ))(47 95 ))((109 (20 24 ))((97 120 )(112 116 ))))((25 (9 (30 94 )))(40 54 ))))))(53 (19 189 )))(198 (108 (22 149 ))))((34 ((67 (29 66 ))(104 (72 186 ))))(38 199 )))(16 (177 180 )))(71 (82 122 )))(58 117 ))(106 183 ))(102 184 ))((5 145 )(10 (140 (44 (136 182 ))))))(86 158 ))))))(107 (91 (154 202 ))))(170 (80 (4 (144 (77 110 ))))))((161 (79 (11 (68 (156 (96 (193 (192 194 ))))))))(((((17 41 )(63 148 ))(85 128 ))(200 201 ))(83 84 ))))((((((14 76 )(59 179 ))(27 28 ))(152 (61 164 )))(93 169 ))(((23 171 )(35 181 ))(46 131 ))))(((((2 (32 (((13 73 )(138 160 ))((70 166 )(176 178 )))))((150 (173 (50 (195 (124 (101 (39 123 )))))))((48 204 )(137 163 ))))(65 (78 89 )))(37 115 ))(125 127 )))(62 (119 (((6 (45 69 ))((75 130 )(81 174 )))((56 103 )(155 (151 168 )))))))(162 (15 57 ))))(92 165 )))*
(0 ((87 ((((((((111 ((((98 (((((1 (64 114 ))(26 49 ))(((18 143 )((129 (159 191 ))(132 185 )))(((42 121 )(190 (100 147 )))(105 134 ))))((51 74 )(167 (139 187 ))))(60 (21 (31 157 )))))(203 (90 142 )))((52 (((188 (99 ((8 36 )(135 141 ))))(33 43 ))(146 (113 133 ))))(153 172 )))(88 (((((((((((3 (197 (126 (((((7 (12 196 ))(118 175 ))(47 95 ))((109 (20 24 ))((97 120 )(112 116 ))))((25 (9 (30 94 )))(40 54 ))))))(53 (19 189 )))(198 (108 (22 149 ))))((34 ((67 (29 66 ))(104 (72 186 ))))(38 199 )))(16 (177 180 )))(122 (71 82 )))(58 117 ))(106 183 ))(102 184 ))((5 145 )(10 (140 (44 (136 182 ))))))(86 158 )))))(55 ((91 107 )(154 202 ))))(170 (80 (4 (144 (77 110 ))))))((161 (79 (11 (68 ((96 156 )(193 (192 194 )))))))(((((17 41 )(63 148 ))(85 128 ))(200 201 ))(83 84 ))))((((((14 76 )(59 179 ))(27 28 ))(152 (61 164 )))(93 169 ))(((23 171 )(35 181 ))(46 131 ))))(((((2 (32 (((13 73 )(138 160 ))((70 166 )(176 178 )))))((150 (173 (50 (195 ((39 124 )(101 123 ))))))((48 204 )(137 163 ))))(65 (78 89 )))(37 115 ))(125 127 )))(62 (119 (((6 (45 69 ))((75 130 )(81 174 )))((56 103 )(155 (151 168 )))))))(162 (15 57 ))))(92 165 )))*
(0 ((87 ((((((((55 (111 (((((98 (((((1 (64 114 ))(26 49 ))(((18 143 )((129 (159 191 ))(132 185 )))(((42 121 )(190 (100 147 )))(105 134 ))))((51 74 )(167 (139 187 ))))(21 (60 (31 157 )))))(153 172 ))(203 (90 142 )))(52 (((188 (99 ((8 36 )(135 141 ))))(33 43 ))(146 (113 133 )))))(88 (((((((((((3 (197 (126 (((((7 (12 196 ))(118 175 ))(47 95 ))((109 (20 24 ))(116 (112 (97 120 )))))((25 (9 (30 94 )))(40 54 ))))))(53 (19 189 )))(198 (108 (22 149 ))))((34 ((67 (29 66 ))(104 (72 186 ))))(38 199 )))(16 (177 180 )))(71 (82 122 )))(58 117 ))(106 183 ))(102 184 ))((5 145 )(10 (140 (44 (136 182 ))))))(86 158 ))))))((91 107 )(154 202 )))(170 (80 (4 (144 (77 110 ))))))((161 (79 (68 (11 (96 (156 (193 (192 194 ))))))))(((((17 41 )(63 148 ))(85 128 ))(200 201 ))(83 84 ))))((((((14 76 )(59 179 ))(27 28 ))(152 (61 164 )))(93 169 ))(((23 171 )(35 181 ))(46 131 ))))(((((2 (32 (((13 73 )(138 160 ))((70 166 )(176 178 )))))((150 (173 (50 (195 (124 (123 (39 101 )))))))((48 204 )(137 163 ))))(65 (78 89 )))(37 115 ))(125 127 )))(62 (119 (((6 (45 69 ))((75 130 )(81 174 )))((56 103 )(155 (151 168 )))))))(162 (15 57 ))))(92 165 )))*
(0 ((87 ((((((((55 (111 (((((98 (((((1 (64 114 ))(26 49 ))(((18 143 )((129 (159 191 ))(132 185 )))(((42 121 )(190 (100 147 )))(105 134 ))))((51 74 )(167 (139 187 ))))(60 (21 (31 157 )))))(203 (90 142 )))(153 172 ))(52 (((188 (99 ((8 36 )(135 141 ))))(33 43 ))(146 (113 133 )))))(88 (((((((((((3 (197 (126 (((((7 (12 196 ))(118 175 ))(47 95 ))((109 (20 24 ))(116 (112 (97 120 )))))((25 (9 (30 94 )))(40 54 ))))))(53 (19 189 )))(198 (108 (22 149 ))))((34 ((67 (29 66 ))(104 (72 186 ))))(38 199 )))(16 (177 180 )))(122 (71 82 )))(58 117 ))(106 183 ))(102 184 ))((5 145 )(10 (140 (44 (136 182 ))))))(86 158 ))))))(107 (91 (154 202 ))))(170 (80 (4 (144 (77 110 ))))))((161 (79 (68 (11 (96 (156 (193 (192 194 ))))))))(((((17 41 )(63 148 ))(85 128 ))(200 201 ))(83 84 ))))((((((14 76 )(59 179 ))(27 28 ))(152 (61 164 )))(93 169 ))(((23 171 )(35 181 ))(46 131 ))))(((((2 (32 (((13 73 )(138 160 ))((70 166 )(176 178 )))))((150 (173 (50 (195 (124 (123 (39 101 )))))))((48 204 )(137 163 ))))(65 (78 89 )))(37 115 ))(125 127 )))(62 (119 (((6 (45 69 ))((75 130 )(81 174 )))((56 103 )(155 (151 168 )))))))(162 (15 57 ))))(92 165 )))*
(0 ((87 ((((((((55 (111 (((((98 (((((1 (64 114 ))(26 49 ))(((18 143 )((129 (159 191 ))(132 185 )))(((42 121 )(190 (100 147 )))(105 134 ))))((51 74 )(167 (139 187 ))))(21 (60 (31 157 )))))(203 (90 142 )))(153 172 ))(52 (((188 (99 ((8 36 )(135 141 ))))(33 43 ))(146 (113 133 )))))(88 (((((((((((3 (197 (126 (((((7 (12 196 ))(118 175 ))(47 95 ))((109 (20 24 ))((97 120 )(112 116 ))))((25 (9 (30 94 )))(40 54 ))))))(53 (19 189 )))(198 (108 (22 149 ))))((34 ((67 (29 66 ))(104 (72 186 ))))(38 199 )))(16 (177 180 )))(122 (71 82 )))(58 117 ))(106 183 ))(102 184 ))((5 145 )(10 (140 (136 (44 182 ))))))(86 158 ))))))(107 (91 (154 202 ))))(170 (80 (4 (144 (77 110 ))))))((161 (79 (11 (68 (156 (96 (193 (192 194 ))))))))(((((17 41 )(63 148 ))(85 128 ))(200 201 ))(83 84 ))))((((((14 76 )(59 179 ))(27 28 ))(152 (61 164 )))(93 169 ))(((23 171 )(35 181 ))(46 131 ))))(((((2 (32 (((13 73 )(138 160 ))((70 166 )(176 178 )))))((150 (173 (50 (39 (195 (124 (101 123 )))))))((48 204 )(137 163 ))))(65 (78 89 )))(37 115 ))(125 127 )))(62 (119 (((6 (45 69 ))((75 130 )(81 174 )))((56 103 )(155 (151 168 )))))))(162 (15 57 ))))(92 165 )))*
(0 ((87 ((((((((55 (111 (((((98 (((((1 (64 114 ))(26 49 ))(((18 143 )((129 (159 191 ))(132 185 )))(((42 121 )(190 (100 147 )))(105 134 ))))((51 74 )(167 (139 187 ))))(60 (21 (31 157 )))))(153 172 ))(203 (90 142 )))(52 (((188 (99 ((8 36 )(135 141 ))))(33 43 ))(146 (113 133 )))))(88 (((((((((((3 (197 (126 (((((7 (12 196 ))(118 175 ))(47 95 ))((109 (20 24 ))((97 120 )(112 116 ))))((25 (9 (30 94 )))(40 54 ))))))(53 (19 189 )))(198 (108 (22 149 ))))((34 ((67 (29 66 ))(104 (72 186 ))))(38 199 )))(16 (177 180 )))(71 (82 122 )))(58 117 ))(106 183 ))(102 184 ))((5 145 )(10 (140 (136 (44 182 ))))))(86 158 ))))))(107 (91 (154 202 ))))(170 (80 (4 (144 (77 110 ))))))((161 (79 (68 (11 (96 (156 (193 (192 194 ))))))))(((((17 41 )(63 148 ))(85 128 ))(200 201 ))(83 84 ))))((((((14 76 )(59 179 ))(27 28 ))(152 (61 164 )))(93 169 ))(((23 171 )(35 181 ))(46 131 ))))(((((2 (32 (((13 73 )(138 160 ))((70 166 )(176 178 )))))((150 (173 (50 (195 (124 (123 (39 101 )))))))((48 204 )(137 163 ))))(65 (78 89 )))(37 115 ))(125 127 )))(62 (119 (((6 (45 69 ))((75 130 )(81 174 )))((56 103 )(155 (151 168 )))))))(162 (15 57 ))))(92 165 )))*
(0 ((87 ((((((((55 (111 (((((98 (((((1 (64 114 ))(26 49 ))(((18 143 )((129 (159 191 ))(132 185 )))(((42 121 )(190 (100 147 )))(105 134 ))))((51 74 )(167 (139 187 ))))(60 (21 (31 157 )))))(153 172 ))(203 (90 142 )))(52 (((188 (99 ((8 36 )(135 141 ))))(33 43 ))(146 (113 133 )))))(88 (((((((((((3 (197 (126 (((((7 (12 196 ))(118 175 ))(47 95 ))((109 (20 24 ))(116 (112 (97 120 )))))((25 (9 (30 94 )))(40 54 ))))))(53 (19 189 )))(198 (108 (22 149 ))))((34 ((67 (29 66 ))(104 (72 186 ))))(38 199 )))(16 (177 180 )))(122 (71 82 )))(58 117 ))(106 183 ))(102 184 ))((5 145 )(10 (140 (44 (136 182 ))))))(86 158 ))))))((91 107 )(154 202 )))(170 (80 (4 (144 (77 110 ))))))((161 (79 (68 (11 (96 (156 (193 (192 194 ))))))))(((((17 41 )(63 148 ))(85 128 ))(200 201 ))(83 84 ))))((((((14 76 )(59 179 ))(27 28 ))(152 (61 164 )))(93 169 ))(((23 171 )(35 181 ))(46 131 ))))(((((2 (32 (((13 73 )(138 160 ))((70 166 )(176 178 )))))((150 (173 (50 (195 (124 (123 (39 101 )))))))((48 204 )(137 163 ))))(65 (78 89 )))(37 115 ))(125 127 )))(62 (119 (((6 (45 69 ))((75 130 )(81 174 )))((56 103 )(155 (151 168 )))))))(162 (15 57 ))))(92 165 )))*
(0 ((87 ((((((((111 (((((98 (((((1 (64 114 ))(26 49 ))(((18 143 )((129 (159 191 ))(132 185 )))(((42 121 )(190 (100 147 )))(105 134 ))))((51 74 )(167 (139 187 ))))(21 (60 (31 157 )))))(153 172 ))(203 (90 142 )))(52 (((188 (99 ((8 36 )(135 141 ))))(33 43 ))(146 (113 133 )))))(88 (((((((((((3 (197 (126 (((((7 (12 196 ))(118 175 ))(47 95 ))((109 (20 24 ))(116 (112 (97 120 )))))((25 (9 (30 94 )))(40 54 ))))))(53 (19 189 )))(198 (108 (22 149 ))))((34 ((67 (29 66 ))(104 (72 186 ))))(38 199 )))(16 (177 180 )))(71 (82 122 )))(58 117 ))(106 183 ))(102 184 ))((5 145 )(10 (140 (136 (44 182 ))))))(86 158 )))))(55 ((91 107 )(154 202 ))))(170 (80 (4 (144 (77 110 ))))))((161 (79 (68 (11 (156 (96 (193 (192 194 ))))))))(((((17 41 )(63 148 ))(85 128 ))(200 201 ))(83 84 ))))((((((14 76 )(59 179 ))(27 28 ))(152 (61 164 )))(93 169 ))(((23 171 )(35 181 ))(46 131 ))))(((((2 (32 (((13 73 )(138 160 ))((70 166 )(176 178 )))))((150 (173 (50 (195 (124 (101 (39 123 )))))))((48 204 )(137 163 ))))(65 (78 89 )))(37 115 ))(125 127 )))(62 (119 (((6 (45 69 ))((75 130 )(81 174 )))((56 103 )(155 (151 168 )))))))(162 (15 57 ))))(92 165 )))*
(0 ((87 ((((((((55 (111 (((((98 (((((1 (64 114 ))(26 49 ))(((18 143 )((129 (159 191 ))(132 185 )))(((42 121 )(190 (100 147 )))(105 134 ))))((51 74 )(167 (139 187 ))))(60 (21 (31 157 )))))(153 172 ))(203 (90 142 )))(52 (((188 (99 ((8 36 )(135 141 ))))(33 43 ))(146 (113 133 )))))(88 (((((((((((3 (197 (126 (((((7 (12 196 ))(118 175 ))(47 95 ))((109 (20 24 ))((97 120 )(112 116 ))))((25 (9 (30 94 )))(40 54 ))))))(53 (19 189 )))(198 (108 (22 149 ))))((34 ((67 (29 66 ))(104 (72 186 ))))(38 199 )))(16 (177 180 )))(122 (71 82 )))(58 117 ))(106 183 ))(102 184 ))((5 145 )(10 (140 (136 (44 182 ))))))(86 158 ))))))(107 (91 (154 202 ))))(170 (80 (4 (144 (77 110 ))))))((161 (79 (68 (11 (96 (156 (193 (192 194 ))))))))(((((17 41 )(63 148 ))(85 128 ))(200 201 ))(83 84 ))))((((((14 76 )(59 179 ))(27 28 ))(152 (61 164 )))(93 169 ))(((23 171 )(35 181 ))(46 131 ))))(((((2 (32 (((13 73 )(138 160 ))((70 166 )(176 178 )))))((150 (173 (50 (195 (124 (39 (101 123 )))))))((48 204 )(137 163 ))))(65 (78 89 )))(37 115 ))(125 127 )))(62 (119 (((6 (45 69 ))((75 130 )(81 174 )))((56 103 )(155 (151 168 )))))))(162 (15 57 ))))(92 165 )))*
(0 ((87 ((((((((111 ((((98 (((((1 (64 114 ))(26 49 ))(((18 143 )((129 (159 191 ))(132 185 )))(((42 121 )(190 (100 147 )))(105 134 ))))((51 74 )(167 (139 187 ))))(21 (60 (31 157 )))))(203 (90 142 )))((52 (((188 (99 ((8 36 )(135 141 ))))(33 43 ))(146 (113 133 ))))(153 172 )))(88 (((((((((((3 (197 (126 (((((7 (12 196 ))(118 175 ))(47 95 ))((109 (20 24 ))(116 (112 (97 120 )))))((25 (9 (30 94 )))(40 54 ))))))(53 (19 189 )))(198 (108 (22 149 ))))((34 ((67 (29 66 ))(104 (72 186 ))))(38 199 )))(16 (177 180 )))(71 (82 122 )))(58 117 ))(106 183 ))(102 184 ))((5 145 )(10 (140 (44 (136 182 ))))))(86 158 )))))(55 ((91 107 )(154 202 ))))(170 (80 (4 (144 (77 110 ))))))((161 (79 (68 (11 (96 (156 (193 (192 194 ))))))))(((((17 41 )(63 148 ))(85 128 ))(200 201 ))(83 84 ))))((((((14 76 )(59 179 ))(27 28 ))(152 (61 164 )))(93 169 ))(((23 171 )(35 181 ))(46 131 ))))(((((2 (32 (((13 73 )(138 160 ))((70 166 )(176 178 )))))((150 (173 (50 (195 (124 (123 (39 101 )))))))((48 204 )(137 163 ))))(65 (78 89 )))(37 115 ))(125 127 )))(62 (119 (((6 (45 69 ))((75 130 )(81 174 )))((56 103 )(155 (151 168 )))))))(162 (15 57 ))))(92 165 )))*
(0 ((87 ((((((((55 (111 ((((98 (((((1 (64 114 ))(26 49 ))(((18 143 )((129 (159 191 ))(132 185 )))(((42 121 )(190 (100 147 )))(105 134 ))))((51 74 )(167 (139 187 ))))(60 (21 (31 157 )))))(203 (90 142 )))((52 (((188 (99 ((8 36 )(135 141 ))))(33 43 ))(146 (113 133 ))))(153 172 )))(88 (((((((((((3 (197 (126 (((((7 (12 196 ))(118 175 ))(47 95 ))((109 (20 24 ))((97 120 )(112 116 ))))((25 (9 (30 94 )))(40 54 ))))))(53 (19 189 )))(198 (108 (22 149 ))))((34 ((67 (29 66 ))(104 (72 186 ))))(38 199 )))(16 (177 180 )))(122 (71 82 )))(58 117 ))(106 183 ))(102 184 ))((5 145 )(10 (140 (136 (44 182 ))))))(86 158 ))))))(107 (91 (154 202 ))))(170 (80 (4 (144 (77 110 ))))))((161 (79 (68 (11 (96 (156 (193 (192 194 ))))))))(((((17 41 )(63 148 ))(85 128 ))(200 201 ))(83 84 ))))((((((14 76 )(59 179 ))(27 28 ))(152 (61 164 )))(93 169 ))(((23 171 )(35 181 ))(46 131 ))))(((((2 (32 (((13 73 )(138 160 ))((70 166 )(176 178 )))))((150 (173 (50 (195 (124 (39 (101 123 )))))))((48 204 )(137 163 ))))(65 (78 89 )))(37 115 ))(125 127 )))(62 (119 (((6 (45 69 ))((75 130 )(81 174 )))((56 103 )(155 (151 168 )))))))(162 (15 57 ))))(92 165 )))*
(0 ((87 (((((((((111 (88 ((((98 (((((1 (64 114 ))(26 49 ))(((18 143 )((129 (159 191 ))(132 185 )))(((42 121 )(190 (100 147 )))(105 134 ))))((51 74 )(167 (139 187 ))))(21 (60 (31 157 )))))(153 172 ))(203 (90 142 )))(52 (((188 (99 ((8 36 )(135 141 ))))(33 43 ))(146 (113 133 )))))))(55 ((91 107 )(154 202 ))))(170 (80 (4 (144 (77 110 ))))))((184 ((((((((3 (197 (126 (((((7 (12 196 ))(118 175 ))(47 95 ))((109 (20 24 ))((97 120 )(112 116 ))))((25 (9 (30 94 )))(40 54 ))))))(53 (19 189 )))(198 (108 (22 149 ))))((34 ((67 (29 66 ))(104 (72 186 ))))(38 199 )))(16 (177 180 )))(122 (71 82 )))(58 117 ))(102 (106 183 ))))((5 145 )(10 (140 (44 (136 182 )))))))((161 (79 (68 (11 (96 (156 (193 (192 194 ))))))))(((((17 41 )(63 148 ))(85 128 ))(200 201 ))(83 84 ))))(((((((14 76 )(59 179 ))(27 28 ))(152 (61 164 )))(86 158 ))(93 169 ))(((23 171 )(35 181 ))(46 131 ))))(((((2 (32 (((13 73 )(138 160 ))((70 166 )(176 178 )))))((150 (173 (50 (195 (124 (101 (39 123 )))))))((48 204 )(137 163 ))))(65 (78 89 )))(37 115 ))(125 127 )))(62 (119 (((6 (45 69 ))((75 130 )(81 174 )))((56 103 )(155 (151 168 )))))))(162 (15 57 ))))(92 165 )))*
(0 ((87 ((((((((55 (111 (((((98 (((((1 (64 114 ))(26 49 ))(((18 143 )((129 (159 191 ))(132 185 )))(((42 121 )(190 (100 147 )))(105 134 ))))((51 74 )(167 (139 187 ))))(60 (21 (31 157 )))))(153 172 ))(203 (90 142 )))(52 (((188 (99 ((8 36 )(135 141 ))))(33 43 ))(146 (113 133 )))))(88 (((((((((((3 (197 (126 (((((7 (12 196 ))(118 175 ))(47 95 ))((109 (20 24 ))((97 120 )(112 116 ))))((25 (9 (30 94 )))(40 54 ))))))(53 (19 189 )))(198 (108 (22 149 ))))((34 ((67 (29 66 ))(104 (72 186 ))))(38 199 )))(16 (177 180 )))(122 (71 82 )))(58 117 ))(106 183 ))(102 184 ))((5 145 )(10 (140 (44 (136 182 ))))))(86 158 ))))))((91 107 )(154 202 )))(170 (80 (4 (144 (77 110 ))))))((161 (79 (68 (11 (96 (156 (193 (192 194 ))))))))(((((17 41 )(63 148 ))(85 128 ))(200 201 ))(83 84 ))))((((((14 76 )(59 179 ))(27 28 ))(152 (61 164 )))(93 169 ))(((23 171 )(35 181 ))(46 131 ))))(((((2 (32 (((13 73 )(138 160 ))((70 166 )(176 178 )))))((150 (173 (50 (39 (195 (124 (101 123 )))))))((48 204 )(137 163 ))))(65 (78 89 )))(37 115 ))(125 127 )))(62 (119 (((6 (45 69 ))((75 130 )(81 174 )))((56 103 )(155 (151 168 )))))))(162 (15 57 ))))(92 165 )))*
(0 ((87 ((((((((55 (111 (((((98 (((((1 (64 114 ))(26 49 ))(((18 143 )((129 (159 191 ))(132 185 )))(((42 121 )(190 (100 147 )))(105 134 ))))((51 74 )(167 (139 187 ))))(21 (60 (31 157 )))))(153 172 ))(203 (90 142 )))(52 (((188 (99 ((8 36 )(135 141 ))))(33 43 ))(146 (113 133 )))))(88 (((((((((((3 (197 (126 (((((7 (12 196 ))(118 175 ))(47 95 ))((109 (20 24 ))((97 120 )(112 116 ))))((25 (9 (30 94 )))(40 54 ))))))(53 (19 189 )))(198 (108 (22 149 ))))((34 ((67 (29 66 ))(104 (72 186 ))))(38 199 )))(16 (177 180 )))(71 (82 122 )))(58 117 ))(106 183 ))(102 184 ))((5 145 )(10 (140 (136 (44 182 ))))))(86 158 ))))))((91 107 )(154 202 )))(170 (80 (4 (144 (77 110 ))))))((161 (79 (68 (11 (96 (156 (193 (192 194 ))))))))(((((17 41 )(63 148 ))(85 128 ))(200 201 ))(83 84 ))))((((((14 76 )(59 179 ))(27 28 ))(152 (61 164 )))(93 169 ))(((23 171 )(35 181 ))(46 131 ))))(((((2 (32 (((13 73 )(138 160 ))((70 166 )(176 178 )))))((150 (173 (50 (195 (124 (39 (101 123 )))))))((48 204 )(137 163 ))))(65 (78 89 )))(37 115 ))(125 127 )))(62 (119 (((6 (45 69 ))((75 130 )(81 174 )))((56 103 )(155 (151 168 )))))))(162 (15 57 ))))(92 165 )))*
(0 ((87 ((((((((111 (((((98 (((((1 (64 114 ))(26 49 ))(((18 143 )((129 (159 191 ))(132 185 )))(((42 121 )(190 (100 147 )))(105 134 ))))((51 74 )(167 (139 187 ))))(60 (21 (31 157 )))))(153 172 ))(203 (90 142 )))(52 (((188 (99 ((8 36 )(135 141 ))))(33 43 ))(146 (113 133 )))))(88 (((((((((((3 (197 (126 (((((7 (12 196 ))(118 175 ))(47 95 ))((109 (20 24 ))(116 (112 (97 120 )))))((25 (9 (30 94 )))(40 54 ))))))(53 (19 189 )))(198 (108 (22 149 ))))((34 ((67 (29 66 ))(104 (72 186 ))))(38 199 )))(16 (177 180 )))(122 (71 82 )))(58 117 ))(106 183 ))(102 184 ))((5 145 )(10 (140 (44 (136 182 ))))))(86 158 )))))(55 ((91 107 )(154 202 ))))(170 (80 (4 (144 (77 110 ))))))((161 (79 (68 (11 (96 (156 (193 (192 194 ))))))))(((((17 41 )(63 148 ))(85 128 ))(200 201 ))(83 84 ))))((((((14 76 )(59 179 ))(27 28 ))(152 (61 164 )))(93 169 ))(((23 171 )(35 181 ))(46 131 ))))(((((2 (32 (((13 73 )(138 160 ))((70 166 )(176 178 )))))((150 (173 (50 (195 (124 (123 (39 101 )))))))((48 204 )(137 163 ))))(65 (78 89 )))(37 115 ))(125 127 )))(62 (119 (((6 (45 69 ))((75 130 )(81 174 )))((56 103 )(155 (151 168 )))))))(162 (15 57 ))))(92 165 )))*
(0 ((87 ((((((((111 (((((98 (((((1 (64 114 ))(26 49 ))(((18 143 )((129 (159 191 ))(132 185 )))(((42 121 )(190 (100 147 )))(105 134 ))))((51 74 )(167 (139 187 ))))(60 (21 (31 157 )))))(153 172 ))(203 (90 142 )))(52 (((188 (99 ((8 36 )(135 141 ))))(33 43 ))(146 (113 133 )))))(88 (((((((((((3 (197 (126 (((((7 (12 196 ))(118 175 ))(47 95 ))((109 (20 24 ))((97 120 )(112 116 ))))((25 (9 (30 94 )))(40 54 ))))))(53 (19 189 )))(198 (108 (22 149 ))))((34 ((67 (29 66 ))(104 (72 186 ))))(38 199 )))(16 (177 180 )))(122 (71 82 )))(58 117 ))(106 183 ))(102 184 ))((5 145 )(10 (140 (136 (44 182 ))))))(86 158 )))))(55 ((91 107 )(154 202 ))))(170 (80 (4 (144 (77 110 ))))))((161 (79 (68 (11 (156 (96 (193 (192 194 ))))))))(((((17 41 )(63 148 ))(85 128 ))(200 201 ))(83 84 ))))((((((14 76 )(59 179 ))(27 28 ))(152 (61 164 )))(93 169 ))(((23 171 )(35 181 ))(46 131 ))))(((((2 (32 (((13 73 )(138 160 ))((70 166 )(176 178 )))))((150 (173 (50 (195 (124 (39 (101 123 )))))))((48 204 )(137 163 ))))(65 (78 89 )))(37 115 ))(125 127 )))(62 (119 (((6 (45 69 ))((75 130 )(81 174 )))((56 103 )(155 (151 168 )))))))(162 (15 57 ))))(92 165 )))*
(0 ((87 (((((((((111 (88 ((((98 (((((1 (64 114 ))(26 49 ))(((18 143 )((129 (159 191 ))(132 185 )))(((42 121 )(190 (100 147 )))(105 134 ))))((51 74 )(167 (139 187 ))))(21 (60 (31 157 )))))(153 172 ))(203 (90 142 )))(52 (((188 (99 ((8 36 )(135 141 ))))(33 43 ))(146 (113 133 )))))))(55 ((91 107 )(154 202 ))))(170 (80 (4 (144 (77 110 ))))))((184 ((((((((3 (197 (126 (((((7 (12 196 ))(118 175 ))(47 95 ))((109 (20 24 ))((97 120 )(112 116 ))))((25 (9 (30 94 )))(40 54 ))))))(53 (19 189 )))(198 (108 (22 149 ))))((34 ((67 (29 66 ))(104 (72 186 ))))(38 199 )))(16 (177 180 )))(71 (82 122 )))(58 117 ))(102 (106 183 ))))((5 145 )(10 (140 (44 (136 182 )))))))((161 (79 (68 (11 (96 (156 (193 (192 194 ))))))))(((((17 41 )(63 148 ))(85 128 ))(200 201 ))(83 84 ))))(((((((14 76 )(59 179 ))(27 28 ))(152 (61 164 )))(86 158 ))(93 169 ))(((23 171 )(35 181 ))(46 131 ))))(((((2 (32 (((13 73 )(138 160 ))((70 166 )(176 178 )))))((150 (173 (50 (195 (124 (39 (101 123 )))))))((48 204 )(137 163 ))))(65 (78 89 )))(37 115 ))(125 127 )))(62 (119 (((6 (45 69 ))((75 130 )(81 174 )))((56 103 )(155 (151 168 )))))))(162 (15 57 ))))(92 165 )))*
(0 ((87 ((((((((111 ((((98 (((((1 (64 114 ))(26 49 ))(((18 143 )((129 (159 191 ))(132 185 )))(((42 121 )(190 (100 147 )))(105 134 ))))((51 74 )(167 (139 187 ))))(21 (60 (31 157 )))))(203 (90 142 )))((52 (((188 (99 ((8 36 )(135 141 ))))(33 43 ))(146 (113 133 ))))(153 172 )))(88 (((((((((((3 (197 (126 (((((7 (12 196 ))(118 175 ))(47 95 ))((109 (20 24 ))((97 120 )(112 116 ))))((25 (9 (30 94 )))(40 54 ))))))(53 (19 189 )))(198 (108 (22 149 ))))((34 ((67 (29 66 ))(104 (72 186 ))))(38 199 )))(16 (177 180 )))(122 (71 82 )))(58 117 ))(106 183 ))(102 184 ))((5 145 )(10 (140 (136 (44 182 ))))))(86 158 )))))(55 ((91 107 )(154 202 ))))(170 (80 (4 (144 (77 110 ))))))((161 (79 (68 (11 ((96 156 )(193 (192 194 )))))))(((((17 41 )(63 148 ))(85 128 ))(200 201 ))(83 84 ))))((((((14 76 )(59 179 ))(27 28 ))(152 (61 164 )))(93 169 ))(((23 171 )(35 181 ))(46 131 ))))(((((2 (32 (((13 73 )(138 160 ))((70 166 )(176 178 )))))((150 (173 (50 (195 ((39 124 )(101 123 ))))))((48 204 )(137 163 ))))(65 (78 89 )))(37 115 ))(125 127 )))(62 (119 (((6 (45 69 ))((75 130 )(81 174 )))((56 103 )(155 (151 168 )))))))(162 (15 57 ))))(92 165 )))*
(0 ((87 ((((((((55 (111 ((((98 (((((1 (64 114 ))(26 49 ))(((18 143 )((129 (159 191 ))(132 185 )))(((42 121 )(190 (100 147 )))(105 134 ))))((51 74 )(167 (139 187 ))))(60 (21 (31 157 )))))(203 (90 142 )))((52 (((188 (99 ((8 36 )(135 141 ))))(33 43 ))(146 (113 133 ))))(153 172 )))(88 (((((((((((3 (197 (126 (((((7 (12 196 ))(118 175 ))(47 95 ))((109 (20 24 ))(116 (112 (97 120 )))))((25 (9 (30 94 )))(40 54 ))))))(53 (19 189 )))(198 (108 (22 149 ))))((34 ((67 (29 66 ))(104 (72 186 ))))(38 199 )))(16 (177 180 )))(122 (71 82 )))(58 117 ))(106 183 ))(102 184 ))((5 145 )(10 (140 (44 (136 182 ))))))(86 158 ))))))(107 (91 (154 202 ))))(170 (80 (4 (144 (77 110 ))))))((161 (79 (11 (68 (156 (96 (193 (192 194 ))))))))(((((17 41 )(63 148 ))(85 128 ))(200 201 ))(83 84 ))))((((((14 76 )(59 179 ))(27 28 ))(152 (61 164 )))(93 169 ))(((23 171 )(35 181 ))(46 131 ))))(((((2 (32 (((13 73 )(138 160 ))((70 166 )(176 178 )))))((150 (173 (50 (195 (124 (123 (39 101 )))))))((48 204 )(137 163 ))))(65 (78 89 )))(37 115 ))(125 127 )))(62 (119 (((6 (45 69 ))((75 130 )(81 174 )))((56 103 )(155 (151 168 )))))))(162 (15 57 ))))(92 165 )))*
(0 ((87 ((((((((55 (111 (((((98 (((((1 (64 114 ))(26 49 ))(((18 143 )((129 (159 191 ))(132 185 )))(((42 121 )(190 (100 147 )))(105 134 ))))((51 74 )(167 (139 187 ))))(60 (21 (31 157 )))))(153 172 ))(203 (90 142 )))(52 (((188 (99 ((8 36 )(135 141 ))))(33 43 ))(146 (113 133 )))))(88 (((((((((((3 (197 (126 (((((7 (12 196 ))(118 175 ))(47 95 ))((109 (20 24 ))((97 120 )(112 116 ))))((25 (9 (30 94 )))(40 54 ))))))(53 (19 189 )))(198 (108 (22 149 ))))((34 ((67 (29 66 ))(104 (72 186 ))))(38 199 )))(16 (177 180 )))(71 (82 122 )))(58 117 ))(106 183 ))(102 184 ))((5 145 )(10 (140 (44 (136 182 ))))))(86 158 ))))))((91 107 )(154 202 )))(170 (80 (4 (144 (77 110 ))))))((161 (79 (68 (11 (96 (156 (193 (192 194 ))))))))(((((17 41 )(63 148 ))(85 128 ))(200 201 ))(83 84 ))))((((((14 76 )(59 179 ))(27 28 ))(152 (61 164 )))(93 169 ))(((23 171 )(35 181 ))(46 131 ))))(((((2 (32 (((13 73 )(138 160 ))((70 166 )(176 178 )))))((150 (173 (50 (195 (124 (123 (39 101 )))))))((48 204 )(137 163 ))))(65 (78 89 )))(37 115 ))(125 127 )))(62 (119 (((6 (45 69 ))((75 130 )(81 174 )))((56 103 )(155 (151 168 )))))))(162 (15 57 ))))(92 165 )))*
(0 ((87 ((((((((111 ((((98 (((((1 (64 114 ))(26 49 ))(((18 143 )((129 (159 191 ))(132 185 )))(((42 121 )(190 (100 147 )))(105 134 ))))((51 74 )(167 (139 187 ))))(60 (21 (31 157 )))))(203 (90 142 )))((52 (((188 (99 ((8 36 )(135 141 ))))(33 43 ))(146 (113 133 ))))(153 172 )))(88 (((((((((((3 (197 (126 (((((7 (12 196 ))(118 175 ))(47 95 ))((109 (20 24 ))((97 120 )(112 116 ))))((25 (9 (30 94 )))(40 54 ))))))(53 (19 189 )))(198 (108 (22 149 ))))((34 ((67 (29 66 ))(104 (72 186 ))))(38 199 )))(16 (177 180 )))(122 (71 82 )))(58 117 ))(106 183 ))(102 184 ))((5 145 )(10 (140 (44 (136 182 ))))))(86 158 )))))(55 ((91 107 )(154 202 ))))(170 (80 (4 (144 (77 110 ))))))((161 (79 (68 (11 ((96 156 )(193 (192 194 )))))))(((((17 41 )(63 148 ))(85 128 ))(200 201 ))(83 84 ))))((((((14 76 )(59 179 ))(27 28 ))(152 (61 164 )))(93 169 ))(((23 171 )(35 181 ))(46 131 ))))(((((2 (32 (((13 73 )(138 160 ))((70 166 )(176 178 )))))((150 (173 (50 (195 (39 (124 (101 123 )))))))((48 204 )(137 163 ))))(65 (78 89 )))(37 115 ))(125 127 )))(62 (119 (((6 (45 69 ))((75 130 )(81 174 )))((56 103 )(155 (151 168 )))))))(162 (15 57 ))))(92 165 )))*
(0 ((87 ((((((((111 (((((98 (((((1 (64 114 ))(26 49 ))(((18 143 )((129 (159 191 ))(132 185 )))(((42 121 )(190 (100 147 )))(105 134 ))))((51 74 )(167 (139 187 ))))(21 (60 (31 157 )))))(153 172 ))(203 (90 142 )))(52 (((188 (99 ((8 36 )(135 141 ))))(33 43 ))(146 (113 133 )))))(88 (((((((((((3 (197 (126 (((((7 (12 196 ))(118 175 ))(47 95 ))((109 (20 24 ))(116 (112 (97 120 )))))((25 (9 (30 94 )))(40 54 ))))))(53 (19 189 )))(198 (108 (22 149 ))))((34 ((67 (29 66 ))(104 (72 186 ))))(38 199 )))(16 (177 180 )))(71 (82 122 )))(58 117 ))(106 183 ))(102 184 ))((5 145 )(10 (140 (136 (44 182 ))))))(86 158 )))))(55 ((91 107 )(154 202 ))))(170 (80 (4 (144 (77 110 ))))))((161 (79 (11 (68 ((96 156 )(193 (192 194 )))))))(((((17 41 )(63 148 ))(85 128 ))(200 201 ))(83 84 ))))((((((14 76 )(59 179 ))(27 28 ))(152 (61 164 )))(93 169 ))(((23 171 )(35 181 ))(46 131 ))))(((((2 (32 (((13 73 )(138 160 ))((70 166 )(176 178 )))))((150 (173 (50 (39 (195 (124 (101 123 )))))))((48 204 )(137 163 ))))(65 (78 89 )))(37 115 ))(125 127 )))(62 (119 (((6 (45 69 ))((75 130 )(81 174 )))((56 103 )(155 (151 168 )))))))(162 (15 57 ))))(92 165 )))*
(0 ((87 ((((((((55 (111 (((((98 (((((1 (64 114 ))(26 49 ))(((18 143 )((129 (159 191 ))(132 185 )))(((42 121 )(190 (100 147 )))(105 134 ))))((51 74 )(167 (139 187 ))))(21 (60 (31 157 )))))(153 172 ))(203 (90 142 )))(52 (((188 (99 ((8 36 )(135 141 ))))(33 43 ))(146 (113 133 )))))(88 (((((((((((3 (197 (126 (((((7 (12 196 ))(118 175 ))(47 95 ))((109 (20 24 ))((97 120 )(112 116 ))))((25 (9 (30 94 )))(40 54 ))))))(53 (19 189 )))(198 (108 (22 149 ))))((34 ((67 (29 66 ))(104 (72 186 ))))(38 199 )))(16 (177 180 )))(122 (71 82 )))(58 117 ))(106 183 ))(102 184 ))((5 145 )(10 (140 (136 (44 182 ))))))(86 158 ))))))((91 107 )(154 202 )))(170 (80 (4 (144 (77 110 ))))))((161 (79 (68 (11 (96 (156 (193 (192 194 ))))))))(((((17 41 )(63 148 ))(85 128 ))(200 201 ))(83 84 ))))((((((14 76 )(59 179 ))(27 28 ))(152 (61 164 )))(93 169 ))(((23 171 )(35 181 ))(46 131 ))))(((((2 (32 (((13 73 )(138 160 ))((70 166 )(176 178 )))))((150 (173 (50 (195 (124 (39 (101 123 )))))))((48 204 )(137 163 ))))(65 (78 89 )))(37 115 ))(125 127 )))(62 (119 (((6 (45 69 ))((75 130 )(81 174 )))((56 103 )(155 (151 168 )))))))(162 (15 57 ))))(92 165 )))*
(0 ((87 ((((((((55 (111 ((((98 (((((1 (64 114 ))(26 49 ))(((18 143 )((129 (159 191 ))(132 185 )))(((42 121 )(190 (100 147 )))(105 134 ))))((51 74 )(167 (139 187 ))))(21 (60 (31 157 )))))(203 (90 142 )))((52 (((188 (99 ((8 36 )(135 141 ))))(33 43 ))(146 (113 133 ))))(153 172 )))(88 (((((((((((3 (197 (126 (((((7 (12 196 ))(118 175 ))(47 95 ))((109 (20 24 ))((97 120 )(112 116 ))))((25 (9 (30 94 )))(40 54 ))))))(53 (19 189 )))(198 (108 (22 149 ))))((34 ((67 (29 66 ))(104 (72 186 ))))(38 199 )))(16 (177 180 )))(122 (71 82 )))(58 117 ))(106 183 ))(102 184 ))((5 145 )(10 (140 (136 (44 182 ))))))(86 158 ))))))((91 107 )(154 202 )))(170 (80 (4 (144 (77 110 ))))))((161 (79 (68 (11 ((96 156 )(193 (192 194 )))))))(((((17 41 )(63 148 ))(85 128 ))(200 201 ))(83 84 ))))((((((14 76 )(59 179 ))(27 28 ))(152 (61 164 )))(93 169 ))(((23 171 )(35 181 ))(46 131 ))))(((((2 (32 (((13 73 )(138 160 ))((70 166 )(176 178 )))))((150 (173 (50 (195 ((39 124 )(101 123 ))))))((48 204 )(137 163 ))))(65 (78 89 )))(37 115 ))(125 127 )))(62 (119 (((6 (45 69 ))((75 130 )(81 174 )))((56 103 )(155 (151 168 )))))))(162 (15 57 ))))(92 165 )))*
(0 ((87 ((((((((111 ((((98 (((((1 (64 114 ))(26 49 ))(((18 143 )((129 (159 191 ))(132 185 )))(((42 121 )(190 (100 147 )))(105 134 ))))((51 74 )(167 (139 187 ))))(60 (21 (31 157 )))))(203 (90 142 )))((52 (((188 (99 ((8 36 )(135 141 ))))(33 43 ))(146 (113 133 ))))(153 172 )))(88 (((((((((((3 (197 (126 (((((7 (12 196 ))(118 175 ))(47 95 ))((109 (20 24 ))((97 120 )(112 116 ))))((25 (9 (30 94 )))(40 54 ))))))(53 (19 189 )))(198 (108 (22 149 ))))((34 ((67 (29 66 ))(104 (72 186 ))))(38 199 )))(16 (177 180 )))(122 (71 82 )))(58 117 ))(106 183 ))(102 184 ))((5 145 )(10 (140 (136 (44 182 ))))))(86 158 )))))(55 ((91 107 )(154 202 ))))(170 (80 (4 (144 (77 110 ))))))((161 (79 (68 (11 (156 (96 (193 (192 194 ))))))))(((((17 41 )(63 148 ))(85 128 ))(200 201 ))(83 84 ))))((((((14 76 )(59 179 ))(27 28 ))(152 (61 164 )))(93 169 ))(((23 171 )(35 181 ))(46 131 ))))(((((2 (32 (((13 73 )(138 160 ))((70 166 )(176 178 )))))((150 (173 (50 (195 (124 (39 (101 123 )))))))((48 204 )(137 163 ))))(65 (78 89 )))(37 115 ))(125 127 )))(62 (119 (((6 (45 69 ))((75 130 )(81 174 )))((56 103 )(155 (151 168 )))))))(162 (15 57 ))))(92 165 )))*
(0 ((87 ((((((((55 (111 ((((98 (((((1 (64 114 ))(26 49 ))(((18 143 )((129 (159 191 ))(132 185 )))(((42 121 )(190 (100 147 )))(105 134 ))))((51 74 )(167 (139 187 ))))(21 (60 (31 157 )))))(203 (90 142 )))((52 (((188 (99 ((8 36 )(135 141 ))))(33 43 ))(146 (113 133 ))))(153 172 )))(88 (((((((((((3 (197 (126 (((((7 (12 196 ))(118 175 ))(47 95 ))((109 (20 24 ))((97 120 )(112 116 ))))((25 (9 (30 94 )))(40 54 ))))))(53 (19 189 )))(198 (108 (22 149 ))))((34 ((67 (29 66 ))(104 (72 186 ))))(38 199 )))(16 (177 180 )))(71 (82 122 )))(58 117 ))(106 183 ))(102 184 ))((5 145 )(10 (140 (44 (136 182 ))))))(86 158 ))))))((91 107 )(154 202 )))(170 (80 (4 (144 (77 110 ))))))((161 (79 (68 (11 (96 (156 (193 (192 194 ))))))))(((((17 41 )(63 148 ))(85 128 ))(200 201 ))(83 84 ))))((((((14 76 )(59 179 ))(27 28 ))(152 (61 164 )))(93 169 ))(((23 171 )(35 181 ))(46 131 ))))(((((2 (32 (((13 73 )(138 160 ))((70 166 )(176 178 )))))((150 (173 (50 (195 (124 (123 (39 101 )))))))((48 204 )(137 163 ))))(65 (78 89 )))(37 115 ))(125 127 )))(62 (119 (((6 (45 69 ))((75 130 )(81 174 )))((56 103 )(155 (151 168 )))))))(162 (15 57 ))))(92 165 )))*
(0 ((87 ((((((((55 (111 (((((98 (((((1 (64 114 ))(26 49 ))(((18 143 )((129 (159 191 ))(132 185 )))(((42 121 )(190 (100 147 )))(105 134 ))))((51 74 )(167 (139 187 ))))(21 (60 (31 157 )))))(203 (90 142 )))(153 172 ))(52 (((188 (99 ((8 36 )(135 141 ))))(33 43 ))(146 (113 133 )))))(88 (((((((((((3 (197 (126 (((((7 (12 196 ))(118 175 ))(47 95 ))((109 (20 24 ))(116 (112 (97 120 )))))((25 (9 (30 94 )))(40 54 ))))))(53 (19 189 )))(198 (108 (22 149 ))))((34 ((67 (29 66 ))(104 (72 186 ))))(38 199 )))(16 (177 180 )))(71 (82 122 )))(58 117 ))(106 183 ))(102 184 ))((5 145 )(10 (140 (44 (136 182 ))))))(86 158 ))))))((91 107 )(154 202 )))(170 (80 (4 (144 (77 110 ))))))((161 (79 (68 (11 (156 (96 (193 (192 194 ))))))))(((((17 41 )(63 148 ))(85 128 ))(200 201 ))(83 84 ))))((((((14 76 )(59 179 ))(27 28 ))(152 (61 164 )))(93 169 ))(((23 171 )(35 181 ))(46 131 ))))(((((2 (32 (((13 73 )(138 160 ))((70 166 )(176 178 )))))((150 (173 (50 (195 (124 (123 (39 101 )))))))((48 204 )(137 163 ))))(65 (78 89 )))(37 115 ))(125 127 )))(62 (119 (((6 (45 69 ))((75 130 )(81 174 )))((56 103 )(155 (151 168 )))))))(162 (15 57 ))))(92 165 )))*
(0 ((87 ((((((((55 (111 ((((98 (((((1 (64 114 ))(26 49 ))(((18 143 )((129 (159 191 ))(132 185 )))(((42 121 )(190 (100 147 )))(105 134 ))))((51 74 )(167 (139 187 ))))(60 (21 (31 157 )))))(203 (90 142 )))((52 (((188 (99 ((8 36 )(135 141 ))))(33 43 ))(146 (113 133 ))))(153 172 )))(88 (((((((((((3 (197 (126 (((((7 (12 196 ))(118 175 ))(47 95 ))((109 (20 24 ))(116 (112 (97 120 )))))((25 (9 (30 94 )))(40 54 ))))))(53 (19 189 )))(198 (108 (22 149 ))))((34 ((67 (29 66 ))(104 (72 186 ))))(38 199 )))(16 (177 180 )))(71 (82 122 )))(58 117 ))(106 183 ))(102 184 ))((5 145 )(10 (140 (136 (44 182 ))))))(86 158 ))))))((91 107 )(154 202 )))(170 (80 (4 (144 (77 110 ))))))((161 (79 (11 (68 (156 (96 (193 (192 194 ))))))))(((((17 41 )(63 148 ))(85 128 ))(200 201 ))(83 84 ))))((((((14 76 )(59 179 ))(27 28 ))(152 (61 164 )))(93 169 ))(((23 171 )(35 181 ))(46 131 ))))(((((2 (32 (((13 73 )(138 160 ))((70 166 )(176 178 )))))((150 (173 (50 (195 (124 (101 (39 123 )))))))((48 204 )(137 163 ))))(65 (78 89 )))(37 115 ))(125 127 )))(62 (119 (((6 (45 69 ))((75 130 )(81 174 )))((56 103 )(155 (151 168 )))))))(162 (15 57 ))))(92 165 )))*
(0 ((87 ((((((((55 (111 (((((98 (((((1 (64 114 ))(26 49 ))(((18 143 )((129 (159 191 ))(132 185 )))(((42 121 )(190 (100 147 )))(105 134 ))))((51 74 )(167 (139 187 ))))(60 (21 (31 157 )))))(203 (90 142 )))(153 172 ))(52 (((188 (99 ((8 36 )(135 141 ))))(33 43 ))(146 (113 133 )))))(88 (((((((((3 (197 (126 (((((7 (12 196 ))(118 175 ))(47 95 ))((109 (20 24 ))((97 120 )(112 116 ))))((25 (9 (30 94 )))(40 54 ))))))(53 (19 189 )))((198 (108 (22 149 )))((34 ((67 (29 66 ))(104 (72 186 ))))(38 199 ))))(16 ((122 (71 82 ))(177 180 ))))(58 117 ))(106 183 ))(102 184 ))((5 145 )(10 (140 (136 (44 182 ))))))(86 158 ))))))((91 107 )(154 202 )))(170 (80 (4 (144 (77 110 ))))))((161 (79 (68 (11 (156 (96 (193 (192 194 ))))))))(((((17 41 )(63 148 ))(85 128 ))(200 201 ))(83 84 ))))((((((14 76 )(59 179 ))(27 28 ))(152 (61 164 )))(93 169 ))(((23 171 )(35 181 ))(46 131 ))))(((((2 (32 (((13 73 )(138 160 ))((70 166 )(176 178 )))))((150 (173 (50 (195 (124 (101 (39 123 )))))))((48 204 )(137 163 ))))(65 (78 89 )))(37 115 ))(125 127 )))(62 (119 (((6 (45 69 ))((75 130 )(81 174 )))((56 103 )(155 (151 168 )))))))(162 (15 57 ))))(92 165 )))*
(0 ((87 ((((((((111 (((((98 (((((1 (64 114 ))(26 49 ))(((18 143 )((129 (159 191 ))(132 185 )))(((42 121 )(190 (100 147 )))(105 134 ))))((51 74 )(167 (139 187 ))))(21 (60 (31 157 )))))(153 172 ))(203 (90 142 )))(52 (((188 (99 ((8 36 )(135 141 ))))(33 43 ))(146 (113 133 )))))(88 (((((((((3 (197 (126 (((((7 (12 196 ))(118 175 ))(47 95 ))((109 (20 24 ))((97 120 )(112 116 ))))((25 (9 (30 94 )))(40 54 ))))))(53 (19 189 )))((198 (108 (22 149 )))((34 ((67 (29 66 ))(104 (72 186 ))))(38 199 ))))(16 ((122 (71 82 ))(177 180 ))))(58 117 ))(106 183 ))(102 184 ))((5 145 )(10 (140 (136 (44 182 ))))))(86 158 )))))(55 ((91 107 )(154 202 ))))(170 (80 (4 (144 (77 110 ))))))((161 (79 (11 (68 ((96 156 )(193 (192 194 )))))))(((((17 41 )(63 148 ))(85 128 ))(200 201 ))(83 84 ))))((((((14 76 )(59 179 ))(27 28 ))(152 (61 164 )))(93 169 ))(((23 171 )(35 181 ))(46 131 ))))(((((2 (32 (((13 73 )(138 160 ))((70 166 )(176 178 )))))((150 (173 (50 (195 (124 (123 (39 101 )))))))((48 204 )(137 163 ))))(65 (78 89 )))(37 115 ))(125 127 )))(62 (119 (((6 (45 69 ))((75 130 )(81 174 )))((56 103 )(155 (151 168 )))))))(162 (15 57 ))))(92 165 )))*
(0 ((87 ((((((((111 ((((98 (((((1 (64 114 ))(26 49 ))(((18 143 )((129 (159 191 ))(132 185 )))(((42 121 )(190 (100 147 )))(105 134 ))))((51 74 )(167 (139 187 ))))(21 (60 (31 157 )))))(203 (90 142 )))((52 (((188 (99 ((8 36 )(135 141 ))))(33 43 ))(146 (113 133 ))))(153 172 )))(88 (((((((((((3 (197 (126 (((((7 (12 196 ))(118 175 ))(47 95 ))((109 (20 24 ))((97 120 )(112 116 ))))((25 (9 (30 94 )))(40 54 ))))))(53 (19 189 )))(198 (108 (22 149 ))))((34 ((67 (29 66 ))(104 (72 186 ))))(38 199 )))(16 (177 180 )))(122 (71 82 )))(58 117 ))(106 183 ))(102 184 ))((5 145 )(10 (140 (136 (44 182 ))))))(86 158 )))))(55 ((91 107 )(154 202 ))))(170 (80 (4 (144 (77 110 ))))))((161 (79 (11 (68 (156 (96 (193 (192 194 ))))))))(((((17 41 )(63 148 ))(85 128 ))(200 201 ))(83 84 ))))((((((14 76 )(59 179 ))(27 28 ))(152 (61 164 )))(93 169 ))(((23 171 )(35 181 ))(46 131 ))))(((((2 (32 (((13 73 )(138 160 ))((70 166 )(176 178 )))))((150 (173 (50 (195 (124 (101 (39 123 )))))))((48 204 )(137 163 ))))(65 (78 89 )))(37 115 ))(125 127 )))(62 (119 (((6 (45 69 ))((75 130 )(81 174 )))((56 103 )(155 (151 168 )))))))(162 (15 57 ))))(92 165 )))*
(0 ((87 ((((((((55 (111 ((((98 (((((1 (64 114 ))(26 49 ))(((18 143 )((129 (159 191 ))(132 185 )))(((42 121 )(190 (100 147 )))(105 134 ))))((51 74 )(167 (139 187 ))))(21 (60 (31 157 )))))(203 (90 142 )))((52 (((188 (99 ((8 36 )(135 141 ))))(33 43 ))(146 (113 133 ))))(153 172 )))(88 (((((((((((3 (197 (126 (((((7 (12 196 ))(118 175 ))(47 95 ))((109 (20 24 ))((97 120 )(112 116 ))))((25 (9 (30 94 )))(40 54 ))))))(53 (19 189 )))(198 (108 (22 149 ))))((34 ((67 (29 66 ))(104 (72 186 ))))(38 199 )))(16 (177 180 )))(71 (82 122 )))(58 117 ))(106 183 ))(102 184 ))((5 145 )(10 (140 (136 (44 182 ))))))(86 158 ))))))((91 107 )(154 202 )))(170 (80 (4 (144 (77 110 ))))))((161 (79 (11 (68 ((96 156 )(193 (192 194 )))))))(((((17 41 )(63 148 ))(85 128 ))(200 201 ))(83 84 ))))((((((14 76 )(59 179 ))(27 28 ))(152 (61 164 )))(93 169 ))(((23 171 )(35 181 ))(46 131 ))))(((((2 (32 (((13 73 )(138 160 ))((70 166 )(176 178 )))))((150 (173 (50 (195 (124 (101 (39 123 )))))))((48 204 )(137 163 ))))(65 (78 89 )))(37 115 ))(125 127 )))(62 (119 (((6 (45 69 ))((75 130 )(81 174 )))((56 103 )(155 (151 168 )))))))(162 (15 57 ))))(92 165 )))*
(0 ((87 ((((((((111 ((((98 (((((1 (64 114 ))(26 49 ))(((18 143 )((129 (159 191 ))(132 185 )))(((42 121 )(190 (100 147 )))(105 134 ))))((51 74 )(167 (139 187 ))))(60 (21 (31 157 )))))(203 (90 142 )))((52 (((188 (99 ((8 36 )(135 141 ))))(33 43 ))(146 (113 133 ))))(153 172 )))(88 (((((((((((3 (197 (126 (((((7 (12 196 ))(118 175 ))(47 95 ))((109 (20 24 ))((97 120 )(112 116 ))))((25 (9 (30 94 )))(40 54 ))))))(53 (19 189 )))(198 (108 (22 149 ))))((34 ((67 (29 66 ))(104 (72 186 ))))(38 199 )))(16 (177 180 )))(122 (71 82 )))(58 117 ))(106 183 ))(102 184 ))((5 145 )(10 (140 (44 (136 182 ))))))(86 158 )))))(55 ((91 107 )(154 202 ))))(170 (80 (4 (144 (77 110 ))))))((161 (79 (68 (11 (96 (156 (193 (192 194 ))))))))(((((17 41 )(63 148 ))(85 128 ))(200 201 ))(83 84 ))))((((((14 76 )(59 179 ))(27 28 ))(152 (61 164 )))(93 169 ))(((23 171 )(35 181 ))(46 131 ))))(((((2 (32 (((13 73 )(138 160 ))((70 166 )(176 178 )))))((150 (173 (50 (195 (124 (123 (39 101 )))))))((48 204 )(137 163 ))))(65 (78 89 )))(37 115 ))(125 127 )))(62 (119 (((6 (45 69 ))((75 130 )(81 174 )))((56 103 )(155 (151 168 )))))))(162 (15 57 ))))(92 165 )))*
(0 ((87 ((((((((55 (111 (((((98 (((((1 (64 114 ))(26 49 ))(((18 143 )((129 (159 191 ))(132 185 )))(((42 121 )(190 (100 147 )))(105 134 ))))((51 74 )(167 (139 187 ))))(21 (60 (31 157 )))))(153 172 ))(203 (90 142 )))(52 (((188 (99 ((8 36 )(135 141 ))))(33 43 ))(146 (113 133 )))))(88 (((((((((((3 (197 (126 (((((7 (12 196 ))(118 175 ))(47 95 ))((109 (20 24 ))((97 120 )(112 116 ))))((25 (9 (30 94 )))(40 54 ))))))(53 (19 189 )))(198 (108 (22 149 ))))((34 ((67 (29 66 ))(104 (72 186 ))))(38 199 )))(16 (177 180 )))(71 (82 122 )))(58 117 ))(106 183 ))(102 184 ))((5 145 )(10 (140 (44 (136 182 ))))))(86 158 ))))))(107 (91 (154 202 ))))(170 (80 (4 (144 (77 110 ))))))((161 (79 (68 (11 ((96 156 )(193 (192 194 )))))))(((((17 41 )(63 148 ))(85 128 ))(200 201 ))(83 84 ))))((((((14 76 )(59 179 ))(27 28 ))(152 (61 164 )))(93 169 ))(((23 171 )(35 181 ))(46 131 ))))(((((2 (32 (((13 73 )(138 160 ))((70 166 )(176 178 )))))((150 (173 (50 (195 (124 (101 (39 123 )))))))((48 204 )(137 163 ))))(65 (78 89 )))(37 115 ))(125 127 )))(62 (119 (((6 (45 69 ))((75 130 )(81 174 )))((56 103 )(155 (151 168 )))))))(162 (15 57 ))))(92 165 )))*
(0 ((87 ((((((((111 (((((98 (((((1 (64 114 ))(26 49 ))(((18 143 )((129 (159 191 ))(132 185 )))(((42 121 )(190 (100 147 )))(105 134 ))))((51 74 )(167 (139 187 ))))(21 (60 (31 157 )))))(153 172 ))(203 (90 142 )))(52 (((188 (99 ((8 36 )(135 141 ))))(33 43 ))(146 (113 133 )))))(88 (((((((((((3 (197 (126 (((((7 (12 196 ))(118 175 ))(47 95 ))((109 (20 24 ))(116 (112 (97 120 )))))((25 (9 (30 94 )))(40 54 ))))))(53 (19 189 )))(198 (108 (22 149 ))))((34 ((67 (29 66 ))(104 (72 186 ))))(38 199 )))(16 (177 180 )))(122 (71 82 )))(58 117 ))(106 183 ))(102 184 ))((5 145 )(10 (140 (44 (136 182 ))))))(86 158 )))))(55 ((91 107 )(154 202 ))))(170 (80 (4 (144 (77 110 ))))))((161 (79 (11 (68 (156 (96 (193 (192 194 ))))))))(((((17 41 )(63 148 ))(85 128 ))(200 201 ))(83 84 ))))((((((14 76 )(59 179 ))(27 28 ))(152 (61 164 )))(93 169 ))(((23 171 )(35 181 ))(46 131 ))))(((((2 (32 (((13 73 )(138 160 ))((70 166 )(176 178 )))))((150 (173 (50 (195 ((39 124 )(101 123 ))))))((48 204 )(137 163 ))))(65 (78 89 )))(37 115 ))(125 127 )))(62 (119 (((6 (45 69 ))((75 130 )(81 174 )))((56 103 )(155 (151 168 )))))))(162 (15 57 ))))(92 165 )))*
(0 ((87 ((((((((55 (111 (((((98 (((((1 (64 114 ))(26 49 ))(((18 143 )((129 (159 191 ))(132 185 )))(((42 121 )(190 (100 147 )))(105 134 ))))((51 74 )(167 (139 187 ))))(60 (21 (31 157 )))))(153 172 ))(203 (90 142 )))(52 (((188 (99 ((8 36 )(135 141 ))))(33 43 ))(146 (113 133 )))))(88 (((((((((((3 (197 (126 (((((7 (12 196 ))(118 175 ))(47 95 ))((109 (20 24 ))((97 120 )(112 116 ))))((25 (9 (30 94 )))(40 54 ))))))(53 (19 189 )))(198 (108 (22 149 ))))((34 ((67 (29 66 ))(104 (72 186 ))))(38 199 )))(16 (177 180 )))(122 (71 82 )))(58 117 ))(106 183 ))(102 184 ))((5 145 )(10 (140 (136 (44 182 ))))))(86 158 ))))))(107 (91 (154 202 ))))(170 (80 (4 (144 (77 110 ))))))((161 (79 (68 (11 ((96 156 )(193 (192 194 )))))))(((((17 41 )(63 148 ))(85 128 ))(200 201 ))(83 84 ))))((((((14 76 )(59 179 ))(27 28 ))(152 (61 164 )))(93 169 ))(((23 171 )(35 181 ))(46 131 ))))(((((2 (32 (((13 73 )(138 160 ))((70 166 )(176 178 )))))((150 (173 (50 (195 (124 (101 (39 123 )))))))((48 204 )(137 163 ))))(65 (78 89 )))(37 115 ))(125 127 )))(62 (119 (((6 (45 69 ))((75 130 )(81 174 )))((56 103 )(155 (151 168 )))))))(162 (15 57 ))))(92 165 )))*
(0 ((87 (((((((((111 (88 ((((98 (((((1 (64 114 ))(26 49 ))(((18 143 )((129 (159 191 ))(132 185 )))(((42 121 )(190 (100 147 )))(105 134 ))))((51 74 )(167 (139 187 ))))(60 (21 (31 157 )))))(153 172 ))(203 (90 142 )))(52 (((188 (99 ((8 36 )(135 141 ))))(33 43 ))(146 (113 133 )))))))(55 ((91 107 )(154 202 ))))(170 (80 (4 (144 (77 110 ))))))((184 ((((((((3 (197 (126 (((((7 (12 196 ))(118 175 ))(47 95 ))((109 (20 24 ))((97 120 )(112 116 ))))((25 (9 (30 94 )))(40 54 ))))))(53 (19 189 )))(198 (108 (22 149 ))))((34 ((67 (29 66 ))(104 (72 186 ))))(38 199 )))(16 (177 180 )))(122 (71 82 )))(58 117 ))(102 (106 183 ))))((5 145 )(10 (140 (44 (136 182 )))))))((161 (79 (68 (11 (96 (156 (193 (192 194 ))))))))(((((17 41 )(63 148 ))(85 128 ))(200 201 ))(83 84 ))))(((((((14 76 )(59 179 ))(27 28 ))(152 (61 164 )))(86 158 ))(93 169 ))(((23 171 )(35 181 ))(46 131 ))))(((((2 (32 (((13 73 )(138 160 ))((70 166 )(176 178 )))))((150 (173 (50 (195 (124 (101 (39 123 )))))))((48 204 )(137 163 ))))(65 (78 89 )))(37 115 ))(125 127 )))(62 (119 (((6 (45 69 ))((75 130 )(81 174 )))((56 103 )(155 (151 168 )))))))(162 (15 57 ))))(92 165 )))*
(0 ((87 ((((((((55 (111 (((((98 (((((1 (64 114 ))(26 49 ))(((18 143 )((129 (159 191 ))(132 185 )))(((42 121 )(190 (100 147 )))(105 134 ))))((51 74 )(167 (139 187 ))))(21 (60 (31 157 )))))(203 (90 142 )))(153 172 ))(52 (((188 (99 ((8 36 )(135 141 ))))(33 43 ))(146 (113 133 )))))(88 (((((((((((3 (197 (126 (((((7 (12 196 ))(118 175 ))(47 95 ))((109 (20 24 ))(116 (112 (97 120 )))))((25 (9 (30 94 )))(40 54 ))))))(53 (19 189 )))(198 (108 (22 149 ))))((34 ((67 (29 66 ))(104 (72 186 ))))(38 199 )))(16 (177 180 )))(122 (71 82 )))(58 117 ))(106 183 ))(102 184 ))((5 145 )(10 (140 (44 (136 182 ))))))(86 158 ))))))((91 107 )(154 202 )))(170 (80 (4 (144 (77 110 ))))))((161 (79 (68 (11 (156 (96 (193 (192 194 ))))))))(((((17 41 )(63 148 ))(85 128 ))(200 201 ))(83 84 ))))((((((14 76 )(59 179 ))(27 28 ))(152 (61 164 )))(93 169 ))(((23 171 )(35 181 ))(46 131 ))))(((((2 (32 (((13 73 )(138 160 ))((70 166 )(176 178 )))))((150 (173 (50 (195 (39 (124 (101 123 )))))))((48 204 )(137 163 ))))(65 (78 89 )))(37 115 ))(125 127 )))(62 (119 (((6 (45 69 ))((75 130 )(81 174 )))((56 103 )(155 (151 168 )))))))(162 (15 57 ))))(92 165 )))*
(0 ((87 ((((((((55 (111 ((((98 (((((1 (64 114 ))(26 49 ))(((18 143 )((129 (159 191 ))(132 185 )))(((42 121 )(190 (100 147 )))(105 134 ))))((51 74 )(167 (139 187 ))))(21 (60 (31 157 )))))(203 (90 142 )))((52 (((188 (99 ((8 36 )(135 141 ))))(33 43 ))(146 (113 133 ))))(153 172 )))(88 (((((((((((3 (197 (126 (((((7 (12 196 ))(118 175 ))(47 95 ))((109 (20 24 ))((97 120 )(112 116 ))))((25 (9 (30 94 )))(40 54 ))))))(53 (19 189 )))(198 (108 (22 149 ))))((34 ((67 (29 66 ))(104 (72 186 ))))(38 199 )))(16 (177 180 )))(122 (71 82 )))(58 117 ))(106 183 ))(102 184 ))((5 145 )(10 (140 (136 (44 182 ))))))(86 158 ))))))((91 107 )(154 202 )))(170 (80 (4 (144 (77 110 ))))))((161 (79 (68 (11 (156 (96 (193 (192 194 ))))))))(((((17 41 )(63 148 ))(85 128 ))(200 201 ))(83 84 ))))((((((14 76 )(59 179 ))(27 28 ))(152 (61 164 )))(93 169 ))(((23 171 )(35 181 ))(46 131 ))))(((((2 (32 (((13 73 )(138 160 ))((70 166 )(176 178 )))))((150 (173 (50 (195 (124 (101 (39 123 )))))))((48 204 )(137 163 ))))(65 (78 89 )))(37 115 ))(125 127 )))(62 (119 (((6 (45 69 ))((75 130 )(81 174 )))((56 103 )(155 (151 168 )))))))(162 (15 57 ))))(92 165 )))*
(0 ((87 (((((((((111 (88 ((((98 (((((1 (64 114 ))(26 49 ))(((18 143 )((129 (159 191 ))(132 185 )))(((42 121 )(190 (100 147 )))(105 134 ))))((51 74 )(167 (139 187 ))))(21 (60 (31 157 )))))(153 172 ))(203 (90 142 )))(52 (((188 (99 ((8 36 )(135 141 ))))(33 43 ))(146 (113 133 )))))))(55 ((91 107 )(154 202 ))))(170 (80 (4 (144 (77 110 ))))))((184 ((((((((3 (197 (126 (((((7 (12 196 ))(118 175 ))(47 95 ))((109 (20 24 ))(116 (112 (97 120 )))))((25 (9 (30 94 )))(40 54 ))))))(53 (19 189 )))(198 (108 (22 149 ))))((34 ((67 (29 66 ))(104 (72 186 ))))(38 199 )))(16 (177 180 )))(122 (71 82 )))(58 117 ))(102 (106 183 ))))((5 145 )(10 (140 (44 (136 182 )))))))((161 (79 (68 (11 (96 (156 (193 (192 194 ))))))))(((((17 41 )(63 148 ))(85 128 ))(200 201 ))(83 84 ))))(((((((14 76 )(59 179 ))(27 28 ))(152 (61 164 )))(86 158 ))(93 169 ))(((23 171 )(35 181 ))(46 131 ))))(((((2 (32 (((13 73 )(138 160 ))((70 166 )(176 178 )))))((150 (173 (50 (195 ((39 124 )(101 123 ))))))((48 204 )(137 163 ))))(65 (78 89 )))(37 115 ))(125 127 )))(62 (119 (((6 (45 69 ))((75 130 )(81 174 )))((56 103 )(155 (151 168 )))))))(162 (15 57 ))))(92 165 )))*
(0 ((87 ((((((((55 (111 (((((98 (((((1 (64 114 ))(26 49 ))(((18 143 )((129 (159 191 ))(132 185 )))(((42 121 )(190 (100 147 )))(105 134 ))))((51 74 )(167 (139 187 ))))(21 (60 (31 157 )))))(153 172 ))(203 (90 142 )))(52 (((188 (99 ((8 36 )(135 141 ))))(33 43 ))(146 (113 133 )))))(88 (((((((((((3 (197 (126 (((((7 (12 196 ))(118 175 ))(47 95 ))((109 (20 24 ))(116 (112 (97 120 )))))((25 (9 (30 94 )))(40 54 ))))))(53 (19 189 )))(198 (108 (22 149 ))))((34 ((67 (29 66 ))(104 (72 186 ))))(38 199 )))(16 (177 180 )))(122 (71 82 )))(58 117 ))(106 183 ))(102 184 ))((5 145 )(10 (140 (44 (136 182 ))))))(86 158 ))))))((91 107 )(154 202 )))(170 (80 (4 (144 (77 110 ))))))((161 (79 (68 (11 (96 (156 (193 (192 194 ))))))))(((((17 41 )(63 148 ))(85 128 ))(200 201 ))(83 84 ))))((((((14 76 )(59 179 ))(27 28 ))(152 (61 164 )))(93 169 ))(((23 171 )(35 181 ))(46 131 ))))(((((2 (32 (((13 73 )(138 160 ))((70 166 )(176 178 )))))((150 (173 (50 (195 ((39 124 )(101 123 ))))))((48 204 )(137 163 ))))(65 (78 89 )))(37 115 ))(125 127 )))(62 (119 (((6 (45 69 ))((75 130 )(81 174 )))((56 103 )(155 (151 168 )))))))(162 (15 57 ))))(92 165 )))*
(0 ((87 ((((((((111 ((((98 (((((1 (64 114 ))(26 49 ))(((18 143 )((129 (159 191 ))(132 185 )))(((42 121 )(190 (100 147 )))(105 134 ))))((51 74 )(167 (139 187 ))))(60 (21 (31 157 )))))(203 (90 142 )))((52 (((188 (99 ((8 36 )(135 141 ))))(33 43 ))(146 (113 133 ))))(153 172 )))(88 (((((((((((3 (197 (126 (((((7 (12 196 ))(118 175 ))(47 95 ))((109 (20 24 ))(116 (112 (97 120 )))))((25 (9 (30 94 )))(40 54 ))))))(53 (19 189 )))(198 (108 (22 149 ))))((34 ((67 (29 66 ))(104 (72 186 ))))(38 199 )))(16 (177 180 )))(122 (71 82 )))(58 117 ))(106 183 ))(102 184 ))((5 145 )(10 (140 (44 (136 182 ))))))(86 158 )))))(55 ((91 107 )(154 202 ))))(170 (80 (4 (144 (77 110 ))))))((161 (79 (68 (11 (96 (156 (193 (192 194 ))))))))(((((17 41 )(63 148 ))(85 128 ))(200 201 ))(83 84 ))))((((((14 76 )(59 179 ))(27 28 ))(152 (61 164 )))(93 169 ))(((23 171 )(35 181 ))(46 131 ))))(((((2 (32 (((13 73 )(138 160 ))((70 166 )(176 178 )))))((150 (173 (50 (195 (124 (123 (39 101 )))))))((48 204 )(137 163 ))))(65 (78 89 )))(37 115 ))(125 127 )))(62 (119 (((6 (45 69 ))((75 130 )(81 174 )))((56 103 )(155 (151 168 )))))))(162 (15 57 ))))(92 165 )))*
(0 ((87 ((((((((55 (111 ((((98 (((((1 (64 114 ))(26 49 ))(((18 143 )((129 (159 191 ))(132 185 )))(((42 121 )(190 (100 147 )))(105 134 ))))((51 74 )(167 (139 187 ))))(60 (21 (31 157 )))))(203 (90 142 )))((52 (((188 (99 ((8 36 )(135 141 ))))(33 43 ))(146 (113 133 ))))(153 172 )))(88 (((((((((((3 (197 (126 (((((7 (12 196 ))(118 175 ))(47 95 ))((109 (20 24 ))(116 (112 (97 120 )))))((25 (9 (30 94 )))(40 54 ))))))(53 (19 189 )))(198 (108 (22 149 ))))((34 ((67 (29 66 ))(104 (72 186 ))))(38 199 )))(16 (177 180 )))(122 (71 82 )))(58 117 ))(106 183 ))(102 184 ))((5 145 )(10 (140 (136 (44 182 ))))))(86 158 ))))))(107 (91 (154 202 ))))(170 (80 (4 (144 (77 110 ))))))((161 (79 (68 (11 (156 (96 (193 (192 194 ))))))))(((((17 41 )(63 148 ))(85 128 ))(200 201 ))(83 84 ))))((((((14 76 )(59 179 ))(27 28 ))(152 (61 164 )))(93 169 ))(((23 171 )(35 181 ))(46 131 ))))(((((2 (32 (((13 73 )(138 160 ))((70 166 )(176 178 )))))((150 (173 (50 (195 (124 (123 (39 101 )))))))((48 204 )(137 163 ))))(65 (78 89 )))(37 115 ))(125 127 )))(62 (119 (((6 (45 69 ))((75 130 )(81 174 )))((56 103 )(155 (151 168 )))))))(162 (15 57 ))))(92 165 )))*
(0 ((87 ((((((((55 (111 (((((98 (((((1 (64 114 ))(26 49 ))(((18 143 )((129 (159 191 ))(132 185 )))(((42 121 )(190 (100 147 )))(105 134 ))))((51 74 )(167 (139 187 ))))(21 (60 (31 157 )))))(203 (90 142 )))(153 172 ))(52 (((188 (99 ((8 36 )(135 141 ))))(33 43 ))(146 (113 133 )))))(88 (((((((((((3 (197 (126 (((((7 (12 196 ))(118 175 ))(47 95 ))((109 (20 24 ))((97 120 )(112 116 ))))((25 (9 (30 94 )))(40 54 ))))))(53 (19 189 )))(198 (108 (22 149 ))))((34 ((67 (29 66 ))(104 (72 186 ))))(38 199 )))(16 (177 180 )))(122 (71 82 )))(58 117 ))(106 183 ))(102 184 ))((5 145 )(10 (140 (136 (44 182 ))))))(86 158 ))))))(107 (91 (154 202 ))))(170 (80 (4 (144 (77 110 ))))))((161 (79 (11 (68 (156 (96 (193 (192 194 ))))))))(((((17 41 )(63 148 ))(85 128 ))(200 201 ))(83 84 ))))((((((14 76 )(59 179 ))(27 28 ))(152 (61 164 )))(93 169 ))(((23 171 )(35 181 ))(46 131 ))))(((((2 (32 (((13 73 )(138 160 ))((70 166 )(176 178 )))))((150 (173 (50 (195 (124 (101 (39 123 )))))))((48 204 )(137 163 ))))(65 (78 89 )))(37 115 ))(125 127 )))(62 (119 (((6 (45 69 ))((75 130 )(81 174 )))((56 103 )(155 (151 168 )))))))(162 (15 57 ))))(92 165 )))*
(0 ((87 ((((((((111 (((((98 (((((1 (64 114 ))(26 49 ))(((18 143 )((129 (159 191 ))(132 185 )))(((42 121 )(190 (100 147 )))(105 134 ))))((51 74 )(167 (139 187 ))))(60 (21 (31 157 )))))(203 (90 142 )))(153 172 ))(52 (((188 (99 ((8 36 )(135 141 ))))(33 43 ))(146 (113 133 )))))(88 (((((((((((3 (197 (126 (((((7 (12 196 ))(118 175 ))(47 95 ))((109 (20 24 ))(116 (112 (97 120 )))))((25 (9 (30 94 )))(40 54 ))))))(53 (19 189 )))(198 (108 (22 149 ))))((34 ((67 (29 66 ))(104 (72 186 ))))(38 199 )))(16 (177 180 )))(71 (82 122 )))(58 117 ))(106 183 ))(102 184 ))((5 145 )(10 (140 (136 (44 182 ))))))(86 158 )))))(55 ((91 107 )(154 202 ))))(170 (80 (4 (144 (77 110 ))))))((161 (79 (11 (68 ((96 156 )(193 (192 194 )))))))(((((17 41 )(63 148 ))(85 128 ))(200 201 ))(83 84 ))))((((((14 76 )(59 179 ))(27 28 ))(152 (61 164 )))(93 169 ))(((23 171 )(35 181 ))(46 131 ))))(((((2 (32 (((13 73 )(138 160 ))((70 166 )(176 178 )))))((150 (173 (50 (195 (124 (101 (39 123 )))))))((48 204 )(137 163 ))))(65 (78 89 )))(37 115 ))(125 127 )))(62 (119 (((6 (45 69 ))((75 130 )(81 174 )))((56 103 )(155 (151 168 )))))))(162 (15 57 ))))(92 165 )))*
(0 ((87 ((((((((55 (111 (((((98 (((((1 (64 114 ))(26 49 ))(((18 143 )((129 (159 191 ))(132 185 )))(((42 121 )(190 (100 147 )))(105 134 ))))((51 74 )(167 (139 187 ))))(21 (60 (31 157 )))))(203 (90 142 )))(153 172 ))(52 (((188 (99 ((8 36 )(135 141 ))))(33 43 ))(146 (113 133 )))))(88 (((((((((((3 (197 (126 (((((7 (12 196 ))(118 175 ))(47 95 ))((109 (20 24 ))((97 120 )(112 116 ))))((25 (9 (30 94 )))(40 54 ))))))(53 (19 189 )))(198 (108 (22 149 ))))((34 ((67 (29 66 ))(104 (72 186 ))))(38 199 )))(16 (177 180 )))(71 (82 122 )))(58 117 ))(106 183 ))(102 184 ))((5 145 )(10 (140 (44 (136 182 ))))))(86 158 ))))))((91 107 )(154 202 )))(170 (80 (4 (144 (77 110 ))))))((161 (79 (68 (11 (156 (96 (193 (192 194 ))))))))(((((17 41 )(63 148 ))(85 128 ))(200 201 ))(83 84 ))))((((((14 76 )(59 179 ))(27 28 ))(152 (61 164 )))(93 169 ))(((23 171 )(35 181 ))(46 131 ))))(((((2 (32 (((13 73 )(138 160 ))((70 166 )(176 178 )))))((150 (173 (50 (195 (124 (39 (101 123 )))))))((48 204 )(137 163 ))))(65 (78 89 )))(37 115 ))(125 127 )))(62 (119 (((6 (45 69 ))((75 130 )(81 174 )))((56 103 )(155 (151 168 )))))))(162 (15 57 ))))(92 165 )))*
(0 ((87 ((((((((55 (111 (((((98 (((((1 (64 114 ))(26 49 ))(((18 143 )((129 (159 191 ))(132 185 )))(((42 121 )(190 (100 147 )))(105 134 ))))((51 74 )(167 (139 187 ))))(21 (60 (31 157 )))))(153 172 ))(203 (90 142 )))(52 (((188 (99 ((8 36 )(135 141 ))))(33 43 ))(146 (113 133 )))))(88 (((((((((((3 (197 (126 (((((7 (12 196 ))(118 175 ))(47 95 ))((109 (20 24 ))(116 (112 (97 120 )))))((25 (9 (30 94 )))(40 54 ))))))(53 (19 189 )))(198 (108 (22 149 ))))((34 ((67 (29 66 ))(104 (72 186 ))))(38 199 )))(16 (177 180 )))(122 (71 82 )))(58 117 ))(106 183 ))(102 184 ))((5 145 )(10 (140 (44 (136 182 ))))))(86 158 ))))))(107 (91 (154 202 ))))(170 (80 (4 (144 (77 110 ))))))((161 (79 (68 (11 (96 (156 (193 (192 194 ))))))))(((((17 41 )(63 148 ))(85 128 ))(200 201 ))(83 84 ))))((((((14 76 )(59 179 ))(27 28 ))(152 (61 164 )))(93 169 ))(((23 171 )(35 181 ))(46 131 ))))(((((2 (32 (((13 73 )(138 160 ))((70 166 )(176 178 )))))((150 (173 (50 (195 (39 (124 (101 123 )))))))((48 204 )(137 163 ))))(65 (78 89 )))(37 115 ))(125 127 )))(62 (119 (((6 (45 69 ))((75 130 )(81 174 )))((56 103 )(155 (151 168 )))))))(162 (15 57 ))))(92 165 )))*
(0 ((87 ((((((((111 (((((98 (((((1 (64 114 ))(26 49 ))(((18 143 )((129 (159 191 ))(132 185 )))(((42 121 )(190 (100 147 )))(105 134 ))))((51 74 )(167 (139 187 ))))(60 (21 (31 157 )))))(153 172 ))(203 (90 142 )))(52 (((188 (99 ((8 36 )(135 141 ))))(33 43 ))(146 (113 133 )))))(88 (((((((((((3 (197 (126 (((((7 (12 196 ))(118 175 ))(47 95 ))((109 (20 24 ))((97 120 )(112 116 ))))((25 (9 (30 94 )))(40 54 ))))))(53 (19 189 )))(198 (108 (22 149 ))))((34 ((67 (29 66 ))(104 (72 186 ))))(38 199 )))(16 (177 180 )))(71 (82 122 )))(58 117 ))(106 183 ))(102 184 ))((5 145 )(10 (140 (44 (136 182 ))))))(86 158 )))))(55 ((91 107 )(154 202 ))))(170 (80 (4 (144 (77 110 ))))))((161 (79 (68 (11 ((96 156 )(193 (192 194 )))))))(((((17 41 )(63 148 ))(85 128 ))(200 201 ))(83 84 ))))((((((14 76 )(59 179 ))(27 28 ))(152 (61 164 )))(93 169 ))(((23 171 )(35 181 ))(46 131 ))))(((((2 (32 (((13 73 )(138 160 ))((70 166 )(176 178 )))))((150 (173 (50 (195 (124 (123 (39 101 )))))))((48 204 )(137 163 ))))(65 (78 89 )))(37 115 ))(125 127 )))(62 (119 (((6 (45 69 ))((75 130 )(81 174 )))((56 103 )(155 (151 168 )))))))(162 (15 57 ))))(92 165 )))*
(0 ((87 (((((((((111 (88 ((((98 (((((1 (64 114 ))(26 49 ))(((18 143 )((129 (159 191 ))(132 185 )))(((42 121 )(190 (100 147 )))(105 134 ))))((51 74 )(167 (139 187 ))))(21 (60 (31 157 )))))(153 172 ))(203 (90 142 )))(52 (((188 (99 ((8 36 )(135 141 ))))(33 43 ))(146 (113 133 )))))))(55 ((91 107 )(154 202 ))))(170 (80 (4 (144 (77 110 ))))))((184 ((((((((3 (197 (126 (((((7 (12 196 ))(118 175 ))(47 95 ))((109 (20 24 ))(116 (112 (97 120 )))))((25 (9 (30 94 )))(40 54 ))))))(53 (19 189 )))(198 (108 (22 149 ))))((34 ((67 (29 66 ))(104 (72 186 ))))(38 199 )))(16 (177 180 )))(122 (71 82 )))(58 117 ))(102 (106 183 ))))((5 145 )(10 (140 (136 (44 182 )))))))((161 (79 (68 (11 (96 (156 (193 (192 194 ))))))))(((((17 41 )(63 148 ))(85 128 ))(200 201 ))(83 84 ))))(((((((14 76 )(59 179 ))(27 28 ))(152 (61 164 )))(86 158 ))(93 169 ))(((23 171 )(35 181 ))(46 131 ))))(((((2 (32 (((13 73 )(138 160 ))((70 166 )(176 178 )))))((150 (173 (50 (195 (124 (39 (101 123 )))))))((48 204 )(137 163 ))))(65 (78 89 )))(37 115 ))(125 127 )))(62 (119 (((6 (45 69 ))((75 130 )(81 174 )))((56 103 )(155 (151 168 )))))))(162 (15 57 ))))(92 165 )))*
(0 ((87 ((((((((111 (((((98 (((((1 (64 114 ))(26 49 ))(((18 143 )((129 (159 191 ))(132 185 )))(((42 121 )(190 (100 147 )))(105 134 ))))((51 74 )(167 (139 187 ))))(21 (60 (31 157 )))))(203 (90 142 )))(153 172 ))(52 (((188 (99 ((8 36 )(135 141 ))))(33 43 ))(146 (113 133 )))))(88 (((((((((((3 (197 (126 (((((7 (12 196 ))(118 175 ))(47 95 ))((109 (20 24 ))((97 120 )(112 116 ))))((25 (9 (30 94 )))(40 54 ))))))(53 (19 189 )))(198 (108 (22 149 ))))((34 ((67 (29 66 ))(104 (72 186 ))))(38 199 )))(16 (177 180 )))(122 (71 82 )))(58 117 ))(106 183 ))(102 184 ))((5 145 )(10 (140 (44 (136 182 ))))))(86 158 )))))(55 ((91 107 )(154 202 ))))(170 (80 (4 (144 (77 110 ))))))((161 (79 (11 (68 (156 (96 (193 (192 194 ))))))))(((((17 41 )(63 148 ))(85 128 ))(200 201 ))(83 84 ))))((((((14 76 )(59 179 ))(27 28 ))(152 (61 164 )))(93 169 ))(((23 171 )(35 181 ))(46 131 ))))(((((2 (32 (((13 73 )(138 160 ))((70 166 )(176 178 )))))((150 (173 (50 (195 (124 (39 (101 123 )))))))((48 204 )(137 163 ))))(65 (78 89 )))(37 115 ))(125 127 )))(62 (119 (((6 (45 69 ))((75 130 )(81 174 )))((56 103 )(155 (151 168 )))))))(162 (15 57 ))))(92 165 )))*
(0 ((87 ((((((((55 (111 ((((98 (((((1 (64 114 ))(26 49 ))(((18 143 )((129 (159 191 ))(132 185 )))(((42 121 )(190 (100 147 )))(105 134 ))))((51 74 )(167 (139 187 ))))(21 (60 (31 157 )))))(203 (90 142 )))((52 (((188 (99 ((8 36 )(135 141 ))))(33 43 ))(146 (113 133 ))))(153 172 )))(88 (((((((((((3 (197 (126 (((((7 (12 196 ))(118 175 ))(47 95 ))((109 (20 24 ))((97 120 )(112 116 ))))((25 (9 (30 94 )))(40 54 ))))))(53 (19 189 )))(198 (108 (22 149 ))))((34 ((67 (29 66 ))(104 (72 186 ))))(38 199 )))(16 (177 180 )))(122 (71 82 )))(58 117 ))(106 183 ))(102 184 ))((5 145 )(10 (140 (136 (44 182 ))))))(86 158 ))))))(107 (91 (154 202 ))))(170 (80 (4 (144 (77 110 ))))))((161 (79 (68 (11 (96 (156 (193 (192 194 ))))))))(((((17 41 )(63 148 ))(85 128 ))(200 201 ))(83 84 ))))((((((14 76 )(59 179 ))(27 28 ))(152 (61 164 )))(93 169 ))(((23 171 )(35 181 ))(46 131 ))))(((((2 (32 (((13 73 )(138 160 ))((70 166 )(176 178 )))))((150 (173 (50 (195 (124 (123 (39 101 )))))))((48 204 )(137 163 ))))(65 (78 89 )))(37 115 ))(125 127 )))(62 (119 (((6 (45 69 ))((75 130 )(81 174 )))((56 103 )(155 (151 168 )))))))(162 (15 57 ))))(92 165 )))*
(0 ((87 ((((((((55 (111 (((((98 (((((1 (64 114 ))(26 49 ))(((18 143 )((129 (159 191 ))(132 185 )))(((42 121 )(190 (100 147 )))(105 134 ))))((51 74 )(167 (139 187 ))))(60 (21 (31 157 )))))(153 172 ))(203 (90 142 )))(52 (((188 (99 ((8 36 )(135 141 ))))(33 43 ))(146 (113 133 )))))(88 (((((((((((3 (197 (126 (((((7 (12 196 ))(118 175 ))(47 95 ))((109 (20 24 ))(116 (112 (97 120 )))))((25 (9 (30 94 )))(40 54 ))))))(53 (19 189 )))(198 (108 (22 149 ))))((34 ((67 (29 66 ))(104 (72 186 ))))(38 199 )))(16 (177 180 )))(71 (82 122 )))(58 117 ))(106 183 ))(102 184 ))((5 145 )(10 (140 (44 (136 182 ))))))(86 158 ))))))((91 107 )(154 202 )))(170 (80 (4 (144 (77 110 ))))))((161 (79 (68 (11 ((96 156 )(193 (192 194 )))))))(((((17 41 )(63 148 ))(85 128 ))(200 201 ))(83 84 ))))((((((14 76 )(59 179 ))(27 28 ))(152 (61 164 )))(93 169 ))(((23 171 )(35 181 ))(46 131 ))))(((((2 (32 (((13 73 )(138 160 ))((70 166 )(176 178 )))))((150 (173 (50 (195 (124 (123 (39 101 )))))))((48 204 )(137 163 ))))(65 (78 89 )))(37 115 ))(125 127 )))(62 (119 (((6 (45 69 ))((75 130 )(81 174 )))((56 103 )(155 (151 168 )))))))(162 (15 57 ))))(92 165 )))*
(0 ((87 ((((((((55 (111 (((((98 (((((1 (64 114 ))(26 49 ))(((18 143 )((129 (159 191 ))(132 185 )))(((42 121 )(190 (100 147 )))(105 134 ))))((51 74 )(167 (139 187 ))))(21 (60 (31 157 )))))(203 (90 142 )))(153 172 ))(52 (((188 (99 ((8 36 )(135 141 ))))(33 43 ))(146 (113 133 )))))(88 (((((((((((3 (197 (126 (((((7 (12 196 ))(118 175 ))(47 95 ))((109 (20 24 ))(116 (112 (97 120 )))))((25 (9 (30 94 )))(40 54 ))))))(53 (19 189 )))(198 (108 (22 149 ))))((34 ((67 (29 66 ))(104 (72 186 ))))(38 199 )))(16 (177 180 )))(122 (71 82 )))(58 117 ))(106 183 ))(102 184 ))((5 145 )(10 (140 (44 (136 182 ))))))(86 158 ))))))((91 107 )(154 202 )))(170 (80 (4 (144 (77 110 ))))))((161 (79 (68 (11 (96 (156 (193 (192 194 ))))))))(((((17 41 )(63 148 ))(85 128 ))(200 201 ))(83 84 ))))((((((14 76 )(59 179 ))(27 28 ))(152 (61 164 )))(93 169 ))(((23 171 )(35 181 ))(46 131 ))))(((((2 (32 (((13 73 )(138 160 ))((70 166 )(176 178 )))))((150 (173 (50 (195 (124 (39 (101 123 )))))))((48 204 )(137 163 ))))(65 (78 89 )))(37 115 ))(125 127 )))(62 (119 (((6 (45 69 ))((75 130 )(81 174 )))((56 103 )(155 (151 168 )))))))(162 (15 57 ))))(92 165 )))*
(0 ((87 ((((((((55 (111 ((((98 (((((1 (64 114 ))(26 49 ))(((18 143 )((129 (159 191 ))(132 185 )))(((42 121 )(190 (100 147 )))(105 134 ))))((51 74 )(167 (139 187 ))))(21 (60 (31 157 )))))(203 (90 142 )))((52 (((188 (99 ((8 36 )(135 141 ))))(33 43 ))(146 (113 133 ))))(153 172 )))(88 (((((((((((3 (197 (126 (((((7 (12 196 ))(118 175 ))(47 95 ))((109 (20 24 ))(116 (112 (97 120 )))))((25 (9 (30 94 )))(40 54 ))))))(53 (19 189 )))(198 (108 (22 149 ))))((34 ((67 (29 66 ))(104 (72 186 ))))(38 199 )))(16 (177 180 )))(122 (71 82 )))(58 117 ))(106 183 ))(102 184 ))((5 145 )(10 (140 (44 (136 182 ))))))(86 158 ))))))((91 107 )(154 202 )))(170 (80 (4 (144 (77 110 ))))))((161 (79 (68 (11 (96 (156 (193 (192 194 ))))))))(((((17 41 )(63 148 ))(85 128 ))(200 201 ))(83 84 ))))((((((14 76 )(59 179 ))(27 28 ))(152 (61 164 )))(93 169 ))(((23 171 )(35 181 ))(46 131 ))))(((((2 (32 (((13 73 )(138 160 ))((70 166 )(176 178 )))))((150 (173 (50 (195 (124 (39 (101 123 )))))))((48 204 )(137 163 ))))(65 (78 89 )))(37 115 ))(125 127 )))(62 (119 (((6 (45 69 ))((75 130 )(81 174 )))((56 103 )(155 (151 168 )))))))(162 (15 57 ))))(92 165 )))*
(0 ((87 ((((((((55 (111 (((((98 (((((1 (64 114 ))(26 49 ))(((18 143 )((129 (159 191 ))(132 185 )))(((42 121 )(190 (100 147 )))(105 134 ))))((51 74 )(167 (139 187 ))))(60 (21 (31 157 )))))(203 (90 142 )))(153 172 ))(52 (((188 (99 ((8 36 )(135 141 ))))(33 43 ))(146 (113 133 )))))(88 (((((((((((3 (197 (126 (((((7 (12 196 ))(118 175 ))(47 95 ))((109 (20 24 ))((97 120 )(112 116 ))))((25 (9 (30 94 )))(40 54 ))))))(53 (19 189 )))(198 (108 (22 149 ))))((34 ((67 (29 66 ))(104 (72 186 ))))(38 199 )))(16 (177 180 )))(122 (71 82 )))(58 117 ))(106 183 ))(102 184 ))((5 145 )(10 (140 (136 (44 182 ))))))(86 158 ))))))(107 (91 (154 202 ))))(170 (80 (4 (144 (77 110 ))))))((161 (79 (68 (11 (96 (156 (193 (192 194 ))))))))(((((17 41 )(63 148 ))(85 128 ))(200 201 ))(83 84 ))))((((((14 76 )(59 179 ))(27 28 ))(152 (61 164 )))(93 169 ))(((23 171 )(35 181 ))(46 131 ))))(((((2 (32 (((13 73 )(138 160 ))((70 166 )(176 178 )))))((150 (173 (50 (195 (124 (123 (39 101 )))))))((48 204 )(137 163 ))))(65 (78 89 )))(37 115 ))(125 127 )))(62 (119 (((6 (45 69 ))((75 130 )(81 174 )))((56 103 )(155 (151 168 )))))))(162 (15 57 ))))(92 165 )))*
(0 ((87 (((((((((111 (88 ((((98 (((((1 (64 114 ))(26 49 ))(((18 143 )((129 (159 191 ))(132 185 )))(((42 121 )(190 (100 147 )))(105 134 ))))((51 74 )(167 (139 187 ))))(21 (60 (31 157 )))))(153 172 ))(203 (90 142 )))(52 (((188 (99 ((8 36 )(135 141 ))))(33 43 ))(146 (113 133 )))))))(55 ((91 107 )(154 202 ))))(170 (80 (4 (144 (77 110 ))))))((184 ((((((((3 (197 (126 (((((7 (12 196 ))(118 175 ))(47 95 ))((109 (20 24 ))(116 (112 (97 120 )))))((25 (9 (30 94 )))(40 54 ))))))(53 (19 189 )))(198 (108 (22 149 ))))((34 ((67 (29 66 ))(104 (72 186 ))))(38 199 )))(16 (177 180 )))(71 (82 122 )))(58 117 ))(102 (106 183 ))))((5 145 )(10 (140 (136 (44 182 )))))))((161 (79 (68 (11 (96 (156 (193 (192 194 ))))))))(((((17 41 )(63 148 ))(85 128 ))(200 201 ))(83 84 ))))(((((((14 76 )(59 179 ))(27 28 ))(152 (61 164 )))(86 158 ))(93 169 ))(((23 171 )(35 181 ))(46 131 ))))(((((2 (32 (((13 73 )(138 160 ))((70 166 )(176 178 )))))((150 (173 (50 (195 (124 (39 (101 123 )))))))((48 204 )(137 163 ))))(65 (78 89 )))(37 115 ))(125 127 )))(62 (119 (((6 (45 69 ))((75 130 )(81 174 )))((56 103 )(155 (151 168 )))))))(162 (15 57 ))))(92 165 )))*
(0 ((87 ((((((((55 (111 ((((98 (((((1 (64 114 ))(26 49 ))(((18 143 )((129 (159 191 ))(132 185 )))(((42 121 )(190 (100 147 )))(105 134 ))))((51 74 )(167 (139 187 ))))(60 (21 (31 157 )))))(203 (90 142 )))((52 (((188 (99 ((8 36 )(135 141 ))))(33 43 ))(146 (113 133 ))))(153 172 )))(88 (((((((((((3 (197 (126 (((((7 (12 196 ))(118 175 ))(47 95 ))((109 (20 24 ))((97 120 )(112 116 ))))((25 (9 (30 94 )))(40 54 ))))))(53 (19 189 )))(198 (108 (22 149 ))))((34 ((67 (29 66 ))(104 (72 186 ))))(38 199 )))(16 (177 180 )))(71 (82 122 )))(58 117 ))(106 183 ))(102 184 ))((5 145 )(10 (140 (136 (44 182 ))))))(86 158 ))))))(107 (91 (154 202 ))))(170 (80 (4 (144 (77 110 ))))))((161 (79 (68 (11 (156 (96 (193 (192 194 ))))))))(((((17 41 )(63 148 ))(85 128 ))(200 201 ))(83 84 ))))((((((14 76 )(59 179 ))(27 28 ))(152 (61 164 )))(93 169 ))(((23 171 )(35 181 ))(46 131 ))))(((((2 (32 (((13 73 )(138 160 ))((70 166 )(176 178 )))))((150 (173 (50 (195 (124 (101 (39 123 )))))))((48 204 )(137 163 ))))(65 (78 89 )))(37 115 ))(125 127 )))(62 (119 (((6 (45 69 ))((75 130 )(81 174 )))((56 103 )(155 (151 168 )))))))(162 (15 57 ))))(92 165 )))*
(0 ((87 ((((((((111 ((((98 (((((1 (64 114 ))(26 49 ))(((18 143 )((129 (159 191 ))(132 185 )))(((42 121 )(190 (100 147 )))(105 134 ))))((51 74 )(167 (139 187 ))))(21 (60 (31 157 )))))(203 (90 142 )))((52 (((188 (99 ((8 36 )(135 141 ))))(33 43 ))(146 (113 133 ))))(153 172 )))(88 (((((((((((3 (197 (126 (((((7 (12 196 ))(118 175 ))(47 95 ))((109 (20 24 ))((97 120 )(112 116 ))))((25 (9 (30 94 )))(40 54 ))))))(53 (19 189 )))(198 (108 (22 149 ))))((34 ((67 (29 66 ))(104 (72 186 ))))(38 199 )))(16 (177 180 )))(122 (71 82 )))(58 117 ))(106 183 ))(102 184 ))((5 145 )(10 (140 (136 (44 182 ))))))(86 158 )))))(55 ((91 107 )(154 202 ))))(170 (80 (4 (144 (77 110 ))))))((161 (79 (68 (11 (96 (156 (193 (192 194 ))))))))(((((17 41 )(63 148 ))(85 128 ))(200 201 ))(83 84 ))))((((((14 76 )(59 179 ))(27 28 ))(152 (61 164 )))(93 169 ))(((23 171 )(35 181 ))(46 131 ))))(((((2 (32 (((13 73 )(138 160 ))((70 166 )(176 178 )))))((150 (173 (50 (195 (124 (101 (39 123 )))))))((48 204 )(137 163 ))))(65 (78 89 )))(37 115 ))(125 127 )))(62 (119 (((6 (45 69 ))((75 130 )(81 174 )))((56 103 )(155 (151 168 )))))))(162 (15 57 ))))(92 165 )))*
(0 ((87 ((((((((55 (111 (((((98 (((((1 (64 114 ))(26 49 ))(((18 143 )((129 (159 191 ))(132 185 )))(((42 121 )(190 (100 147 )))(105 134 ))))((51 74 )(167 (139 187 ))))(21 (60 (31 157 )))))(153 172 ))(203 (90 142 )))(52 (((188 (99 ((8 36 )(135 141 ))))(33 43 ))(146 (113 133 )))))(88 (((((((((((3 (197 (126 (((((7 (12 196 ))(118 175 ))(47 95 ))((109 (20 24 ))(116 (112 (97 120 )))))((25 (9 (30 94 )))(40 54 ))))))(53 (19 189 )))(198 (108 (22 149 ))))((34 ((67 (29 66 ))(104 (72 186 ))))(38 199 )))(16 (177 180 )))(71 (82 122 )))(58 117 ))(106 183 ))(102 184 ))((5 145 )(10 (140 (44 (136 182 ))))))(86 158 ))))))(107 (91 (154 202 ))))(170 (80 (4 (144 (77 110 ))))))((161 (79 (68 (11 (96 (156 (193 (192 194 ))))))))(((((17 41 )(63 148 ))(85 128 ))(200 201 ))(83 84 ))))((((((14 76 )(59 179 ))(27 28 ))(152 (61 164 )))(93 169 ))(((23 171 )(35 181 ))(46 131 ))))(((((2 (32 (((13 73 )(138 160 ))((70 166 )(176 178 )))))((150 (173 (50 (195 (124 (123 (39 101 )))))))((48 204 )(137 163 ))))(65 (78 89 )))(37 115 ))(125 127 )))(62 (119 (((6 (45 69 ))((75 130 )(81 174 )))((56 103 )(155 (151 168 )))))))(162 (15 57 ))))(92 165 )))*
(0 ((87 (((((((((111 (88 ((((98 (((((1 (64 114 ))(26 49 ))(((18 143 )((129 (159 191 ))(132 185 )))(((42 121 )(190 (100 147 )))(105 134 ))))((51 74 )(167 (139 187 ))))(60 (21 (31 157 )))))(153 172 ))(203 (90 142 )))(52 (((188 (99 ((8 36 )(135 141 ))))(33 43 ))(146 (113 133 )))))))(55 ((91 107 )(154 202 ))))(170 (80 (4 (144 (77 110 ))))))((184 ((((((((3 (197 (126 (((((7 (12 196 ))(118 175 ))(47 95 ))((109 (20 24 ))((97 120 )(112 116 ))))((25 (9 (30 94 )))(40 54 ))))))(53 (19 189 )))(198 (108 (22 149 ))))((34 ((67 (29 66 ))(104 (72 186 ))))(38 199 )))(16 (177 180 )))(122 (71 82 )))(58 117 ))(102 (106 183 ))))((5 145 )(10 (140 (44 (136 182 )))))))((161 (79 (68 (11 (96 (156 (193 (192 194 ))))))))(((((17 41 )(63 148 ))(85 128 ))(200 201 ))(83 84 ))))(((((((14 76 )(59 179 ))(27 28 ))(152 (61 164 )))(86 158 ))(93 169 ))(((23 171 )(35 181 ))(46 131 ))))(((((2 (32 (((13 73 )(138 160 ))((70 166 )(176 178 )))))((150 (173 (50 ((39 195 )(124 (101 123 ))))))((48 204 )(137 163 ))))(65 (78 89 )))(37 115 ))(125 127 )))(62 (119 (((6 (45 69 ))((75 130 )(81 174 )))((56 103 )(155 (151 168 )))))))(162 (15 57 ))))(92 165 )))*
(0 ((87 ((((((((55 (111 ((((98 (((((1 (64 114 ))(26 49 ))(((18 143 )((129 (159 191 ))(132 185 )))(((42 121 )(190 (100 147 )))(105 134 ))))((51 74 )(167 (139 187 ))))(60 (21 (31 157 )))))(203 (90 142 )))((52 (((188 (99 ((8 36 )(135 141 ))))(33 43 ))(146 (113 133 ))))(153 172 )))(88 (((((((((((3 (197 (126 (((((7 (12 196 ))(118 175 ))(47 95 ))((109 (20 24 ))((97 120 )(112 116 ))))((25 (9 (30 94 )))(40 54 ))))))(53 (19 189 )))(198 (108 (22 149 ))))((34 ((67 (29 66 ))(104 (72 186 ))))(38 199 )))(16 (177 180 )))(71 (82 122 )))(58 117 ))(106 183 ))(102 184 ))((5 145 )(10 (140 (136 (44 182 ))))))(86 158 ))))))((91 107 )(154 202 )))(170 (80 (4 (144 (77 110 ))))))((161 (79 (68 (11 (156 (96 (193 (192 194 ))))))))(((((17 41 )(63 148 ))(85 128 ))(200 201 ))(83 84 ))))((((((14 76 )(59 179 ))(27 28 ))(152 (61 164 )))(93 169 ))(((23 171 )(35 181 ))(46 131 ))))(((((2 (32 (((13 73 )(138 160 ))((70 166 )(176 178 )))))((150 (173 (50 (195 (124 (123 (39 101 )))))))((48 204 )(137 163 ))))(65 (78 89 )))(37 115 ))(125 127 )))(62 (119 (((6 (45 69 ))((75 130 )(81 174 )))((56 103 )(155 (151 168 )))))))(162 (15 57 ))))(92 165 )))*
(0 ((87 ((((((((55 (111 (((((98 (((((1 (64 114 ))(26 49 ))(((18 143 )((129 (159 191 ))(132 185 )))(((42 121 )(190 (100 147 )))(105 134 ))))((51 74 )(167 (139 187 ))))(21 (60 (31 157 )))))(153 172 ))(203 (90 142 )))(52 (((188 (99 ((8 36 )(135 141 ))))(33 43 ))(146 (113 133 )))))(88 (((((((((((3 (197 (126 (((((7 (12 196 ))(118 175 ))(47 95 ))((109 (20 24 ))((97 120 )(112 116 ))))((25 (9 (30 94 )))(40 54 ))))))(53 (19 189 )))(198 (108 (22 149 ))))((34 ((67 (29 66 ))(104 (72 186 ))))(38 199 )))(16 (177 180 )))(122 (71 82 )))(58 117 ))(106 183 ))(102 184 ))((5 145 )(10 (140 (136 (44 182 ))))))(86 158 ))))))((91 107 )(154 202 )))(170 (80 (4 (144 (77 110 ))))))((161 (79 (68 (11 ((96 156 )(193 (192 194 )))))))(((((17 41 )(63 148 ))(85 128 ))(200 201 ))(83 84 ))))((((((14 76 )(59 179 ))(27 28 ))(152 (61 164 )))(93 169 ))(((23 171 )(35 181 ))(46 131 ))))(((((2 (32 (((13 73 )(138 160 ))((70 166 )(176 178 )))))((150 (173 (50 ((39 195 )(124 (101 123 ))))))((48 204 )(137 163 ))))(65 (78 89 )))(37 115 ))(125 127 )))(62 (119 (((6 (45 69 ))((75 130 )(81 174 )))((56 103 )(155 (151 168 )))))))(162 (15 57 ))))(92 165 )))*
(0 ((87 ((((((((55 (111 (((((98 (((((1 (64 114 ))(26 49 ))(((18 143 )((129 (159 191 ))(132 185 )))(((42 121 )(190 (100 147 )))(105 134 ))))((51 74 )(167 (139 187 ))))(21 (60 (31 157 )))))(203 (90 142 )))(153 172 ))(52 (((188 (99 ((8 36 )(135 141 ))))(33 43 ))(146 (113 133 )))))(88 (((((((((((3 (197 (126 (((((7 (12 196 ))(118 175 ))(47 95 ))((109 (20 24 ))((97 120 )(112 116 ))))((25 (9 (30 94 )))(40 54 ))))))(53 (19 189 )))(198 (108 (22 149 ))))((34 ((67 (29 66 ))(104 (72 186 ))))(38 199 )))(16 (177 180 )))(71 (82 122 )))(58 117 ))(106 183 ))(102 184 ))((5 145 )(10 (140 (44 (136 182 ))))))(86 158 ))))))((91 107 )(154 202 )))(170 (80 (4 (144 (77 110 ))))))((161 (79 (68 (11 ((96 156 )(193 (192 194 )))))))(((((17 41 )(63 148 ))(85 128 ))(200 201 ))(83 84 ))))((((((14 76 )(59 179 ))(27 28 ))(152 (61 164 )))(93 169 ))(((23 171 )(35 181 ))(46 131 ))))(((((2 (32 (((13 73 )(138 160 ))((70 166 )(176 178 )))))((150 (173 (50 (195 (124 (101 (39 123 )))))))((48 204 )(137 163 ))))(65 (78 89 )))(37 115 ))(125 127 )))(62 (119 (((6 (45 69 ))((75 130 )(81 174 )))((56 103 )(155 (151 168 )))))))(162 (15 57 ))))(92 165 )))*
(0 ((87 ((((((((111 (((((98 (((((1 (64 114 ))(26 49 ))(((18 143 )((129 (159 191 ))(132 185 )))(((42 121 )(190 (100 147 )))(105 134 ))))((51 74 )(167 (139 187 ))))(21 (60 (31 157 )))))(203 (90 142 )))(153 172 ))(52 (((188 (99 ((8 36 )(135 141 ))))(33 43 ))(146 (113 133 )))))(88 (((((((((((3 (197 (126 (((((7 (12 196 ))(118 175 ))(47 95 ))((109 (20 24 ))(116 (112 (97 120 )))))((25 (9 (30 94 )))(40 54 ))))))(53 (19 189 )))(198 (108 (22 149 ))))((34 ((67 (29 66 ))(104 (72 186 ))))(38 199 )))(16 (177 180 )))(71 (82 122 )))(58 117 ))(106 183 ))(102 184 ))((5 145 )(10 (140 (44 (136 182 ))))))(86 158 )))))(55 ((91 107 )(154 202 ))))(170 (80 (4 (144 (77 110 ))))))((161 (79 (11 (68 (156 (96 (193 (192 194 ))))))))(((((17 41 )(63 148 ))(85 128 ))(200 201 ))(83 84 ))))((((((14 76 )(59 179 ))(27 28 ))(152 (61 164 )))(93 169 ))(((23 171 )(35 181 ))(46 131 ))))(((((2 (32 (((13 73 )(138 160 ))((70 166 )(176 178 )))))((150 (173 (50 ((39 195 )(124 (101 123 ))))))((48 204 )(137 163 ))))(65 (78 89 )))(37 115 ))(125 127 )))(62 (119 (((6 (45 69 ))((75 130 )(81 174 )))((56 103 )(155 (151 168 )))))))(162 (15 57 ))))(92 165 )))*
(0 ((87 ((((((((55 (111 (((((98 (((((1 (64 114 ))(26 49 ))(((18 143 )((129 (159 191 ))(132 185 )))(((42 121 )(190 (100 147 )))(105 134 ))))((51 74 )(167 (139 187 ))))(60 (21 (31 157 )))))(203 (90 142 )))(153 172 ))(52 (((188 (99 ((8 36 )(135 141 ))))(33 43 ))(146 (113 133 )))))(88 (((((((((((3 (197 (126 (((((7 (12 196 ))(118 175 ))(47 95 ))((109 (20 24 ))((97 120 )(112 116 ))))((25 (9 (30 94 )))(40 54 ))))))(53 (19 189 )))(198 (108 (22 149 ))))((34 ((67 (29 66 ))(104 (72 186 ))))(38 199 )))(16 (177 180 )))(71 (82 122 )))(58 117 ))(106 183 ))(102 184 ))((5 145 )(10 (140 (136 (44 182 ))))))(86 158 ))))))((91 107 )(154 202 )))(170 (80 (4 (144 (77 110 ))))))((161 (79 (68 (11 ((96 156 )(193 (192 194 )))))))(((((17 41 )(63 148 ))(85 128 ))(200 201 ))(83 84 ))))((((((14 76 )(59 179 ))(27 28 ))(152 (61 164 )))(93 169 ))(((23 171 )(35 181 ))(46 131 ))))(((((2 (32 (((13 73 )(138 160 ))((70 166 )(176 178 )))))((150 (173 (50 (195 (124 (39 (101 123 )))))))((48 204 )(137 163 ))))(65 (78 89 )))(37 115 ))(125 127 )))(62 (119 (((6 (45 69 ))((75 130 )(81 174 )))((56 103 )(155 (151 168 )))))))(162 (15 57 ))))(92 165 )))*
(0 ((87 ((((((((55 (111 ((((98 (((((1 (64 114 ))(26 49 ))(((18 143 )((129 (159 191 ))(132 185 )))(((42 121 )(190 (100 147 )))(105 134 ))))((51 74 )(167 (139 187 ))))(21 (60 (31 157 )))))(203 (90 142 )))((52 (((188 (99 ((8 36 )(135 141 ))))(33 43 ))(146 (113 133 ))))(153 172 )))(88 (((((((((((3 (197 (126 (((((7 (12 196 ))(118 175 ))(47 95 ))((109 (20 24 ))((97 120 )(112 116 ))))((25 (9 (30 94 )))(40 54 ))))))(53 (19 189 )))(198 (108 (22 149 ))))((34 ((67 (29 66 ))(104 (72 186 ))))(38 199 )))(16 (177 180 )))(122 (71 82 )))(58 117 ))(106 183 ))(102 184 ))((5 145 )(10 (140 (136 (44 182 ))))))(86 158 ))))))((91 107 )(154 202 )))(170 (80 (4 (144 (77 110 ))))))((161 (79 (68 (11 (96 (156 (193 (192 194 ))))))))(((((17 41 )(63 148 ))(85 128 ))(200 201 ))(83 84 ))))((((((14 76 )(59 179 ))(27 28 ))(152 (61 164 )))(93 169 ))(((23 171 )(35 181 ))(46 131 ))))(((((2 (32 (((13 73 )(138 160 ))((70 166 )(176 178 )))))((150 (173 (50 (195 (124 (101 (39 123 )))))))((48 204 )(137 163 ))))(65 (78 89 )))(37 115 ))(125 127 )))(62 (119 (((6 (45 69 ))((75 130 )(81 174 )))((56 103 )(155 (151 168 )))))))(162 (15 57 ))))(92 165 )))*
(0 ((87 ((((((((55 (111 (((((98 (((((1 (64 114 ))(26 49 ))(((18 143 )((129 (159 191 ))(132 185 )))(((42 121 )(190 (100 147 )))(105 134 ))))((51 74 )(167 (139 187 ))))(21 (60 (31 157 )))))(203 (90 142 )))(153 172 ))(52 (((188 (99 ((8 36 )(135 141 ))))(33 43 ))(146 (113 133 )))))(88 (((((((((((3 (197 (126 (((((7 (12 196 ))(118 175 ))(47 95 ))((109 (20 24 ))((97 120 )(112 116 ))))((25 (9 (30 94 )))(40 54 ))))))(53 (19 189 )))(198 (108 (22 149 ))))((34 ((67 (29 66 ))(104 (72 186 ))))(38 199 )))(16 (177 180 )))(122 (71 82 )))(58 117 ))(106 183 ))(102 184 ))((5 145 )(10 (140 (44 (136 182 ))))))(86 158 ))))))((91 107 )(154 202 )))(170 (80 (4 (144 (77 110 ))))))((161 (79 (68 (11 (96 (156 (193 (192 194 ))))))))(((((17 41 )(63 148 ))(85 128 ))(200 201 ))(83 84 ))))((((((14 76 )(59 179 ))(27 28 ))(152 (61 164 )))(93 169 ))(((23 171 )(35 181 ))(46 131 ))))(((((2 (32 (((13 73 )(138 160 ))((70 166 )(176 178 )))))((150 (173 (50 (195 (124 (39 (101 123 )))))))((48 204 )(137 163 ))))(65 (78 89 )))(37 115 ))(125 127 )))(62 (119 (((6 (45 69 ))((75 130 )(81 174 )))((56 103 )(155 (151 168 )))))))(162 (15 57 ))))(92 165 )))*
(0 ((87 ((((((((111 ((((98 (((((1 (64 114 ))(26 49 ))(((18 143 )((129 (159 191 ))(132 185 )))(((42 121 )(190 (100 147 )))(105 134 ))))((51 74 )(167 (139 187 ))))(21 (60 (31 157 )))))(203 (90 142 )))((52 (((188 (99 ((8 36 )(135 141 ))))(33 43 ))(146 (113 133 ))))(153 172 )))(88 (((((((((((3 (197 (126 (((((7 (12 196 ))(118 175 ))(47 95 ))((109 (20 24 ))((97 120 )(112 116 ))))((25 (9 (30 94 )))(40 54 ))))))(53 (19 189 )))(198 (108 (22 149 ))))((34 ((67 (29 66 ))(104 (72 186 ))))(38 199 )))(16 (177 180 )))(71 (82 122 )))(58 117 ))(106 183 ))(102 184 ))((5 145 )(10 (140 (136 (44 182 ))))))(86 158 )))))(55 ((91 107 )(154 202 ))))(170 (80 (4 (144 (77 110 ))))))((161 (79 (68 (11 ((96 156 )(193 (192 194 )))))))(((((17 41 )(63 148 ))(85 128 ))(200 201 ))(83 84 ))))((((((14 76 )(59 179 ))(27 28 ))(152 (61 164 )))(93 169 ))(((23 171 )(35 181 ))(46 131 ))))(((((2 (32 (((13 73 )(138 160 ))((70 166 )(176 178 )))))((150 (173 (50 (195 (124 (101 (39 123 )))))))((48 204 )(137 163 ))))(65 (78 89 )))(37 115 ))(125 127 )))(62 (119 (((6 (45 69 ))((75 130 )(81 174 )))((56 103 )(155 (151 168 )))))))(162 (15 57 ))))(92 165 )))*
(0 ((87 ((((((((55 (111 (((((98 (((((1 (64 114 ))(26 49 ))(((18 143 )((129 (159 191 ))(132 185 )))(((42 121 )(190 (100 147 )))(105 134 ))))((51 74 )(167 (139 187 ))))(21 (60 (31 157 )))))(153 172 ))(203 (90 142 )))(52 (((188 (99 ((8 36 )(135 141 ))))(33 43 ))(146 (113 133 )))))(88 (((((((((((3 (197 (126 (((((7 (12 196 ))(118 175 ))(47 95 ))((109 (20 24 ))((97 120 )(112 116 ))))((25 (9 (30 94 )))(40 54 ))))))(53 (19 189 )))(198 (108 (22 149 ))))((34 ((67 (29 66 ))(104 (72 186 ))))(38 199 )))(16 (177 180 )))(122 (71 82 )))(58 117 ))(106 183 ))(102 184 ))((5 145 )(10 (140 (136 (44 182 ))))))(86 158 ))))))((91 107 )(154 202 )))(170 (80 (4 (144 (77 110 ))))))((161 (79 (68 (11 ((96 156 )(193 (192 194 )))))))(((((17 41 )(63 148 ))(85 128 ))(200 201 ))(83 84 ))))((((((14 76 )(59 179 ))(27 28 ))(152 (61 164 )))(93 169 ))(((23 171 )(35 181 ))(46 131 ))))(((((2 (32 (((13 73 )(138 160 ))((70 166 )(176 178 )))))((150 (173 (50 (195 (124 (101 (39 123 )))))))((48 204 )(137 163 ))))(65 (78 89 )))(37 115 ))(125 127 )))(62 (119 (((6 (45 69 ))((75 130 )(81 174 )))((56 103 )(155 (151 168 )))))))(162 (15 57 ))))(92 165 )))*
(0 ((87 (((((((((111 (88 ((((98 (((((1 (64 114 ))(26 49 ))(((18 143 )((129 (159 191 ))(132 185 )))(((42 121 )(190 (100 147 )))(105 134 ))))((51 74 )(167 (139 187 ))))(21 (60 (31 157 )))))(153 172 ))(203 (90 142 )))(52 (((188 (99 ((8 36 )(135 141 ))))(33 43 ))(146 (113 133 )))))))(55 ((91 107 )(154 202 ))))(170 (80 (4 (144 (77 110 ))))))((184 ((((((((3 (197 (126 (((((7 (12 196 ))(118 175 ))(47 95 ))((109 (20 24 ))(116 (112 (97 120 )))))((25 (9 (30 94 )))(40 54 ))))))(53 (19 189 )))(198 (108 (22 149 ))))((34 ((67 (29 66 ))(104 (72 186 ))))(38 199 )))(16 (177 180 )))(71 (82 122 )))(58 117 ))(102 (106 183 ))))((5 145 )(10 (140 (44 (136 182 )))))))((161 (79 (68 (11 (96 (156 (193 (192 194 ))))))))(((((17 41 )(63 148 ))(85 128 ))(200 201 ))(83 84 ))))(((((((14 76 )(59 179 ))(27 28 ))(152 (61 164 )))(86 158 ))(93 169 ))(((23 171 )(35 181 ))(46 131 ))))(((((2 (32 (((13 73 )(138 160 ))((70 166 )(176 178 )))))((150 (173 (50 (195 (124 (123 (39 101 )))))))((48 204 )(137 163 ))))(65 (78 89 )))(37 115 ))(125 127 )))(62 (119 (((6 (45 69 ))((75 130 )(81 174 )))((56 103 )(155 (151 168 )))))))(162 (15 57 ))))(92 165 )))*
(0 ((87 ((((((((55 (111 ((((98 (((((1 (64 114 ))(26 49 ))(((18 143 )((129 (159 191 ))(132 185 )))(((42 121 )(190 (100 147 )))(105 134 ))))((51 74 )(167 (139 187 ))))(21 (60 (31 157 )))))(203 (90 142 )))((52 (((188 (99 ((8 36 )(135 141 ))))(33 43 ))(146 (113 133 ))))(153 172 )))(88 (((((((((((3 (197 (126 (((((7 (12 196 ))(118 175 ))(47 95 ))((109 (20 24 ))((97 120 )(112 116 ))))((25 (9 (30 94 )))(40 54 ))))))(53 (19 189 )))(198 (108 (22 149 ))))((34 ((67 (29 66 ))(104 (72 186 ))))(38 199 )))(16 (177 180 )))(122 (71 82 )))(58 117 ))(106 183 ))(102 184 ))((5 145 )(10 (140 (136 (44 182 ))))))(86 158 ))))))((91 107 )(154 202 )))(170 (80 (4 (144 (77 110 ))))))((161 (79 (68 (11 (96 (156 (193 (192 194 ))))))))(((((17 41 )(63 148 ))(85 128 ))(200 201 ))(83 84 ))))((((((14 76 )(59 179 ))(27 28 ))(152 (61 164 )))(93 169 ))(((23 171 )(35 181 ))(46 131 ))))(((((2 (32 (((13 73 )(138 160 ))((70 166 )(176 178 )))))((150 (173 (50 (195 (124 (123 (39 101 )))))))((48 204 )(137 163 ))))(65 (78 89 )))(37 115 ))(125 127 )))(62 (119 (((6 (45 69 ))((75 130 )(81 174 )))((56 103 )(155 (151 168 )))))))(162 (15 57 ))))(92 165 )))*
(0 ((87 ((((((((55 (111 (((((98 (((((1 (64 114 ))(26 49 ))(((18 143 )((129 (159 191 ))(132 185 )))(((42 121 )(190 (100 147 )))(105 134 ))))((51 74 )(167 (139 187 ))))(60 (21 (31 157 )))))(203 (90 142 )))(153 172 ))(52 (((188 (99 ((8 36 )(135 141 ))))(33 43 ))(146 (113 133 )))))(88 (((((((((((3 (197 (126 (((((7 (12 196 ))(118 175 ))(47 95 ))((109 (20 24 ))((97 120 )(112 116 ))))((25 (9 (30 94 )))(40 54 ))))))(53 (19 189 )))(198 (108 (22 149 ))))((34 ((67 (29 66 ))(104 (72 186 ))))(38 199 )))(16 (177 180 )))(71 (82 122 )))(58 117 ))(106 183 ))(102 184 ))((5 145 )(10 (140 (44 (136 182 ))))))(86 158 ))))))((91 107 )(154 202 )))(170 (80 (4 (144 (77 110 ))))))((161 (79 (68 (11 (96 (156 (193 (192 194 ))))))))(((((17 41 )(63 148 ))(85 128 ))(200 201 ))(83 84 ))))((((((14 76 )(59 179 ))(27 28 ))(152 (61 164 )))(93 169 ))(((23 171 )(35 181 ))(46 131 ))))(((((2 (32 (((13 73 )(138 160 ))((70 166 )(176 178 )))))((150 (173 (50 (195 (124 (123 (39 101 )))))))((48 204 )(137 163 ))))(65 (78 89 )))(37 115 ))(125 127 )))(62 (119 (((6 (45 69 ))((75 130 )(81 174 )))((56 103 )(155 (151 168 )))))))(162 (15 57 ))))(92 165 )))*
(0 ((87 ((((((((55 (111 (((((98 (((((1 (64 114 ))(26 49 ))(((18 143 )((129 (159 191 ))(132 185 )))(((42 121 )(190 (100 147 )))(105 134 ))))((51 74 )(167 (139 187 ))))(60 (21 (31 157 )))))(203 (90 142 )))(153 172 ))(52 (((188 (99 ((8 36 )(135 141 ))))(33 43 ))(146 (113 133 )))))(88 (((((((((((3 (197 (126 (((((7 (12 196 ))(118 175 ))(47 95 ))((109 (20 24 ))(116 (112 (97 120 )))))((25 (9 (30 94 )))(40 54 ))))))(53 (19 189 )))(198 (108 (22 149 ))))((34 ((67 (29 66 ))(104 (72 186 ))))(38 199 )))(16 (177 180 )))(71 (82 122 )))(58 117 ))(106 183 ))(102 184 ))((5 145 )(10 (140 (136 (44 182 ))))))(86 158 ))))))((91 107 )(154 202 )))(170 (80 (4 (144 (77 110 ))))))((161 (79 (68 (11 (96 (156 (193 (192 194 ))))))))(((((17 41 )(63 148 ))(85 128 ))(200 201 ))(83 84 ))))((((((14 76 )(59 179 ))(27 28 ))(152 (61 164 )))(93 169 ))(((23 171 )(35 181 ))(46 131 ))))(((((2 (32 (((13 73 )(138 160 ))((70 166 )(176 178 )))))((150 (173 (50 (195 ((39 124 )(101 123 ))))))((48 204 )(137 163 ))))(65 (78 89 )))(37 115 ))(125 127 )))(62 (119 (((6 (45 69 ))((75 130 )(81 174 )))((56 103 )(155 (151 168 )))))))(162 (15 57 ))))(92 165 )))*
(0 ((87 ((((((((55 (111 ((((98 (((((1 (64 114 ))(26 49 ))(((18 143 )((129 (159 191 ))(132 185 )))(((42 121 )(190 (100 147 )))(105 134 ))))((51 74 )(167 (139 187 ))))(21 (60 (31 157 )))))(203 (90 142 )))((52 (((188 (99 ((8 36 )(135 141 ))))(33 43 ))(146 (113 133 ))))(153 172 )))(88 (((((((((((3 (197 (126 (((((7 (12 196 ))(118 175 ))(47 95 ))((109 (20 24 ))(116 (112 (97 120 )))))((25 (9 (30 94 )))(40 54 ))))))(53 (19 189 )))(198 (108 (22 149 ))))((34 ((67 (29 66 ))(104 (72 186 ))))(38 199 )))(16 (177 180 )))(122 (71 82 )))(58 117 ))(106 183 ))(102 184 ))((5 145 )(10 (140 (44 (136 182 ))))))(86 158 ))))))(107 (91 (154 202 ))))(170 (80 (4 (144 (77 110 ))))))((161 (79 (11 (68 (156 (96 (193 (192 194 ))))))))(((((17 41 )(63 148 ))(85 128 ))(200 201 ))(83 84 ))))((((((14 76 )(59 179 ))(27 28 ))(152 (61 164 )))(93 169 ))(((23 171 )(35 181 ))(46 131 ))))(((((2 (32 (((13 73 )(138 160 ))((70 166 )(176 178 )))))((150 (173 (50 (39 (195 (124 (101 123 )))))))((48 204 )(137 163 ))))(65 (78 89 )))(37 115 ))(125 127 )))(62 (119 (((6 (45 69 ))((75 130 )(81 174 )))((56 103 )(155 (151 168 )))))))(162 (15 57 ))))(92 165 )))*
(0 ((87 ((((((((55 (111 (((((98 (((((1 (64 114 ))(26 49 ))(((18 143 )((129 (159 191 ))(132 185 )))(((42 121 )(190 (100 147 )))(105 134 ))))((51 74 )(167 (139 187 ))))(60 (21 (31 157 )))))(153 172 ))(203 (90 142 )))(52 (((188 (99 ((8 36 )(135 141 ))))(33 43 ))(146 (113 133 )))))(88 (((((((((((3 (197 (126 (((((7 (12 196 ))(118 175 ))(47 95 ))((109 (20 24 ))(116 (112 (97 120 )))))((25 (9 (30 94 )))(40 54 ))))))(53 (19 189 )))(198 (108 (22 149 ))))((34 ((67 (29 66 ))(104 (72 186 ))))(38 199 )))(16 (177 180 )))(71 (82 122 )))(58 117 ))(106 183 ))(102 184 ))((5 145 )(10 (140 (136 (44 182 ))))))(86 158 ))))))((91 107 )(154 202 )))(170 (80 (4 (144 (77 110 ))))))((161 (79 (68 (11 (96 (156 (193 (192 194 ))))))))(((((17 41 )(63 148 ))(85 128 ))(200 201 ))(83 84 ))))((((((14 76 )(59 179 ))(27 28 ))(152 (61 164 )))(93 169 ))(((23 171 )(35 181 ))(46 131 ))))(((((2 (32 (((13 73 )(138 160 ))((70 166 )(176 178 )))))((150 (173 (50 (195 (124 (123 (39 101 )))))))((48 204 )(137 163 ))))(65 (78 89 )))(37 115 ))(125 127 )))(62 (119 (((6 (45 69 ))((75 130 )(81 174 )))((56 103 )(155 (151 168 )))))))(162 (15 57 ))))(92 165 )))*
(0 ((87 ((((((((55 (111 ((((98 (((((1 (64 114 ))(26 49 ))(((18 143 )((129 (159 191 ))(132 185 )))(((42 121 )(190 (100 147 )))(105 134 ))))((51 74 )(167 (139 187 ))))(60 (21 (31 157 )))))(203 (90 142 )))((52 (((188 (99 ((8 36 )(135 141 ))))(33 43 ))(146 (113 133 ))))(153 172 )))(88 (((((((((((3 (197 (126 (((((7 (12 196 ))(118 175 ))(47 95 ))((109 (20 24 ))((97 120 )(112 116 ))))((25 (9 (30 94 )))(40 54 ))))))(53 (19 189 )))(198 (108 (22 149 ))))((34 ((67 (29 66 ))(104 (72 186 ))))(38 199 )))(16 (177 180 )))(71 (82 122 )))(58 117 ))(106 183 ))(102 184 ))((5 145 )(10 (140 (136 (44 182 ))))))(86 158 ))))))((91 107 )(154 202 )))(170 (80 (4 (144 (77 110 ))))))((161 (79 (68 (11 (156 (96 (193 (192 194 ))))))))(((((17 41 )(63 148 ))(85 128 ))(200 201 ))(83 84 ))))((((((14 76 )(59 179 ))(27 28 ))(152 (61 164 )))(93 169 ))(((23 171 )(35 181 ))(46 131 ))))(((((2 (32 (((13 73 )(138 160 ))((70 166 )(176 178 )))))((150 (173 (50 (195 (124 (39 (101 123 )))))))((48 204 )(137 163 ))))(65 (78 89 )))(37 115 ))(125 127 )))(62 (119 (((6 (45 69 ))((75 130 )(81 174 )))((56 103 )(155 (151 168 )))))))(162 (15 57 ))))(92 165 )))*
(0 ((87 ((((((((111 ((((98 (((((1 (64 114 ))(26 49 ))(((18 143 )((129 (159 191 ))(132 185 )))(((42 121 )(190 (100 147 )))(105 134 ))))((51 74 )(167 (139 187 ))))(21 (60 (31 157 )))))(203 (90 142 )))((52 (((188 (99 ((8 36 )(135 141 ))))(33 43 ))(146 (113 133 ))))(153 172 )))(88 (((((((((3 (197 (126 (((((7 (12 196 ))(118 175 ))(47 95 ))((109 (20 24 ))((97 120 )(112 116 ))))((25 (9 (30 94 )))(40 54 ))))))(53 (19 189 )))((198 (108 (22 149 )))((34 ((67 (29 66 ))(104 (72 186 ))))(38 199 ))))(16 ((122 (71 82 ))(177 180 ))))(58 117 ))(106 183 ))(102 184 ))((5 145 )(10 (140 (136 (44 182 ))))))(86 158 )))))(55 ((91 107 )(154 202 ))))(170 (80 (4 (144 (77 110 ))))))((161 (79 (68 (11 (156 (96 (193 (192 194 ))))))))(((((17 41 )(63 148 ))(85 128 ))(200 201 ))(83 84 ))))((((((14 76 )(59 179 ))(27 28 ))(152 (61 164 )))(93 169 ))(((23 171 )(35 181 ))(46 131 ))))(((((2 (32 (((13 73 )(138 160 ))((70 166 )(176 178 )))))((150 (173 (50 (195 (124 (123 (39 101 )))))))((48 204 )(137 163 ))))(65 (78 89 )))(37 115 ))(125 127 )))(62 (119 (((6 (45 69 ))((75 130 )(81 174 )))((56 103 )(155 (151 168 )))))))(162 (15 57 ))))(92 165 )))*
(0 ((87 ((((((((55 (111 (((((98 (((((1 (64 114 ))(26 49 ))(((18 143 )((129 (159 191 ))(132 185 )))(((42 121 )(190 (100 147 )))(105 134 ))))((51 74 )(167 (139 187 ))))(60 (21 (31 157 )))))(153 172 ))(203 (90 142 )))(52 (((188 (99 ((8 36 )(135 141 ))))(33 43 ))(146 (113 133 )))))(88 (((((((((((3 (197 (126 (((((7 (12 196 ))(118 175 ))(47 95 ))((109 (20 24 ))((97 120 )(112 116 ))))((25 (9 (30 94 )))(40 54 ))))))(53 (19 189 )))(198 (108 (22 149 ))))((34 ((67 (29 66 ))(104 (72 186 ))))(38 199 )))(16 (177 180 )))(71 (82 122 )))(58 117 ))(106 183 ))(102 184 ))((5 145 )(10 (140 (44 (136 182 ))))))(86 158 ))))))(107 (91 (154 202 ))))(170 (80 (4 (144 (77 110 ))))))((161 (79 (68 (11 (96 (156 (193 (192 194 ))))))))(((((17 41 )(63 148 ))(85 128 ))(200 201 ))(83 84 ))))((((((14 76 )(59 179 ))(27 28 ))(152 (61 164 )))(93 169 ))(((23 171 )(35 181 ))(46 131 ))))(((((2 (32 (((13 73 )(138 160 ))((70 166 )(176 178 )))))((150 (173 (50 (195 (39 (124 (101 123 )))))))((48 204 )(137 163 ))))(65 (78 89 )))(37 115 ))(125 127 )))(62 (119 (((6 (45 69 ))((75 130 )(81 174 )))((56 103 )(155 (151 168 )))))))(162 (15 57 ))))(92 165 )))*
(0 ((87 ((((((((55 (111 (((((98 (((((1 (64 114 ))(26 49 ))(((18 143 )((129 (159 191 ))(132 185 )))(((42 121 )(190 (100 147 )))(105 134 ))))((51 74 )(167 (139 187 ))))(60 (21 (31 157 )))))(153 172 ))(203 (90 142 )))(52 (((188 (99 ((8 36 )(135 141 ))))(33 43 ))(146 (113 133 )))))(88 (((((((((((3 (197 (126 (((((7 (12 196 ))(118 175 ))(47 95 ))((109 (20 24 ))((97 120 )(112 116 ))))((25 (9 (30 94 )))(40 54 ))))))(53 (19 189 )))(198 (108 (22 149 ))))((34 ((67 (29 66 ))(104 (72 186 ))))(38 199 )))(16 (177 180 )))(71 (82 122 )))(58 117 ))(106 183 ))(102 184 ))((5 145 )(10 (140 (136 (44 182 ))))))(86 158 ))))))((91 107 )(154 202 )))(170 (80 (4 (144 (77 110 ))))))((161 (79 (68 (11 (156 (96 (193 (192 194 ))))))))(((((17 41 )(63 148 ))(85 128 ))(200 201 ))(83 84 ))))((((((14 76 )(59 179 ))(27 28 ))(152 (61 164 )))(93 169 ))(((23 171 )(35 181 ))(46 131 ))))(((((2 (32 (((13 73 )(138 160 ))((70 166 )(176 178 )))))((150 (173 (50 (195 (124 (39 (101 123 )))))))((48 204 )(137 163 ))))(65 (78 89 )))(37 115 ))(125 127 )))(62 (119 (((6 (45 69 ))((75 130 )(81 174 )))((56 103 )(155 (151 168 )))))))(162 (15 57 ))))(92 165 )))*
(0 ((87 ((((((((55 (111 (((((98 (((((1 (64 114 ))(26 49 ))(((18 143 )((129 (159 191 ))(132 185 )))(((42 121 )(190 (100 147 )))(105 134 ))))((51 74 )(167 (139 187 ))))(21 (60 (31 157 )))))(153 172 ))(203 (90 142 )))(52 (((188 (99 ((8 36 )(135 141 ))))(33 43 ))(146 (113 133 )))))(88 (((((((((((3 (197 (126 (((((7 (12 196 ))(118 175 ))(47 95 ))((109 (20 24 ))((97 120 )(112 116 ))))((25 (9 (30 94 )))(40 54 ))))))(53 (19 189 )))(198 (108 (22 149 ))))((34 ((67 (29 66 ))(104 (72 186 ))))(38 199 )))(16 (177 180 )))(71 (82 122 )))(58 117 ))(106 183 ))(102 184 ))((5 145 )(10 (140 (136 (44 182 ))))))(86 158 ))))))((91 107 )(154 202 )))(170 (80 (4 (144 (77 110 ))))))((161 (79 (68 (11 ((96 156 )(193 (192 194 )))))))(((((17 41 )(63 148 ))(85 128 ))(200 201 ))(83 84 ))))((((((14 76 )(59 179 ))(27 28 ))(152 (61 164 )))(93 169 ))(((23 171 )(35 181 ))(46 131 ))))(((((2 (32 (((13 73 )(138 160 ))((70 166 )(176 178 )))))((150 (173 (50 (195 (124 (101 (39 123 )))))))((48 204 )(137 163 ))))(65 (78 89 )))(37 115 ))(125 127 )))(62 (119 (((6 (45 69 ))((75 130 )(81 174 )))((56 103 )(155 (151 168 )))))))(162 (15 57 ))))(92 165 )))*
(0 ((87 ((((((((111 (((((98 (((((1 (64 114 ))(26 49 ))(((18 143 )((129 (159 191 ))(132 185 )))(((42 121 )(190 (100 147 )))(105 134 ))))((51 74 )(167 (139 187 ))))(21 (60 (31 157 )))))(153 172 ))(203 (90 142 )))(52 (((188 (99 ((8 36 )(135 141 ))))(33 43 ))(146 (113 133 )))))(88 (((((((((((3 (197 (126 (((((7 (12 196 ))(118 175 ))(47 95 ))((109 (20 24 ))(116 (112 (97 120 )))))((25 (9 (30 94 )))(40 54 ))))))(53 (19 189 )))(198 (108 (22 149 ))))((34 ((67 (29 66 ))(104 (72 186 ))))(38 199 )))(16 (177 180 )))(122 (71 82 )))(58 117 ))(106 183 ))(102 184 ))((5 145 )(10 (140 (136 (44 182 ))))))(86 158 )))))(55 ((91 107 )(154 202 ))))(170 (80 (4 (144 (77 110 ))))))((161 (79 (68 (11 (96 (156 (193 (192 194 ))))))))(((((17 41 )(63 148 ))(85 128 ))(200 201 ))(83 84 ))))((((((14 76 )(59 179 ))(27 28 ))(152 (61 164 )))(93 169 ))(((23 171 )(35 181 ))(46 131 ))))(((((2 (32 (((13 73 )(138 160 ))((70 166 )(176 178 )))))((150 (173 (50 (195 (124 (101 (39 123 )))))))((48 204 )(137 163 ))))(65 (78 89 )))(37 115 ))(125 127 )))(62 (119 (((6 (45 69 ))((75 130 )(81 174 )))((56 103 )(155 (151 168 )))))))(162 (15 57 ))))(92 165 )))*
(0 ((87 ((((((((111 ((((98 (((((1 (64 114 ))(26 49 ))(((18 143 )((129 (159 191 ))(132 185 )))(((42 121 )(190 (100 147 )))(105 134 ))))((51 74 )(167 (139 187 ))))(21 (60 (31 157 )))))(203 (90 142 )))((52 (((188 (99 ((8 36 )(135 141 ))))(33 43 ))(146 (113 133 ))))(153 172 )))(88 (((((((((3 (197 (126 (((((7 (12 196 ))(118 175 ))(47 95 ))((109 (20 24 ))((97 120 )(112 116 ))))((25 (9 (30 94 )))(40 54 ))))))(53 (19 189 )))((198 (108 (22 149 )))((34 ((67 (29 66 ))(104 (72 186 ))))(38 199 ))))(16 ((71 (82 122 ))(177 180 ))))(58 117 ))(106 183 ))(102 184 ))((5 145 )(10 (140 (44 (136 182 ))))))(86 158 )))))(55 ((91 107 )(154 202 ))))(170 (80 (4 (144 (77 110 ))))))((161 (79 (68 (11 (96 (156 (193 (192 194 ))))))))(((((17 41 )(63 148 ))(85 128 ))(200 201 ))(83 84 ))))((((((14 76 )(59 179 ))(27 28 ))(152 (61 164 )))(93 169 ))(((23 171 )(35 181 ))(46 131 ))))(((((2 (32 (((13 73 )(138 160 ))((70 166 )(176 178 )))))((150 (173 (50 (195 (124 (101 (39 123 )))))))((48 204 )(137 163 ))))(65 (78 89 )))(37 115 ))(125 127 )))(62 (119 (((6 (45 69 ))((75 130 )(81 174 )))((56 103 )(155 (151 168 )))))))(162 (15 57 ))))(92 165 )))*
(0 ((87 ((((((((55 (111 ((((98 (((((1 (64 114 ))(26 49 ))(((18 143 )((129 (159 191 ))(132 185 )))(((42 121 )(190 (100 147 )))(105 134 ))))((51 74 )(167 (139 187 ))))(21 (60 (31 157 )))))(203 (90 142 )))((52 (((188 (99 ((8 36 )(135 141 ))))(33 43 ))(146 (113 133 ))))(153 172 )))(88 (((((((((((3 (197 (126 (((((7 (12 196 ))(118 175 ))(47 95 ))((109 (20 24 ))(116 (112 (97 120 )))))((25 (9 (30 94 )))(40 54 ))))))(53 (19 189 )))(198 (108 (22 149 ))))((34 ((67 (29 66 ))(104 (72 186 ))))(38 199 )))(16 (177 180 )))(71 (82 122 )))(58 117 ))(106 183 ))(102 184 ))((5 145 )(10 (140 (136 (44 182 ))))))(86 158 ))))))((91 107 )(154 202 )))(170 (80 (4 (144 (77 110 ))))))((161 (79 (68 (11 ((96 156 )(193 (192 194 )))))))(((((17 41 )(63 148 ))(85 128 ))(200 201 ))(83 84 ))))((((((14 76 )(59 179 ))(27 28 ))(152 (61 164 )))(93 169 ))(((23 171 )(35 181 ))(46 131 ))))(((((2 (32 (((13 73 )(138 160 ))((70 166 )(176 178 )))))((150 (173 (50 (195 (124 (39 (101 123 )))))))((48 204 )(137 163 ))))(65 (78 89 )))(37 115 ))(125 127 )))(62 (119 (((6 (45 69 ))((75 130 )(81 174 )))((56 103 )(155 (151 168 )))))))(162 (15 57 ))))(92 165 )))*
(0 ((87 ((((((((55 (111 ((((98 (((((1 (64 114 ))(26 49 ))(((18 143 )((129 (159 191 ))(132 185 )))(((42 121 )(190 (100 147 )))(105 134 ))))((51 74 )(167 (139 187 ))))(60 (21 (31 157 )))))(203 (90 142 )))((52 (((188 (99 ((8 36 )(135 141 ))))(33 43 ))(146 (113 133 ))))(153 172 )))(88 (((((((((((3 (197 (126 (((((7 (12 196 ))(118 175 ))(47 95 ))((109 (20 24 ))((97 120 )(112 116 ))))((25 (9 (30 94 )))(40 54 ))))))(53 (19 189 )))(198 (108 (22 149 ))))((34 ((67 (29 66 ))(104 (72 186 ))))(38 199 )))(16 (177 180 )))(122 (71 82 )))(58 117 ))(106 183 ))(102 184 ))((5 145 )(10 (140 (136 (44 182 ))))))(86 158 ))))))((91 107 )(154 202 )))(170 (80 (4 (144 (77 110 ))))))((161 (79 (11 (68 ((96 156 )(193 (192 194 )))))))(((((17 41 )(63 148 ))(85 128 ))(200 201 ))(83 84 ))))((((((14 76 )(59 179 ))(27 28 ))(152 (61 164 )))(93 169 ))(((23 171 )(35 181 ))(46 131 ))))(((((2 (32 (((13 73 )(138 160 ))((70 166 )(176 178 )))))((150 (173 (50 (195 (124 (39 (101 123 )))))))((48 204 )(137 163 ))))(65 (78 89 )))(37 115 ))(125 127 )))(62 (119 (((6 (45 69 ))((75 130 )(81 174 )))((56 103 )(155 (151 168 )))))))(162 (15 57 ))))(92 165 )))*
(0 ((87 ((((((((111 (((((98 (((((1 (64 114 ))(26 49 ))(((18 143 )((129 (159 191 ))(132 185 )))(((42 121 )(190 (100 147 )))(105 134 ))))((51 74 )(167 (139 187 ))))(60 (21 (31 157 )))))(153 172 ))(203 (90 142 )))(52 (((188 (99 ((8 36 )(135 141 ))))(33 43 ))(146 (113 133 )))))(88 (((((((((((3 (197 (126 (((((7 (12 196 ))(118 175 ))(47 95 ))((109 (20 24 ))((97 120 )(112 116 ))))((25 (9 (30 94 )))(40 54 ))))))(53 (19 189 )))(198 (108 (22 149 ))))((34 ((67 (29 66 ))(104 (72 186 ))))(38 199 )))(16 (177 180 )))(122 (71 82 )))(58 117 ))(106 183 ))(102 184 ))((5 145 )(10 (140 (44 (136 182 ))))))(86 158 )))))(55 ((91 107 )(154 202 ))))(170 (80 (4 (144 (77 110 ))))))((161 (79 (68 (11 (156 (96 (193 (192 194 ))))))))(((((17 41 )(63 148 ))(85 128 ))(200 201 ))(83 84 ))))((((((14 76 )(59 179 ))(27 28 ))(152 (61 164 )))(93 169 ))(((23 171 )(35 181 ))(46 131 ))))(((((2 (32 (((13 73 )(138 160 ))((70 166 )(176 178 )))))((150 (173 (50 (195 (124 (123 (39 101 )))))))((48 204 )(137 163 ))))(65 (78 89 )))(37 115 ))(125 127 )))(62 (119 (((6 (45 69 ))((75 130 )(81 174 )))((56 103 )(155 (151 168 )))))))(162 (15 57 ))))(92 165 )))*
(0 ((87 ((((((((111 ((((98 (((((1 (64 114 ))(26 49 ))(((18 143 )((129 (159 191 ))(132 185 )))(((42 121 )(190 (100 147 )))(105 134 ))))((51 74 )(167 (139 187 ))))(21 (60 (31 157 )))))(203 (90 142 )))((52 (((188 (99 ((8 36 )(135 141 ))))(33 43 ))(146 (113 133 ))))(153 172 )))(88 (((((((((((3 (197 (126 (((((7 (12 196 ))(118 175 ))(47 95 ))((109 (20 24 ))(116 (112 (97 120 )))))((25 (9 (30 94 )))(40 54 ))))))(53 (19 189 )))(198 (108 (22 149 ))))((34 ((67 (29 66 ))(104 (72 186 ))))(38 199 )))(16 (177 180 )))(71 (82 122 )))(58 117 ))(106 183 ))(102 184 ))((5 145 )(10 (140 (136 (44 182 ))))))(86 158 )))))(55 ((91 107 )(154 202 ))))(170 (80 (4 (144 (77 110 ))))))((161 (79 (11 (68 (156 (96 (193 (192 194 ))))))))(((((17 41 )(63 148 ))(85 128 ))(200 201 ))(83 84 ))))((((((14 76 )(59 179 ))(27 28 ))(152 (61 164 )))(93 169 ))(((23 171 )(35 181 ))(46 131 ))))(((((2 (32 (((13 73 )(138 160 ))((70 166 )(176 178 )))))((150 (173 (50 (195 (124 (101 (39 123 )))))))((48 204 )(137 163 ))))(65 (78 89 )))(37 115 ))(125 127 )))(62 (119 (((6 (45 69 ))((75 130 )(81 174 )))((56 103 )(155 (151 168 )))))))(162 (15 57 ))))(92 165 )))*
(0 ((87 ((((((((55 (111 (((((98 (((((1 (64 114 ))(26 49 ))(((18 143 )((129 (159 191 ))(132 185 )))(((42 121 )(190 (100 147 )))(105 134 ))))((51 74 )(167 (139 187 ))))(21 (60 (31 157 )))))(203 (90 142 )))(153 172 ))(52 (((188 (99 ((8 36 )(135 141 ))))(33 43 ))(146 (113 133 )))))(88 ((((((((((3 (197 (126 (((((7 (12 196 ))(118 175 ))(47 95 ))((109 (20 24 ))((97 120 )(112 116 ))))((25 (9 (30 94 )))(40 54 ))))))(71 (82 122 )))(53 (19 189 )))((198 (108 (22 149 )))((34 ((67 (29 66 ))(104 (72 186 ))))(38 199 ))))(16 (177 180 )))(58 117 ))(106 183 ))(102 184 ))((5 145 )(10 (140 (136 (44 182 ))))))(86 158 ))))))((91 107 )(154 202 )))(170 (80 (4 (144 (77 110 ))))))((161 (79 (68 (11 ((96 156 )(193 (192 194 )))))))(((((17 41 )(63 148 ))(85 128 ))(200 201 ))(83 84 ))))((((((14 76 )(59 179 ))(27 28 ))(152 (61 164 )))(93 169 ))(((23 171 )(35 181 ))(46 131 ))))(((((2 (32 (((13 73 )(138 160 ))((70 166 )(176 178 )))))((150 (173 (50 (195 (124 (123 (39 101 )))))))((48 204 )(137 163 ))))(65 (78 89 )))(37 115 ))(125 127 )))(62 (119 (((6 (45 69 ))((75 130 )(81 174 )))((56 103 )(155 (151 168 )))))))(162 (15 57 ))))(92 165 )))*
(0 ((87 ((((((((111 ((((98 (((((1 (64 114 ))(26 49 ))(((18 143 )((129 (159 191 ))(132 185 )))(((42 121 )(190 (100 147 )))(105 134 ))))((51 74 )(167 (139 187 ))))(60 (21 (31 157 )))))(203 (90 142 )))((52 (((188 (99 ((8 36 )(135 141 ))))(33 43 ))(146 (113 133 ))))(153 172 )))(88 (((((((((3 (197 (126 (((((7 (12 196 ))(118 175 ))(47 95 ))((109 (20 24 ))((97 120 )(112 116 ))))((25 (9 (30 94 )))(40 54 ))))))(53 (19 189 )))((198 (108 (22 149 )))((34 ((67 (29 66 ))(104 (72 186 ))))(38 199 ))))(16 ((122 (71 82 ))(177 180 ))))(58 117 ))(106 183 ))(102 184 ))((5 145 )(10 (140 (136 (44 182 ))))))(86 158 )))))(55 ((91 107 )(154 202 ))))(170 (80 (4 (144 (77 110 ))))))((161 (79 (68 (11 (156 (96 (193 (192 194 ))))))))(((((17 41 )(63 148 ))(85 128 ))(200 201 ))(83 84 ))))((((((14 76 )(59 179 ))(27 28 ))(152 (61 164 )))(93 169 ))(((23 171 )(35 181 ))(46 131 ))))(((((2 (32 (((13 73 )(138 160 ))((70 166 )(176 178 )))))((150 (173 (50 (195 (124 (101 (39 123 )))))))((48 204 )(137 163 ))))(65 (78 89 )))(37 115 ))(125 127 )))(62 (119 (((6 (45 69 ))((75 130 )(81 174 )))((56 103 )(155 (151 168 )))))))(162 (15 57 ))))(92 165 )))*
(0 ((87 ((((((((111 (((((98 (((((1 (64 114 ))(26 49 ))(((18 143 )((129 (159 191 ))(132 185 )))(((42 121 )(190 (100 147 )))(105 134 ))))((51 74 )(167 (139 187 ))))(60 (21 (31 157 )))))(153 172 ))(203 (90 142 )))(52 (((188 (99 ((8 36 )(135 141 ))))(33 43 ))(146 (113 133 )))))(88 (((((((((3 (197 (126 (((((7 (12 196 ))(118 175 ))(47 95 ))((109 (20 24 ))((97 120 )(112 116 ))))((25 (9 (30 94 )))(40 54 ))))))(53 (19 189 )))((198 (108 (22 149 )))((34 ((67 (29 66 ))(104 (72 186 ))))(38 199 ))))(16 ((122 (71 82 ))(177 180 ))))(58 117 ))(106 183 ))(102 184 ))((5 145 )(10 (140 (136 (44 182 ))))))(86 158 )))))(55 ((91 107 )(154 202 ))))(170 (80 (4 (144 (77 110 ))))))((161 (79 (68 (11 (96 (156 (193 (192 194 ))))))))(((((17 41 )(63 148 ))(85 128 ))(200 201 ))(83 84 ))))((((((14 76 )(59 179 ))(27 28 ))(152 (61 164 )))(93 169 ))(((23 171 )(35 181 ))(46 131 ))))(((((2 (32 (((13 73 )(138 160 ))((70 166 )(176 178 )))))((150 (173 (50 (195 (124 (101 (39 123 )))))))((48 204 )(137 163 ))))(65 (78 89 )))(37 115 ))(125 127 )))(62 (119 (((6 (45 69 ))((75 130 )(81 174 )))((56 103 )(155 (151 168 )))))))(162 (15 57 ))))(92 165 )))*
(0 ((87 ((((((((111 ((((98 (((((1 (64 114 ))(26 49 ))(((18 143 )((129 (159 191 ))(132 185 )))(((42 121 )(190 (100 147 )))(105 134 ))))((51 74 )(167 (139 187 ))))(60 (21 (31 157 )))))(203 (90 142 )))((52 (((188 (99 ((8 36 )(135 141 ))))(33 43 ))(146 (113 133 ))))(153 172 )))(88 (((((((((((3 (197 (126 (((((7 (12 196 ))(118 175 ))(47 95 ))((109 (20 24 ))(116 (112 (97 120 )))))((25 (9 (30 94 )))(40 54 ))))))(53 (19 189 )))(198 (108 (22 149 ))))((34 ((67 (29 66 ))(104 (72 186 ))))(38 199 )))(16 (177 180 )))(122 (71 82 )))(58 117 ))(106 183 ))(102 184 ))((5 145 )(10 (140 (44 (136 182 ))))))(86 158 )))))(55 ((91 107 )(154 202 ))))(170 (80 (4 (144 (77 110 ))))))((161 (79 (11 (68 ((96 156 )(193 (192 194 )))))))(((((17 41 )(63 148 ))(85 128 ))(200 201 ))(83 84 ))))((((((14 76 )(59 179 ))(27 28 ))(152 (61 164 )))(93 169 ))(((23 171 )(35 181 ))(46 131 ))))(((((2 (32 (((13 73 )(138 160 ))((70 166 )(176 178 )))))((150 (173 (50 (195 (124 (123 (39 101 )))))))((48 204 )(137 163 ))))(65 (78 89 )))(37 115 ))(125 127 )))(62 (119 (((6 (45 69 ))((75 130 )(81 174 )))((56 103 )(155 (151 168 )))))))(162 (15 57 ))))(92 165 )))*
(0 ((87 ((((((((111 (((((98 (((((1 (64 114 ))(26 49 ))(((18 143 )((129 (159 191 ))(132 185 )))(((42 121 )(190 (100 147 )))(105 134 ))))((51 74 )(167 (139 187 ))))(21 (60 (31 157 )))))(153 172 ))(203 (90 142 )))(52 (((188 (99 ((8 36 )(135 141 ))))(33 43 ))(146 (113 133 )))))(88 (((((((((((3 (197 (126 (((((7 (12 196 ))(118 175 ))(47 95 ))((109 (20 24 ))((97 120 )(112 116 ))))((25 (9 (30 94 )))(40 54 ))))))(53 (19 189 )))(198 (108 (22 149 ))))((34 ((67 (29 66 ))(104 (72 186 ))))(38 199 )))(16 (177 180 )))(71 (82 122 )))(58 117 ))(106 183 ))(102 184 ))((5 145 )(10 (140 (44 (136 182 ))))))(86 158 )))))(55 ((91 107 )(154 202 ))))(170 (80 (4 (144 (77 110 ))))))((161 (79 (68 (11 (96 (156 (193 (192 194 ))))))))(((((17 41 )(63 148 ))(85 128 ))(200 201 ))(83 84 ))))((((((14 76 )(59 179 ))(27 28 ))(152 (61 164 )))(93 169 ))(((23 171 )(35 181 ))(46 131 ))))(((((2 (32 (((13 73 )(138 160 ))((70 166 )(176 178 )))))((150 (173 (50 (195 (124 (101 (39 123 )))))))((48 204 )(137 163 ))))(65 (78 89 )))(37 115 ))(125 127 )))(62 (119 (((6 (45 69 ))((75 130 )(81 174 )))((56 103 )(155 (151 168 )))))))(162 (15 57 ))))(92 165 )))*
(0 ((87 ((((((((55 (111 (((((98 (((((1 (64 114 ))(26 49 ))(((18 143 )((129 (159 191 ))(132 185 )))(((42 121 )(190 (100 147 )))(105 134 ))))((51 74 )(167 (139 187 ))))(60 (21 (31 157 )))))(153 172 ))(203 (90 142 )))(52 (((188 (99 ((8 36 )(135 141 ))))(33 43 ))(146 (113 133 )))))(88 (((((((((((3 (197 (126 (((((7 (12 196 ))(118 175 ))(47 95 ))((109 (20 24 ))((97 120 )(112 116 ))))((25 (9 (30 94 )))(40 54 ))))))(53 (19 189 )))(198 (108 (22 149 ))))((34 ((67 (29 66 ))(104 (72 186 ))))(38 199 )))(16 (177 180 )))(71 (82 122 )))(58 117 ))(106 183 ))(102 184 ))((5 145 )(10 (140 (136 (44 182 ))))))(86 158 ))))))(107 (91 (154 202 ))))(170 (80 (4 (144 (77 110 ))))))((161 (79 (68 (11 (156 (96 (193 (192 194 ))))))))(((((17 41 )(63 148 ))(85 128 ))(200 201 ))(83 84 ))))((((((14 76 )(59 179 ))(27 28 ))(152 (61 164 )))(93 169 ))(((23 171 )(35 181 ))(46 131 ))))(((((2 (32 (((13 73 )(138 160 ))((70 166 )(176 178 )))))((150 (173 (50 (195 (124 (39 (101 123 )))))))((48 204 )(137 163 ))))(65 (78 89 )))(37 115 ))(125 127 )))(62 (119 (((6 (45 69 ))((75 130 )(81 174 )))((56 103 )(155 (151 168 )))))))(162 (15 57 ))))(92 165 )))*
(0 ((87 ((((((((55 (111 (((((98 (((((1 (64 114 ))(26 49 ))(((18 143 )((129 (159 191 ))(132 185 )))(((42 121 )(190 (100 147 )))(105 134 ))))((51 74 )(167 (139 187 ))))(21 (60 (31 157 )))))(203 (90 142 )))(153 172 ))(52 (((188 (99 ((8 36 )(135 141 ))))(33 43 ))(146 (113 133 )))))(88 ((((((((((3 (197 (126 (((((7 (12 196 ))(118 175 ))(47 95 ))((109 (20 24 ))((97 120 )(112 116 ))))((25 (9 (30 94 )))(40 54 ))))))(71 (82 122 )))(53 (19 189 )))((198 (108 (22 149 )))((34 ((67 (29 66 ))(104 (72 186 ))))(38 199 ))))(16 (177 180 )))(58 117 ))(106 183 ))(102 184 ))((5 145 )(10 (140 (136 (44 182 ))))))(86 158 ))))))((91 107 )(154 202 )))(170 (80 (4 (144 (77 110 ))))))((161 (79 (68 (11 ((96 156 )(193 (192 194 )))))))(((((17 41 )(63 148 ))(85 128 ))(200 201 ))(83 84 ))))((((((14 76 )(59 179 ))(27 28 ))(152 (61 164 )))(93 169 ))(((23 171 )(35 181 ))(46 131 ))))(((((2 (32 (((13 73 )(138 160 ))((70 166 )(176 178 )))))((150 (173 (50 (195 (124 (39 (101 123 )))))))((48 204 )(137 163 ))))(65 (78 89 )))(37 115 ))(125 127 )))(62 (119 (((6 (45 69 ))((75 130 )(81 174 )))((56 103 )(155 (151 168 )))))))(162 (15 57 ))))(92 165 )))*
(0 ((87 ((((((((111 (((((98 (((((1 (64 114 ))(26 49 ))(((18 143 )((129 (159 191 ))(132 185 )))(((42 121 )(190 (100 147 )))(105 134 ))))((51 74 )(167 (139 187 ))))(60 (21 (31 157 )))))(153 172 ))(203 (90 142 )))(52 (((188 (99 ((8 36 )(135 141 ))))(33 43 ))(146 (113 133 )))))(88 (((((((((((3 (197 (126 (((((7 (12 196 ))(118 175 ))(47 95 ))((109 (20 24 ))((97 120 )(112 116 ))))((25 (9 (30 94 )))(40 54 ))))))(53 (19 189 )))(198 (108 (22 149 ))))((34 ((67 (29 66 ))(104 (72 186 ))))(38 199 )))(16 (177 180 )))(122 (71 82 )))(58 117 ))(106 183 ))(102 184 ))((5 145 )(10 (140 (136 (44 182 ))))))(86 158 )))))(55 ((91 107 )(154 202 ))))(170 (80 (4 (144 (77 110 ))))))((161 (79 (68 (11 (96 (156 (193 (192 194 ))))))))(((((17 41 )(63 148 ))(85 128 ))(200 201 ))(83 84 ))))((((((14 76 )(59 179 ))(27 28 ))(152 (61 164 )))(93 169 ))(((23 171 )(35 181 ))(46 131 ))))(((((2 (32 (((13 73 )(138 160 ))((70 166 )(176 178 )))))((150 (173 (50 (195 (124 (101 (39 123 )))))))((48 204 )(137 163 ))))(65 (78 89 )))(37 115 ))(125 127 )))(62 (119 (((6 (45 69 ))((75 130 )(81 174 )))((56 103 )(155 (151 168 )))))))(162 (15 57 ))))(92 165 )))*
(0 ((87 ((((((((55 (111 ((((98 (((((1 (64 114 ))(26 49 ))(((18 143 )((129 (159 191 ))(132 185 )))(((42 121 )(190 (100 147 )))(105 134 ))))((51 74 )(167 (139 187 ))))(60 (21 (31 157 )))))(203 (90 142 )))((52 (((188 (99 ((8 36 )(135 141 ))))(33 43 ))(146 (113 133 ))))(153 172 )))(88 (((((((((((3 (197 (126 (((((7 (12 196 ))(118 175 ))(47 95 ))((109 (20 24 ))((97 120 )(112 116 ))))((25 (9 (30 94 )))(40 54 ))))))(53 (19 189 )))(198 (108 (22 149 ))))((34 ((67 (29 66 ))(104 (72 186 ))))(38 199 )))(16 (177 180 )))(122 (71 82 )))(58 117 ))(106 183 ))(102 184 ))((5 145 )(10 (140 (136 (44 182 ))))))(86 158 ))))))((91 107 )(154 202 )))(170 (80 (4 (144 (77 110 ))))))((161 (79 (68 (11 (96 (156 (193 (192 194 ))))))))(((((17 41 )(63 148 ))(85 128 ))(200 201 ))(83 84 ))))((((((14 76 )(59 179 ))(27 28 ))(152 (61 164 )))(93 169 ))(((23 171 )(35 181 ))(46 131 ))))(((((2 (32 (((13 73 )(138 160 ))((70 166 )(176 178 )))))((150 (173 (50 (195 (124 (101 (39 123 )))))))((48 204 )(137 163 ))))(65 (78 89 )))(37 115 ))(125 127 )))(62 (119 (((6 (45 69 ))((75 130 )(81 174 )))((56 103 )(155 (151 168 )))))))(162 (15 57 ))))(92 165 )))*
(0 ((87 ((((((((111 ((((98 (((((1 (64 114 ))(26 49 ))(((18 143 )((129 (159 191 ))(132 185 )))(((42 121 )(190 (100 147 )))(105 134 ))))((51 74 )(167 (139 187 ))))(21 (60 (31 157 )))))(203 (90 142 )))((52 (((188 (99 ((8 36 )(135 141 ))))(33 43 ))(146 (113 133 ))))(153 172 )))(88 (((((((((((3 (197 (126 (((((7 (12 196 ))(118 175 ))(47 95 ))((109 (20 24 ))(116 (112 (97 120 )))))((25 (9 (30 94 )))(40 54 ))))))(53 (19 189 )))(198 (108 (22 149 ))))((34 ((67 (29 66 ))(104 (72 186 ))))(38 199 )))(16 (177 180 )))(122 (71 82 )))(58 117 ))(106 183 ))(102 184 ))((5 145 )(10 (140 (136 (44 182 ))))))(86 158 )))))(55 ((91 107 )(154 202 ))))(170 (80 (4 (144 (77 110 ))))))((161 (79 (68 (11 (156 (96 (193 (192 194 ))))))))(((((17 41 )(63 148 ))(85 128 ))(200 201 ))(83 84 ))))((((((14 76 )(59 179 ))(27 28 ))(152 (61 164 )))(93 169 ))(((23 171 )(35 181 ))(46 131 ))))(((((2 (32 (((13 73 )(138 160 ))((70 166 )(176 178 )))))((150 (173 (50 (195 (124 (123 (39 101 )))))))((48 204 )(137 163 ))))(65 (78 89 )))(37 115 ))(125 127 )))(62 (119 (((6 (45 69 ))((75 130 )(81 174 )))((56 103 )(155 (151 168 )))))))(162 (15 57 ))))(92 165 )))*
(0 ((87 ((((((((55 (111 (((((98 (((((1 (64 114 ))(26 49 ))(((18 143 )((129 (159 191 ))(132 185 )))(((42 121 )(190 (100 147 )))(105 134 ))))((51 74 )(167 (139 187 ))))(21 (60 (31 157 )))))(153 172 ))(203 (90 142 )))(52 (((188 (99 ((8 36 )(135 141 ))))(33 43 ))(146 (113 133 )))))(88 (((((((((((3 (197 (126 (((((7 (12 196 ))(118 175 ))(47 95 ))((109 (20 24 ))(116 (112 (97 120 )))))((25 (9 (30 94 )))(40 54 ))))))(53 (19 189 )))(198 (108 (22 149 ))))((34 ((67 (29 66 ))(104 (72 186 ))))(38 199 )))(16 (177 180 )))(122 (71 82 )))(58 117 ))(106 183 ))(102 184 ))((5 145 )(10 (140 (136 (44 182 ))))))(86 158 ))))))((91 107 )(154 202 )))(170 (80 (4 (144 (77 110 ))))))((161 (79 (68 (11 ((96 156 )(193 (192 194 )))))))(((((17 41 )(63 148 ))(85 128 ))(200 201 ))(83 84 ))))((((((14 76 )(59 179 ))(27 28 ))(152 (61 164 )))(93 169 ))(((23 171 )(35 181 ))(46 131 ))))(((((2 (32 (((13 73 )(138 160 ))((70 166 )(176 178 )))))((150 (173 (50 (195 (124 (39 (101 123 )))))))((48 204 )(137 163 ))))(65 (78 89 )))(37 115 ))(125 127 )))(62 (119 (((6 (45 69 ))((75 130 )(81 174 )))((56 103 )(155 (151 168 )))))))(162 (15 57 ))))(92 165 )))*
(0 ((87 (((((((((111 (88 ((((98 (((((1 (64 114 ))(26 49 ))(((18 143 )((129 (159 191 ))(132 185 )))(((42 121 )(190 (100 147 )))(105 134 ))))((51 74 )(167 (139 187 ))))(21 (60 (31 157 )))))(153 172 ))(203 (90 142 )))(52 (((188 (99 ((8 36 )(135 141 ))))(33 43 ))(146 (113 133 )))))))(55 ((91 107 )(154 202 ))))(170 (80 (4 (144 (77 110 ))))))((184 ((((((((3 (197 (126 (((((7 (12 196 ))(118 175 ))(47 95 ))((109 (20 24 ))(116 (112 (97 120 )))))((25 (9 (30 94 )))(40 54 ))))))(53 (19 189 )))(198 (108 (22 149 ))))((34 ((67 (29 66 ))(104 (72 186 ))))(38 199 )))(16 (177 180 )))(122 (71 82 )))(58 117 ))(102 (106 183 ))))((5 145 )(10 (140 (44 (136 182 )))))))((161 (79 (68 (11 (96 (156 (193 (192 194 ))))))))(((((17 41 )(63 148 ))(85 128 ))(200 201 ))(83 84 ))))(((((((14 76 )(59 179 ))(27 28 ))(152 (61 164 )))(86 158 ))(93 169 ))(((23 171 )(35 181 ))(46 131 ))))(((((2 (32 (((13 73 )(138 160 ))((70 166 )(176 178 )))))((150 (173 (50 (195 (124 (123 (39 101 )))))))((48 204 )(137 163 ))))(65 (78 89 )))(37 115 ))(125 127 )))(62 (119 (((6 (45 69 ))((75 130 )(81 174 )))((56 103 )(155 (151 168 )))))))(162 (15 57 ))))(92 165 )))*
(0 ((87 ((((((((111 (((((98 (((((1 (64 114 ))(26 49 ))(((18 143 )((129 (159 191 ))(132 185 )))(((42 121 )(190 (100 147 )))(105 134 ))))((51 74 )(167 (139 187 ))))(21 (60 (31 157 )))))(153 172 ))(203 (90 142 )))(52 (((188 (99 ((8 36 )(135 141 ))))(33 43 ))(146 (113 133 )))))(88 (((((((((((3 (197 (126 (((((7 (12 196 ))(118 175 ))(47 95 ))((109 (20 24 ))(116 (112 (97 120 )))))((25 (9 (30 94 )))(40 54 ))))))(53 (19 189 )))(198 (108 (22 149 ))))((34 ((67 (29 66 ))(104 (72 186 ))))(38 199 )))(16 (177 180 )))(122 (71 82 )))(58 117 ))(106 183 ))(102 184 ))((5 145 )(10 (140 (136 (44 182 ))))))(86 158 )))))(55 ((91 107 )(154 202 ))))(170 (80 (4 (144 (77 110 ))))))((161 (79 (68 (11 (156 (96 (193 (192 194 ))))))))(((((17 41 )(63 148 ))(85 128 ))(200 201 ))(83 84 ))))((((((14 76 )(59 179 ))(27 28 ))(152 (61 164 )))(93 169 ))(((23 171 )(35 181 ))(46 131 ))))(((((2 (32 (((13 73 )(138 160 ))((70 166 )(176 178 )))))((150 (173 (50 (195 ((39 124 )(101 123 ))))))((48 204 )(137 163 ))))(65 (78 89 )))(37 115 ))(125 127 )))(62 (119 (((6 (45 69 ))((75 130 )(81 174 )))((56 103 )(155 (151 168 )))))))(162 (15 57 ))))(92 165 )))*
(0 ((87 ((((((((111 (((((98 (((((1 (64 114 ))(26 49 ))(((18 143 )((129 (159 191 ))(132 185 )))(((42 121 )(190 (100 147 )))(105 134 ))))((51 74 )(167 (139 187 ))))(60 (21 (31 157 )))))(153 172 ))(203 (90 142 )))(52 (((188 (99 ((8 36 )(135 141 ))))(33 43 ))(146 (113 133 )))))(88 (((((((((((3 (197 (126 (((((7 (12 196 ))(118 175 ))(47 95 ))((109 (20 24 ))((97 120 )(112 116 ))))((25 (9 (30 94 )))(40 54 ))))))(53 (19 189 )))(198 (108 (22 149 ))))((34 ((67 (29 66 ))(104 (72 186 ))))(38 199 )))(16 (177 180 )))(122 (71 82 )))(58 117 ))(106 183 ))(102 184 ))((5 145 )(10 (140 (44 (136 182 ))))))(86 158 )))))(55 ((91 107 )(154 202 ))))(170 (80 (4 (144 (77 110 ))))))((161 (79 (11 (68 (156 (96 (193 (192 194 ))))))))(((((17 41 )(63 148 ))(85 128 ))(200 201 ))(83 84 ))))((((((14 76 )(59 179 ))(27 28 ))(152 (61 164 )))(93 169 ))(((23 171 )(35 181 ))(46 131 ))))(((((2 (32 (((13 73 )(138 160 ))((70 166 )(176 178 )))))((150 (173 (50 (195 (124 (123 (39 101 )))))))((48 204 )(137 163 ))))(65 (78 89 )))(37 115 ))(125 127 )))(62 (119 (((6 (45 69 ))((75 130 )(81 174 )))((56 103 )(155 (151 168 )))))))(162 (15 57 ))))(92 165 )))*
(0 ((87 ((((((((111 (((((98 (((((1 (64 114 ))(26 49 ))(((18 143 )((129 (159 191 ))(132 185 )))(((42 121 )(190 (100 147 )))(105 134 ))))((51 74 )(167 (139 187 ))))(60 (21 (31 157 )))))(153 172 ))(203 (90 142 )))(52 (((188 (99 ((8 36 )(135 141 ))))(33 43 ))(146 (113 133 )))))(88 (((((((((((3 (197 (126 (((((7 (12 196 ))(118 175 ))(47 95 ))((109 (20 24 ))(116 (112 (97 120 )))))((25 (9 (30 94 )))(40 54 ))))))(53 (19 189 )))(198 (108 (22 149 ))))((34 ((67 (29 66 ))(104 (72 186 ))))(38 199 )))(16 (177 180 )))(122 (71 82 )))(58 117 ))(106 183 ))(102 184 ))((5 145 )(10 (140 (136 (44 182 ))))))(86 158 )))))(55 ((91 107 )(154 202 ))))(170 (80 (4 (144 (77 110 ))))))((161 (79 (68 (11 (156 (96 (193 (192 194 ))))))))(((((17 41 )(63 148 ))(85 128 ))(200 201 ))(83 84 ))))((((((14 76 )(59 179 ))(27 28 ))(152 (61 164 )))(93 169 ))(((23 171 )(35 181 ))(46 131 ))))(((((2 (32 (((13 73 )(138 160 ))((70 166 )(176 178 )))))((150 (173 (50 (195 (124 (101 (39 123 )))))))((48 204 )(137 163 ))))(65 (78 89 )))(37 115 ))(125 127 )))(62 (119 (((6 (45 69 ))((75 130 )(81 174 )))((56 103 )(155 (151 168 )))))))(162 (15 57 ))))(92 165 )))*
(0 ((87 ((((((((55 (111 ((((98 (((((1 (64 114 ))(26 49 ))(((18 143 )((129 (159 191 ))(132 185 )))(((42 121 )(190 (100 147 )))(105 134 ))))((51 74 )(167 (139 187 ))))(21 (60 (31 157 )))))(203 (90 142 )))((52 (((188 (99 ((8 36 )(135 141 ))))(33 43 ))(146 (113 133 ))))(153 172 )))(88 (((((((((((3 (197 (126 (((((7 (12 196 ))(118 175 ))(47 95 ))((109 (20 24 ))((97 120 )(112 116 ))))((25 (9 (30 94 )))(40 54 ))))))(53 (19 189 )))(198 (108 (22 149 ))))((34 ((67 (29 66 ))(104 (72 186 ))))(38 199 )))(16 (177 180 )))(71 (82 122 )))(58 117 ))(106 183 ))(102 184 ))((5 145 )(10 (140 (136 (44 182 ))))))(86 158 ))))))(107 (91 (154 202 ))))(170 (80 (4 (144 (77 110 ))))))((161 (79 (11 (68 (156 (96 (193 (192 194 ))))))))(((((17 41 )(63 148 ))(85 128 ))(200 201 ))(83 84 ))))((((((14 76 )(59 179 ))(27 28 ))(152 (61 164 )))(93 169 ))(((23 171 )(35 181 ))(46 131 ))))(((((2 (32 (((13 73 )(138 160 ))((70 166 )(176 178 )))))((150 (173 (50 (195 (124 (101 (39 123 )))))))((48 204 )(137 163 ))))(65 (78 89 )))(37 115 ))(125 127 )))(62 (119 (((6 (45 69 ))((75 130 )(81 174 )))((56 103 )(155 (151 168 )))))))(162 (15 57 ))))(92 165 )))*
(0 ((87 ((((((((111 (((((98 (((((1 (64 114 ))(26 49 ))(((18 143 )((129 (159 191 ))(132 185 )))(((42 121 )(190 (100 147 )))(105 134 ))))((51 74 )(167 (139 187 ))))(21 (60 (31 157 )))))(153 172 ))(203 (90 142 )))(52 (((188 (99 ((8 36 )(135 141 ))))(33 43 ))(146 (113 133 )))))(88 (((((((((((3 (197 (126 (((((7 (12 196 ))(118 175 ))(47 95 ))((109 (20 24 ))((97 120 )(112 116 ))))((25 (9 (30 94 )))(40 54 ))))))(53 (19 189 )))(198 (108 (22 149 ))))((34 ((67 (29 66 ))(104 (72 186 ))))(38 199 )))(16 (177 180 )))(122 (71 82 )))(58 117 ))(106 183 ))(102 184 ))((5 145 )(10 (140 (136 (44 182 ))))))(86 158 )))))(55 ((91 107 )(154 202 ))))(170 (80 (4 (144 (77 110 ))))))((161 (79 (68 (11 ((96 156 )(193 (192 194 )))))))(((((17 41 )(63 148 ))(85 128 ))(200 201 ))(83 84 ))))((((((14 76 )(59 179 ))(27 28 ))(152 (61 164 )))(93 169 ))(((23 171 )(35 181 ))(46 131 ))))(((((2 (32 (((13 73 )(138 160 ))((70 166 )(176 178 )))))((150 (173 (50 (195 (124 (39 (101 123 )))))))((48 204 )(137 163 ))))(65 (78 89 )))(37 115 ))(125 127 )))(62 (119 (((6 (45 69 ))((75 130 )(81 174 )))((56 103 )(155 (151 168 )))))))(162 (15 57 ))))(92 165 )))*
(0 ((87 ((((((((55 (111 (((((98 (((((1 (64 114 ))(26 49 ))(((18 143 )((129 (159 191 ))(132 185 )))(((42 121 )(190 (100 147 )))(105 134 ))))((51 74 )(167 (139 187 ))))(21 (60 (31 157 )))))(153 172 ))(203 (90 142 )))(52 (((188 (99 ((8 36 )(135 141 ))))(33 43 ))(146 (113 133 )))))(88 (((((((((((3 (197 (126 (((((7 (12 196 ))(118 175 ))(47 95 ))((109 (20 24 ))(116 (112 (97 120 )))))((25 (9 (30 94 )))(40 54 ))))))(53 (19 189 )))(198 (108 (22 149 ))))((34 ((67 (29 66 ))(104 (72 186 ))))(38 199 )))(16 (177 180 )))(122 (71 82 )))(58 117 ))(106 183 ))(102 184 ))((5 145 )(10 (140 (44 (136 182 ))))))(86 158 ))))))((91 107 )(154 202 )))(170 (80 (4 (144 (77 110 ))))))((161 (79 (68 (11 (96 (156 (193 (192 194 ))))))))(((((17 41 )(63 148 ))(85 128 ))(200 201 ))(83 84 ))))((((((14 76 )(59 179 ))(27 28 ))(152 (61 164 )))(93 169 ))(((23 171 )(35 181 ))(46 131 ))))(((((2 (32 (((13 73 )(138 160 ))((70 166 )(176 178 )))))((150 (173 (50 (195 (39 (124 (101 123 )))))))((48 204 )(137 163 ))))(65 (78 89 )))(37 115 ))(125 127 )))(62 (119 (((6 (45 69 ))((75 130 )(81 174 )))((56 103 )(155 (151 168 )))))))(162 (15 57 ))))(92 165 )))*
(0 ((87 ((((((((55 (111 (((((98 (((((1 (64 114 ))(26 49 ))(((18 143 )((129 (159 191 ))(132 185 )))(((42 121 )(190 (100 147 )))(105 134 ))))((51 74 )(167 (139 187 ))))(21 (60 (31 157 )))))(153 172 ))(203 (90 142 )))(52 (((188 (99 ((8 36 )(135 141 ))))(33 43 ))(146 (113 133 )))))(88 (((((((((((3 (197 (126 (((((7 (12 196 ))(118 175 ))(47 95 ))((109 (20 24 ))((97 120 )(112 116 ))))((25 (9 (30 94 )))(40 54 ))))))(53 (19 189 )))(198 (108 (22 149 ))))((34 ((67 (29 66 ))(104 (72 186 ))))(38 199 )))(16 (177 180 )))(71 (82 122 )))(58 117 ))(106 183 ))(102 184 ))((5 145 )(10 (140 (136 (44 182 ))))))(86 158 ))))))((91 107 )(154 202 )))(170 (80 (4 (144 (77 110 ))))))((161 (79 (68 (11 (156 (96 (193 (192 194 ))))))))(((((17 41 )(63 148 ))(85 128 ))(200 201 ))(83 84 ))))((((((14 76 )(59 179 ))(27 28 ))(152 (61 164 )))(93 169 ))(((23 171 )(35 181 ))(46 131 ))))(((((2 (32 (((13 73 )(138 160 ))((70 166 )(176 178 )))))((150 (173 (50 (195 (124 (101 (39 123 )))))))((48 204 )(137 163 ))))(65 (78 89 )))(37 115 ))(125 127 )))(62 (119 (((6 (45 69 ))((75 130 )(81 174 )))((56 103 )(155 (151 168 )))))))(162 (15 57 ))))(92 165 )))*
(0 ((87 ((((((((111 (((((98 (((((1 (64 114 ))(26 49 ))(((18 143 )((129 (159 191 ))(132 185 )))(((42 121 )(190 (100 147 )))(105 134 ))))((51 74 )(167 (139 187 ))))(21 (60 (31 157 )))))(153 172 ))(203 (90 142 )))(52 (((188 (99 ((8 36 )(135 141 ))))(33 43 ))(146 (113 133 )))))(88 (((((((((((3 (197 (126 (((((7 (12 196 ))(118 175 ))(47 95 ))((109 (20 24 ))(116 (112 (97 120 )))))((25 (9 (30 94 )))(40 54 ))))))(53 (19 189 )))(198 (108 (22 149 ))))((34 ((67 (29 66 ))(104 (72 186 ))))(38 199 )))(16 (177 180 )))(122 (71 82 )))(58 117 ))(106 183 ))(102 184 ))((5 145 )(10 (140 (44 (136 182 ))))))(86 158 )))))(55 ((91 107 )(154 202 ))))(170 (80 (4 (144 (77 110 ))))))((161 (79 (68 (11 (96 (156 (193 (192 194 ))))))))(((((17 41 )(63 148 ))(85 128 ))(200 201 ))(83 84 ))))((((((14 76 )(59 179 ))(27 28 ))(152 (61 164 )))(93 169 ))(((23 171 )(35 181 ))(46 131 ))))(((((2 (32 (((13 73 )(138 160 ))((70 166 )(176 178 )))))((150 (173 (50 (195 (124 (123 (39 101 )))))))((48 204 )(137 163 ))))(65 (78 89 )))(37 115 ))(125 127 )))(62 (119 (((6 (45 69 ))((75 130 )(81 174 )))((56 103 )(155 (151 168 )))))))(162 (15 57 ))))(92 165 )))*
(0 ((87 ((((((((111 (((((98 (((((1 (64 114 ))(26 49 ))(((18 143 )((129 (159 191 ))(132 185 )))(((42 121 )(190 (100 147 )))(105 134 ))))((51 74 )(167 (139 187 ))))(21 (60 (31 157 )))))(153 172 ))(203 (90 142 )))(52 (((188 (99 ((8 36 )(135 141 ))))(33 43 ))(146 (113 133 )))))(88 (((((((((((3 (197 (126 (((((7 (12 196 ))(118 175 ))(47 95 ))((109 (20 24 ))(116 (112 (97 120 )))))((25 (9 (30 94 )))(40 54 ))))))(53 (19 189 )))(198 (108 (22 149 ))))((34 ((67 (29 66 ))(104 (72 186 ))))(38 199 )))(16 (177 180 )))(122 (71 82 )))(58 117 ))(106 183 ))(102 184 ))((5 145 )(10 (140 (44 (136 182 ))))))(86 158 )))))(55 ((91 107 )(154 202 ))))(170 (80 (4 (144 (77 110 ))))))((161 (79 (68 (11 (96 (156 (193 (192 194 ))))))))(((((17 41 )(63 148 ))(85 128 ))(200 201 ))(83 84 ))))((((((14 76 )(59 179 ))(27 28 ))(152 (61 164 )))(93 169 ))(((23 171 )(35 181 ))(46 131 ))))(((((2 (32 (((13 73 )(138 160 ))((70 166 )(176 178 )))))((150 (173 (50 (195 (39 (124 (101 123 )))))))((48 204 )(137 163 ))))(65 (78 89 )))(37 115 ))(125 127 )))(62 (119 (((6 (45 69 ))((75 130 )(81 174 )))((56 103 )(155 (151 168 )))))))(162 (15 57 ))))(92 165 )))*
(0 ((87 (((((((((111 (88 ((((98 (((((1 (64 114 ))(26 49 ))(((18 143 )((129 (159 191 ))(132 185 )))(((42 121 )(190 (100 147 )))(105 134 ))))((51 74 )(167 (139 187 ))))(60 (21 (31 157 )))))(153 172 ))(203 (90 142 )))(52 (((188 (99 ((8 36 )(135 141 ))))(33 43 ))(146 (113 133 )))))))(55 ((91 107 )(154 202 ))))(170 (80 (4 (144 (77 110 ))))))((184 ((((((((3 (197 (126 (((((7 (12 196 ))(118 175 ))(47 95 ))((109 (20 24 ))(116 (112 (97 120 )))))((25 (9 (30 94 )))(40 54 ))))))(53 (19 189 )))(198 (108 (22 149 ))))((34 ((67 (29 66 ))(104 (72 186 ))))(38 199 )))(16 (177 180 )))(122 (71 82 )))(58 117 ))(102 (106 183 ))))((5 145 )(10 (140 (44 (136 182 )))))))((161 (79 (68 (11 (96 (156 (193 (192 194 ))))))))(((((17 41 )(63 148 ))(85 128 ))(200 201 ))(83 84 ))))(((((((14 76 )(59 179 ))(27 28 ))(152 (61 164 )))(86 158 ))(93 169 ))(((23 171 )(35 181 ))(46 131 ))))(((((2 (32 (((13 73 )(138 160 ))((70 166 )(176 178 )))))((150 (173 (50 (195 (124 (123 (39 101 )))))))((48 204 )(137 163 ))))(65 (78 89 )))(37 115 ))(125 127 )))(62 (119 (((6 (45 69 ))((75 130 )(81 174 )))((56 103 )(155 (151 168 )))))))(162 (15 57 ))))(92 165 )))*
(0 ((87 ((((((((55 (111 ((((98 (((((1 (64 114 ))(26 49 ))(((18 143 )((129 (159 191 ))(132 185 )))(((42 121 )(190 (100 147 )))(105 134 ))))((51 74 )(167 (139 187 ))))(21 (60 (31 157 )))))(203 (90 142 )))((52 (((188 (99 ((8 36 )(135 141 ))))(33 43 ))(146 (113 133 ))))(153 172 )))(88 (((((((((((3 (197 (126 (((((7 (12 196 ))(118 175 ))(47 95 ))((109 (20 24 ))(116 (112 (97 120 )))))((25 (9 (30 94 )))(40 54 ))))))(53 (19 189 )))(198 (108 (22 149 ))))((34 ((67 (29 66 ))(104 (72 186 ))))(38 199 )))(16 (177 180 )))(71 (82 122 )))(58 117 ))(106 183 ))(102 184 ))((5 145 )(10 (140 (136 (44 182 ))))))(86 158 ))))))((91 107 )(154 202 )))(170 (80 (4 (144 (77 110 ))))))((161 (79 (68 (11 (96 (156 (193 (192 194 ))))))))(((((17 41 )(63 148 ))(85 128 ))(200 201 ))(83 84 ))))((((((14 76 )(59 179 ))(27 28 ))(152 (61 164 )))(93 169 ))(((23 171 )(35 181 ))(46 131 ))))(((((2 (32 (((13 73 )(138 160 ))((70 166 )(176 178 )))))((150 (173 (50 (195 (124 (39 (101 123 )))))))((48 204 )(137 163 ))))(65 (78 89 )))(37 115 ))(125 127 )))(62 (119 (((6 (45 69 ))((75 130 )(81 174 )))((56 103 )(155 (151 168 )))))))(162 (15 57 ))))(92 165 )))*
(0 ((87 ((((((((111 ((((98 (((((1 (64 114 ))(26 49 ))(((18 143 )((129 (159 191 ))(132 185 )))(((42 121 )(190 (100 147 )))(105 134 ))))((51 74 )(167 (139 187 ))))(60 (21 (31 157 )))))(203 (90 142 )))((52 (((188 (99 ((8 36 )(135 141 ))))(33 43 ))(146 (113 133 ))))(153 172 )))(88 (((((((((((3 (197 (126 (((((7 (12 196 ))(118 175 ))(47 95 ))((109 (20 24 ))(116 (112 (97 120 )))))((25 (9 (30 94 )))(40 54 ))))))(53 (19 189 )))(198 (108 (22 149 ))))((34 ((67 (29 66 ))(104 (72 186 ))))(38 199 )))(16 (177 180 )))(71 (82 122 )))(58 117 ))(106 183 ))(102 184 ))((5 145 )(10 (140 (44 (136 182 ))))))(86 158 )))))(55 ((91 107 )(154 202 ))))(170 (80 (4 (144 (77 110 ))))))((161 (79 (68 (11 ((96 156 )(193 (192 194 )))))))(((((17 41 )(63 148 ))(85 128 ))(200 201 ))(83 84 ))))((((((14 76 )(59 179 ))(27 28 ))(152 (61 164 )))(93 169 ))(((23 171 )(35 181 ))(46 131 ))))(((((2 (32 (((13 73 )(138 160 ))((70 166 )(176 178 )))))((150 (173 (50 (195 (124 (101 (39 123 )))))))((48 204 )(137 163 ))))(65 (78 89 )))(37 115 ))(125 127 )))(62 (119 (((6 (45 69 ))((75 130 )(81 174 )))((56 103 )(155 (151 168 )))))))(162 (15 57 ))))(92 165 )))*
(0 ((87 ((((((((55 (111 (((((98 (((((1 (64 114 ))(26 49 ))(((18 143 )((129 (159 191 ))(132 185 )))(((42 121 )(190 (100 147 )))(105 134 ))))((51 74 )(167 (139 187 ))))(21 (60 (31 157 )))))(203 (90 142 )))(153 172 ))(52 (((188 (99 ((8 36 )(135 141 ))))(33 43 ))(146 (113 133 )))))(88 (((((((((((3 (197 (126 (((((7 (12 196 ))(118 175 ))(47 95 ))((109 (20 24 ))(116 (112 (97 120 )))))((25 (9 (30 94 )))(40 54 ))))))(53 (19 189 )))(198 (108 (22 149 ))))((34 ((67 (29 66 ))(104 (72 186 ))))(38 199 )))(16 (177 180 )))(71 (82 122 )))(58 117 ))(106 183 ))(102 184 ))((5 145 )(10 (140 (44 (136 182 ))))))(86 158 ))))))((91 107 )(154 202 )))(170 (80 (4 (144 (77 110 ))))))((161 (79 (11 (68 (156 (96 (193 (192 194 ))))))))(((((17 41 )(63 148 ))(85 128 ))(200 201 ))(83 84 ))))((((((14 76 )(59 179 ))(27 28 ))(152 (61 164 )))(93 169 ))(((23 171 )(35 181 ))(46 131 ))))(((((2 (32 (((13 73 )(138 160 ))((70 166 )(176 178 )))))((150 (173 (50 (195 (39 (124 (101 123 )))))))((48 204 )(137 163 ))))(65 (78 89 )))(37 115 ))(125 127 )))(62 (119 (((6 (45 69 ))((75 130 )(81 174 )))((56 103 )(155 (151 168 )))))))(162 (15 57 ))))(92 165 )))*
(0 ((87 ((((((((55 (111 ((((98 (((((1 (64 114 ))(26 49 ))(((18 143 )((129 (159 191 ))(132 185 )))(((42 121 )(190 (100 147 )))(105 134 ))))((51 74 )(167 (139 187 ))))(21 (60 (31 157 )))))(203 (90 142 )))((52 (((188 (99 ((8 36 )(135 141 ))))(33 43 ))(146 (113 133 ))))(153 172 )))(88 (((((((((((3 (197 (126 (((((7 (12 196 ))(118 175 ))(47 95 ))((109 (20 24 ))(116 (112 (97 120 )))))((25 (9 (30 94 )))(40 54 ))))))(53 (19 189 )))(198 (108 (22 149 ))))((34 ((67 (29 66 ))(104 (72 186 ))))(38 199 )))(16 (177 180 )))(122 (71 82 )))(58 117 ))(106 183 ))(102 184 ))((5 145 )(10 (140 (44 (136 182 ))))))(86 158 ))))))(107 (91 (154 202 ))))(170 (80 (4 (144 (77 110 ))))))((161 (79 (11 (68 ((96 156 )(193 (192 194 )))))))(((((17 41 )(63 148 ))(85 128 ))(200 201 ))(83 84 ))))((((((14 76 )(59 179 ))(27 28 ))(152 (61 164 )))(93 169 ))(((23 171 )(35 181 ))(46 131 ))))(((((2 (32 (((13 73 )(138 160 ))((70 166 )(176 178 )))))((150 (173 (50 (195 ((39 124 )(101 123 ))))))((48 204 )(137 163 ))))(65 (78 89 )))(37 115 ))(125 127 )))(62 (119 (((6 (45 69 ))((75 130 )(81 174 )))((56 103 )(155 (151 168 )))))))(162 (15 57 ))))(92 165 )))*
(0 ((87 ((((((((111 (((((98 (((((1 (64 114 ))(26 49 ))(((18 143 )((129 (159 191 ))(132 185 )))(((42 121 )(190 (100 147 )))(105 134 ))))((51 74 )(167 (139 187 ))))(60 (21 (31 157 )))))(153 172 ))(203 (90 142 )))(52 (((188 (99 ((8 36 )(135 141 ))))(33 43 ))(146 (113 133 )))))(88 (((((((((((3 (197 (126 (((((7 (12 196 ))(118 175 ))(47 95 ))((109 (20 24 ))((97 120 )(112 116 ))))((25 (9 (30 94 )))(40 54 ))))))(53 (19 189 )))(198 (108 (22 149 ))))((34 ((67 (29 66 ))(104 (72 186 ))))(38 199 )))(16 (177 180 )))(122 (71 82 )))(58 117 ))(106 183 ))(102 184 ))((5 145 )(10 (140 (136 (44 182 ))))))(86 158 )))))(55 ((91 107 )(154 202 ))))(170 (80 (4 (144 (77 110 ))))))((161 (79 (68 (11 (96 (156 (193 (192 194 ))))))))(((((17 41 )(63 148 ))(85 128 ))(200 201 ))(83 84 ))))((((((14 76 )(59 179 ))(27 28 ))(152 (61 164 )))(93 169 ))(((23 171 )(35 181 ))(46 131 ))))(((((2 (32 (((13 73 )(138 160 ))((70 166 )(176 178 )))))((150 (173 (50 (195 (124 (123 (39 101 )))))))((48 204 )(137 163 ))))(65 (78 89 )))(37 115 ))(125 127 )))(62 (119 (((6 (45 69 ))((75 130 )(81 174 )))((56 103 )(155 (151 168 )))))))(162 (15 57 ))))(92 165 )))*
(0 ((87 ((((((((55 (111 ((((98 (((((1 (64 114 ))(26 49 ))(((18 143 )((129 (159 191 ))(132 185 )))(((42 121 )(190 (100 147 )))(105 134 ))))((51 74 )(167 (139 187 ))))(21 (60 (31 157 )))))(203 (90 142 )))((52 (((188 (99 ((8 36 )(135 141 ))))(33 43 ))(146 (113 133 ))))(153 172 )))(88 (((((((((((3 (197 (126 (((((7 (12 196 ))(118 175 ))(47 95 ))((109 (20 24 ))((97 120 )(112 116 ))))((25 (9 (30 94 )))(40 54 ))))))(53 (19 189 )))(198 (108 (22 149 ))))((34 ((67 (29 66 ))(104 (72 186 ))))(38 199 )))(16 (177 180 )))(122 (71 82 )))(58 117 ))(106 183 ))(102 184 ))((5 145 )(10 (140 (44 (136 182 ))))))(86 158 ))))))((91 107 )(154 202 )))(170 (80 (4 (144 (77 110 ))))))((161 (79 (68 (11 ((96 156 )(193 (192 194 )))))))(((((17 41 )(63 148 ))(85 128 ))(200 201 ))(83 84 ))))((((((14 76 )(59 179 ))(27 28 ))(152 (61 164 )))(93 169 ))(((23 171 )(35 181 ))(46 131 ))))(((((2 (32 (((13 73 )(138 160 ))((70 166 )(176 178 )))))((150 (173 (50 (195 (39 (124 (101 123 )))))))((48 204 )(137 163 ))))(65 (78 89 )))(37 115 ))(125 127 )))(62 (119 (((6 (45 69 ))((75 130 )(81 174 )))((56 103 )(155 (151 168 )))))))(162 (15 57 ))))(92 165 )))*
(0 ((87 ((((((((55 (111 (((((98 (((((1 (64 114 ))(26 49 ))(((18 143 )((129 (159 191 ))(132 185 )))(((42 121 )(190 (100 147 )))(105 134 ))))((51 74 )(167 (139 187 ))))(60 (21 (31 157 )))))(153 172 ))(203 (90 142 )))(52 (((188 (99 ((8 36 )(135 141 ))))(33 43 ))(146 (113 133 )))))(88 (((((((((((3 (197 (126 (((((7 (12 196 ))(118 175 ))(47 95 ))((109 (20 24 ))((97 120 )(112 116 ))))((25 (9 (30 94 )))(40 54 ))))))(53 (19 189 )))(198 (108 (22 149 ))))((34 ((67 (29 66 ))(104 (72 186 ))))(38 199 )))(16 (177 180 )))(71 (82 122 )))(58 117 ))(106 183 ))(102 184 ))((5 145 )(10 (140 (136 (44 182 ))))))(86 158 ))))))(107 (91 (154 202 ))))(170 (80 (4 (144 (77 110 ))))))((161 (79 (11 (68 (156 (96 (193 (192 194 ))))))))(((((17 41 )(63 148 ))(85 128 ))(200 201 ))(83 84 ))))((((((14 76 )(59 179 ))(27 28 ))(152 (61 164 )))(93 169 ))(((23 171 )(35 181 ))(46 131 ))))(((((2 (32 (((13 73 )(138 160 ))((70 166 )(176 178 )))))((150 (173 (50 (195 (124 (101 (39 123 )))))))((48 204 )(137 163 ))))(65 (78 89 )))(37 115 ))(125 127 )))(62 (119 (((6 (45 69 ))((75 130 )(81 174 )))((56 103 )(155 (151 168 )))))))(162 (15 57 ))))(92 165 )))*
(0 ((87 ((((((((55 (111 (((((98 (((((1 (64 114 ))(26 49 ))(((18 143 )((129 (159 191 ))(132 185 )))(((42 121 )(190 (100 147 )))(105 134 ))))((51 74 )(167 (139 187 ))))(60 (21 (31 157 )))))(153 172 ))(203 (90 142 )))(52 (((188 (99 ((8 36 )(135 141 ))))(33 43 ))(146 (113 133 )))))(88 (((((((((((3 (197 (126 (((((7 (12 196 ))(118 175 ))(47 95 ))((109 (20 24 ))(116 (112 (97 120 )))))((25 (9 (30 94 )))(40 54 ))))))(53 (19 189 )))(198 (108 (22 149 ))))((34 ((67 (29 66 ))(104 (72 186 ))))(38 199 )))(16 (177 180 )))(71 (82 122 )))(58 117 ))(106 183 ))(102 184 ))((5 145 )(10 (140 (136 (44 182 ))))))(86 158 ))))))((91 107 )(154 202 )))(170 (80 (4 (144 (77 110 ))))))((161 (79 (68 (11 ((96 156 )(193 (192 194 )))))))(((((17 41 )(63 148 ))(85 128 ))(200 201 ))(83 84 ))))((((((14 76 )(59 179 ))(27 28 ))(152 (61 164 )))(93 169 ))(((23 171 )(35 181 ))(46 131 ))))(((((2 (32 (((13 73 )(138 160 ))((70 166 )(176 178 )))))((150 (173 (50 (195 ((39 124 )(101 123 ))))))((48 204 )(137 163 ))))(65 (78 89 )))(37 115 ))(125 127 )))(62 (119 (((6 (45 69 ))((75 130 )(81 174 )))((56 103 )(155 (151 168 )))))))(162 (15 57 ))))(92 165 )))*
(0 ((87 (((((((((111 (88 ((((98 (((((1 (64 114 ))(26 49 ))(((18 143 )((129 (159 191 ))(132 185 )))(((42 121 )(190 (100 147 )))(105 134 ))))((51 74 )(167 (139 187 ))))(60 (21 (31 157 )))))(153 172 ))(203 (90 142 )))(52 (((188 (99 ((8 36 )(135 141 ))))(33 43 ))(146 (113 133 )))))))(55 ((91 107 )(154 202 ))))(170 (80 (4 (144 (77 110 ))))))((184 ((((((((3 (197 (126 (((((7 (12 196 ))(118 175 ))(47 95 ))((109 (20 24 ))((97 120 )(112 116 ))))((25 (9 (30 94 )))(40 54 ))))))(53 (19 189 )))(198 (108 (22 149 ))))((34 ((67 (29 66 ))(104 (72 186 ))))(38 199 )))(16 (177 180 )))(122 (71 82 )))(58 117 ))(102 (106 183 ))))((5 145 )(10 (140 (136 (44 182 )))))))((161 (79 (68 (11 (96 (156 (193 (192 194 ))))))))(((((17 41 )(63 148 ))(85 128 ))(200 201 ))(83 84 ))))(((((((14 76 )(59 179 ))(27 28 ))(152 (61 164 )))(86 158 ))(93 169 ))(((23 171 )(35 181 ))(46 131 ))))(((((2 (32 (((13 73 )(138 160 ))((70 166 )(176 178 )))))((150 (173 (50 (195 (124 (123 (39 101 )))))))((48 204 )(137 163 ))))(65 (78 89 )))(37 115 ))(125 127 )))(62 (119 (((6 (45 69 ))((75 130 )(81 174 )))((56 103 )(155 (151 168 )))))))(162 (15 57 ))))(92 165 )))*
(0 ((87 ((((((((111 ((((98 (((((1 (64 114 ))(26 49 ))(((18 143 )((129 (159 191 ))(132 185 )))(((42 121 )(190 (100 147 )))(105 134 ))))((51 74 )(167 (139 187 ))))(21 (60 (31 157 )))))(203 (90 142 )))((52 (((188 (99 ((8 36 )(135 141 ))))(33 43 ))(146 (113 133 ))))(153 172 )))(88 (((((((((((3 (197 (126 (((((7 (12 196 ))(118 175 ))(47 95 ))((109 (20 24 ))((97 120 )(112 116 ))))((25 (9 (30 94 )))(40 54 ))))))(53 (19 189 )))(198 (108 (22 149 ))))((34 ((67 (29 66 ))(104 (72 186 ))))(38 199 )))(16 (177 180 )))(122 (71 82 )))(58 117 ))(106 183 ))(102 184 ))((5 145 )(10 (140 (44 (136 182 ))))))(86 158 )))))(55 ((91 107 )(154 202 ))))(170 (80 (4 (144 (77 110 ))))))((161 (79 (68 (11 ((96 156 )(193 (192 194 )))))))(((((17 41 )(63 148 ))(85 128 ))(200 201 ))(83 84 ))))((((((14 76 )(59 179 ))(27 28 ))(152 (61 164 )))(93 169 ))(((23 171 )(35 181 ))(46 131 ))))(((((2 (32 (((13 73 )(138 160 ))((70 166 )(176 178 )))))((150 (173 (50 (195 (39 (124 (101 123 )))))))((48 204 )(137 163 ))))(65 (78 89 )))(37 115 ))(125 127 )))(62 (119 (((6 (45 69 ))((75 130 )(81 174 )))((56 103 )(155 (151 168 )))))))(162 (15 57 ))))(92 165 )));
proc-;
